# Supplementary material for: Iterative improvement in the automatic modular design of robot swarms
Source: PeerJ Comput Sci. 2020 Dec 7;6:e322. doi: 10.7717/peerj-cs.322 (PMC7924708; doi:10.7717/peerj-cs.322)
Supplement: Supplemental Information 1 — Data sorted in directories by budget and design method. Each folder contains the file controller.txt containing a textual representation of the instances of control software generated for the configuration described by the folders. The file scores.csv contains a comma separated list with the performances of each instance of control software. [file peerj-cs-06-322-s001.zip]

Archive with 795 entries (660 files):
- experiments_12_5k/
- experiments_12_5k/BT_AAC_improve/
- experiments_12_5k/BT_AAC_improve/controller.txt
- experiments_12_5k/BT_AAC_improve/pseudoreality.csv
- experiments_12_5k/BT_AAC_improve/scores.csv
- experiments_12_5k/BT_AAC_improve/score_development.csv
- experiments_12_5k/BT_AAC_improve/simulation.csv
- experiments_12_5k/BT_AAC_irace/
- experiments_12_5k/BT_AAC_irace/controller.txt
- experiments_12_5k/BT_AAC_irace/pseudoreality.csv
- experiments_12_5k/BT_AAC_irace/scores.csv
- experiments_12_5k/BT_AAC_irace/simulation.csv
- experiments_12_5k/BT_AAC_minimal/
- experiments_12_5k/BT_AAC_minimal/controller.txt
- experiments_12_5k/BT_AAC_minimal/pseudoreality.csv
- experiments_12_5k/BT_AAC_minimal/scores.csv
- experiments_12_5k/BT_AAC_minimal/score_development.csv
- experiments_12_5k/BT_AAC_minimal/simulation.csv
- experiments_12_5k/BT_AAC_random/
- experiments_12_5k/BT_AAC_random/controller.txt
- experiments_12_5k/BT_AAC_random/pseudoreality.csv
- experiments_12_5k/BT_AAC_random/scores.csv
- experiments_12_5k/BT_AAC_random/score_development.csv
- experiments_12_5k/BT_AAC_random/simulation.csv
- experiments_12_5k/BT_for_improve/
- experiments_12_5k/BT_for_improve/controller.txt
- experiments_12_5k/BT_for_improve/pseudoreality.csv
- experiments_12_5k/BT_for_improve/scores.csv
- experiments_12_5k/BT_for_improve/score_development.csv
- experiments_12_5k/BT_for_improve/simulation.csv
- experiments_12_5k/BT_for_irace/
- experiments_12_5k/BT_for_irace/controller.txt
- experiments_12_5k/BT_for_irace/pseudoreality.csv
- experiments_12_5k/BT_for_irace/scores.csv
- experiments_12_5k/BT_for_irace/simulation.csv
- experiments_12_5k/BT_for_minimal/
- experiments_12_5k/BT_for_minimal/controller.txt
- experiments_12_5k/BT_for_minimal/pseudoreality.csv
- experiments_12_5k/BT_for_minimal/scores.csv
- experiments_12_5k/BT_for_minimal/score_development.csv
- experiments_12_5k/BT_for_minimal/simulation.csv
- experiments_12_5k/BT_for_random/
- experiments_12_5k/BT_for_random/controller.txt
- experiments_12_5k/BT_for_random/pseudoreality.csv
- experiments_12_5k/BT_for_random/scores.csv
- experiments_12_5k/BT_for_random/score_development.csv
- experiments_12_5k/BT_for_random/simulation.csv
- experiments_12_5k/BT_guided_shelter_improve/
- experiments_12_5k/BT_guided_shelter_improve/controller.txt
- experiments_12_5k/BT_guided_shelter_improve/pseudoreality.csv
- experiments_12_5k/BT_guided_shelter_improve/scores.csv
- experiments_12_5k/BT_guided_shelter_improve/score_development.csv
- experiments_12_5k/BT_guided_shelter_improve/simulation.csv
- experiments_12_5k/BT_guided_shelter_irace/
- experiments_12_5k/BT_guided_shelter_irace/controller.txt
- experiments_12_5k/BT_guided_shelter_irace/pseudoreality.csv
- experiments_12_5k/BT_guided_shelter_irace/scores.csv
- experiments_12_5k/BT_guided_shelter_irace/simulation.csv
- experiments_12_5k/BT_guided_shelter_minimal/
- experiments_12_5k/BT_guided_shelter_minimal/controller.txt
- experiments_12_5k/BT_guided_shelter_minimal/pseudoreality.csv
- experiments_12_5k/BT_guided_shelter_minimal/scores.csv
- experiments_12_5k/BT_guided_shelter_minimal/score_development.csv
- experiments_12_5k/BT_guided_shelter_minimal/simulation.csv
- experiments_12_5k/BT_guided_shelter_random/
- experiments_12_5k/BT_guided_shelter_random/controller.txt
- experiments_12_5k/BT_guided_shelter_random/pseudoreality.csv
- experiments_12_5k/BT_guided_shelter_random/scores.csv
- experiments_12_5k/BT_guided_shelter_random/score_development.csv
- experiments_12_5k/BT_guided_shelter_random/simulation.csv
- experiments_12_5k/BT_SCA_improve/
- experiments_12_5k/BT_SCA_improve/controller.txt
- experiments_12_5k/BT_SCA_improve/pseudoreality.csv
- experiments_12_5k/BT_SCA_improve/scores.csv
- experiments_12_5k/BT_SCA_improve/score_development.csv
- experiments_12_5k/BT_SCA_improve/simulation.csv
- experiments_12_5k/BT_SCA_irace/
- experiments_12_5k/BT_SCA_irace/controller.txt
- experiments_12_5k/BT_SCA_irace/pseudoreality.csv
- experiments_12_5k/BT_SCA_irace/scores.csv
- experiments_12_5k/BT_SCA_irace/simulation.csv
- experiments_12_5k/BT_SCA_minimal/
- experiments_12_5k/BT_SCA_minimal/controller.txt
- experiments_12_5k/BT_SCA_minimal/pseudoreality.csv
- experiments_12_5k/BT_SCA_minimal/scores.csv
- experiments_12_5k/BT_SCA_minimal/score_development.csv
- experiments_12_5k/BT_SCA_minimal/simulation.csv
- experiments_12_5k/BT_SCA_random/
- experiments_12_5k/BT_SCA_random/controller.txt
- experiments_12_5k/BT_SCA_random/pseudoreality.csv
- experiments_12_5k/BT_SCA_random/scores.csv
- experiments_12_5k/BT_SCA_random/score_development.csv
- experiments_12_5k/BT_SCA_random/simulation.csv
- experiments_12_5k/FSM_AAC_improve/
- experiments_12_5k/FSM_AAC_improve/controller.txt
- experiments_12_5k/FSM_AAC_improve/pseudoreality.csv
- experiments_12_5k/FSM_AAC_improve/scores.csv
- experiments_12_5k/FSM_AAC_improve/score_development.csv
- experiments_12_5k/FSM_AAC_improve/simulation.csv
- experiments_12_5k/FSM_AAC_irace/
- experiments_12_5k/FSM_AAC_irace/controller.txt
- experiments_12_5k/FSM_AAC_irace/pseudoreality.csv
- experiments_12_5k/FSM_AAC_irace/scores.csv
- experiments_12_5k/FSM_AAC_irace/simulation.csv
- experiments_12_5k/FSM_AAC_minimal/
- experiments_12_5k/FSM_AAC_minimal/controller.txt
- experiments_12_5k/FSM_AAC_minimal/pseudoreality.csv
- experiments_12_5k/FSM_AAC_minimal/scores.csv
- experiments_12_5k/FSM_AAC_minimal/score_development.csv
- experiments_12_5k/FSM_AAC_minimal/simulation.csv
- experiments_12_5k/FSM_AAC_random/
- experiments_12_5k/FSM_AAC_random/controller.txt
- experiments_12_5k/FSM_AAC_random/pseudoreality.csv
- experiments_12_5k/FSM_AAC_random/scores.csv
- experiments_12_5k/FSM_AAC_random/score_development.csv
- experiments_12_5k/FSM_AAC_random/simulation.csv
- experiments_12_5k/FSM_for_improve/
- experiments_12_5k/FSM_for_improve/controller.txt
- experiments_12_5k/FSM_for_improve/pseudoreality.csv
- experiments_12_5k/FSM_for_improve/scores.csv
- experiments_12_5k/FSM_for_improve/score_development.csv
- experiments_12_5k/FSM_for_improve/simulation.csv
- experiments_12_5k/FSM_for_irace/
- experiments_12_5k/FSM_for_irace/controller.txt
- experiments_12_5k/FSM_for_irace/pseudoreality.csv
- experiments_12_5k/FSM_for_irace/scores.csv
- experiments_12_5k/FSM_for_irace/simulation.csv
- experiments_12_5k/FSM_for_minimal/
- experiments_12_5k/FSM_for_minimal/controller.txt
- experiments_12_5k/FSM_for_minimal/pseudoreality.csv
- experiments_12_5k/FSM_for_minimal/scores.csv
- experiments_12_5k/FSM_for_minimal/score_development.csv
- experiments_12_5k/FSM_for_minimal/simulation.csv
- experiments_12_5k/FSM_for_random/
- experiments_12_5k/FSM_for_random/controller.txt
- experiments_12_5k/FSM_for_random/pseudoreality.csv
- experiments_12_5k/FSM_for_random/scores.csv
- experiments_12_5k/FSM_for_random/score_development.csv
- experiments_12_5k/FSM_for_random/simulation.csv
- experiments_12_5k/FSM_guided_shelter_improve/
- experiments_12_5k/FSM_guided_shelter_improve/controller.txt
- experiments_12_5k/FSM_guided_shelter_improve/pseudoreality.csv
- experiments_12_5k/FSM_guided_shelter_improve/scores.csv
- experiments_12_5k/FSM_guided_shelter_improve/score_development.csv
- experiments_12_5k/FSM_guided_shelter_improve/simulation.csv
- experiments_12_5k/FSM_guided_shelter_irace/
- experiments_12_5k/FSM_guided_shelter_irace/controller.txt
- experiments_12_5k/FSM_guided_shelter_irace/pseudoreality.csv
- experiments_12_5k/FSM_guided_shelter_irace/scores.csv
- experiments_12_5k/FSM_guided_shelter_irace/simulation.csv
- experiments_12_5k/FSM_guided_shelter_minimal/
- experiments_12_5k/FSM_guided_shelter_minimal/controller.txt
- experiments_12_5k/FSM_guided_shelter_minimal/pseudoreality.csv
- experiments_12_5k/FSM_guided_shelter_minimal/scores.csv
- experiments_12_5k/FSM_guided_shelter_minimal/score_development.csv
- experiments_12_5k/FSM_guided_shelter_minimal/simulation.csv
- experiments_12_5k/FSM_guided_shelter_random/
- experiments_12_5k/FSM_guided_shelter_random/controller.txt
- experiments_12_5k/FSM_guided_shelter_random/pseudoreality.csv
- experiments_12_5k/FSM_guided_shelter_random/scores.csv
- experiments_12_5k/FSM_guided_shelter_random/score_development.csv
- experiments_12_5k/FSM_guided_shelter_random/simulation.csv
- experiments_12_5k/FSM_SCA_improve/
- experiments_12_5k/FSM_SCA_improve/controller.txt
- experiments_12_5k/FSM_SCA_improve/pseudoreality.csv
- experiments_12_5k/FSM_SCA_improve/scores.csv
- experiments_12_5k/FSM_SCA_improve/score_development.csv
- experiments_12_5k/FSM_SCA_improve/simulation.csv
- experiments_12_5k/FSM_SCA_irace/
- experiments_12_5k/FSM_SCA_irace/controller.txt
- experiments_12_5k/FSM_SCA_irace/pseudoreality.csv
- experiments_12_5k/FSM_SCA_irace/scores.csv
- experiments_12_5k/FSM_SCA_irace/simulation.csv
- experiments_12_5k/FSM_SCA_minimal/
- experiments_12_5k/FSM_SCA_minimal/controller.txt
- experiments_12_5k/FSM_SCA_minimal/pseudoreality.csv
- experiments_12_5k/FSM_SCA_minimal/scores.csv
- experiments_12_5k/FSM_SCA_minimal/score_development.csv
- experiments_12_5k/FSM_SCA_minimal/simulation.csv
- experiments_12_5k/FSM_SCA_random/
- experiments_12_5k/FSM_SCA_random/controller.txt
- experiments_12_5k/FSM_SCA_random/pseudoreality.csv
- experiments_12_5k/FSM_SCA_random/scores.csv
- experiments_12_5k/FSM_SCA_random/score_development.csv
- experiments_12_5k/FSM_SCA_random/simulation.csv
- experiments_12_5k/GP_AAC_jones/
- experiments_12_5k/GP_AAC_jones/controller.txt
- experiments_12_5k/GP_AAC_jones/pseudoreality.csv
- experiments_12_5k/GP_AAC_jones/scores.csv
- experiments_12_5k/GP_AAC_jones/simulation.csv
- experiments_12_5k/GP_for_jones/
- experiments_12_5k/GP_for_jones/controller.txt
- experiments_12_5k/GP_for_jones/pseudoreality.csv
- experiments_12_5k/GP_for_jones/scores.csv
- experiments_12_5k/GP_for_jones/simulation.csv
- experiments_12_5k/GP_guided_shelter_jones/
- experiments_12_5k/GP_guided_shelter_jones/controller.txt
- experiments_12_5k/GP_guided_shelter_jones/pseudoreality.csv
- experiments_12_5k/GP_guided_shelter_jones/scores.csv
- experiments_12_5k/GP_guided_shelter_jones/simulation.csv
- experiments_12_5k/GP_SCA_jones/
- experiments_12_5k/GP_SCA_jones/controller.txt
- experiments_12_5k/GP_SCA_jones/pseudoreality.csv
- experiments_12_5k/GP_SCA_jones/scores.csv
- experiments_12_5k/GP_SCA_jones/simulation.csv
- experiments_12_5k/NN_AAC_evostick/
- experiments_12_5k/NN_AAC_evostick/controller/
- experiments_12_5k/NN_AAC_evostick/controller/champ_0
- experiments_12_5k/NN_AAC_evostick/controller/champ_1
- experiments_12_5k/NN_AAC_evostick/controller/champ_2
- experiments_12_5k/NN_AAC_evostick/controller/champ_3
- experiments_12_5k/NN_AAC_evostick/controller/champ_4
- experiments_12_5k/NN_AAC_evostick/controller/champ_5
- experiments_12_5k/NN_AAC_evostick/controller/champ_6
- experiments_12_5k/NN_AAC_evostick/controller/champ_7
- experiments_12_5k/NN_AAC_evostick/controller/champ_8
- experiments_12_5k/NN_AAC_evostick/controller/champ_9
- experiments_12_5k/NN_AAC_evostick/pseudoreality.csv
- experiments_12_5k/NN_AAC_evostick/scores.csv
- experiments_12_5k/NN_AAC_evostick/simulation.csv
- experiments_12_5k/NN_for_evostick/
- experiments_12_5k/NN_for_evostick/controller/
- experiments_12_5k/NN_for_evostick/controller/champ_0
- experiments_12_5k/NN_for_evostick/controller/champ_1
- experiments_12_5k/NN_for_evostick/controller/champ_2
- experiments_12_5k/NN_for_evostick/controller/champ_3
- experiments_12_5k/NN_for_evostick/controller/champ_4
- experiments_12_5k/NN_for_evostick/controller/champ_5
- experiments_12_5k/NN_for_evostick/controller/champ_6
- experiments_12_5k/NN_for_evostick/controller/champ_7
- experiments_12_5k/NN_for_evostick/controller/champ_8
- experiments_12_5k/NN_for_evostick/controller/champ_9
- experiments_12_5k/NN_for_evostick/pseudoreality.csv
- experiments_12_5k/NN_for_evostick/scores.csv
- experiments_12_5k/NN_for_evostick/simulation.csv
- experiments_12_5k/NN_guided_shelter_evostick/
- experiments_12_5k/NN_guided_shelter_evostick/controller/
- experiments_12_5k/NN_guided_shelter_evostick/controller/champ_0
- experiments_12_5k/NN_guided_shelter_evostick/controller/champ_1
- experiments_12_5k/NN_guided_shelter_evostick/controller/champ_2
- experiments_12_5k/NN_guided_shelter_evostick/controller/champ_3
- experiments_12_5k/NN_guided_shelter_evostick/controller/champ_4
- experiments_12_5k/NN_guided_shelter_evostick/controller/champ_5
- experiments_12_5k/NN_guided_shelter_evostick/controller/champ_6
- experiments_12_5k/NN_guided_shelter_evostick/controller/champ_7
- experiments_12_5k/NN_guided_shelter_evostick/controller/champ_8
- experiments_12_5k/NN_guided_shelter_evostick/controller/champ_9
- experiments_12_5k/NN_guided_shelter_evostick/pseudoreality.csv
- experiments_12_5k/NN_guided_shelter_evostick/scores.csv
- experiments_12_5k/NN_guided_shelter_evostick/simulation.csv
- experiments_12_5k/NN_SCA_evostick/
- experiments_12_5k/NN_SCA_evostick/controller/
- experiments_12_5k/NN_SCA_evostick/controller/champ_0
- experiments_12_5k/NN_SCA_evostick/controller/champ_1
- experiments_12_5k/NN_SCA_evostick/controller/champ_2
- experiments_12_5k/NN_SCA_evostick/controller/champ_3
- experiments_12_5k/NN_SCA_evostick/controller/champ_4
- experiments_12_5k/NN_SCA_evostick/controller/champ_5
- experiments_12_5k/NN_SCA_evostick/controller/champ_6
- experiments_12_5k/NN_SCA_evostick/controller/champ_7
- experiments_12_5k/NN_SCA_evostick/controller/champ_8
- experiments_12_5k/NN_SCA_evostick/controller/champ_9
- experiments_12_5k/NN_SCA_evostick/pseudoreality.csv
- experiments_12_5k/NN_SCA_evostick/scores.csv
- experiments_12_5k/NN_SCA_evostick/simulation.csv
- experiments_25k/
- experiments_25k/BT_AAC_improve/
- experiments_25k/BT_AAC_improve/controller.txt
- experiments_25k/BT_AAC_improve/pseudoreality.csv
- experiments_25k/BT_AAC_improve/scores.csv
- experiments_25k/BT_AAC_improve/score_development.csv
- experiments_25k/BT_AAC_improve/simulation.csv
- experiments_25k/BT_AAC_irace/
- experiments_25k/BT_AAC_irace/controller.txt
- experiments_25k/BT_AAC_irace/pseudoreality.csv
- experiments_25k/BT_AAC_irace/scores.csv
- experiments_25k/BT_AAC_irace/simulation.csv
- experiments_25k/BT_AAC_minimal/
- experiments_25k/BT_AAC_minimal/controller.txt
- experiments_25k/BT_AAC_minimal/pseudoreality.csv
- experiments_25k/BT_AAC_minimal/scores.csv
- experiments_25k/BT_AAC_minimal/score_development.csv
- experiments_25k/BT_AAC_minimal/simulation.csv
- experiments_25k/BT_AAC_random/
- experiments_25k/BT_AAC_random/controller.txt
- experiments_25k/BT_AAC_random/pseudoreality.csv
- experiments_25k/BT_AAC_random/scores.csv
- experiments_25k/BT_AAC_random/score_development.csv
- experiments_25k/BT_AAC_random/simulation.csv
- experiments_25k/BT_for_improve/
- experiments_25k/BT_for_improve/controller.txt
- experiments_25k/BT_for_improve/pseudoreality.csv
- experiments_25k/BT_for_improve/scores.csv
- experiments_25k/BT_for_improve/score_development.csv
- experiments_25k/BT_for_improve/simulation.csv
- experiments_25k/BT_for_irace/
- experiments_25k/BT_for_irace/controller.txt
- experiments_25k/BT_for_irace/pseudoreality.csv
- experiments_25k/BT_for_irace/scores.csv
- experiments_25k/BT_for_irace/simulation.csv
[truncated: 495 more entries]
