# Supplementary material for: Iterative improvement in the automatic modular design of robot swarms
Source: PeerJ Comput Sci. 2020 Dec 7;6:e322. doi: 10.7717/peerj-cs.322 (PMC7924708; doi:10.7717/peerj-cs.322)
Supplement: Supplemental Information 1 — Data sorted in directories by budget and design method. Each folder contains the file controller.txt containing a textual representation of the instances of control software generated for the configuration described by the folders. The file scores.csv contains a comma separated list with the performances of each instance of control software. [file peerj-cs-06-322-s001.zip › experiments_12_5k/BT_AAC_improve/controller.txt]

--bt-config --nroot 3 --nchildroot 4 --n0 0 --nchild0 2 --n00 6 --c00 0 --p00 0.49 --n01 5 --a01 0 --rwm01 4 --p01 0 --n1 0 --nchild1 2 --n10 6 --c10 3 --w10 13.43 --p10 9 --n11 5 --a11 1 --p11 0 --n2 0 --nchild2 2 --n20 6 --c20 5 --p20 0.08 --n21 5 --a21 2 --p21 0 --n3 0 --nchild3 2 --n30 6 --c30 4 --w30 12.48 --p30 8 --n31 5 --a31 4 --att31 1.31 --p31 0
--bt-config --nroot 3 --nchildroot 3 --n0 0 --nchild0 2 --n00 6 --c00 0 --p00 0.40 --n01 5 --a01 0 --rwm01 5 --p01 0 --n1 0 --nchild1 2 --n10 6 --c10 1 --p10 0.83 --n11 5 --a11 0 --rwm11 11 --p11 0 --n2 0 --nchild2 2 --n20 6 --c20 2 --p20 0.45 --n21 5 --a21 1 --p21 0
--bt-config --nroot 3 --nchildroot 4 --n0 0 --nchild0 2 --n00 6 --c00 3 --w00 8.24 --p00 4 --n01 5 --a01 2 --p01 0 --n1 0 --nchild1 2 --n10 6 --c10 0 --p10 0.38 --n11 5 --a11 0 --rwm11 7 --p11 0 --n2 0 --nchild2 2 --n20 6 --c20 5 --p20 0.89 --n21 5 --a21 2 --p21 0 --n3 0 --nchild3 2 --n30 6 --c30 2 --p30 0.33 --n31 5 --a31 1 --p31 0
--bt-config --nroot 3 --nchildroot 4 --n0 0 --nchild0 2 --n00 6 --c00 4 --w00 3.11 --p00 5 --n01 5 --a01 4 --att01 4.78 --p01 0 --n1 0 --nchild1 2 --n10 6 --c10 0 --p10 0.15 --n11 5 --a11 0 --rwm11 8 --p11 0 --n2 0 --nchild2 2 --n20 6 --c20 1 --p20 0.62 --n21 5 --a21 4 --att21 4.44 --p21 0 --n3 0 --nchild3 2 --n30 6 --c30 2 --p30 0.73 --n31 5 --a31 1 --p31 0
--bt-config --nroot 3 --nchildroot 4 --n0 0 --nchild0 2 --n00 6 --c00 0 --p00 0.72 --n01 5 --a01 0 --rwm01 6 --p01 0 --n1 0 --nchild1 2 --n10 6 --c10 1 --p10 0.80 --n11 5 --a11 0 --rwm11 94 --p11 0 --n2 0 --nchild2 2 --n20 6 --c20 2 --p20 0.90 --n21 5 --a21 1 --p21 0 --n3 0 --nchild3 2 --n30 6 --c30 3 --w30 7.70 --p30 3 --n31 5 --a31 5 --rep31 4.89 --p31 0
--bt-config --nroot 3 --nchildroot 4 --n0 0 --nchild0 2 --n00 6 --c00 0 --p00 0.36 --n01 5 --a01 0 --rwm01 6 --p01 0 --n1 0 --nchild1 2 --n10 6 --c10 1 --p10 0.41 --n11 5 --a11 4 --att11 4.08 --p11 0 --n2 0 --nchild2 2 --n20 6 --c20 5 --p20 0.39 --n21 5 --a21 1 --p21 0 --n3 0 --nchild3 2 --n30 6 --c30 2 --p30 0.48 --n31 5 --a31 1 --p31 0
--bt-config --nroot 3 --nchildroot 3 --n0 0 --nchild0 2 --n00 6 --c00 0 --p00 0.23 --n01 5 --a01 0 --rwm01 7 --p01 0 --n1 0 --nchild1 2 --n10 6 --c10 0 --p10 0.06 --n11 5 --a11 4 --att11 3.64 --p11 0 --n2 0 --nchild2 2 --n20 6 --c20 3 --w20 5.27 --p20 7 --n21 5 --a21 1 --p21 0
--bt-config --nroot 3 --nchildroot 3 --n0 0 --nchild0 2 --n00 6 --c00 0 --p00 1.00 --n01 5 --a01 2 --p01 0 --n1 0 --nchild1 2 --n10 6 --c10 1 --p10 0.94 --n11 5 --a11 0 --rwm11 63 --p11 0 --n2 0 --nchild2 2 --n20 6 --c20 3 --w20 14.47 --p20 10 --n21 5 --a21 1 --p21 0
--bt-config --nroot 3 --nchildroot 4 --n0 0 --nchild0 2 --n00 6 --c00 1 --p00 0.65 --n01 5 --a01 5 --rep01 4.06 --p01 0 --n1 0 --nchild1 2 --n10 6 --c10 0 --p10 0.52 --n11 5 --a11 0 --rwm11 7 --p11 0 --n2 0 --nchild2 2 --n20 6 --c20 1 --p20 0.73 --n21 5 --a21 2 --p21 0 --n3 0 --nchild3 2 --n30 6 --c30 2 --p30 0.10 --n31 5 --a31 1 --p31 0
--bt-config --nroot 3 --nchildroot 3 --n0 0 --nchild0 2 --n00 6 --c00 0 --p00 0.72 --n01 5 --a01 0 --rwm01 6 --p01 0 --n1 0 --nchild1 2 --n10 6 --c10 0 --p10 0.52 --n11 5 --a11 4 --att11 3.34 --p11 0 --n2 0 --nchild2 2 --n20 6 --c20 3 --w20 7.73 --p20 3 --n21 5 --a21 1 --p21 0
