# Supplementary material for: Iterative improvement in the automatic modular design of robot swarms
Source: PeerJ Comput Sci. 2020 Dec 7;6:e322. doi: 10.7717/peerj-cs.322 (PMC7924708; doi:10.7717/peerj-cs.322)
Supplement: Supplemental Information 1 — Data sorted in directories by budget and design method. Each folder contains the file controller.txt containing a textual representation of the instances of control software generated for the configuration described by the folders. The file scores.csv contains a comma separated list with the performances of each instance of control software. [file peerj-cs-06-322-s001.zip › experiments_12_5k/BT_AAC_improve/scores.csv]

Design	Simulation	Pseudoreality	Reality
	10028.5	10626.4
	11454.9	12327.4
	12343.9	8761.6
	10926.9	10652.8
	11333.9	11400.5
	11370.8	11069.8
	11704.5	12101.2
	9859.6	11902.1
	12348.5	11298.3
	11874.7	10304.3
