# Supplementary material for: Iterative improvement in the automatic modular design of robot swarms
Source: PeerJ Comput Sci. 2020 Dec 7;6:e322. doi: 10.7717/peerj-cs.322 (PMC7924708; doi:10.7717/peerj-cs.322)
Supplement: Supplemental Information 1 — Data sorted in directories by budget and design method. Each folder contains the file controller.txt containing a textual representation of the instances of control software generated for the configuration described by the folders. The file scores.csv contains a comma separated list with the performances of each instance of control software. [file peerj-cs-06-322-s001.zip › experiments_12_5k/BT_AAC_improve/score_development.csv]

11660.9	11005.4	10881.8	11936.4	10179.9	11272.7	11643.1	9037.3	12087.7	10478.9
11746.9	10822.6	10390.6	12365.6	10566.2	11179.9	11544.2	8846.9	11912.3	10167.0
11657.7	10698.6	10147.8	12173.0	10714.0	11030.0	11365.3	8795.5	12086.5	10150.1
11936.5	11330.0	10373.0	12025.0	10707.5	11123.0	10754.3	8648.8	12012.1	10337.4
12511.7	11224.5	10337.1	11593.1	10954.2	10659.3	10122.5	8140.3	12231.3	10390.5
12107.9	10927.4	10434.5	10900.2	10974.6	10845.0	10476.3	8554.3	12345.0	10076.7
12493.3	10819.8	10775.9	10175.7	11363.2	11083.5	10377.0	9239.7	11988.5	10538.4
12226.4	10995.2	11455.8	9831.7	11046.6	11100.5	12372.9	9949.3	12634.1	10982.8
11988.8	11008.6	11252.9	10025.3	12300.1	11015.6	12443.8	10016.3	12479.8	10450.1
11774.5	11313.8	11640.6	10309.1	12108.1	11412.5	12453.0	9727.5	12173.9	10799.7
11925.3	11077.8	11520.8	10615.3	12233.3	11155.4	12040.4	9518.8	12294.1	10721.2
11534.0	11067.0	11069.8	10582.5	11676.3	11495.1	11887.6	8950.1	12349.0	10643.7
11644.7	10870.7	10757.0	11196.0	11328.3	11581.4	11325.1	8034.5	11345.6	10141.6
12089.8	10436.7	10671.7	11449.0	10744.8	11575.5	10894.7	8831.9	11831.5	10002.0
11973.5	10568.3	10318.5	11274.7	11087.3	11285.4	11169.1	9114.9	12098.5	9917.8
12038.5	10432.4	10818.1	11598.5	10807.4	11073.0	11163.7	9819.2	11858.9	10009.1
11989.1	10824.8	11393.2	11725.2	10709.2	10613.2	11571.3	9808.7	11963.2	10092.4
11860.4	10909.2	11630.3	11541.8	11606.3	10957.6	11445.3	10402.9	12793.7	10227.1
11611.0	11288.4	11493.3	11699.5	11948.9	10953.9	11873.0	10012.5	11796.4	10520.0
11774.0	11183.3	11762.3	11722.4	12130.8	11469.5	11965.4	9725.4	11409.3	11197.0
11651.9	11549.6	11633.8	12018.4	12292.2	11944.9	12348.4	9486.9	11210.2	10603.8
11960.4	11860.0	11299.3	12185.0	12016.3	11655.8	12597.7	9560.2	11137.2	10396.9
11934.8	11406.0	10963.0	12050.0	11906.7	11865.9	13042.7	10578.7	11118.3	10048.9
11654.0	11424.6	11091.4	11722.1	11864.7	12329.2	13377.6	10586.8	11296.2	9960.7
11791.0	11554.8	10755.2	11917.9	11865.2	12530.0	13474.9	10632.8	11246.8	10278.3
11873.7	11844.8	10089.5	11082.5	12269.4	12310.4	13823.6	10517.6	10967.0	10293.4
11876.6	10953.1	10181.1	11336.1	12568.8	13024.4	13186.8	10363.8	11358.6	10184.2
11911.2	11075.7	11464.7	11389.4	12617.1	12469.8	13014.5	10733.1	11478.7	10421.4
12352.7	10901.1	10900.5	11487.0	12665.7	12387.1	13267.2	10450.4	10995.6	10767.9
12365.5	10978.5	12064.9	11804.9	12188.7	12056.9	12930.8	9922.2	10842.3	10922.4
12597.0	11028.4	11683.0	11905.8	11861.2	12439.9	12087.2	9706.3	10868.3	11071.9
12124.8	11419.7	11382.7	12064.1	11611.1	11746.8	12759.9	9675.0	11166.0	11578.6
12011.8	11928.8	11846.7	11893.8	11718.3	11516.1	12189.4	9476.3	11367.1	11233.5
12036.6	11917.8	11791.4	11926.8	11833.4	10849.6	11777.8	9349.2	11679.9	10893.4
11803.2	12147.5	11523.3	11341.2	12031.2	10871.9	11991.2	9799.3	12055.5	10351.6
11657.3	12528.7	11195.6	11436.0	12196.8	11389.5	11953.4	9687.0	12140.7	10451.4
12132.9	12306.0	11355.6	11007.9	11962.9	11376.9	11721.0	9754.2	12168.0	9776.4
12605.0	12005.5	11991.9	10907.9	11715.1	11329.1	11369.7	9165.4	12052.7	9962.6
12769.6	12378.8	12440.4	10751.2	11553.8	11142.8	12131.0	9341.0	11804.5	9913.8
12766.1	11950.6	12393.1	10576.3	11357.3	11460.0	11791.9	9464.7	11371.7	10047.1
12718.9	11354.2	12122.3	10157.1	11180.8	11530.5	11749.4	9534.2	11763.6	10247.2
12299.7	11237.3	11750.0	10878.4	11683.1	11184.3	12217.8	9627.2	11168.1	10409.0
11897.0	11258.5	11021.0	10751.2	11953.0	11250.2	12054.0	9619.5	11342.4	10641.3
11248.4	11025.4	10661.2	11006.6	12029.0	12075.4	11629.7	9102.3	13211.1	10930.3
11472.8	11298.6	10979.7	11017.8	11988.5	12118.7	11877.8	9671.0	13326.1	10930.5
11113.1	11417.6	11328.6	11259.3	11891.9	12237.4	11556.0	9922.4	12928.1	11052.4
11081.2	11842.8	11155.8	11117.2	11651.8	12204.4	11263.0	9795.4	12369.6	10864.2
10612.0	11850.4	11499.7	11267.7	11513.9	12124.7	11718.9	10239.4	11559.1	11324.3
11074.9	11838.8	11549.5	10452.0	11537.9	11784.1	12018.2	10691.9	11491.0	10733.0
11378.4	12162.9	11147.4	11331.0	11582.8	11765.0	11963.3	10265.7	11310.4	10832.0
11433.2	11127.8	11651.5	10952.3	11450.5	11792.1	11426.2	10023.5	10934.8	10169.5
11589.3	11092.9	11522.8	10536.9	11437.4	11756.7	11648.6	9511.5	10539.0	10759.4
12392.1	11661.7	11307.4	10562.7	11396.8	11964.0	11852.4	9700.7	10712.5	10880.0
11959.3	11563.0	11180.4	11415.1	11925.4	11929.3	11696.6	9442.8	10461.7	10669.0
11851.4	11776.6	11594.1	11624.1	12127.2	12112.8	11557.9	9516.3	10710.0	11053.5
12308.6	11815.4	11515.7	11458.3	12208.0	12454.9	12350.8	9613.8	10827.5	10236.7
12188.3	11706.4	11356.5	11182.9	11869.4	13736.3	12537.9	9970.8	10755.3	10606.4
12441.9	11402.0	11088.6	12271.4	11812.0	13227.8	12246.0	9948.8	10998.8	10437.9
12774.1	11512.2	10726.1	12034.4	12198.9	13466.7	12526.3	10234.8	11041.9	10950.8
12223.2	11310.0	10664.4	11887.7	12294.7	13193.7	12758.1	9722.9	11079.8	10674.9
11906.8	11653.9	10832.8	11565.0	12069.0	12824.4	12984.0	10309.1	10974.8	11412.1
11971.4	11494.8	10955.4	11985.1	11699.8	12589.0	12730.4	10697.7	11061.5	11156.8
11363.2	11208.0	10653.3	11841.5	11336.8	12549.9	12751.0	10765.4	11211.9	11217.6
12445.2	11521.8	10768.7	11982.6	11337.2	12900.6	12753.7	10898.3	10988.0	11345.5
12986.9	11432.1	10935.7	11495.4	11302.4	12812.7	12113.4	11427.4	11105.6	11313.3
12677.0	11478.9	10949.0	11198.2	11470.5	13308.8	11761.0	10702.5	11035.7	11595.5
12704.7	12008.6	10768.7	11344.2	11291.8	13698.2	11719.5	9837.1	11934.9	11539.7
12435.8	11941.6	11194.5	11478.0	11513.9	13362.0	11227.5	9314.9	11775.3	11778.1
11691.3	11827.6	10931.0	10870.3	11760.8	12758.1	10972.3	9474.5	11631.1	11605.6
11240.3	11854.0	10486.4	11452.9	11476.9	12689.1	11419.6	9086.1	11587.4	11395.6
11121.3	11638.5	10166.2	11647.0	10983.6	11825.6	11029.9	8898.0	11836.0	10813.9
11512.4	11304.4	10245.4	11486.0	10758.6	11604.4	11150.5	9156.2	11348.1	10326.4
11674.7	11105.3	10804.6	10998.4	11142.5	11828.2	12029.4	9452.6	11535.8	10110.3
11533.7	11477.2	10831.2	11822.1	10827.7	12025.8	11731.4	9687.5	11348.0	10199.2
11325.9	11268.2	11077.9	11910.1	11009.5	13149.4	11889.7	9919.5	11714.7	10414.8
11388.8	11216.8	11054.3	12169.4	11231.0	12925.8	11938.8	10294.9	11454.4	9869.6
11010.0	11053.6	10745.8	11976.1	11083.0	12471.0	12357.1	9831.3	11718.1	10370.5
11058.9	11770.9	10547.1	12227.3	10931.7	12079.2	12681.1	10080.6	11621.2	10193.4
11496.1	11783.5	10405.4	11528.6	10778.8	11798.3	13580.0	10345.9	12361.2	10369.4
11613.3	11557.3	10254.7	11622.8	10296.7	11508.9	12760.1	10883.3	12327.6	10410.0
11467.7	11377.0	11170.5	11744.4	10767.0	11389.7	13232.3	10414.3	12452.7	10933.9
12255.3	10976.1	10817.9	11538.5	10686.4	11636.3	13069.3	10097.2	12428.0	10949.6
12114.1	11184.2	10638.7	11830.6	10592.0	11981.4	12805.7	9502.4	12099.1	10698.4
11661.0	11721.3	10703.2	11660.1	11143.2	11975.6	12982.7	9400.8	11507.2	10232.2
11423.5	11217.8	10727.5	11406.9	11062.3	12037.4	13466.7	9042.9	11687.2	10110.5
11404.7	12350.7	10630.5	11104.6	11211.6	12535.8	13503.6	9348.3	11465.3	10278.8
11209.0	12371.1	10603.4	11326.3	11128.3	12318.5	13768.0	9503.0	11353.1	10360.7
11331.0	12600.0	10376.5	11462.5	11243.9	12077.7	14004.7	9751.4	11613.6	10667.3
11566.6	12232.9	10629.6	11919.0	10967.7	12412.7	13445.4	9429.0	12122.4	10841.6
12252.5	12865.7	11173.3	11709.6	10898.8	12402.4	12888.3	9135.5	12476.3	10712.7
11931.3	12672.6	11234.7	11718.2	10214.2	11934.7	12571.1	8980.4	12258.3	10271.1
12468.9	12564.6	11319.2	12080.8	10437.6	11650.5	12842.4	9672.4	12477.6	10127.6
12553.3	12321.9	11544.9	12109.1	10668.5	11982.1	12456.3	10231.3	12318.1	10206.9
12291.5	12232.1	11738.2	11951.9	10898.1	11506.3	11982.1	10613.5	11873.1	10032.1
11675.1	11806.4	11718.4	11992.3	11188.0	11399.5	11954.1	10430.5	11519.6	10200.7
11932.2	12074.7	11758.7	11564.1	11675.9	11654.8	11886.4	10729.3	11720.1	10721.4
11609.7	12490.6	11628.0	11430.1	11759.3	11784.6	12007.0	10719.4	11526.8	10860.2
11474.5	12612.4	11399.5	11379.2	11539.2	11690.7	11550.9	10038.7	10966.0	10358.4
11932.9	12861.7	11179.6	11186.1	11162.2	11969.3	12333.2	9384.1	11127.0	10932.7
12256.2	13158.4	10882.6	11284.9	10710.5	11961.3	12735.1	9866.4	11275.1	11061.8
11997.6	12833.6	10834.6	11491.0	10714.1	11748.2	12785.8	9512.4	11187.9	11036.2
11861.8	12655.1	10915.9	10939.5	10837.6	11857.3	13070.6	9205.5	11307.5	11284.4
12219.2	12794.5	10626.6	11754.7	10860.9	11927.7	13219.5	9301.8	11904.3	12054.3
12503.9	12623.6	10415.3	11392.6	10555.5	12096.7	12692.2	9500.8	11954.6	11992.2
12207.2	12728.5	10881.6	11747.9	10314.4	12256.3	12330.6	9530.8	12000.0	11653.5
12337.5	12554.7	10892.9	11945.0	10067.8	12264.0	12624.8	9704.3	12023.8	11272.5
12390.4	12465.4	10653.3	11955.5	9905.8	12532.8	11957.0	10215.5	11919.9	11216.7
12038.8	12133.7	10124.9	11539.0	9936.1	13172.1	11733.4	10234.3	12175.2	10923.4
11368.5	12071.2	10555.6	11801.5	10012.6	12943.0	11592.9	10589.6	12345.0	10439.0
11746.4	11852.3	10779.8	10813.3	10606.5	12550.6	11259.2	10392.6	11879.4	10699.6
11314.3	12152.8	11339.2	10558.2	10512.9	12839.3	11424.6	10130.4	12080.5	10465.5
11646.9	12185.2	11277.3	11046.8	10301.5	12245.4	11785.9	9665.5	12190.3	10448.7
11972.9	11890.4	11027.3	10656.4	10287.1	11613.5	12006.8	9992.4	11933.8	10626.8
12530.4	11690.8	11076.7	10852.2	10713.9	11801.1	12383.3	9669.9	11575.7	10834.4
12230.2	11743.2	10721.8	11189.4	10674.1	12698.2	12792.8	9770.1	11474.7	10589.0
12712.4	12245.2	10798.4	11243.5	11119.2	12330.4	12992.8	10435.4	11425.3	11082.6
12594.2	12232.5	11400.9	11325.3	11705.4	12084.4	13090.1	10212.8	10807.0	10952.8
13191.6	12450.0	11018.8	11214.5	11483.9	12304.2	13536.0	10027.1	10942.8	11121.3
12311.3	11822.7	11194.8	11801.1	11560.7	11972.9	12973.2	10264.0	11359.9	11131.1
12256.5	12790.9	11432.5	12185.4	11443.4	11537.9	12925.1	10362.1	11247.0	11117.0
12357.5	12815.8	11382.5	12417.3	11631.2	12108.7	12091.2	9266.2	11353.2	11065.4
12141.7	12098.6	11303.0	12170.8	10752.3	12672.9	12013.5	9418.5	11654.5	10728.0
11618.1	11878.1	11253.9	12256.9	10823.2	12300.0	12208.1	9455.7	11843.9	10360.9
12435.9	12072.7	11248.3	11471.7	10364.6	12000.2	12051.0	9183.0	11848.9	11987.8
12899.9	11991.4	11179.2	11277.4	11493.4	12087.9	11513.7	9539.7	12104.8	12501.2
13446.5	11925.4	10731.5	11554.3	11534.1	11821.3	11914.3	9838.0	11822.3	12121.1
13789.2	12149.0	10528.4	11577.3	11776.2	12138.2	11645.7	9532.5	11819.3	11453.6
13555.8	11766.5	11005.6	11778.1	11609.2	12325.6	11983.7	9333.8	11464.9	10974.6
13733.9	12403.4	10870.1	12046.5	11835.5	11448.1	12187.9	9327.8	11551.1	10578.3
13349.6	11955.3	11017.3	12096.1	12242.4	11453.2	11803.1	8936.0	11969.0	9753.2
13088.7	12001.0	11150.9	11841.2	11895.7	11974.0	12097.6	9125.9	12554.4	9414.8
12926.2	12138.6	10925.1	11877.5	12148.2	11992.0	12532.2	9746.3	12816.5	9911.2
13070.4	11735.8	10836.2	11983.6	11869.0	12041.0	12532.9	10131.3	12760.6	9858.0
13007.9	11467.4	10722.3	12059.3	11913.4	12777.0	12837.0	10233.4	12296.7	10498.9
12696.4	11708.4	10763.3	12153.8	11122.8	12543.3	13223.8	10099.3	11449.7	10757.9
13099.5	11329.8	10791.0	12135.4	11736.7	12623.3	13196.0	9968.0	11310.9	10921.1
13295.8	11974.7	11061.8	12125.2	11565.1	12582.8	12708.7	9452.1	11357.9	10999.5
13171.8	12474.3	10973.4	11695.1	11947.5	12987.3	12250.3	8764.2	11065.6	10806.0
12645.6	12684.4	11131.0	11892.8	11846.5	12827.5	12002.7	8512.3	11177.0	10066.6
12620.1	11960.4	10577.7	11656.9	12764.7	12934.3	11412.9	8745.9	11892.8	9905.5
12387.1	11693.7	11341.8	11358.0	12248.5	13150.5	11513.0	8906.7	11528.3	10187.5
11568.5	11173.4	11272.7	10982.2	12465.7	13088.1	11916.8	9120.9	11262.3	10025.2
11026.4	10831.3	11177.5	10957.9	11840.6	12798.7	12658.7	9660.1	11202.8	10541.0
11055.8	10534.3	11031.9	10856.3	11845.6	12538.8	12094.5	9552.6	11809.0	10011.8
10940.7	10591.3	11291.8	11111.2	12749.5	12253.4	12139.5	9546.3	11671.7	10367.4
11089.9	10972.3	10688.1	11021.5	12742.2	11625.5	12419.3	9686.2	11726.3	10243.6
10813.0	11203.0	10707.4	11337.7	12564.0	11824.0	12503.2	9836.8	11536.9	10368.7
10858.1	11235.0	10872.2	11494.0	12837.2	12179.1	11920.9	9914.9	11615.0	10341.8
10862.3	11276.0	10960.5	11657.6	13197.1	12028.3	12504.7	10683.8	11322.4	10262.3
11479.2	11297.2	10996.6	11771.1	12907.2	12108.6	12608.5	11119.8	11355.5	10314.6
11150.9	11330.0	10857.9	12348.4	12755.2	12414.1	12728.4	10456.9	11691.3	9896.6
11365.3	11821.2	11199.0	11966.5	12193.4	12537.7	12780.3	10378.4	11517.8	9462.5
11502.0	11469.0	11373.1	11948.4	11518.2	12449.1	12765.2	9849.3	11558.7	9757.7
11172.2	11584.0	11557.5	11853.5	11595.5	12683.7	12994.7	9611.7	11523.1	9837.7
11262.5	11656.6	11319.6	11784.3	11422.8	12655.8	12927.0	9565.8	12158.3	9664.6
10739.3	11254.2	11261.2	11863.3	11947.3	12460.4	12653.3	9814.3	11363.4	9839.3
10613.2	12005.2	11105.3	12093.1	12446.7	12056.0	12759.8	9891.2	11627.9	9911.1
10735.0	12480.3	10646.8	12068.2	12716.4	12000.7	12961.1	9772.9	11252.4	9801.3
10577.0	12510.7	9979.3	12070.0	12554.2	11493.2	12338.9	9693.1	11158.3	9707.9
10183.1	12862.5	10721.2	11848.0	12641.5	11785.4	11855.5	9491.6	11374.4	9833.4
10038.9	12897.7	10751.9	11453.0	12921.5	12448.5	11762.7	9600.3	11400.0	9756.4
10473.4	12406.3	10630.6	11189.2	12704.4	12697.5	11118.4	9900.9	11083.1	9520.1
10528.1	11841.2	10983.9	11500.5	12641.9	12295.5	11098.6	10558.3	11027.1	9122.4
10426.8	11444.9	11597.9	11014.3	11924.8	12242.8	11642.8	10927.9	10417.8	9194.3
10150.5	12663.8	11057.2	11229.0	11444.1	12547.8	12210.2	10657.5	10127.7	8919.2
10688.6	12614.3	10900.2	11387.7	11888.0	12282.7	12308.8	10689.6	10120.3	9073.1
10727.6	12420.1	10721.9	11655.9	12057.0	12541.2	12012.0	10300.5	10481.7	9219.5
10670.0	12345.6	10346.1	11632.8	12068.1	12595.9	12151.1	10130.5	10646.0	9579.8
10926.9	12149.5	10508.5	11502.4	12282.3	12427.5	11801.1	10163.7	11071.4	9638.2
10956.6	12585.9	10506.5	11707.7	12510.4	12013.6	11583.3	10491.3	11530.0	9755.6
10545.0	12600.0	10314.3	11812.1	12137.5	12297.8	10779.0	11057.6	11852.7	10065.9
10565.5	12200.8	10455.1	11839.8	11861.7	11837.1	11036.1	11069.0	11794.9	10488.9
10379.8	12497.1	10753.2	11670.3	11832.5	11781.3	10182.1	11026.2	11943.4	10024.5
9882.2	12549.2	11204.0	12307.1	12132.0	11859.2	10499.6	10074.9	11597.6	9956.9
9750.3	11948.6	11008.5	11713.9	12053.1	11697.0	11848.8	10139.3	11606.3	10397.8
10974.0	12150.6	11110.9	11522.6	11794.3	11589.8	11946.9	9321.5	11275.6	10296.2
10801.3	11478.4	10664.3	11670.0	11414.9	11293.1	11548.3	9238.9	11397.4	10215.5
10780.4	11032.5	10642.7	11653.9	11331.3	11384.8	12399.5	9377.2	10992.8	10137.1
10926.0	11422.7	10760.3	11572.5	11639.0	11122.4	11533.8	10074.6	11524.0	10120.8
11374.6	12137.7	10660.6	11792.7	11674.4	10933.0	11060.4	10216.6	11390.0	9978.9
11758.3	12057.2	10979.5	12217.0	11785.8	10943.2	10448.3	10062.3	11460.9	10288.9
11798.8	12289.7	10906.8	12236.7	11993.6	11357.3	11240.8	10230.3	11919.3	10425.4
11958.7	11905.4	10573.8	11967.9	12556.3	11210.8	10677.3	10332.6	11403.5	10682.9
11699.1	11360.6	10624.9	11432.3	12167.1	11457.1	10719.5	10301.3	11006.3	10875.8
11514.1	10486.6	11789.2	11551.3	11808.1	11213.2	11180.0	9870.7	10904.0	10605.2
11534.6	10702.2	11328.7	11586.4	11971.6	11326.4	11255.5	10153.9	11118.9	10133.5
11746.3	11191.3	10781.4	11887.0	12241.3	11298.8	10935.3	9747.9	11887.0	9458.6
11446.8	11425.4	10321.1	11691.7	11848.2	11969.8	11723.6	9672.5	12767.2	9466.8
11561.0	11681.1	9907.9	11288.6	12127.2	11318.3	11988.7	9106.2	13094.3	8773.7
11475.1	12429.7	9714.0	11227.1	12659.9	12007.4	11920.5	9633.5	13015.5	8987.0
11841.7	12607.5	10347.5	11759.9	12894.9	11603.2	11734.2	9552.6	12865.8	10079.9
11937.0	12753.0	10393.1	11588.8	12675.0	11607.8	11410.5	9889.2	12510.6	10415.4
11909.4	12676.2	10656.7	11035.1	12709.8	11422.3	12200.7	10116.9	12258.7	10373.0
11294.2	12287.8	11049.9	11238.5	12442.4	12003.8	12674.6	10252.0	12034.8	10520.9
11084.9	12049.1	11224.8	11119.8	11680.7	12577.2	12568.9	9771.8	11992.9	10058.8
10778.3	12195.3	10992.7	11079.2	11560.1	12748.3	12136.2	9843.6	12243.1	8931.7
11493.1	12344.0	11328.9	10446.4	11849.6	13142.8	12387.9	10023.4	12495.9	9266.4
11419.9	12256.6	10993.4	10572.6	12270.2	13331.9	11821.7	9685.8	11780.4	9153.7
11666.5	12453.1	11084.7	10654.0	12723.8	13188.4	11600.3	10220.2	12182.4	9446.1
11406.3	12615.9	10794.6	10535.1	12945.6	12185.6	11922.1	10850.6	12164.9	9796.0
11050.1	12767.5	10895.5	10754.4	12396.7	11848.7	12332.0	11142.0	12087.3	10722.5
10669.7	12350.0	10538.5	11300.2	12123.5	11788.6	12193.7	10472.1	11876.4	10524.7
10271.5	12326.7	11268.3	11794.0	11885.4	11727.4	12777.3	9961.6	12004.1	10448.9
10376.2	12302.0	11277.3	11984.2	12122.6	11776.8	12622.8	9790.4	12418.8	10492.5
11217.9	12193.6	11771.9	12390.3	11727.1	12185.2	12377.9	9503.0	12141.4	10006.9
10905.7	11570.7	11664.7	12369.8	11605.9	12589.0	11476.2	9207.0	12678.8	9536.1
10985.9	11685.6	11312.0	12289.9	11567.7	12785.8	11162.9	9950.9	12779.1	9336.8
11092.5	11342.4	10103.1	11675.0	11589.6	12573.8	10969.1	10294.0	12853.9	9488.8
10993.8	11521.5	11134.6	11151.2	11151.2	12761.9	11219.3	10620.8	12127.3	9699.8
10410.9	11400.5	11137.5	11242.2	11390.5	13123.5	11415.7	10973.3	11946.3	9998.3
10468.1	11330.4	10921.8	11385.1	11529.7	12659.0	12432.6	11056.4	11129.7	9785.0
11102.5	10809.4	11012.8	11399.4	11369.2	12550.3	12734.6	10463.2	11164.3	10343.2
10549.0	11172.8	11703.6	12065.6	11510.3	12728.2	13208.7	10432.4	10687.5	10791.0
11256.1	10935.8	11734.5	11779.9	11363.3	12613.0	13597.0	10151.9	11745.9	10817.5
11003.8	10745.2	11561.6	11298.3	11437.6	12478.6	13488.8	10012.4	11767.5	10683.7
11596.3	11045.4	11555.3	11043.6	11512.4	12821.9	12972.3	10430.1	11531.0	10360.4
11858.8	11483.6	11450.4	11140.4	12264.0	12481.8	12742.0	10231.6	11413.4	10006.2
11747.7	11453.3	10962.2	10365.2	12084.0	12475.2	11715.6	9991.3	11310.1	9634.9
11306.8	11786.3	10670.4	11303.5	12346.6	12263.0	11052.9	10462.7	11191.6	9823.3
11000.4	12183.0	10252.3	11105.9	12422.7	12186.7	11284.4	10333.8	11274.7	9444.2
10540.0	12063.7	10203.6	11217.8	12321.9	12305.2	11357.7	9802.7	11560.5	9956.6
10827.2	11806.6	9944.9	10690.1	11730.2	12290.5	11737.6	9927.3	11771.7	9773.6
10968.5	11947.8	9807.4	10435.0	11266.0	12283.4	11935.6	10228.1	12037.7	9823.7
10841.2	11822.3	10419.5	10580.9	11462.6	12335.3	11824.2	9655.9	12124.4	9450.8
11347.2	11865.0	11128.8	11138.6	12002.8	12327.9	11345.3	9665.0	11862.5	10305.4
10914.0	12284.6	11405.6	10675.2	12342.2	12135.3	12645.7	9513.2	12103.9	10584.7
10914.6	12583.0	11375.6	10160.6	13016.8	12045.2	12486.3	9604.1	11479.5	10404.5
10800.3	12394.8	11765.7	10375.4	13371.9	11595.2	12661.1	9437.5	11470.6	10302.1
11020.5	12732.0	12068.8	9802.9	13896.2	11759.4	12344.8	9741.9	11474.8	10877.6
10677.1	12681.8	12095.0	9965.6	14058.7	11831.3	12055.4	10294.5	11589.1	11316.9
10634.2	12492.5	12079.8	10230.0	13425.4	11734.6	11770.2	9924.9	11679.1	11331.1
10508.7	12844.1	11920.8	10588.9	12437.3	12091.4	12124.7	10313.6	11965.9	11487.0
10471.4	13254.4	11343.5	10468.3	12488.0	12516.2	12026.5	9705.0	11546.8	11022.4
10599.1	12875.5	11033.1	11107.2	11828.4	12001.0	11689.7	9423.8	11103.5	10729.0
10490.0	12637.2	10540.3	11370.4	11370.1	12107.6	11810.5	8882.0	11099.9	9525.5
10545.8	12436.8	10687.3	11018.4	11665.2	12142.1	11959.1	9145.6	11020.6	9238.2
10630.2	12031.5	10750.2	10755.8	12249.1	11708.9	11588.5	9327.3	11550.2	8982.0
11100.6	11398.6	10503.1	11148.6	12551.7	11758.3	11391.5	9863.6	11547.4	9542.5
11630.8	11665.4	10237.5	11185.0	12778.4	12043.3	11623.3	10008.0	11732.8	9386.2
11724.7	11918.1	11218.8	10945.4	12538.6	11337.7	11554.7	10865.5	11902.3	9694.6
11784.6	11908.3	11236.1	11340.0	12810.6	11760.9	11374.9	10796.8	11678.0	9747.7
11179.2	11863.2	11039.3	11392.2	12794.7	12424.8	11482.0	10532.3	11813.3	9820.9
11129.6	12023.6	10685.5	10875.8	12287.6	12302.1	11248.6	10526.1	12151.3	9790.6
10998.1	12844.9	11165.3	10704.7	12063.9	12283.0	10990.5	10583.9	12100.4	10000.6
10547.3	13194.2	11083.1	10828.5	11592.5	12952.3	11099.1	9270.0	11840.4	10020.6
10539.9	12826.7	11340.7	10988.9	11086.6	12940.4	10773.5	9666.0	11962.4	9947.6
10964.9	12897.2	11008.5	11075.0	11001.4	12566.7	10975.3	9937.7	11155.9	9361.2
10888.4	12914.5	10807.2	10965.5	10949.4	12258.1	11143.4	10099.1	11292.9	9391.3
11009.2	12750.3	10820.8	10581.9	10392.2	12676.7	10978.7	9999.2	11569.5	8948.3
11163.5	12520.4	10756.6	10392.0	10715.4	12388.7	10657.2	10225.0	11690.4	9213.2
11061.0	13002.1	11181.6	10686.1	10752.5	12041.0	11671.5	9898.2	11644.0	9250.1
11290.4	12853.4	11604.8	10511.1	10692.8	12137.1	11812.5	9396.0	12694.8	9583.3
10981.1	12317.8	11673.2	10714.7	10783.5	12389.6	11107.7	9254.8	12747.1	9849.3
10981.5	12040.5	11857.8	10794.8	11766.4	12066.0	10920.0	9478.0	12374.3	9814.2
10974.1	11380.8	11419.6	10839.3	12064.2	12149.5	11238.3	9142.8	11941.3	10188.5
11233.5	11311.2	11329.6	10856.7	12288.7	12819.2	11058.5	9062.6	12017.1	10084.7
10812.2	10695.4	11454.5	10937.3	12496.9	12783.7	10679.9	9629.3	11599.7	10207.9
10872.8	10956.2	11805.5	10773.6	12675.7	12349.9	10654.5	9911.0	11910.7	10632.6
10462.2	10868.3	11267.1	10716.1	12692.9	12648.6	10695.7	10006.0	11955.8	10413.7
11114.1	11215.3	11239.9	10429.4	12485.3	12800.8	10516.0	10233.5	11914.6	9749.9
11160.4	11113.3	11323.7	10374.6	12412.7	12339.9	10759.9	10419.1	11702.0	9781.7
10652.4	11601.8	11249.5	10029.7	12402.5	11934.7	10965.5	10363.6	12371.2	9437.5
10788.1	11804.3	11215.7	10291.5	12433.7	12047.9	10859.7	9959.6	12382.2	9350.2
10961.7	11997.9	11929.0	10144.0	12108.4	11476.0	10877.0	9930.0	12463.9	9300.2
11113.9	12613.0	11904.5	10444.1	12171.2	10987.6	10379.9	10153.5	12704.7	9458.7
11092.7	12521.6	11391.2	10608.9	12359.3	10807.6	10314.6	9734.2	12527.0	9444.2
11422.9	12188.4	10994.8	11279.0	12205.4	11041.8	9530.5	10037.3	12136.7	9168.3
11554.1	12740.8	10923.8	10891.4	12161.9	10706.5	10339.7	9913.7	11635.0	8791.7
10780.7	12501.5	10510.2	11298.0	12184.3	10921.2	10086.2	9893.5	11345.7	8980.5
10432.5	12727.1	10889.5	11420.7	11994.7	10621.1	10051.2	9872.6	11174.0	9006.7
10375.7	12457.5	10814.9	11039.8	12141.7	11102.0	10237.9	9950.5	11319.7	8745.4
10435.0	12306.7	11305.9	11006.7	11751.0	10937.0	10793.8	9834.7	11315.4	9664.5
10635.8	12270.8	10956.3	11229.9	11228.0	11936.2	10591.9	10468.1	11440.5	9891.6
10435.9	12634.0	11104.2	10971.3	11625.7	11714.4	10007.7	10521.6	11852.8	9769.8
10787.8	12331.4	11072.9	10340.3	11819.7	12303.8	10166.3	10245.8	12131.8	9408.7
11065.4	12674.4	11053.3	10313.7	12257.1	11942.2	10403.4	10141.3	12241.7	9655.5
10736.4	12868.5	10670.7	9966.3	12436.3	11962.9	10231.5	10403.0	12859.3	9740.1
10191.9	12809.2	11611.7	9677.7	12635.0	11731.7	10088.7	9948.0	12585.0	9503.2
10741.5	12479.8	11560.3	9670.0	12431.8	12030.9	10753.4	9977.4	12027.6	9239.3
10703.9	12853.1	11681.8	9951.8	12422.6	11683.5	10584.2	10202.5	11863.0	9300.4
9715.7	12838.5	12032.7	10222.2	12017.3	11512.9	10678.7	10285.8	12072.4	9265.4
9929.1	12399.8	12402.3	10413.4	11921.1	11649.9	10517.9	9824.9	11754.0	9406.7
10351.5	12662.8	12001.8	10774.2	11924.7	12143.8	10335.0	9407.8	11841.2	8963.7
10362.5	12682.8	11759.6	10821.2	11990.2	12188.5	10268.6	9791.7	12083.7	8910.1
10385.8	12579.6	11779.9	10971.2	12177.3	12114.3	10204.6	9545.8	12150.6	8878.9
10538.2	12206.0	11418.3	11166.3	12294.7	11778.9	10396.4	9597.8	11809.1	9181.1
10766.8	12106.7	11701.7	11009.3	12527.1	11470.2	10627.8	9622.6	11785.9	9310.3
10508.1	11611.0	11632.3	11380.3	12328.7	11815.4	10562.9	9308.7	11946.2	10092.0
10777.9	11793.6	11812.0	10531.9	11854.3	12283.6	10431.7	9174.5	11930.3	10224.3
10685.2	12152.5	11461.6	10294.7	11489.4	12433.2	10386.0	9462.6	12127.1	10022.6
10995.4	12492.3	11592.6	10023.7	11282.5	12814.4	9915.5	9637.4	12191.5	10151.8
10174.6	12486.6	11135.0	10588.4	11025.6	12975.4	9272.3	9595.5	12185.4	10832.3
10331.6	12035.8	11091.3	9905.1	11085.1	12496.3	9848.2	9791.4	12143.7	10082.7
10279.5	12293.5	11304.2	10655.3	11521.7	12053.7	10066.0	10113.6	12450.7	9897.9
10258.0	12037.2	11441.1	10912.6	11908.5	12165.4	10429.6	10013.7	12343.9	9626.7
10194.5	12546.9	11594.3	11115.5	12214.9	12228.3	10620.8	10593.5	12297.8	9686.1
10592.5	12199.6	11413.2	10974.0	12624.7	12684.7	10829.7	10368.2	12454.4	8524.3
10820.3	11616.2	11225.1	10526.3	12780.1	12956.9	10653.3	10025.9	12183.1	8716.4
10928.3	11248.1	10559.2	10683.9	13283.5	12643.1	10395.2	10116.6	12011.9	8260.7
10753.8	11690.1	10477.2	10596.9	12774.1	12413.3	10534.3	9901.0	12309.3	8600.5
10531.1	11777.1	10432.3	10205.6	12428.1	12185.5	9891.6	9548.2	12334.1	10570.3
10473.0	12122.6	11278.0	10132.2	12149.2	11701.0	9600.5	9003.1	11988.2	10563.6
10626.5	12363.2	11583.1	10590.5	12186.4	11192.3	9384.3	8964.7	12120.9	10107.1
10709.6	12247.1	11996.3	10308.5	11843.2	11519.6	9318.2	9032.0	11856.7	10057.4
11129.9	11594.4	11996.5	11525.1	12168.4	11321.6	9516.3	9159.1	11462.7	9836.2
11075.5	11473.6	11564.2	11824.7	12380.2	11660.3	10487.2	8698.6	11048.9	9843.8
11306.5	11508.6	10741.9	11532.1	12007.5	12159.2	11099.3	8882.5	11524.9	10243.3
10901.5	11612.3	10823.9	11433.2	12351.8	12350.2	11345.0	8915.7	11424.5	10442.4
10538.8	11600.3	10207.4	11589.0	12138.8	12060.5	10898.1	9116.6	11406.6	10443.9
10257.8	11762.2	10202.5	11375.2	11946.0	12208.9	10916.0	9290.0	11379.0	9878.3
10470.3	11372.3	10563.1	11154.8	12149.1	12250.0	10437.0	9234.9	12040.1	9034.1
9928.9	11516.2	10435.7	10862.6	12172.2	12430.5	9687.1	9659.8	11813.0	8498.3
10252.2	11278.6	10807.3	10682.3	11977.5	12200.6	9665.9	9697.0	12044.0	8263.5
10561.1	11166.7	11484.1	10739.1	11779.0	11833.4	10149.3	9163.7	12304.9	8009.1
10618.6	12030.4	11488.8	10901.0	11933.7	11922.7	9934.2	9457.7	12487.3	7904.4
10185.0	11650.6	11424.7	10526.3	11505.7	11520.0	9926.7	10059.0	11838.0	8406.6
10913.0	12227.2	11007.7	10560.0	11861.3	11588.5	10445.9	10107.1	12268.3	8404.9
10540.5	11949.4	11094.2	10681.9	11892.0	11701.4	10219.6	9796.1	12165.7	9416.2
10497.2	11960.7	11106.6	10429.1	12021.2	11883.1	9873.6	9500.3	11705.2	9558.5
10045.4	11902.5	11262.4	10327.8	11733.1	12361.8	9097.2	9074.2	11563.0	9458.4
10807.1	11669.9	11224.7	10282.5	11778.1	12333.2	9625.8	9051.8	11287.5	9713.9
10391.4	12107.3	10716.5	10333.2	11567.9	12095.8	9435.5	8960.1	10928.2	9660.0
10254.5	11704.6	10968.4	10014.3	11744.1	11671.9	9417.6	8913.6	10652.6	9737.5
10230.1	11961.7	10943.3	10042.6	11901.3	11541.5	9312.0	9545.4	10969.7	9268.5
10684.8	11609.5	11370.4	9763.8	12159.0	11308.1	9514.9	9169.8	10918.2	9618.1
10206.8	11734.8	11153.0	9847.6	12284.4	11503.8	10084.7	9382.0	11673.5	9840.8
9903.3	12542.6	11787.8	9661.6	12563.1	11263.2	9888.4	9451.8	11823.6	10389.9
9954.5	12691.1	11627.6	9827.0	11737.5	11618.4	10537.7	9931.5	12359.2	10318.4
9370.6	12643.6	11648.5	9803.6	11739.0	11679.5	10397.6	9555.2	12487.7	10152.0
9559.4	12140.0	11307.2	9742.6	11975.1	11780.1	9936.2	10097.1	12208.8	9930.1
9818.4	12226.1	11217.5	9764.6	12356.7	12074.7	9608.0	10372.0	12006.1	9611.7
10101.8	11721.6	11722.6	9954.4	11792.3	12586.7	9800.7	10626.7	12278.5	9198.6
10536.3	11315.8	11712.8	10259.5	12297.9	12445.5	9202.6	10393.2	11746.9	9560.0
11209.1	11043.7	11455.7	10976.1	12216.2	12548.6	8869.5	10874.8	11857.6	9557.3
10954.6	11134.7	11472.8	11445.3	12080.8	12559.5	9204.3	10996.1	11906.0	9788.2
11262.2	11247.9	11911.2	10881.2	11719.0	12071.9	8974.2	11087.0	12640.9	10326.8
11196.5	11758.2	11181.2	10769.1	12464.0	12292.1	8956.9	10714.1	12042.8	9615.0
11007.7	11672.9	11453.9	10400.4	12066.4	12643.5	9643.4	10545.2	11973.3	9559.6
10987.5	12209.6	11067.2	11047.7	12196.0	12529.7	10139.6	10291.8	12043.4	9616.7
10963.2	12210.4	11113.8	10899.7	11877.6	12619.6	10474.6	9689.0	11955.0	8918.3
10608.1	12279.0	10931.2	10952.9	12090.1	12484.8	10760.5	9354.0	11625.4	8884.3
10793.9	12114.5	10767.5	10260.2	12265.1	11614.6	10786.9	9455.4	11957.4	9256.0
10829.3	11827.2	10983.1	10427.5	12714.5	11831.3	10143.3	9415.9	11842.7	9311.2
11052.1	11588.1	11224.1	10560.6	12512.7	11711.2	9997.1	9483.5	11923.3	9353.3
10928.7	11877.8	10544.9	11015.0	12470.9	11866.8	9301.8	9962.5	12125.3	9378.6
10379.6	11681.2	10730.9	10961.0	12119.0	12252.3	9271.2	9642.7	12456.1	8917.4
9985.3	11988.5	11218.7	11087.0	11358.2	12718.3	9084.1	9921.3	12766.5	8722.6
10355.8	12588.2	10962.4	11156.4	11103.8	12482.7	9167.6	9689.7	12730.2	8468.9
10354.0	12928.5	11336.8	11265.4	11074.1	12658.8	8962.1	9764.6	12617.7	8416.4
9981.0	12641.6	11459.1	10713.3	11478.0	12184.4	9418.2	9354.2	12721.7	8444.3
9945.2	13164.1	11025.4	10504.1	11325.3	12079.5	8927.4	9908.0	12091.2	7744.7
10226.9	12942.7	10902.8	10151.4	11470.8	12037.5	8770.2	9783.5	11571.2	8045.6
10444.4	12811.1	10826.3	10091.7	11248.4	12332.1	8840.2	9909.0	11884.1	8208.2
10229.5	12745.6	10710.2	10304.9	11480.9	12347.6	8532.0	10124.2	12039.0	8925.2
10831.3	12794.8	10716.0	10226.3	11585.4	12715.3	9366.1	10033.0	11281.9	9242.8
11270.9	12308.6	10746.0	10568.7	12117.3	12420.4	10043.5	9518.9	11859.2	9771.2
11496.1	11923.3	10734.9	10914.9	12688.4	12929.5	10071.7	9669.0	11923.6	9638.2
11416.1	11725.3	10998.8	10719.7	12961.6	13102.4	10005.1	9760.8	11313.1	9322.0
11415.4	11646.2	11078.7	11064.3	12936.4	13180.2	10194.4	10003.2	11585.8	9083.4
11325.8	11783.6	11101.7	11353.4	12672.3	12708.4	9696.7	10246.1	12496.8	9558.9
10807.9	11601.5	11146.2	10975.7	12790.5	12977.6	9025.7	10286.7	12026.6	9916.2
11025.5	11808.9	11402.6	10795.0	12286.3	12531.2	9101.4	9811.3	12385.1	10386.8
11239.4	12020.9	10968.7	10063.9	12285.4	11509.8	9126.2	10134.5	12515.5	10495.9
11256.1	12068.0	11396.0	10203.3	12315.0	11368.7	9273.4	10157.0	12758.2	9923.0
11447.5	12046.8	11237.9	9829.1	12295.7	11454.3	8966.5	9868.3	12340.0	11382.7
11624.0	12113.1	11244.1	10180.5	12113.2	11393.7	8596.0	9646.5	12688.8	11748.5
11984.8	12252.0	11188.8	11031.4	12281.6	11802.6	9003.1	9906.6	12038.1	11605.4
12298.7	12035.4	10893.4	11191.1	12374.9	12216.8	9124.2	10028.0	11609.9	11362.5
12015.8	11662.3	10420.7	11027.0	12315.1	12107.9	9271.7	9810.0	12073.1	12246.1
11988.8	11857.7	10684.3	11323.3	12626.3	12474.3	9489.3	10434.2	12335.0	12305.0
11953.1	12408.5	10750.5	11972.0	12673.4	12671.0	9725.0	10295.8	12259.4	11788.5
12117.4	12546.3	10500.4	11561.3	12360.3	12720.4	9137.1	10517.6	12878.7	11960.7
11873.4	12396.5	11076.8	11955.0	12251.6	12333.9	9872.6	10204.2	12388.3	11938.6
11534.0	12516.8	11172.7	11898.0	12032.3	12516.5	9987.6	10082.8	12970.9	11629.2
11553.4	12135.9	10815.9	11593.4	12004.9	12055.1	9781.4	9960.5	12575.6	11765.8
11572.2	12059.4	11025.1	11253.3	11378.4	11783.3	9916.4	9963.8	12504.2	12156.3
11307.3	11593.5	10894.3	11676.3	11312.0	11766.3	10276.0	9499.8	12001.7	11678.6
11391.4	11912.3	10633.8	11227.4	11385.6	11978.7	9905.0	9835.8	12148.1	11225.7
11447.7	12085.4	10852.7	11565.3	11844.7	12187.1	9927.1	10078.6	11645.4	10565.7
11250.8	12571.3	11071.0	11588.3	11791.6	12338.0	10401.6	9677.2	11998.2	10641.6
11165.5	12152.3	11459.5	12342.0	11833.2	12548.3	10284.9	9876.8	12165.6	10570.5
10993.9	12503.8	11315.6	12266.9	12029.4	12075.8	10722.3	10754.5	11746.7	10575.9
10948.5	11877.2	11787.1	11898.8	12788.1	12202.4	10459.2	10878.7	11725.3	10716.6
11380.3	11818.6	11712.3	11660.3	13016.0	12326.6	10237.5	10733.0	12066.7	11328.7
11456.7	10919.5	12053.6	11768.5	12947.8	12222.6	9793.7	11116.6	11705.9	11079.1
11151.0	10759.0	12444.5	11066.4	13702.9	12075.4	9571.1	11041.6	11309.0	10392.2
11658.0	10129.9	12235.7	11066.6	13715.6	12404.3	9363.9	10786.2	11658.4	10509.3
11616.0	10687.0	12521.3	11249.9	13154.9	13080.1	9592.1	10277.3	11540.9	10410.5
11504.2	10643.2	12573.3	11048.4	12554.4	12810.2	9963.7	10732.3	11749.2	10499.7
11051.7	10910.1	12280.8	10921.5	12569.8	12838.5	10690.6	10485.3	11555.7	11119.9
11675.1	11453.1	12023.1	10605.9	11582.0	12444.1	10442.9	10760.0	11493.5	11103.1
11204.8	11410.8	11657.0	11175.0	11519.1	12229.5	10132.0	10183.3	12225.8	12374.2
11096.1	10732.1	12061.6	10675.1	11459.6	12173.6	9760.4	10671.2	12026.9	12417.0
11430.7	11211.1	11706.5	10126.5	11806.9	12332.9	9498.0	10508.6	11940.2	11955.8
11705.5	11472.7	11834.4	11597.4	11574.2	12024.0	9363.0	10302.0	11847.8	12275.0
11553.2	11439.1	11286.0	12296.5	11522.8	12680.0	8655.0	10967.3	12537.7	11961.2
11872.2	11589.7	11828.6	11568.5	11720.2	12658.6	9198.7	10803.3	11559.9	12187.9
12079.9	12156.8	11465.6	11372.0	11759.9	12574.2	9082.8	10162.1	11469.2	12070.0
11983.7	12196.0	11699.7	10988.9	11749.4	12387.7	9032.6	9774.0	11211.3	11790.1
12039.3	11801.4	11654.9	11275.5	11959.8	12571.7	9120.3	10554.4	11378.2	11815.0
12082.0	11607.6	11945.1	10944.0	12403.1	12101.2	9773.3	9837.6	11219.8	11862.2
11696.7	11713.9	12271.9	11417.4	11683.4	11814.1	9746.0	10007.8	11869.1	11495.6
11866.3	11609.2	12670.5	11473.7	11375.4	11272.1	9575.1	10354.1	11749.7	12436.5
11563.1	11584.0	12412.2	11674.7	11160.1	11647.5	9717.4	10366.5	11829.1	12237.5
11797.9	11588.9	12970.1	11652.3	11151.9	11915.7	9861.1	10084.6	11156.0	12529.8
11599.4	11379.4	13028.7	11270.7	10975.9	12260.5	9759.3	9849.0	11400.5	12238.8
12161.2	11059.4	12403.6	11173.9	11563.5	12360.2	9744.0	9686.5	11930.0	12765.4
11845.5	10567.2	11899.0	10948.1	12409.4	12528.8	9864.8	9573.4	11993.0	12628.0
12029.9	10439.6	11797.6	11288.8	12830.0	11923.1	9709.2	9622.4	11977.0	12418.2
11722.9	10956.0	10846.8	11288.2	13012.4	11719.8	9764.6	9682.1	12356.3	11860.6
11942.1	10982.1	10845.2	12374.0	13211.9	11648.1	9287.4	9902.1	12265.9	11459.0
11594.0	10814.7	10852.3	12117.7	12869.3	11808.1	9292.0	9818.2	11401.3	11728.8
11436.8	10951.8	11149.3	11888.6	12375.7	12040.5	9920.5	9816.0	11553.8	11826.7
11015.2	11008.7	12625.0	11406.4	12335.0	11781.8	9930.8	9582.9	11553.1	12696.0
10632.3	10841.1	12164.2	11339.1	11890.5	11025.8	9592.7	9582.2	12161.9	12433.5
10718.2	10758.7	11365.8	10484.0	11739.4	10887.9	10411.3	9532.4	12104.4	12588.8
11854.9	10545.6	12155.0	10836.9	11947.0	11238.0	9934.6	10002.9	12301.4	12051.0
11138.7	10601.2	11627.2	11144.9	11817.1	11386.1	9219.0	10137.4	11959.8	11564.1
11023.2	10987.7	11168.1	11281.6	11118.5	11558.8	8993.8	10453.9	11697.2	11878.7
10688.4	10528.4	11254.9	11190.6	11466.8	11357.2	9365.0	10497.8	10732.1	12393.0
10048.0	10451.2	11830.6	11667.4	11746.0	12117.1	9200.5	10561.5	10670.2	13156.1
9771.1	10473.5	11879.7	11455.6	11530.6	11857.1	9169.4	10354.8	10538.1	13114.1
9898.2	10678.4	11877.0	10977.9	11300.0	11139.2	10630.6	10103.1	10927.8	12687.9
9909.3	10270.2	12105.8	11329.9	11849.8	10833.7	10095.9	9841.6	11121.8	12588.9
10597.1	10503.4	12267.5	11915.4	11624.0	10791.2	10085.9	9621.0	11427.2	12210.4
11357.7	10911.9	12013.6	11394.0	11822.4	11456.9	10077.6	9445.6	11528.8	12203.0
11635.2	10962.2	11621.0	11243.1	12501.4	11032.6	9673.2	9495.4	11794.8	12170.3
11510.3	10843.0	11331.6	10823.0	12606.1	11454.7	8585.9	9241.6	11245.4	12859.8
11669.3	10794.0	11572.5	10758.7	12654.3	11738.5	8555.7	9459.6	11475.1	12529.2
11671.4	10832.0	11662.5	10562.0	12317.2	11901.5	8252.1	9382.4	11350.5	12702.9
11265.0	10756.9	11828.1	10373.7	11976.9	11708.8	8278.5	9262.5	11209.7	12410.0
10806.4	12397.1	12150.2	10058.5	11748.0	11769.1	9078.1	9141.6	10695.4	12611.5
12268.0	12032.5	12693.3	10160.3	11268.6	12563.5	9472.0	9004.3	10722.9	12196.4
12177.6	11777.8	13007.3	10323.5	11041.1	11967.3	9465.6	8845.5	11187.5	12273.9
12135.7	11468.8	13018.7	10274.9	11016.3	11543.4	9192.9	9399.6	11583.6	11882.0
12346.4	11335.8	12654.7	9969.3	11624.8	12192.7	9640.2	9759.9	11719.7	12065.3
12750.6	11184.0	11879.7	10723.6	11157.6	12875.3	9291.7	9457.0	12298.1	12059.4
12173.0	11457.6	11817.7	11392.6	11446.5	12323.6	8672.4	10373.8	12574.3	12353.6
12393.7	12158.3	11477.8	11290.3	11236.8	12401.2	9132.3	10250.0	11428.7	12408.6
12488.9	12155.5	11266.1	11852.2	11957.8	12257.0	9185.5	9720.3	11310.9	12519.0
12493.9	12267.0	11452.2	12124.7	11641.9	11593.6	8849.7	9866.1	10976.1	11596.3
12011.8	12620.8	11802.6	11925.2	11734.1	10719.8	9644.5	10218.3	10748.4	11490.0
11986.1	12344.4	11228.7	11193.1	12024.7	10159.6	10010.8	10282.7	10984.3	11462.3
11740.7	12108.1	10771.5	11460.0	11821.6	10391.1	9811.3	10343.8	11545.4	11200.1
11337.3	12160.4	10692.6	11210.8	11446.7	10797.8	9902.4	10338.7	11168.4	11506.9
11065.8	11841.4	10844.7	11175.9	11631.1	10787.5	9399.1	9883.7	11396.6	11879.6
11259.5	11248.8	11032.3	11265.2	11777.6	11222.7	9029.2	9804.6	11682.5	11998.7
11516.1	11228.6	11445.0	11006.2	11343.1	11835.3	9521.6	9842.5	11844.8	11664.1
11356.6	11342.4	11463.7	11305.3	11647.0	12076.6	9625.9	9890.0	12134.7	11922.1
11434.7	11085.9	11376.8	11316.3	11919.4	12053.5	9433.0	10223.3	12779.6	11963.3
11398.3	11589.5	11555.3	11432.0	11747.8	12345.3	10074.3	10325.4	12917.2	11992.4
11680.5	11892.2	11468.2	11939.1	12077.1	12214.8	10364.5	10324.5	13021.1	12264.1
11456.9	11511.0	12369.5	11975.8	12478.1	12017.9	9647.4	10088.4	12499.0	12635.1
12050.0	11247.1	12030.8	11888.5	12804.6	12371.7	9485.7	10525.7	12158.7	12677.0
12251.4	11716.5	12456.0	11832.7	12792.4	12262.9	9612.5	10173.5	12349.7	12717.0
11864.8	11100.5	12496.8	11756.7	12522.1	11773.9	9082.4	10148.3	12101.7	12769.3
11417.2	10936.5	12603.6	11387.5	12137.3	11731.7	8962.8	9866.2	12280.9	13114.8
11261.8	11323.8	12096.1	11446.7	11673.4	11824.6	9672.9	9921.9	12472.5	12547.6
11133.6	11800.0	11988.1	11647.3	11469.2	12081.0	9588.2	9109.3	12408.0	12410.4
10509.7	12119.7	11159.0	12156.3	11541.4	11774.3	9904.7	9483.7	12011.2	12439.7
10977.5	12832.6	11039.0	12167.2	11617.3	12652.2	9403.0	9395.0	12467.7	12427.1
10881.0	13292.1	11200.7	12240.2	11389.3	12199.8	10955.0	9748.3	12565.6	12513.9
10680.9	13102.1	11675.2	12532.6	11676.7	11984.7	10828.9	9925.7	12636.9	12454.0
10552.9	13199.1	11705.2	12166.7	11461.0	12096.0	10597.0	10243.1	12506.0	12745.9
11085.3	13040.0	12043.8	12413.2	11200.3	12353.1	10582.6	10446.3	12166.8	12783.3
11030.1	13131.3	11734.8	12048.3	11642.1	12022.2	10505.6	10878.0	11921.1	12137.5
11288.4	13176.6	12411.1	12015.5	11820.6	12095.3	10156.5	10892.2	11566.0	12707.7
12093.1	13194.1	12907.4	11529.2	11799.4	12125.2	10370.3	10992.4	11616.9	13108.1
12079.8	12793.4	12779.5	11419.8	11673.8	12093.1	10349.0	11088.0	11700.7	13366.2
12467.6	12430.8	12339.9	11820.7	11796.0	12011.0	10767.4	10849.0	11590.7	13240.8
12629.5	11773.3	12692.6	11686.2	11925.5	12245.5	10034.3	10565.6	11418.4	13506.0
12217.5	11561.4	12481.7	11899.4	12198.5	12258.0	9627.1	10182.5	11622.5	13010.0
11468.0	11502.7	12505.7	12335.1	12684.5	12195.7	9652.0	9802.0	11051.5	12333.0
11560.4	11497.5	12690.4	12464.1	12598.8	11966.5	10166.8	9644.7	11073.7	12418.0
11388.5	10918.3	13212.3	12244.5	12734.6	12298.8	9978.0	9754.1	11388.9	11994.7
11083.3	11610.0	13165.5	11983.4	13071.9	12535.0	10036.1	9530.6	11705.5	11841.7
11106.8	11560.9	13290.6	11161.9	12853.5	12511.3	10127.4	9789.3	11810.3	11412.9
11192.5	11825.2	12796.9	10911.0	12497.1	12774.4	9568.4	9938.3	11591.5	11401.8
11288.4	12287.8	12648.0	10633.6	12127.6	13470.1	8968.9	9665.8	11127.8	10939.6
11178.9	12790.7	12656.5	10228.6	11724.4	12928.9	8784.0	10047.6	11791.4	10414.4
10434.2	12946.9	12469.7	10894.8	11537.8	12174.6	9058.5	10207.7	11995.5	11221.1
10660.2	13254.3	11697.5	11373.2	11897.2	11557.3	9427.5	10530.1	11759.6	11511.3
10376.4	13336.8	11719.8	11487.3	11968.4	10895.0	9568.3	10217.8	11736.4	11890.5
10240.8	13205.9	11721.2	11383.0	11905.9	10912.9	9736.7	10920.7	11863.8	11838.4
9868.5	13199.1	11434.6	11707.4	12395.0	11311.3	9552.3	11123.7	11868.3	12348.1
9597.6	12718.4	11164.1	11213.5	12273.9	12306.3	9737.0	10968.9	11760.7	12556.8
9884.2	12540.5	11752.8	11549.5	12005.5	12986.5	9573.5	10413.0	11283.6	12035.3
10290.5	12108.7	11723.0	11607.9	11884.8	12757.8	10208.7	10071.3	11226.5	11724.5
10542.6	11806.9	12112.0	11799.0	12112.2	12287.0	9957.9	9879.0	11345.8	11078.3
10558.4	11932.5	11427.0	12149.1	11728.4	12566.4	10265.4	9518.3	11571.8	10793.8
10398.3	11357.4	11735.2	11874.6	11903.9	11552.3	10577.9	9793.4	11642.3	11872.8
10408.6	11107.2	11398.1	11480.7	12178.4	11587.6	10164.8	9952.8	11662.9	11596.1
9944.6	10954.0	10891.1	11206.7	12536.0	11768.5	10010.8	9904.0	11541.0	11413.9
9948.2	11292.3	10504.5	11327.0	12373.0	11907.2	9623.7	9707.5	11775.1	10874.7
9839.6	11762.7	12099.4	11202.7	12965.1	11941.5	9406.1	9534.7	11722.5	10630.0
9905.0	12158.1	12140.8	11423.6	12571.7	12762.3	8602.6	9410.8	11910.3	10917.5
10516.1	12131.5	11464.8	11130.2	12424.8	12960.3	8665.6	10063.4	11553.4	11011.9
10520.7	12476.1	11586.3	11189.7	12535.7	12389.5	9911.4	10225.8	11885.5	10957.2
10495.6	12691.2	11483.2	10764.6	12495.4	12541.0	9750.3	10431.7	11936.9	11706.2
10362.4	12390.8	10969.0	10306.8	11994.7	12246.8	9749.9	10668.4	11844.4	11836.4
10030.3	12333.4	11318.3	10545.5	12365.0	12301.8	9642.2	10529.0	11611.8	12153.7
9388.3	12357.3	11292.4	10719.0	12449.3	11717.0	9806.3	11102.9	12138.8	12838.3
9744.3	12263.8	11430.2	10849.1	11812.7	11815.8	9252.4	10630.5	11736.3	12727.0
9693.0	12559.5	11975.4	11048.8	11978.2	11475.9	9383.5	10844.8	12310.8	12483.0
10200.8	12207.1	12122.9	11208.6	11953.9	11814.6	11187.7	10618.8	12388.0	12727.8
10103.0	12098.2	11684.3	11604.2	11522.2	11822.0	11829.4	9859.8	12300.3	12183.2
10662.6	11881.3	11684.2	11717.3	12191.3	11787.8	11899.0	8908.7	11487.2	11863.3
10498.8	11815.5	11673.4	11697.9	11937.2	11558.5	12222.6	9095.2	11816.1	12138.5
10511.5	11610.6	11454.3	11975.2	11744.2	11664.2	12720.6	8473.2	11892.8	11854.7
10208.5	11236.7	11217.7	11752.3	11289.5	11776.1	12508.9	8197.3	11531.2	12025.7
10146.5	11538.3	11557.9	11384.1	11590.1	11583.8	11821.3	9058.9	11620.6	12261.5
9419.7	11618.8	11906.2	11432.5	10861.2	12155.2	11615.8	9596.9	11444.7	12328.2
9433.6	12056.7	12116.7	10996.8	10926.2	12187.3	11090.9	9839.2	11331.3	12187.5
9279.5	12223.0	12071.5	11033.0	11111.8	12103.6	11248.0	10503.5	11511.0	12073.3
9577.9	13088.8	12239.2	11339.7	11663.6	11904.7	11467.1	10463.5	11825.4	12017.1
9723.7	12748.3	12367.1	11955.8	11458.3	12374.8	11985.0	10413.9	11922.4	11948.5
10245.5	12714.7	12560.5	11585.0	11752.7	12230.4	11891.1	9549.4	11528.3	11591.5
10099.0	12728.2	12412.5	11289.5	11948.2	12214.9	11892.4	9717.6	11303.0	11101.1
10122.5	13074.7	12299.4	11246.2	11707.3	11387.7	11918.2	9561.1	12069.6	11435.3
10396.3	12380.8	11940.4	11525.1	11650.3	11013.7	12423.0	10050.5	11871.9	11199.1
