# Supplementary material for: Iterative improvement in the automatic modular design of robot swarms
Source: PeerJ Comput Sci. 2020 Dec 7;6:e322. doi: 10.7717/peerj-cs.322 (PMC7924708; doi:10.7717/peerj-cs.322)
Supplement: Supplemental Information 1 — Data sorted in directories by budget and design method. Each folder contains the file controller.txt containing a textual representation of the instances of control software generated for the configuration described by the folders. The file scores.csv contains a comma separated list with the performances of each instance of control software. [file peerj-cs-06-322-s001.zip › experiments_12_5k/BT_AAC_irace/controller.txt]

--nroot 3 --nchildroot 4 --n0 0 --nchild0 2 --n00 6 --c00 5 --p00 0.02 --n01 5 --a01 2 --p01 0 --n1 0 --nchild1 2 --n10 6 --c10 4 --p10 8 --w10 0.73 --n11 5 --a11 0 --rwm11 78 --p11 0 --n2 0 --nchild2 2 --n20 6 --c20 0 --p20 0.21 --n21 5 --a21 0 --rwm21 12 --p21 0 --n3 0 --nchild3 2 --n30 6 --c30 2 --p30 0.77 --n31 5 --a31 1 --p31 0
--nroot 3 --nchildroot 4 --n0 0 --nchild0 2 --n00 6 --c00 0 --p00 0.25 --n01 5 --a01 0 --rwm01 6 --p01 0 --n1 0 --nchild1 2 --n10 6 --c10 2 --p10 0.13 --n11 5 --a11 1 --p11 0 --n2 0 --nchild2 2 --n20 6 --c20 1 --p20 0.84 --n21 5 --a21 2 --p21 0 --n3 0 --nchild3 2 --n30 6 --c30 1 --p30 0.56 --n31 5 --a31 1 --p31 0
--nroot 3 --nchildroot 4 --n0 0 --nchild0 2 --n00 6 --c00 5 --p00 0.09 --n01 5 --a01 2 --p01 0 --n1 0 --nchild1 2 --n10 6 --c10 0 --p10 0.15 --n11 5 --a11 0 --rwm11 6 --p11 0 --n2 0 --nchild2 2 --n20 6 --c20 2 --p20 0.67 --n21 5 --a21 1 --p21 0 --n3 0 --nchild3 2 --n30 6 --c30 0 --p30 0.95 --n31 5 --a31 0 --rwm31 19 --p31 0
--nroot 3 --nchildroot 3 --n0 0 --nchild0 2 --n00 6 --c00 0 --p00 0.64 --n01 5 --a01 0 --rwm01 6 --p01 0 --n1 0 --nchild1 2 --n10 6 --c10 1 --p10 0.99 --n11 5 --a11 4 --att11 3.06 --p11 0 --n2 0 --nchild2 2 --n20 6 --c20 2 --p20 0 --n21 5 --a21 1 --p21 0
--nroot 3 --nchildroot 4 --n0 0 --nchild0 2 --n00 6 --c00 3 --p00 4 --w00 3.47 --n01 5 --a01 2 --p01 0 --n1 0 --nchild1 2 --n10 6 --c10 0 --p10 0.41 --n11 5 --a11 0 --rwm11 7 --p11 0 --n2 0 --nchild2 2 --n20 6 --c20 2 --p20 0.73 --n21 5 --a21 1 --p21 0 --n3 0 --nchild3 2 --n30 6 --c30 4 --p30 6 --w30 9.32 --n31 5 --a31 1 --p31 0
--nroot 3 --nchildroot 4 --n0 0 --nchild0 2 --n00 6 --c00 0 --p00 0.58 --n01 5 --a01 0 --rwm01 5 --p01 0 --n1 0 --nchild1 2 --n10 6 --c10 1 --p10 0.64 --n11 5 --a11 4 --att11 4.92 --p11 0 --n2 0 --nchild2 2 --n20 6 --c20 2 --p20 0.86 --n21 5 --a21 1 --p21 0 --n3 0 --nchild3 2 --n30 6 --c30 2 --p30 0.5 --n31 5 --a31 0 --rwm31 70 --p31 0
--nroot 3 --nchildroot 4 --n0 0 --nchild0 2 --n00 6 --c00 0 --p00 0.41 --n01 5 --a01 0 --rwm01 5 --p01 0 --n1 0 --nchild1 2 --n10 6 --c10 3 --p10 1 --w10 3.64 --n11 5 --a11 4 --att11 3.92 --p11 0 --n2 0 --nchild2 2 --n20 6 --c20 3 --p20 4 --w20 10.57 --n21 5 --a21 1 --p21 0 --n3 0 --nchild3 2 --n30 6 --c30 0 --p30 0.84 --n31 5 --a31 0 --rwm31 93 --p31 0
--nroot 3 --nchildroot 4 --n0 0 --nchild0 2 --n00 6 --c00 0 --p00 0.51 --n01 5 --a01 0 --rwm01 5 --p01 0 --n1 0 --nchild1 2 --n10 6 --c10 5 --p10 0.99 --n11 5 --a11 4 --att11 1.61 --p11 0 --n2 0 --nchild2 2 --n20 6 --c20 1 --p20 0.76 --n21 5 --a21 4 --att21 4.2 --p21 0 --n3 0 --nchild3 2 --n30 6 --c30 2 --p30 0.66 --n31 5 --a31 1 --p31 0
--nroot 3 --nchildroot 3 --n0 0 --nchild0 2 --n00 6 --c00 0 --p00 0.73 --n01 5 --a01 0 --rwm01 7 --p01 0 --n1 0 --nchild1 2 --n10 6 --c10 0 --p10 0.06 --n11 5 --a11 4 --att11 3.07 --p11 0 --n2 0 --nchild2 2 --n20 6 --c20 3 --p20 5 --w20 1.84 --n21 5 --a21 1 --p21 0
--nroot 3 --nchildroot 4 --n0 0 --nchild0 2 --n00 6 --c00 0 --p00 0.21 --n01 5 --a01 0 --rwm01 7 --p01 0 --n1 0 --nchild1 2 --n10 6 --c10 4 --p10 8 --w10 3.79 --n11 5 --a11 5 --rep11 1.88 --p11 0 --n2 0 --nchild2 2 --n20 6 --c20 3 --p20 10 --w20 6.17 --n21 5 --a21 1 --p21 0 --n3 0 --nchild3 2 --n30 6 --c30 3 --p30 1 --w30 1.53 --n31 5 --a31 4 --att31 1.41 --p31 0
