# Supplementary material for: Iterative improvement in the automatic modular design of robot swarms
Source: PeerJ Comput Sci. 2020 Dec 7;6:e322. doi: 10.7717/peerj-cs.322 (PMC7924708; doi:10.7717/peerj-cs.322)
Supplement: Supplemental Information 1 — Data sorted in directories by budget and design method. Each folder contains the file controller.txt containing a textual representation of the instances of control software generated for the configuration described by the folders. The file scores.csv contains a comma separated list with the performances of each instance of control software. [file peerj-cs-06-322-s001.zip › experiments_12_5k/BT_AAC_irace/scores.csv]

Design	Simulation	Pseudoreality	Reality
	12230.5	10314.0
	10870.9	11806.1
	10675.1	11212.0
	11237.5	12686.7
	12465.7	9888.3
	12664.7	12351.5
	12658.7	11829.0
	12295.2	11631.5
	12034.3	11316.1
	10889.3	10601.5
