# Supplementary material for: Iterative improvement in the automatic modular design of robot swarms
Source: PeerJ Comput Sci. 2020 Dec 7;6:e322. doi: 10.7717/peerj-cs.322 (PMC7924708; doi:10.7717/peerj-cs.322)
Supplement: Supplemental Information 1 — Data sorted in directories by budget and design method. Each folder contains the file controller.txt containing a textual representation of the instances of control software generated for the configuration described by the folders. The file scores.csv contains a comma separated list with the performances of each instance of control software. [file peerj-cs-06-322-s001.zip › experiments_12_5k/BT_AAC_minimal/controller.txt]

--bt-config --nroot 3 --nchildroot 4 --n0 0 --nchild0 2 --n00 6 --c00 3 --w00 4.55 --p00 4 --n01 5 --a01 2 --p01 0 --n1 0 --nchild1 2 --n10 6 --c10 0 --p10 0.75 --n11 5 --a11 4 --att11 1.11 --p11 0 --n2 0 --nchild2 2 --n20 6 --c20 1 --p20 0.95 --n21 5 --a21 3 --p21 0 --n3 0 --nchild3 2 --n30 6 --c30 2 --p30 0.18 --n31 5 --a31 1 --p31 0
--bt-config --nroot 3 --nchildroot 3 --n0 0 --nchild0 2 --n00 6 --c00 0 --p00 0.69 --n01 5 --a01 0 --rwm01 6 --p01 0 --n1 0 --nchild1 2 --n10 6 --c10 1 --p10 0.58 --n11 5 --a11 4 --att11 2.51 --p11 0 --n2 0 --nchild2 2 --n20 6 --c20 2 --p20 0.04 --n21 5 --a21 1 --p21 0
--bt-config --nroot 3 --nchildroot 4 --n0 0 --nchild0 2 --n00 6 --c00 0 --p00 0.67 --n01 5 --a01 0 --rwm01 4 --p01 0 --n1 0 --nchild1 2 --n10 6 --c10 5 --p10 0.12 --n11 5 --a11 4 --att11 3.99 --p11 0 --n2 0 --nchild2 2 --n20 6 --c20 3 --w20 2.10 --p20 5 --n21 5 --a21 1 --p21 0 --n3 0 --nchild3 2 --n30 6 --c30 0 --p30 0.21 --n31 5 --a31 4 --att31 4.31 --p31 0
--bt-config --nroot 3 --nchildroot 4 --n0 0 --nchild0 2 --n00 6 --c00 0 --p00 0.75 --n01 5 --a01 0 --rwm01 5 --p01 0 --n1 0 --nchild1 2 --n10 6 --c10 4 --w10 3.21 --p10 6 --n11 5 --a11 1 --p11 0 --n2 0 --nchild2 2 --n20 6 --c20 1 --p20 0.53 --n21 5 --a21 1 --p21 0 --n3 0 --nchild3 2 --n30 6 --c30 0 --p30 0.59 --n31 5 --a31 4 --att31 3.43 --p31 0
--bt-config --nroot 3 --nchildroot 4 --n0 0 --nchild0 2 --n00 6 --c00 3 --w00 14.07 --p00 3 --n01 5 --a01 2 --p01 0 --n1 0 --nchild1 2 --n10 6 --c10 4 --w10 12.70 --p10 8 --n11 5 --a11 0 --rwm11 9 --p11 0 --n2 0 --nchild2 2 --n20 6 --c20 0 --p20 0.37 --n21 5 --a21 0 --rwm21 62 --p21 0 --n3 0 --nchild3 2 --n30 6 --c30 2 --p30 0.66 --n31 5 --a31 1 --p31 0
--bt-config --nroot 3 --nchildroot 3 --n0 0 --nchild0 2 --n00 6 --c00 0 --p00 0.74 --n01 5 --a01 0 --rwm01 8 --p01 0 --n1 0 --nchild1 2 --n10 6 --c10 1 --p10 0.53 --n11 5 --a11 1 --p11 0 --n2 0 --nchild2 2 --n20 6 --c20 0 --p20 0.75 --n21 5 --a21 4 --att21 4.83 --p21 0
--bt-config --nroot 3 --nchildroot 4 --n0 0 --nchild0 2 --n00 6 --c00 4 --w00 11.41 --p00 7 --n01 5 --a01 3 --p01 0 --n1 0 --nchild1 2 --n10 6 --c10 0 --p10 0.50 --n11 5 --a11 0 --rwm11 4 --p11 0 --n2 0 --nchild2 2 --n20 6 --c20 0 --p20 0.53 --n21 5 --a21 2 --p21 0 --n3 0 --nchild3 2 --n30 6 --c30 2 --p30 0.08 --n31 5 --a31 1 --p31 0
--bt-config --nroot 3 --nchildroot 4 --n0 0 --nchild0 2 --n00 6 --c00 0 --p00 0.39 --n01 5 --a01 0 --rwm01 5 --p01 0 --n1 0 --nchild1 2 --n10 6 --c10 3 --w10 16.92 --p10 2 --n11 5 --a11 4 --att11 3.67 --p11 0 --n2 0 --nchild2 2 --n20 6 --c20 5 --p20 0.73 --n21 5 --a21 1 --p21 0 --n3 0 --nchild3 2 --n30 6 --c30 2 --p30 0.21 --n31 5 --a31 1 --p31 0
--bt-config --nroot 3 --nchildroot 3 --n0 0 --nchild0 2 --n00 6 --c00 0 --p00 0.85 --n01 5 --a01 0 --rwm01 4 --p01 0 --n1 0 --nchild1 2 --n10 6 --c10 1 --p10 0.72 --n11 5 --a11 0 --rwm11 84 --p11 0 --n2 0 --nchild2 2 --n20 6 --c20 2 --p20 0.48 --n21 5 --a21 1 --p21 0
--bt-config --nroot 3 --nchildroot 4 --n0 0 --nchild0 2 --n00 6 --c00 1 --p00 0.52 --n01 5 --a01 1 --p01 0 --n1 0 --nchild1 2 --n10 6 --c10 3 --w10 2.26 --p10 1 --n11 5 --a11 4 --att11 4.43 --p11 0 --n2 0 --nchild2 2 --n20 6 --c20 4 --w20 15.59 --p20 8 --n21 5 --a21 3 --p21 0 --n3 0 --nchild3 2 --n30 6 --c30 5 --p30 0.46 --n31 5 --a31 2 --p31 0
