# Supplementary material for: Iterative improvement in the automatic modular design of robot swarms
Source: PeerJ Comput Sci. 2020 Dec 7;6:e322. doi: 10.7717/peerj-cs.322 (PMC7924708; doi:10.7717/peerj-cs.322)
Supplement: Supplemental Information 1 — Data sorted in directories by budget and design method. Each folder contains the file controller.txt containing a textual representation of the instances of control software generated for the configuration described by the folders. The file scores.csv contains a comma separated list with the performances of each instance of control software. [file peerj-cs-06-322-s001.zip › experiments_12_5k/BT_AAC_minimal/scores.csv]

Design	Simulation	Pseudoreality	Reality
	12855.9	10429.2
	11520.8	11990.2
	11879.1	10771.2
	12041.2	12081.2
	10550.2	9555.3
	11403.1	11033.2
	10579.9	11318.8
	10842.4	10944.7
	10886.8	11717.6
	8228.5	7640.8
