# Supplementary material for: Iterative improvement in the automatic modular design of robot swarms
Source: PeerJ Comput Sci. 2020 Dec 7;6:e322. doi: 10.7717/peerj-cs.322 (PMC7924708; doi:10.7717/peerj-cs.322)
Supplement: Supplemental Information 1 — Data sorted in directories by budget and design method. Each folder contains the file controller.txt containing a textual representation of the instances of control software generated for the configuration described by the folders. The file scores.csv contains a comma separated list with the performances of each instance of control software. [file peerj-cs-06-322-s001.zip › experiments_12_5k/BT_AAC_minimal/score_development.csv]

960.0	1920.0	1800.0	1440.0	1320.0	2040.0	1920.0	1200.0	960.0	1200.0
1200.0	2280.0	1320.0	1920.0	1320.0	1440.0	1920.0	1200.0	960.0	1320.0
1080.0	2160.0	1200.0	1920.0	1080.0	1320.0	1680.0	1200.0	1041.8	1200.0
1200.0	1800.0	1080.0	1800.0	1080.0	1680.0	1680.0	1560.0	1319.0	1080.0
1560.0	1200.0	1554.3	1680.0	1560.0	1560.0	2351.8	1920.0	1291.8	1128.6
1471.2	1080.0	1474.7	1680.0	1933.0	1560.0	2289.8	3534.5	1471.2	1179.4
1593.8	1320.0	1482.0	1320.0	1982.1	2741.5	2302.2	3492.4	1525.5	1947.9
1502.4	3994.4	1423.4	1440.0	1882.1	2789.5	2170.4	3491.6	2159.7	1602.3
1708.8	5273.8	2080.7	1863.9	1854.9	3691.1	2127.1	3480.6	2879.9	3070.3
1873.3	4841.7	9647.5	1834.9	1825.1	4003.1	2238.4	2105.4	3102.2	3594.8
1981.1	5648.0	9920.0	1846.3	1885.9	3079.8	2389.8	1145.3	3839.1	3946.9
2196.6	4865.8	10408.3	1918.3	1838.5	3875.2	2444.4	937.4	5202.0	3109.0
1640.6	5307.8	10341.5	1852.9	1965.7	3730.1	2359.1	2124.0	4888.8	3280.4
2539.4	5580.6	10673.6	5192.1	2019.2	2970.6	2230.5	2259.5	5757.5	2662.9
1547.1	5263.8	10865.6	5699.4	2005.9	2542.8	2197.7	2397.9	5045.5	2247.1
2475.5	4443.9	10526.9	5961.1	1937.7	2585.7	2115.5	2554.5	3495.1	1957.0
2322.6	4682.3	9944.1	5684.4	1953.3	1694.2	2136.9	2777.2	2913.3	1169.7
3364.5	5241.1	9784.3	5398.6	1889.9	1535.9	2106.8	3365.3	3686.8	1140.5
4309.2	5354.3	9460.9	5420.2	1900.4	880.8	2160.1	3235.5	4397.3	1107.5
4979.7	5777.3	9119.8	5208.4	1917.7	1216.2	2131.5	3115.3	3642.5	1970.6
5246.0	6022.1	9054.1	5363.3	1946.6	1280.6	1999.2	3368.2	3734.3	2054.4
5311.7	5491.5	9162.9	5675.5	1842.2	1356.2	2010.7	3203.5	4694.1	1947.0
3623.6	4336.6	9758.2	6104.3	1843.9	1403.7	2024.6	3445.2	3950.7	2694.7
2558.1	3779.8	10091.9	6343.2	1803.2	2021.6	2124.3	3008.3	3446.6	2337.7
1931.6	3235.0	10378.2	6283.2	2109.2	2180.1	2183.8	3164.4	3802.8	1716.2
2009.7	2517.6	10633.5	6032.1	2107.2	3666.0	2269.0	3032.4	4642.5	2100.8
2610.2	2319.4	10572.1	5832.4	2205.7	2883.4	2135.3	3017.5	3737.4	2587.1
3190.7	3716.8	10168.3	5957.7	2350.3	3118.8	2213.0	3015.0	3385.5	1685.4
3431.9	3652.5	9929.8	7181.6	2464.8	3673.9	2057.2	3136.9	3268.2	1562.2
4249.3	3242.5	9924.5	7143.8	2692.2	3391.5	2143.6	2911.6	2944.9	1278.9
3490.5	3206.4	10091.3	7169.4	2322.7	4304.7	2405.2	2976.4	3148.4	3401.9
3851.6	4609.7	10676.0	7308.2	2208.8	4821.9	2570.1	3225.7	3082.5	3448.3
4952.7	3147.6	10585.1	8268.2	2084.8	4500.8	2466.3	3113.0	2818.0	4281.1
5396.3	2999.6	10613.7	8017.9	2099.3	3747.6	2438.5	2927.3	3906.5	6779.9
5359.8	5787.5	10188.1	7453.6	1887.1	3019.8	2376.7	3148.5	4434.2	6364.6
5106.7	6311.1	10005.6	7752.2	2235.1	3371.0	2329.0	4974.4	4286.6	6509.5
7540.3	5150.2	9840.8	7802.4	2353.8	3596.2	2168.0	4394.4	3202.7	6545.7
7583.7	6382.6	9619.3	8088.6	2472.4	3024.3	2184.8	4079.3	3852.1	5093.8
8217.0	4506.7	9521.6	8231.3	2689.6	3829.4	2185.8	3826.6	4811.6	5565.8
7374.2	4381.2	9436.3	8562.6	2635.7	5583.6	2161.4	2963.4	4181.3	4342.9
7214.2	4615.8	9614.1	8812.3	2388.1	5866.7	2143.1	2435.5	4719.8	4600.8
6704.9	4059.6	9268.9	9028.4	2420.5	5745.4	2179.0	3254.9	4422.0	4138.2
7117.4	3683.9	9839.6	8521.6	5328.0	6285.9	2154.4	4246.8	5387.2	3617.5
7311.5	4490.1	10031.1	8360.6	6804.0	6171.1	2618.4	5414.4	4831.3	4014.3
7308.8	4169.1	10100.6	7852.2	5349.1	5725.2	2579.8	5259.4	5739.5	4233.1
7845.6	4691.6	10082.0	7991.3	4342.3	5431.4	2840.0	5030.6	4758.1	4297.2
7202.0	4767.6	9949.3	7703.6	4022.0	5833.6	2867.2	4046.8	6200.1	4255.1
5331.5	4532.8	9454.2	7843.1	3638.5	6259.8	2631.2	3474.0	6254.0	4606.4
5980.8	4330.0	9611.6	7916.7	2844.0	7530.5	2637.7	3619.9	5763.5	4111.1
5629.7	5307.5	9249.5	8344.9	3050.4	6198.7	2982.6	3617.9	7655.0	3996.4
5160.5	4075.1	9013.6	8253.0	3738.3	7155.8	3337.2	4757.6	7642.2	4330.5
5413.1	5270.1	9150.1	9509.3	4685.0	6731.9	3453.0	5484.6	6989.2	6051.2
5886.9	4138.4	9676.9	9820.0	5046.8	6131.9	3545.1	5612.5	8124.6	4751.5
4866.8	2958.2	9014.2	10247.2	5197.3	6553.9	3444.3	4824.3	8654.5	6236.7
5033.3	3094.3	9806.4	10486.7	6113.5	6770.3	3437.2	5588.7	7780.9	6042.7
5097.6	3869.0	9896.5	10090.8	7463.4	6984.1	2611.4	5643.8	6694.6	5774.1
4744.7	3381.8	9945.7	9747.8	6737.5	6716.0	2241.6	5882.5	6588.7	6219.5
4252.0	3531.3	9948.2	8990.5	6437.5	6976.5	7339.9	5998.9	4740.0	7007.9
4491.8	4419.6	10569.1	8692.4	5326.7	6907.9	7835.1	5680.1	5537.7	4833.5
4622.5	4108.0	13021.8	8362.2	4392.6	6402.7	7911.3	5774.3	5069.6	4868.8
4316.9	2973.8	12845.4	8474.8	2637.0	6273.0	8067.3	5604.2	5662.9	4529.8
5080.9	4093.6	12787.9	8660.1	2127.3	5972.0	7822.8	5588.8	5960.0	4560.8
4948.1	3712.6	12133.0	8807.6	2915.7	5908.2	8310.1	5313.6	7222.7	4356.0
5539.4	3446.2	11677.8	9125.7	4106.4	5797.9	8214.8	5499.0	6003.7	5073.0
4937.1	4630.4	10992.4	9286.6	6127.5	6552.0	8683.5	4834.9	5831.1	4787.0
4921.5	4731.8	10693.6	9109.1	7077.3	7099.0	8782.8	4658.6	5922.3	4021.4
5976.2	4603.9	10561.3	10184.6	7948.1	7149.7	8878.8	4423.7	6570.8	4130.3
5051.4	4748.6	11093.2	10487.0	6856.9	7251.9	8683.5	4559.6	5782.2	3597.3
4721.6	6300.4	10713.3	10395.5	6563.8	7450.4	8845.0	5643.2	5357.0	3815.4
4976.3	6027.1	10698.7	10476.5	5352.3	6833.0	8654.3	5872.1	5984.1	3670.0
5164.8	6109.1	10465.0	10295.8	5711.1	6778.0	8768.5	5653.3	5471.7	3430.0
4941.4	6128.8	10841.3	10488.4	5879.8	6497.0	8721.9	5609.4	4754.0	3077.7
4632.8	5902.0	11987.9	10659.1	6111.8	6680.2	8836.2	5006.0	5619.4	6491.7
6145.9	4937.8	12321.3	10583.7	6088.6	6603.1	8942.5	4837.7	5864.0	6731.5
6220.2	4455.8	11984.9	10759.4	5848.4	6747.1	9199.8	6227.1	5618.9	8422.7
5624.1	3348.2	11814.0	10646.7	6187.4	6331.8	9043.2	6324.4	4343.3	8080.3
4963.9	3608.8	11596.0	10855.7	5891.1	6855.9	8783.8	5875.6	4121.8	8617.3
4814.6	4094.0	11079.3	10644.7	6093.3	6731.4	8432.6	5872.8	4435.2	7629.4
4604.9	4662.1	11272.3	10401.7	6907.7	7235.0	8660.6	5517.6	5435.3	7464.9
6067.1	3638.7	11400.7	9757.9	7635.8	7695.2	8632.4	5524.2	4729.5	6403.0
5723.5	3755.7	11256.5	9887.9	6666.1	8025.3	8909.3	5665.7	5045.2	7082.7
7148.1	4428.6	11229.3	9882.1	8309.9	7748.9	9020.2	5889.7	5251.0	7705.7
6916.8	3908.2	11375.2	10022.9	7970.4	7526.1	9558.5	5888.0	4784.3	8280.3
6529.1	4323.3	11587.8	10582.9	7155.6	7163.6	9378.5	5728.9	4907.0	7167.4
5860.8	4414.5	11432.1	10288.4	5884.8	7071.6	9133.3	7669.4	3926.0	8285.0
5148.8	4382.4	11289.5	10394.9	6385.7	7039.6	8565.8	6448.1	3298.6	9294.6
4458.2	3169.1	11258.1	10587.1	7523.8	7009.6	8228.7	7831.5	3593.1	8119.0
5211.5	4117.7	11151.0	10760.1	7422.3	7607.5	8163.9	10180.3	3443.0	6739.3
7109.5	3475.8	11354.0	10554.6	7595.6	7275.2	8211.1	10223.9	4927.6	7194.2
6437.4	4363.6	11266.5	11029.9	7348.5	6820.1	8215.7	9904.5	5514.4	6596.0
6708.8	3939.7	11479.3	11109.7	6792.9	6811.0	8019.5	10182.5	5801.2	5148.8
5582.4	4635.4	11309.4	10820.9	6885.3	7135.5	8181.3	9509.7	5437.6	7407.2
4722.5	4539.0	10957.4	10243.3	7062.2	7419.2	8573.2	9427.7	6076.5	8708.6
3480.0	4832.4	11063.7	9721.6	7634.0	7710.6	8935.7	9589.2	4981.0	8264.5
4775.9	5022.8	10942.9	9445.1	8034.4	7927.4	9476.4	9591.2	6389.0	7203.2
4422.0	5013.0	10527.6	9563.6	7706.1	7949.8	9563.3	9251.2	5921.1	8200.3
4945.8	4268.7	10485.7	9818.7	7956.6	8398.8	9170.4	9736.5	5947.0	6111.5
6326.7	5737.6	10967.0	10470.7	7907.4	7741.6	8659.5	10150.2	5188.2	6421.0
6194.8	5394.3	10574.6	10783.5	7058.3	7579.7	8367.0	9953.8	6309.9	6884.0
5769.5	4285.6	10301.0	10732.8	6914.6	7887.0	7898.2	9993.9	6054.9	6407.3
6823.8	3223.5	10901.2	10599.3	7446.5	7734.2	7942.7	9852.5	5768.5	6691.3
5882.6	5813.3	10914.0	10744.4	7187.1	7637.0	7870.6	9401.1	6810.0	6614.4
5641.9	5394.9	11192.1	10364.7	7442.6	7802.5	8055.3	9591.0	6970.8	7282.5
6755.6	5111.6	11366.7	9972.6	7605.0	7917.1	7967.9	9417.0	6460.7	7161.6
6668.0	4537.9	11730.0	10161.7	7632.3	7422.0	8124.7	10580.9	6845.7	7590.0
6928.4	4124.4	11586.5	10048.4	8259.9	7650.5	8321.9	10862.5	7157.6	8160.6
7338.2	3651.9	11805.9	9842.2	8632.1	8017.2	8777.9	11400.3	9723.1	8007.8
6788.9	4706.1	11067.8	9983.5	8532.2	8053.9	8671.6	11028.3	9232.4	8563.9
5628.2	4437.2	11344.8	10088.8	8131.1	8229.8	8627.0	11572.0	9096.1	9573.8
5454.3	5365.4	11007.0	10217.9	7870.3	8302.0	8393.3	11491.5	9462.2	8908.5
4490.1	5790.1	10571.3	10300.1	7999.1	8165.2	8262.6	11733.4	8973.0	7930.1
5728.3	5811.3	10636.9	10727.4	7637.6	8753.0	7940.6	11434.9	9184.5	8160.9
5819.7	4630.3	10871.3	10672.2	7097.0	8259.1	7872.8	10524.0	9630.4	6665.2
5889.5	5560.0	10684.8	10556.1	7346.3	7782.3	8079.7	10179.1	9761.6	5716.0
5703.8	5158.1	11141.8	10637.6	7248.3	8058.6	7864.1	9554.6	9552.8	5846.1
5290.6	5256.0	11020.1	10187.4	7138.7	7898.2	8063.8	9641.0	9392.0	6520.4
5709.7	5245.2	10244.6	9776.1	6895.4	7968.3	8538.2	9466.6	8964.7	5480.4
6108.4	5397.3	10872.1	9833.5	7298.6	8221.0	8530.9	9481.8	8943.9	6313.5
5830.0	5987.1	11035.3	9846.2	6837.2	7955.5	8841.9	9765.4	10017.9	5961.8
5680.5	5563.2	11022.4	9769.8	6872.6	7870.3	8848.9	10046.9	10532.5	5806.6
6283.5	6383.9	11320.3	10341.1	6813.0	7531.1	8686.3	9370.3	10274.7	6328.4
6697.1	6977.0	11442.2	10482.4	7517.3	6614.9	8309.7	9788.8	10219.8	6231.2
6228.3	6383.4	11289.1	10298.9	7563.6	6501.2	8547.1	10150.2	9942.0	6602.9
6412.9	6222.8	11379.4	10360.7	8160.0	6742.5	8729.1	10581.5	10001.1	5996.9
6866.0	6568.7	11481.4	10478.9	8431.4	6723.7	8969.5	10339.2	8999.4	6430.0
6526.3	5445.0	11286.4	10309.6	8593.7	6584.5	8731.0	10614.3	9447.4	7008.2
6668.9	5052.8	11044.7	10569.7	7940.7	7438.7	8844.5	10747.5	9055.3	7239.1
6268.4	5397.2	10861.1	10608.4	8010.2	6842.3	8838.7	10553.0	9439.7	9580.7
6336.0	5632.5	11184.8	10459.7	8015.7	7493.4	8526.5	10470.6	9643.0	10742.5
6194.8	6974.3	11146.0	10564.7	7898.9	7778.7	8457.5	10560.2	10169.9	10169.6
6702.0	5585.7	10614.8	10395.5	7893.9	7992.3	8267.5	10763.8	9656.4	8605.1
6890.7	5605.7	10693.9	10743.3	8013.6	7895.4	8446.8	10834.1	10291.6	8932.2
7926.7	5719.4	10954.2	11330.7	8271.5	8279.5	8503.7	10712.7	10018.2	7030.3
8236.0	4556.1	11139.6	11509.9	9466.3	8294.7	8619.4	10283.4	9304.8	6985.0
9445.2	3618.0	10941.0	10875.1	9153.3	8656.1	9626.6	10096.4	8962.6	7153.2
9687.4	5830.0	10960.2	10616.9	9271.7	8677.2	9403.1	10503.1	9157.9	7848.7
8734.3	5723.2	11348.1	10956.0	9366.7	8329.9	9178.2	10290.7	8891.1	7546.0
8059.8	5759.7	10659.9	11035.1	9278.5	8154.4	8669.0	10093.9	9889.6	7939.7
7773.9	6171.9	10662.6	10917.6	9502.7	7842.3	8416.4	10692.5	9967.8	6477.1
8034.0	7149.1	10827.5	11060.0	9608.1	7206.3	8857.1	10806.0	11700.4	5727.9
8079.4	6204.2	11100.7	10831.1	9484.8	7374.8	8475.1	10214.1	11689.2	5462.3
7451.1	7491.5	10913.6	11419.6	9727.8	8197.3	8101.1	10369.4	11792.6	5445.4
7353.9	6958.1	11324.2	11016.3	10816.1	7583.1	8362.5	11114.8	11074.9	5614.6
7368.4	6286.4	11247.4	10778.7	10930.9	7780.3	8550.4	11420.3	10731.5	5863.2
7239.3	5698.0	11295.8	11138.5	10488.5	9421.6	8096.5	11135.6	10895.4	5994.0
7263.0	6154.7	11286.6	11155.8	10815.9	8692.7	8451.4	11077.3	10586.0	6017.3
7209.0	5054.0	10768.9	11697.4	10869.3	7836.9	8326.8	10840.0	10749.3	6728.2
7426.3	5047.2	10830.4	12421.9	10632.0	7900.2	7889.2	10804.0	11307.0	7595.1
7204.8	6592.6	10210.8	12519.8	10734.9	8722.5	8020.9	10456.0	11852.8	8707.8
7202.5	7431.1	9464.0	12723.9	10984.7	8230.8	8304.4	10265.8	11245.3	8621.8
7729.3	7125.2	9716.1	12903.4	10686.1	8415.2	8636.1	9789.4	11095.3	8867.3
8292.4	8228.3	10374.7	12737.9	10467.4	7661.0	8999.6	10127.4	11788.6	8175.7
8267.7	8374.8	10553.2	12057.0	10149.3	6581.7	9412.7	11019.9	11415.2	6873.6
8950.6	8575.3	10850.5	11787.3	10258.8	5778.2	8950.7	11210.0	11098.2	7317.6
8898.8	8303.7	11517.5	11410.6	10096.7	5533.0	8757.1	11744.3	11042.9	6991.1
8295.5	8535.2	11032.3	11684.3	10545.5	6821.2	8281.7	11905.7	11092.2	6818.3
7908.1	8692.1	10623.0	12236.8	10945.9	7190.3	7882.4	11542.0	11390.0	7039.6
7652.2	8792.4	10332.7	12168.0	11381.9	8462.3	7752.9	11482.0	11138.4	9030.9
7854.8	8913.5	10537.8	12127.2	10873.0	9191.3	8095.4	11283.6	11004.8	9079.5
7722.7	9160.8	10731.0	12282.1	10863.6	9373.3	7882.3	10744.1	10877.4	8643.1
10145.7	9829.1	10647.0	12302.5	10500.0	8780.1	7691.5	11043.7	10988.4	7750.8
10368.7	9608.8	9983.0	12002.0	9646.5	8621.8	8173.4	10929.9	10924.2	7385.2
10246.4	9312.4	10889.9	12068.0	10057.3	8677.5	7791.1	10739.1	11178.8	5556.1
10266.3	9491.4	10100.7	12500.0	9971.8	7969.0	7681.8	10978.8	11627.3	5434.5
10186.1	9529.3	9854.2	12393.0	10200.2	7432.2	7569.3	11020.5	11746.3	5565.9
9960.3	9530.6	9742.3	12390.7	10571.2	8772.3	7903.4	10846.6	12040.7	7217.9
10433.9	9510.2	9280.0	12239.5	11080.6	8632.8	8057.0	11610.5	11855.7	7995.1
10763.1	9759.2	10113.5	12748.7	11303.0	9195.2	8352.2	11385.7	12346.7	7240.9
10296.4	8713.5	12020.4	12824.2	11445.8	9641.7	8155.2	11527.0	11768.6	6781.0
10132.7	8752.1	11680.1	12932.6	11113.1	9472.1	8252.5	11302.3	11850.2	7861.7
10360.3	8447.0	11602.0	12817.2	10807.6	9048.0	8421.6	11685.7	12400.3	9033.6
9791.8	8423.0	11255.1	12605.2	10601.9	9868.9	8767.8	12717.5	12292.2	9609.0
9322.1	8222.1	11075.2	12492.8	10156.0	10032.9	8526.7	12607.3	11572.2	9350.9
9330.8	8741.4	10811.3	12145.5	10334.7	10324.8	9130.0	11839.0	11931.5	10195.9
9573.4	8255.6	10865.1	11835.5	10124.0	10466.9	8803.0	11707.4	12055.5	11246.3
9424.6	8083.8	10371.4	11609.2	10475.0	10724.6	9111.0	11477.3	12001.5	9283.2
9197.5	7911.8	11098.9	11573.8	10615.1	9552.1	9482.4	11371.6	11778.8	7623.9
9128.3	8069.1	11200.8	11187.9	10634.3	9277.7	9071.8	11371.7	12220.7	7528.5
9263.8	8062.1	11130.6	11245.4	10685.6	8697.0	8851.2	11753.3	11943.2	6464.1
10203.0	8175.3	11212.9	11498.0	10935.1	8055.0	9637.6	11787.5	11684.2	5432.9
10576.0	8663.6	11408.6	11260.5	9970.6	8345.7	9048.6	11226.5	11995.7	7243.4
10576.1	8664.7	10816.7	11783.7	10771.0	9266.8	8726.1	11765.3	12403.5	7527.0
10633.1	8279.9	10449.3	11923.2	10793.0	9882.2	9245.8	11229.5	12346.8	7005.3
10528.9	8393.1	9982.2	11501.2	9899.9	10469.9	9068.7	10601.0	12372.2	8698.3
9486.3	8080.6	9848.2	11522.7	10318.7	10752.2	8804.5	10340.6	12193.8	9039.0
9066.3	7553.8	9412.6	12326.9	10218.3	10219.3	8757.5	10538.6	11952.4	8470.2
9715.0	7714.8	9828.4	12405.3	10112.4	9502.4	8454.7	10601.9	12156.6	9551.2
10211.0	8389.9	9556.3	12292.5	9780.0	9245.1	8716.8	10978.0	12048.8	9247.6
10085.3	8303.9	9818.4	12225.1	10068.3	8931.5	8850.4	11722.6	11924.3	7207.8
10177.1	8884.3	10159.8	11975.4	9647.1	9039.5	9014.5	12601.0	11918.2	7260.4
10100.6	8851.8	10188.1	11078.6	9728.4	9162.0	9322.5	12626.5	11718.8	8089.1
10234.6	8826.1	9728.5	11119.1	9913.2	9600.8	9244.8	12924.8	11600.2	7042.0
9640.7	8509.3	10193.2	11483.4	10502.9	10606.8	8976.4	12931.9	10882.5	7906.0
9874.5	8270.8	10374.4	11553.1	11324.0	9965.6	8881.9	12815.0	11402.7	8874.6
9435.6	7645.7	10205.4	11453.1	11130.6	9740.1	8535.0	12786.2	11564.1	10042.2
9605.6	7835.4	10252.4	11721.2	10815.8	9207.3	8151.0	12424.3	12554.0	11288.7
10063.4	7695.2	10762.0	10712.3	10596.4	8996.5	8019.5	11939.7	12441.2	10763.7
9972.3	8205.6	10678.0	10785.3	9898.5	9219.5	8088.6	12392.8	12395.2	10425.8
9511.1	9265.8	10917.5	10669.0	9786.4	9119.3	8012.0	11934.0	12009.8	9168.1
9930.1	10038.8	11174.4	11057.5	10028.1	8976.9	8269.0	11446.6	12810.1	8254.6
10022.7	9960.7	11502.7	11075.2	10341.4	8943.9	8079.4	11405.0	11336.2	7956.0
9736.0	10575.5	11419.2	11723.8	10332.1	10498.5	8143.5	11795.6	11784.9	7696.9
9753.5	10019.7	11118.5	11686.2	11109.0	9890.3	8370.3	11297.2	11666.8	7067.8
9992.4	9785.4	11253.7	11753.0	10620.8	10218.5	8873.4	11937.6	11141.3	8938.2
9850.6	9395.6	11212.7	11355.2	10276.2	10079.7	8806.0	11913.1	11271.6	8055.5
9941.6	9556.1	11300.4	11458.7	10118.1	10812.3	8947.0	12456.3	11985.2	6975.9
9896.6	9624.2	10621.8	11158.6	10388.3	10878.6	8735.5	12479.6	11942.8	7646.2
10161.0	9726.6	11443.9	11238.0	9999.2	11424.0	8963.9	12082.8	11768.4	6927.2
9794.2	9863.5	11307.9	10924.7	10453.8	11657.7	8456.0	11871.4	12053.7	6727.6
9428.5	10394.8	10814.9	11142.7	10543.8	11953.9	8595.1	11745.2	11430.1	7996.8
9084.4	9886.7	10855.8	11128.2	10117.5	11263.2	9244.9	11560.0	11057.2	8394.9
9362.8	9653.0	11458.2	10869.4	9744.1	11661.2	9660.8	11196.3	10988.4	8022.5
8765.2	9510.5	11145.7	10861.1	10064.2	11424.7	9612.4	11892.5	11329.2	9275.3
8983.6	9649.9	11081.1	10864.5	10051.1	10969.4	9315.1	11971.0	11482.7	9055.6
9257.1	9615.0	10458.6	11238.1	9942.5	10563.0	9138.5	12290.5	12259.1	7450.8
9449.1	9529.0	11729.7	11199.5	10351.1	10465.1	8781.8	12305.2	12364.8	6612.5
9223.7	9580.9	11444.0	11854.4	10759.0	10466.3	9354.9	12561.4	11917.7	5894.8
9649.8	9701.7	11677.6	11743.4	10393.8	10553.1	8912.4	12336.7	11683.1	5014.1
9533.2	9613.2	11078.1	11836.9	10298.6	11198.6	10499.0	12004.8	11788.8	7269.9
9129.6	9600.2	11435.7	11951.7	10110.9	11453.5	10064.7	11702.7	11758.1	7810.2
9174.6	9685.6	11054.1	12264.4	10036.3	11490.1	10401.9	12034.4	11610.8	6885.9
9380.3	9971.0	10903.3	11943.2	9944.4	11203.2	9873.2	11830.0	11344.6	8223.2
9688.2	9353.0	11364.8	12618.7	10271.0	11065.0	9772.5	12200.6	11938.4	8487.4
9587.0	8840.2	11923.6	12438.7	10514.2	10744.0	9057.2	12039.9	11892.2	7221.4
9591.6	8816.6	12124.0	11588.8	10419.0	10359.2	9309.2	11745.1	11575.1	6890.8
9357.8	8669.3	12174.8	11185.2	10955.2	10654.5	8952.8	11523.0	12122.0	6787.3
9339.3	8432.8	12163.1	11110.3	11292.4	10762.9	9034.2	12123.8	12466.2	6374.9
9039.0	9257.1	11531.6	11662.6	10816.5	10914.7	9161.6	11646.0	12155.9	6178.0
9667.2	9222.5	11514.8	12093.3	10769.5	10448.9	9181.0	11724.7	12192.9	8864.0
10189.5	8717.3	11250.3	12233.7	10895.2	10144.3	9127.8	11993.4	12323.9	9174.0
10570.1	9309.4	11490.3	12193.8	10621.1	10259.7	8741.7	12336.9	11631.7	8820.3
10701.3	9081.4	11521.2	12063.5	10498.5	10496.9	8764.9	11955.7	11793.1	10270.8
10244.2	8782.0	11293.2	11496.2	10582.7	10782.7	8833.9	12172.9	12160.2	10304.2
9745.4	9273.8	10884.9	11557.6	10676.6	11538.0	10595.2	11753.9	12349.3	8494.4
9918.1	9550.7	11675.7	11382.2	10585.3	11660.7	10436.6	11807.7	12666.0	9270.0
9838.7	9407.2	11294.5	11625.1	10226.5	11403.8	10414.2	11664.1	13006.8	10330.7
9831.9	10136.6	11724.4	11983.7	9616.6	11184.7	10715.8	11186.1	12637.0	9159.4
10135.7	9810.2	11331.3	13026.9	9386.3	11447.0	10868.6	10999.5	12096.2	8679.0
10747.3	10037.8	11392.4	12487.9	9526.0	11410.7	10142.0	11108.3	11558.3	8707.1
10583.5	9683.1	10946.8	12240.7	9944.2	11578.1	9537.6	11262.2	11491.3	8218.2
10448.7	10066.1	10920.6	12255.9	10154.0	11708.2	9418.4	11111.1	10840.0	7036.2
9840.8	9871.4	10801.1	12090.4	10188.8	11254.4	9347.3	11386.3	10942.2	7339.5
9569.5	10112.5	11524.1	11894.3	10125.6	10969.7	9552.6	11483.8	11539.1	6601.4
8904.5	9838.7	11191.7	12262.7	10073.5	11199.2	10244.8	11664.0	11463.7	5927.3
9165.3	10360.5	11186.0	12021.9	9647.7	10974.1	10787.0	11887.8	11239.5	7721.0
9605.9	10093.6	10835.8	12088.7	10028.7	11479.9	10589.0	12096.1	11478.7	5916.6
9139.5	9742.0	10841.8	12064.0	10343.0	11320.3	10120.8	11743.0	11377.0	7201.3
9215.3	9371.4	10704.4	11825.4	10839.1	11945.4	9839.8	11680.8	11071.2	6889.1
8870.6	9486.5	11162.1	11435.6	10401.3	11945.4	9654.5	11809.1	11341.0	6828.6
8806.5	9311.6	11169.2	11628.0	10903.3	12012.1	9570.0	11989.6	11292.2	7346.1
8193.0	9056.6	10893.2	11080.6	11309.4	11570.0	10094.2	11972.3	11257.2	6277.5
8566.6	8919.5	11034.9	11081.9	11251.7	11595.0	10182.5	11839.1	10978.1	7629.4
8735.6	8801.9	10666.8	11438.6	10481.1	11218.7	10193.5	11706.1	11207.6	7175.6
9132.1	8354.9	11648.6	11351.8	10779.3	11362.9	10304.3	11717.5	11738.4	8095.1
9322.3	8334.1	11360.2	11151.6	10770.0	11309.8	9869.3	11405.3	12252.2	8027.3
9173.8	8277.6	11405.3	11238.1	10752.3	11359.5	9859.8	11270.4	12211.2	6914.7
9088.2	8321.0	11006.7	11758.7	11037.6	11332.4	9816.5	11583.9	12193.7	8044.2
9490.5	8920.7	10819.9	12020.3	11163.9	11157.3	9679.6	11217.3	12548.1	7898.8
9351.1	9254.0	10515.5	12151.8	11017.3	11020.0	9563.5	10729.9	12724.8	8080.3
9304.5	9066.0	11474.4	12082.8	11408.0	11365.2	9268.1	11030.0	12452.4	8082.0
9866.6	9417.8	11292.1	12320.0	11679.5	11127.7	8735.6	11147.5	12301.1	8188.9
9766.1	9367.2	11385.4	11961.8	11421.4	11917.2	8678.3	10995.9	12380.5	6931.9
9858.6	8812.4	11199.7	12128.2	11254.9	11742.5	8959.7	11110.3	12461.5	7438.9
10361.8	8143.4	11487.8	12241.5	11127.4	12125.5	8969.6	12446.9	12223.5	7701.9
10178.4	8525.6	10624.1	12454.5	10760.4	11894.5	9092.9	12469.7	12041.8	7944.0
9770.5	8936.6	10804.9	12252.7	10571.5	12081.8	9563.4	12417.2	11939.7	8148.8
10063.5	9162.1	10005.2	12317.6	11214.8	11450.3	9938.9	12644.5	12223.1	8988.3
10479.2	9604.3	10474.9	11776.2	10899.7	11634.6	10081.4	12472.5	11998.9	8768.3
10415.1	10530.6	10456.4	11786.5	10947.1	11436.5	9998.3	12818.6	11800.2	8938.5
10150.7	10563.2	10642.9	11747.5	10884.9	11184.0	10776.3	12571.0	12221.2	8074.4
10202.2	9796.1	10143.1	11878.0	10827.1	10936.0	10200.6	12398.9	12291.8	7173.3
9738.3	9607.3	10791.4	11499.5	10681.2	10800.2	9995.1	12140.7	12247.0	6002.3
9273.2	9608.0	10631.5	11131.1	10772.0	10684.8	10031.0	11458.4	12276.7	7406.2
9786.0	9205.3	10525.8	11504.4	11585.8	10370.7	9658.9	11303.8	12323.5	6897.8
9703.5	9690.5	10950.4	11659.2	12253.9	10859.0	9121.2	12171.1	12467.6	5904.9
10095.6	9498.7	11154.7	11148.6	12355.6	10873.6	9133.5	12155.2	11662.2	4822.7
9930.5	9801.8	11173.9	11767.0	12250.7	10525.4	8916.3	12384.5	11324.7	4753.0
9909.1	9422.4	11518.3	11879.2	12268.9	10908.8	8676.0	12338.7	11422.8	6938.1
9468.4	10065.8	11549.6	11322.5	11933.5	12795.6	9200.7	12133.8	12137.8	7990.9
9835.5	9773.9	10902.3	11786.4	11527.2	12581.2	8861.1	11889.7	11872.1	8872.5
9727.8	9818.8	11261.1	11611.3	10964.9	12675.5	9174.7	12049.4	12293.3	8234.8
9864.4	9629.2	11015.7	11609.1	10942.4	12400.6	9912.2	11677.4	12181.2	9167.4
9790.8	10197.9	10354.0	11642.5	10588.0	11885.7	9576.5	12034.6	12372.6	7395.8
10057.4	9924.8	10267.8	11827.1	10823.5	12139.1	9024.3	12129.9	12342.2	7998.1
9815.3	9822.3	10249.7	11540.8	10569.1	12222.3	9215.4	12359.0	12499.5	8153.7
9698.9	9787.6	9900.6	10938.4	10927.9	12405.9	8883.4	12164.2	12585.0	9284.5
10203.2	9694.3	10307.2	10400.8	11059.9	12685.6	8773.3	13242.9	13271.3	8113.0
10477.9	9851.4	10387.3	10758.0	11049.3	12157.2	9116.6	13397.0	12978.1	7944.8
10224.3	9540.8	10473.7	10859.7	11174.2	12108.8	9300.5	12945.4	12767.9	8378.2
10282.9	10066.3	10352.5	10418.2	11514.4	11938.3	9414.4	12583.2	12809.3	8346.9
9765.9	10044.4	10208.8	10651.6	11326.3	12023.2	9122.6	12178.2	12991.9	5947.9
9481.5	10257.0	10246.2	10658.7	11482.0	12291.3	9102.6	12073.1	13311.8	6892.0
8835.6	10024.4	10914.1	10541.5	11215.2	12181.7	8697.8	12220.9	12885.2	7812.5
8798.6	10295.0	11058.8	10014.8	11141.9	11791.8	9336.6	11995.2	12703.0	7510.9
8956.9	9493.4	10813.2	10545.3	11082.5	11938.5	9196.1	11887.0	12087.1	7304.4
9333.2	9092.0	10766.9	10327.5	11663.8	11821.2	8792.7	11808.4	12054.5	7874.3
9216.2	9202.3	10804.7	10288.4	11412.3	11642.6	8522.1	11745.8	11954.4	8544.7
9875.2	10536.6	10678.9	10092.3	11886.7	11909.0	9421.9	11592.0	12325.0	8761.5
9749.6	10223.0	10474.5	10160.2	11799.8	11708.1	9753.1	11655.9	12433.9	9383.5
11345.1	10538.2	10957.8	10261.6	12235.8	11899.2	10516.8	11903.1	12510.3	8774.8
10655.4	10456.7	11022.7	9469.5	11807.0	11971.5	10499.8	12472.2	12065.3	9270.8
10390.3	9840.4	11512.7	9001.2	12010.6	12264.7	10086.0	12961.1	12018.1	9115.5
9881.9	9141.0	11189.3	9220.4	12117.8	12020.9	10239.7	12451.9	11704.5	7405.6
10064.7	9456.9	11434.6	9554.2	12177.5	12133.4	10216.1	11875.1	11349.9	7248.8
9436.1	9674.8	11117.1	9689.9	11841.2	11820.9	9934.3	12323.4	11629.1	7804.5
11622.5	9744.9	10959.3	9955.1	12229.8	11996.9	9747.9	12617.1	11557.1	7679.3
11894.7	9855.3	11008.3	9771.9	12171.1	11833.4	9960.3	12212.7	11430.6	7176.9
12213.5	9603.1	10763.0	9364.9	11680.3	12341.3	9156.0	12082.4	11701.2	7525.7
11972.0	9152.1	10303.9	9061.8	11583.7	12366.4	9457.9	12248.8	11647.6	7960.9
11834.4	9053.8	11160.6	8993.4	11356.4	12381.1	9154.5	11486.8	11673.9	8118.8
10865.1	9465.7	11083.8	9666.2	11169.6	12712.5	9413.8	11458.2	11683.5	8523.9
11858.4	9669.7	10977.9	9266.6	11019.6	13257.3	8795.1	11146.9	11285.8	9030.3
11311.0	9515.5	10680.6	9470.6	11483.1	13261.4	9094.2	11765.4	11250.3	8851.2
11293.7	9906.5	10919.7	9782.0	11484.4	12705.1	8612.4	11503.1	10800.2	8607.8
11198.0	9887.6	10936.4	10095.9	11731.4	12966.1	8043.8	12129.9	11055.5	7797.1
11928.5	9874.5	10767.4	9448.6	12039.8	12976.2	8400.5	12112.7	11568.6	7264.8
11300.3	9633.9	11771.3	9822.9	12222.3	12846.3	8797.8	11950.9	11722.4	9024.8
10791.2	10120.5	11920.1	10297.4	11800.6	12211.1	10023.9	11726.0	12117.7	8676.0
10593.9	9892.3	11831.3	10307.2	11631.7	12004.3	9902.4	12176.0	12798.7	8533.5
10749.3	9708.4	12016.4	10302.0	11588.7	12613.4	10426.3	11782.0	12622.9	8615.3
10709.6	9995.8	11883.4	10408.2	10941.6	12762.0	10081.6	11327.6	12463.3	8892.9
10715.7	10520.3	11560.0	11633.3	10789.1	12394.8	9393.8	11438.4	12698.5	8136.8
11953.5	10071.4	11489.4	11287.4	11154.7	12263.0	10338.2	11259.6	12256.6	8115.2
12232.5	9931.6	11878.2	11235.1	12272.5	12044.7	10364.2	10936.6	12456.1	8168.7
11620.0	9629.7	11677.4	11020.9	12467.4	12181.2	10626.5	11132.7	12804.3	8436.8
11373.1	9441.2	11686.5	10496.2	12774.2	12185.0	10665.4	11661.3	12457.2	7870.8
11793.8	9185.8	11473.4	10103.2	12690.2	12492.6	11358.0	11894.2	12210.1	7761.3
11978.1	9882.1	11618.8	9904.6	12620.6	11979.8	10736.6	12004.0	11728.5	7916.7
11280.6	10184.8	10684.0	9886.1	13024.6	11872.8	10631.5	12370.6	12069.1	7893.5
11278.1	9916.7	10753.5	9606.6	12915.6	12129.3	9886.9	12077.8	11880.4	7610.7
11105.4	9854.5	10869.2	9752.8	12710.9	12192.0	10064.1	11848.6	11631.7	7839.9
11566.7	11076.2	11998.0	9496.8	12571.2	12035.7	9183.8	11735.9	11273.5	8376.1
10973.6	11750.7	11766.9	9202.3	12400.4	12117.1	9178.2	11948.0	11866.6	8315.5
10848.6	11144.9	11632.7	9522.3	12616.3	12794.5	9101.8	11698.9	11834.3	8674.8
11093.5	11046.8	11467.4	9903.6	12410.2	12629.2	9453.9	12188.3	12055.6	8895.1
11218.4	10694.6	11239.2	10380.1	12190.5	12149.9	9181.7	12485.8	12250.8	8767.2
10985.6	10048.3	9928.5	10877.6	12107.6	11694.5	9949.7	12419.0	12417.5	8161.9
11549.6	9700.8	10484.0	10974.8	12252.7	11502.3	10009.1	11864.4	11579.4	9072.6
11088.5	9483.0	11062.8	11014.0	12002.7	11068.2	10133.5	11951.3	12189.4	8319.1
11444.8	9653.4	10891.5	10854.4	12405.7	11248.2	9825.0	12302.4	12057.7	8025.3
11385.3	10011.1	11552.5	10836.8	12305.5	11842.0	10218.8	12003.9	11899.2	8225.9
11406.9	10498.0	11663.7	10339.3	12671.0	12544.5	9454.1	12537.4	12429.0	8412.5
11899.8	10359.9	11621.2	10453.2	12148.7	12533.4	9193.7	13062.6	12766.2	8143.2
12457.3	10513.0	11492.9	10559.6	12588.8	12402.0	9581.4	12931.1	11902.4	8188.3
11142.8	10566.1	11569.7	10642.7	12522.5	12561.1	9669.0	12298.8	12334.8	7523.4
11225.1	10426.1	10935.7	10656.0	13039.8	12010.5	9188.6	11853.5	12665.0	8227.2
11370.3	10569.2	11091.6	10514.3	12350.1	11497.4	9641.2	11031.5	12096.6	7779.5
11341.5	11011.3	10806.8	10295.9	12244.7	11588.3	9872.5	11121.4	12165.6	6891.3
10843.2	11208.5	10973.1	9642.5	12327.0	11823.9	9635.9	11150.0	12579.8	8134.6
11622.7	10995.5	10874.4	9339.6	11756.3	11437.2	10052.5	10854.1	11963.3	8870.1
11954.9	10119.9	10588.4	9563.2	12249.2	11724.5	10121.3	11583.2	11414.9	8987.8
12133.2	9779.3	10265.9	9733.3	12395.9	11829.6	10281.6	11316.3	11475.9	9494.3
11284.6	10621.9	10717.5	9819.9	12746.7	12164.9	10552.4	11482.5	11333.7	9072.8
11292.6	10204.2	10531.4	10518.2	12572.8	11937.9	10591.8	11382.8	11587.4	9262.5
10351.7	10080.5	10682.1	10718.8	12332.8	12164.3	10432.5	11472.3	11133.9	8542.6
11132.6	10743.1	10879.6	11094.1	12245.3	12420.1	10672.5	10774.2	11398.6	7426.0
11131.8	11009.4	11297.0	11141.0	12020.2	13103.2	10224.7	11096.9	11639.8	8721.5
11484.0	10532.1	11369.9	11339.3	11920.3	12823.9	10003.2	10558.8	11612.9	9107.5
11460.7	10487.0	11039.9	10842.5	11850.7	12613.9	10110.5	10595.7	11291.3	9064.5
11415.4	10597.8	11095.3	10901.8	11574.3	12014.7	10102.5	11400.8	11811.0	9031.6
11239.6	10533.3	10916.4	10161.0	11352.8	12146.5	10448.6	12415.6	11825.2	8596.5
11095.7	9661.3	10329.5	9604.9	11795.6	12222.8	10628.9	12429.7	11768.4	8452.3
10896.2	9246.8	10369.7	9555.8	11379.3	11719.3	10705.6	12010.6	11454.1	8017.3
11267.7	9452.9	11149.2	10238.6	11337.7	12893.6	10305.1	12406.4	11820.8	8098.0
11351.3	9520.7	11188.3	9840.3	11756.0	12671.9	9994.8	12266.9	11334.4	8393.3
11098.2	9626.4	11814.4	9975.6	12427.4	12639.3	9502.2	11685.4	10537.1	9017.1
11277.5	10602.5	11805.4	9843.2	12429.7	11921.9	9271.3	11686.2	10363.0	9199.2
11155.2	11016.4	11377.1	10356.3	12685.2	12624.4	9258.7	12584.5	10653.0	9362.6
11321.7	11304.1	10792.5	10049.5	13009.2	12499.8	9693.2	12662.6	10555.5	8478.0
11752.6	11596.1	10830.6	10460.5	13121.4	12446.0	10022.2	12450.5	10667.3	8859.7
11521.7	11773.9	10981.1	10394.4	12870.7	12767.6	10486.3	12950.4	11435.8	9042.2
11506.6	11259.3	10711.5	10410.9	12705.7	13078.9	10200.1	13190.6	11351.9	8598.6
11938.4	11247.7	10394.6	10083.4	12600.7	12565.2	10131.5	12973.9	11688.7	9028.9
12005.0	10934.0	10275.9	10200.7	12338.0	11612.9	9523.5	12855.9	11471.1	9544.6
11271.7	10487.6	11007.3	10119.1	12092.5	12288.8	9869.4	12444.5	11538.3	9452.1
11399.7	10065.9	11086.7	10183.4	11903.8	12136.1	9496.8	12057.9	11092.9	8969.2
11398.9	10025.1	11510.5	10000.7	11695.5	11480.2	9675.1	11713.8	11138.8	9614.9
11537.8	9973.9	12040.1	10142.7	11643.1	11829.6	9583.0	11303.8	10655.7	9483.2
10764.3	9482.4	12280.3	10282.8	11856.6	11985.2	10055.6	10862.0	10908.0	9168.8
10745.6	9842.8	11746.6	10089.2	12202.0	12218.3	9294.2	11117.5	11272.5	9388.7
11180.1	10033.4	11192.9	11253.1	11704.6	11717.5	9803.8	11339.1	11245.4	9530.8
11183.1	9953.9	10628.3	10928.5	11709.4	12272.7	9787.6	11671.6	11131.4	9474.1
10951.5	9701.5	10465.8	10557.4	12125.0	12238.3	9393.9	11494.6	10902.6	8784.8
10508.6	10393.3	10355.0	10532.3	11706.7	12182.0	9015.0	11827.0	11257.3	8839.9
10474.1	10263.4	10139.3	10362.2	11491.7	11111.3	9529.3	11833.0	11629.8	8730.4
10667.5	10389.8	10475.4	9966.9	11861.5	12160.3	8932.4	11662.9	11729.3	9196.1
10625.2	10799.1	10411.5	10334.6	11478.3	11558.3	9282.8	11657.3	11770.3	8711.0
11488.1	10899.9	10599.3	10645.8	11151.3	11178.7	9253.0	11554.1	11813.3	8950.4
11945.6	10842.6	10627.8	11082.1	11417.0	10997.7	9455.7	11546.2	11348.7	9231.7
12500.8	10882.6	10305.8	10755.7	11270.2	11157.8	9293.4	11422.3	10994.2	9046.9
12096.1	10850.2	10564.9	10949.8	11279.5	10568.7	9288.3	11434.1	11141.5	8878.9
11829.7	11298.2	10391.3	10894.9	12048.4	11271.4	8435.3	11258.3	11210.1	8976.6
11901.3	11190.9	9809.8	10524.3	12611.9	11630.8	9260.5	11358.4	11374.0	8902.2
11883.7	11049.2	9852.3	10039.3	12259.5	11756.1	9069.7	11470.4	11532.6	9108.2
11102.9	11035.5	10396.0	10839.9	12435.1	11467.0	9245.2	11522.6	11421.8	9464.8
11554.8	10509.7	10150.1	10673.1	12904.1	11608.3	9892.7	11680.7	11173.4	9437.8
11438.6	10367.5	11167.4	10380.9	12487.3	11480.0	10099.4	11473.1	11334.5	8952.3
11565.4	10377.3	11527.0	10284.9	12496.3	11474.1	9271.1	11579.1	11831.1	8473.6
11045.2	10282.9	11553.7	10077.2	12590.6	11683.4	9692.5	12220.5	11589.5	8731.7
12114.2	10198.8	11361.2	9602.5	11950.2	11728.3	10350.2	11755.0	11852.3	9167.3
11802.9	10409.4	11443.0	9720.9	11454.7	12475.2	10220.4	11743.7	11763.4	9620.0
11459.4	10229.4	10748.8	9852.3	11529.4	13023.6	10646.0	11966.2	11924.9	9824.2
11056.9	9714.7	11403.5	10188.3	11368.5	12323.9	10877.5	12053.9	11859.2	9578.5
11728.8	9900.8	11079.6	10705.4	11400.5	12153.0	11181.2	11645.8	12029.8	8647.5
10814.0	10386.8	10735.9	10622.1	11712.1	11827.7	10202.7	12506.5	12064.0	8170.9
10917.1	10446.0	10887.3	11014.9	11617.7	11133.5	9830.9	12536.2	12357.6	6754.8
11461.8	10490.5	11162.2	11161.7	11822.6	10883.6	9753.3	12909.6	11586.1	6117.7
11319.4	11298.0	11190.3	11118.1	11441.0	11081.3	10411.7	12887.4	11239.8	5686.2
10901.9	11134.2	11116.2	10872.0	11636.6	11243.3	10599.8	13031.1	10824.0	7329.5
11205.5	10994.0	11237.8	10517.6	11352.8	11437.1	10883.7	12989.0	10961.3	7426.0
11265.3	10554.2	11473.8	10631.5	11870.8	11239.8	10620.2	12954.9	11177.1	7886.4
11298.6	10580.8	11441.8	10465.5	12173.1	11036.0	10493.7	12498.3	11511.2	7551.8
11226.9	11025.2	11628.4	10605.0	12141.0	10476.1	9895.0	12154.3	11875.3	7056.0
11748.6	11416.1	11966.0	11008.4	11432.6	11089.5	9380.3	12659.4	12398.4	7299.7
11584.3	10933.9	12269.9	11069.8	11792.9	11640.8	9190.3	12230.2	12340.8	7208.6
11552.8	10861.9	11840.3	10760.5	10985.5	11516.6	9727.0	12802.4	12115.2	6547.3
10918.8	11066.0	11846.5	11308.0	11312.8	12142.5	9424.4	13338.2	12361.6	7124.3
10761.8	10579.8	11867.8	11210.4	11138.8	11973.7	9655.7	13105.6	11664.6	6907.1
10173.9	10430.1	11564.4	11057.7	11412.0	12053.2	9525.2	12654.8	11938.1	7543.2
10060.1	10183.7	11571.5	10959.8	11652.1	12124.8	9713.4	12741.5	11970.3	6434.8
10439.4	10502.6	11437.2	11381.5	11347.7	12236.6	8938.9	12471.9	11369.9	6319.9
10871.9	10355.7	11356.8	10680.7	11657.1	12055.1	9040.1	12523.7	10274.0	7271.9
11004.4	10074.4	11116.6	10448.5	11654.3	12125.2	8943.2	13055.8	11961.6	7687.1
11433.1	9858.9	11002.4	9796.7	11656.7	12198.0	8645.5	12950.0	11508.6	6672.3
11520.8	10496.3	10850.1	10278.8	11535.6	12074.6	9876.0	12843.9	12137.5	8055.2
11486.3	10573.6	10112.3	10219.1	11651.4	12177.5	10478.0	12853.1	12383.7	8095.4
11508.7	10420.7	10636.6	10531.9	11804.5	11819.3	10283.4	12394.9	13197.3	7244.3
11598.6	10436.7	10940.8	10324.1	11584.3	11663.7	10063.9	12211.5	12453.9	8168.8
11686.1	10628.5	10871.0	10974.3	11374.1	11622.8	10254.3	11780.3	12315.6	8251.7
11895.0	10780.8	11116.0	10888.1	10675.5	11176.8	9951.7	11934.3	12235.7	8598.2
11776.9	10604.4	11281.8	10615.5	10666.4	11024.6	9753.8	11435.0	11868.6	8491.3
11879.1	10519.3	11228.5	10997.3	10771.5	11396.8	10019.6	11656.4	11644.6	8901.6
12034.5	10882.3	10971.7	10933.7	11046.8	11464.8	9652.8	11395.8	11570.5	9413.2
11723.8	11139.2	10972.4	11259.4	10923.9	10564.6	9162.3	11420.3	11972.0	9878.1
11283.9	10774.4	10637.8	11088.9	11144.1	10977.8	9176.0	11097.1	11858.2	10155.6
11004.4	10973.9	10895.9	11169.1	11284.3	10687.0	9123.5	11373.5	11944.7	10959.9
10929.7	11170.3	10690.8	11181.4	11285.6	10706.8	8985.6	11154.4	12449.6	10814.1
11059.0	11548.7	10320.0	11289.2	11103.1	10210.3	9414.0	11405.3	12392.7	10448.2
11152.8	11430.1	9720.4	10945.0	11404.7	10813.6	9442.6	11688.8	12453.2	10018.1
11342.6	11266.8	9892.9	11194.1	11442.4	10345.2	8669.0	11833.1	12973.6	10280.3
11073.8	11065.0	9845.3	10920.0	11577.9	10690.3	8194.0	11955.4	12541.2	8845.8
10734.0	11237.2	9927.7	11129.1	11308.8	10977.7	8442.5	12179.0	12207.8	8466.6
11329.1	10752.1	10346.9	11037.0	11112.9	11627.6	7964.8	12293.9	11740.3	8996.7
11236.7	10574.7	10907.7	11070.6	11015.0	11007.4	9113.7	12652.1	11853.8	8538.8
10917.5	10610.5	11160.0	10955.6	11315.9	11673.4	9675.7	12967.1	11460.5	8850.0
11281.5	11004.5	11589.5	10739.3	11498.8	11143.2	9707.5	12969.9	11730.0	9339.4
11775.3	10281.9	11722.3	10340.7	11454.1	11377.7	9658.5	13030.0	11680.2	9310.4
11161.5	10747.9	11871.4	10435.3	11326.1	11181.2	9684.7	12544.7	11399.9	7543.2
11151.5	10615.9	11442.0	10304.9	11264.6	11247.9	9014.5	11759.0	12307.9	7306.2
11116.9	10656.0	10672.8	10513.7	10832.2	11027.9	8789.5	12342.6	12309.5	7481.2
10593.7	10592.8	10816.7	10600.2	10482.5	11281.0	9679.3	12395.5	12429.6	7482.1
10294.6	10875.9	10331.7	10749.8	11372.7	11589.1	9639.4	12258.8	11573.2	7543.3
10126.1	10724.9	10348.7	10415.0	11245.6	11863.8	10235.7	11962.9	11906.5	8924.0
9771.6	10943.5	10761.2	10549.3	11337.5	11598.6	9609.1	11711.5	11212.7	8683.0
9614.6	10861.4	11318.4	10493.4	10709.8	11662.8	9865.0	11294.6	11611.1	7651.3
9667.4	10530.7	11575.2	10646.2	10236.5	11583.3	10182.3	10524.0	11603.4	7309.8
9751.9	10383.3	11694.3	10641.1	9805.0	11574.0	10158.1	10513.3	11576.9	7606.3
9832.6	10070.3	11666.8	10817.2	10429.5	11116.3	10334.3	10924.1	11842.0	7132.5
10526.2	9730.9	11607.8	10233.5	10743.0	11223.0	10581.0	11231.7	12431.2	8592.3
10884.8	9779.7	11295.9	10336.8	11042.8	11035.2	10517.9	11698.3	12268.5	8910.4
10881.9	9697.4	11399.5	10015.1	10923.5	10414.0	10293.2	12359.5	12444.6	8556.4
10957.2	9332.2	11074.8	10668.3	11251.0	10238.7	10445.9	12320.4	12455.6	8313.3
11432.8	9365.9	10966.8	10655.1	11604.3	10223.7	9279.7	12330.1	12354.2	9572.3
11622.5	10701.4	11100.7	10244.2	11318.9	9968.8	9605.3	12291.7	12143.0	9127.1
11890.2	10774.9	11225.3	10230.2	11530.2	10358.1	9514.0	12292.6	12319.6	9975.8
12212.6	11571.5	11509.5	9738.5	11327.8	10075.3	9611.5	11673.7	12183.9	10726.2
12482.5	11493.1	11681.8	9741.5	11585.8	9868.5	9616.6	12004.4	11845.5	9726.4
11827.7	11669.7	11439.8	9874.9	11240.8	10175.5	10560.6	12292.4	11068.4	9508.7
11162.8	11867.3	11873.0	10182.1	11354.3	9687.1	10432.9	12086.7	10967.1	9425.4
10958.4	11799.4	11904.3	9692.7	11311.9	9450.3	10491.0	11650.3	10763.7	10226.5
10707.9	11720.1	11455.5	10507.9	11252.3	9645.5	10119.7	11583.7	10385.5	9193.3
9930.8	11695.3	11433.0	10418.1	11612.8	10328.8	10243.1	11340.0	10411.3	8634.7
10057.6	11178.6	10988.5	10669.3	11508.1	10144.3	9983.9	10838.5	10983.0	8299.6
10348.9	10699.6	10812.5	10705.0	11339.7	10490.2	10394.0	11729.7	10918.9	7763.0
10564.3	10297.7	10599.0	10695.1	11700.2	10696.9	10273.3	11673.9	11303.5	9417.6
10849.1	10120.0	11448.9	9580.2	11348.6	10341.7	10229.5	12725.2	11494.8	9556.1
11920.4	9891.7	11458.1	9601.8	10642.5	10082.4	10323.4	13045.5	11238.8	8604.6
11181.1	10079.4	11573.6	9479.5	10677.2	10241.2	10245.1	13143.9	10664.7	8568.7
11380.7	9988.1	11422.1	9455.7	10424.6	10378.2	9819.8	13046.8	10671.9	7854.3
11265.5	10651.9	11860.4	9674.7	10307.5	10096.9	10113.6	12767.9	10743.7	8141.4
10893.6	10267.4	11473.5	11824.6	10807.8	10079.8	10291.2	12735.2	11079.0	7998.9
10063.1	10367.7	12014.0	12036.1	11027.3	10197.5	10537.7	12840.9	11876.5	8240.6
10503.7	10687.9	11707.8	12671.2	11051.5	10187.1	10448.9	12215.3	12341.8	7529.4
10532.6	10841.4	11847.7	12888.7	11588.8	10473.7	10669.8	12357.2	12413.2	7508.8
10449.5	10666.8	11913.6	12229.1	11479.3	10763.6	10469.5	12329.9	12263.6	7029.0
10582.6	11144.0	12503.3	11991.1	11545.4	10666.2	10522.0	11704.1	12207.2	8032.9
11043.3	10826.7	12360.2	11558.3	11320.3	10121.6	9948.4	11983.2	11341.1	8126.8
11327.9	10497.3	12904.4	11348.2	11560.3	9748.5	10510.0	12311.1	11252.2	8284.6
11206.1	10301.1	12957.1	11043.1	11176.9	9421.9	9645.9	11693.6	12146.9	8791.8
11395.3	10134.6	12893.8	11121.4	10940.0	9996.3	10142.7	11726.1	11922.6	9005.6
11115.5	9902.9	12917.0	11167.1	11148.7	10067.2	9568.4	11847.1	11529.3	9004.4
10732.7	10098.6	12433.7	11186.6	11431.3	9734.8	9761.1	11403.2	12347.5	8464.9
10098.9	10382.7	12134.1	11072.9	11724.2	10098.5	9449.1	11932.9	12343.7	9128.2
10737.6	10644.5	12074.7	11198.5	11549.1	10288.6	10219.2	12191.7	12452.2	9036.9
10588.9	10609.3	12069.3	11685.1	11993.7	10062.3	9451.6	11728.3	12465.5	8985.7
10787.3	10726.6	11417.8	11958.4	11391.5	9842.2	10225.2	12112.3	12747.9	9362.3
10837.7	10844.4	11670.4	11745.2	11469.6	10253.8	10174.1	11600.4	12014.1	9653.4
10649.8	10810.4	12066.3	11558.5	11237.8	10186.3	10358.4	12265.9	11593.5	9696.2
10141.7	11078.2	11944.0	11688.1	11372.3	10100.3	10296.9	12436.3	11148.8	9362.1
9994.9	11292.6	11701.1	11134.9	11134.5	10026.3	10446.0	12407.9	11935.5	8819.8
9862.1	11695.1	12296.8	10546.0	11273.0	10550.1	9985.8	12921.7	12164.5	8139.9
10311.5	11260.4	12305.1	10647.2	10376.1	10232.6	9905.8	13515.6	12264.4	9460.9
10961.8	11320.0	12169.9	10881.8	10885.6	10547.1	9965.5	13353.6	12398.1	8866.3
11585.6	10615.2	11999.8	10263.1	11340.4	10006.0	10040.7	13169.3	12626.1	10054.8
12130.1	10266.2	12339.7	10627.5	11039.1	10133.4	10239.0	12974.1	12428.3	9961.4
12139.3	9970.6	11807.6	10663.9	11130.3	10477.6	10083.4	12513.0	12497.4	9901.7
11636.3	10124.3	11869.1	10424.9	11604.9	10462.7	10301.9	12022.3	12674.1	9788.5
11115.3	9858.4	11483.7	11042.0	11540.4	10297.5	9986.7	11847.7	13017.4	9738.4
10685.4	9608.8	11650.7	10899.5	10924.9	10940.0	9861.4	12120.6	12869.0	9841.4
10073.2	9715.1	11922.4	10642.8	11504.4	10520.5	9760.2	12941.4	12987.3	9238.4
10764.5	10123.8	11929.6	10223.3	11591.3	10532.0	9578.8	12533.7	12954.0	9977.9
10997.9	10066.0	12084.2	10451.9	11509.4	10303.5	9124.1	13306.2	12911.4	10465.8
11109.9	11160.8	12536.1	10838.7	11193.1	10510.8	9002.0	12741.3	12870.9	10672.4
11458.1	11258.7	12551.4	11025.8	11374.8	10260.7	8839.5	11953.2	12707.0	9124.7
11064.0	11031.4	12485.5	11177.8	11154.3	10419.6	8805.6	11072.9	12480.8	10490.2
11234.7	10611.5	12449.1	10903.0	10602.6	10133.0	9502.4	10769.2	13160.9	9898.9
11390.1	10689.8	12139.8	11190.2	10817.4	10573.1	9661.1	10151.3	13498.8	8978.1
11514.9	10007.5	12087.3	11582.7	10702.0	12352.3	9290.7	10432.4	13199.0	7741.7
11788.4	10134.2	11900.0	11318.3	10911.1	13024.6	9419.3	10817.1	13004.9	9370.2
11429.5	10133.0	12213.6	11651.4	11016.9	12360.7	9730.3	11207.5	12766.1	9732.3
11458.9	9949.7	11747.5	11846.1	11006.7	12104.7	9623.5	11374.4	12436.0	8750.1
11597.5	9769.0	11543.3	11689.8	10203.0	11943.7	9687.1	11727.3	11466.3	8746.6
10765.7	9679.3	11079.5	11446.3	11045.7	11334.5	10160.0	11612.8	12002.1	8502.7
9854.0	9326.3	10819.6	11437.2	11056.3	10911.6	10330.8	11124.6	12169.0	7710.6
10226.7	9200.5	11369.7	12217.5	11926.2	10910.5	10018.8	11021.6	12407.8	7038.4
10771.7	8904.2	11542.3	11700.3	11320.4	10846.0	10020.0	11203.8	11919.0	8016.6
10903.8	8267.8	10959.2	11317.6	11113.0	10627.5	9713.2	11731.4	12154.5	6269.8
11265.8	8423.7	11735.1	10652.7	10843.7	10183.5	9151.3	12041.4	11337.9	6928.9
10856.1	9215.1	11675.2	10150.1	10672.5	9974.8	8887.0	12537.1	11791.6	7136.5
10437.9	8952.3	11989.5	10050.1	10619.4	10637.2	9481.6	12343.5	11770.9	7506.7
10382.9	9451.4	11904.4	11181.3	10745.6	10842.1	10046.6	12201.4	11631.1	6597.5
10176.9	10023.3	12183.4	11140.2	10777.3	11051.1	10702.7	11896.5	11424.8	8165.7
9827.4	10141.4	12338.2	11166.0	10796.4	11064.7	11576.9	11676.3	11792.8	9129.6
10045.0	9944.5	12230.4	11435.5	10805.9	10858.0	11550.8	11847.2	11906.9	9274.3
10311.1	10381.7	11905.3	11146.5	10640.7	11009.5	10933.5	11946.1	12326.6	9252.4
10747.1	10124.3	11816.0	11327.1	10524.5	10485.7	10441.5	12102.4	12274.0	9182.7
10369.8	10325.9	11365.9	11303.3	10421.6	10123.1	9995.2	11641.2	11919.7	9054.9
10547.5	10464.5	11767.2	11734.0	10581.6	10443.7	9463.9	11573.4	11846.9	8320.4
10626.4	10374.2	11653.5	11448.5	10164.4	10529.0	9642.4	11408.9	12195.1	8520.8
10614.4	10089.8	11524.5	11573.7	10182.5	10536.8	9572.9	12155.0	11433.1	9720.1
10111.0	10446.8	11122.9	11667.7	9835.9	11832.1	9198.5	11823.3	11062.5	10143.2
10592.1	10543.2	11690.7	11721.3	10172.4	11781.6	8943.6	12174.4	10834.5	9992.7
10758.2	10437.7	12097.2	11789.7	10152.3	12036.0	9045.2	12353.6	11145.7	10213.7
10626.7	10037.0	12213.8	12205.2	10682.9	12497.1	9230.0	12578.9	10724.0	10150.8
10003.1	10164.1	12257.2	11906.4	11292.3	12157.3	8553.8	12603.4	11250.9	8600.8
10412.3	9823.0	11880.3	11285.2	11144.7	11946.0	8768.6	12572.9	11361.8	8127.5
9990.7	9839.6	11501.7	11391.5	10847.4	12178.0	9050.6	11934.2	11999.9	7525.5
9589.1	9604.7	12006.0	11027.0	10833.7	11986.8	9131.6	11731.6	11351.9	8325.7
9778.3	9706.2	11656.8	10140.6	10480.4	11271.8	8640.4	11992.4	11825.6	8057.4
10693.0	9488.2	11511.3	10014.2	10050.8	11421.4	8930.3	12489.8	11868.9	9229.7
10708.9	9792.7	11747.8	10263.3	10434.6	12090.9	8506.1	12329.7	12451.8	9356.3
11712.6	9333.5	12175.8	10241.4	10325.1	12358.7	9177.0	12960.7	12623.8	8770.5
11999.2	9550.5	11928.9	10387.8	10695.5	12413.7	8225.5	12656.1	12872.2	9148.6
12018.6	9744.0	11386.3	11324.2	11060.7	12441.3	7763.5	11939.0	12666.3	9865.8
12303.4	9574.5	10563.1	11772.7	11629.5	12557.6	7257.4	11128.7	13250.5	9256.8
12259.1	9494.5	11437.5	12030.6	11513.6	12476.9	7363.7	11609.5	12662.8	8874.9
10950.1	9881.1	11368.9	11620.7	11878.0	12055.2	7397.9	10962.9	12370.6	8138.2
10712.5	9505.2	11771.4	11602.1	11966.1	12349.2	7664.0	11467.4	12116.5	7064.8
10656.3	9784.0	11650.7	11371.4	11597.2	12886.0	8668.9	11647.9	12291.6	6279.5
10628.7	10369.3	12392.6	11233.6	11553.7	12616.8	8745.3	11371.1	12126.6	6768.4
10760.3	10400.7	11682.5	10919.4	11308.0	12604.4	8282.9	11628.8	12427.9	8643.8
10991.5	10103.0	12200.0	11676.9	10895.0	12727.8	8380.2	12226.6	11857.1	8152.7
11467.0	10621.1	11674.0	11792.4	10864.3	12990.8	8537.2	11938.3	12295.1	9269.9
11403.5	10722.4	11464.4	11977.5	10321.3	12848.9	9239.1	11826.9	12341.2	9914.8
11253.8	10908.4	11510.6	12077.9	10231.0	13257.1	9288.2	12127.6	12282.3	9976.6
11356.3	10987.0	11933.3	11927.0	10282.6	12776.2	9187.2	11640.6	12003.3	9764.6
12249.3	11404.9	11741.8	11764.2	10558.6	12119.3	9551.9	11463.7	11983.8	10536.4
11751.4	11364.6	11671.8	11820.1	10632.4	11157.5	9535.1	11230.3	12157.4	10094.4
12123.4	10999.3	12233.1	11771.4	10872.7	11031.5	9731.0	11433.4	11840.1	9296.7
12411.4	10372.8	12275.5	12031.6	11648.8	10803.0	10305.9	10867.5	12168.7	9329.5
12270.2	10027.8	12097.1	11868.5	11816.7	10752.9	10339.2	11142.1	12289.4	9780.6
12035.7	9919.4	11627.5	11387.9	12065.3	11148.8	10273.5	11667.7	13148.8	10095.0
11663.1	9676.8	11607.7	10960.6	12124.6	11143.2	10165.0	11641.2	12902.4	11112.8
11836.6	9990.6	11470.3	11449.9	11580.5	11245.8	9900.1	11360.1	12871.6	11732.1
12119.9	10322.6	11231.3	11444.4	12096.4	11629.9	9420.2	11575.3	12451.4	10967.5
12229.7	10744.5	11039.3	12283.6	12412.8	11140.0	9117.9	11156.2	12100.0	10533.9
12310.1	10296.6	11567.0	12619.4	12339.6	11602.8	9021.5	10786.5	11902.0	10824.9
12675.3	9962.1	12094.5	12008.2	12103.1	12233.0	8832.4	10902.7	11524.7	9688.3
11881.5	9743.3	11552.1	11453.4	12143.2	11881.8	9240.6	11241.9	11971.2	9647.1
11639.2	9641.8	11439.5	11313.1	12049.0	11618.3	9661.4	11690.1	12357.0	10355.6
11567.7	9502.4	11513.2	11307.5	12145.5	11585.7	9366.2	12377.7	12640.3	10708.5
11020.0	9203.4	11642.3	11435.4	11901.3	11332.4	10129.9	12592.5	12215.4	10002.5
11387.3	9405.4	11707.4	11628.7	11924.6	10944.4	10088.7	12648.0	12476.4	10435.6
11654.2	9616.6	11890.1	11550.0	11689.5	11305.5	9804.6	12068.0	12583.5	10068.0
11235.4	9558.7	11984.8	10993.3	11422.9	11585.7	9848.7	11714.7	12560.7	9471.0
11264.2	10082.2	11984.0	10802.2	11662.6	11237.1	10231.8	11676.2	12354.3	9186.8
11350.0	10028.5	11673.2	10194.7	11811.2	11332.7	9231.9	10953.1	12418.5	8907.2
11758.5	10156.7	11483.1	11032.4	12475.9	11309.3	9366.4	10867.9	12771.5	8279.8
11213.4	10276.8	11549.5	11366.1	12391.6	12475.2	9552.9	11593.5	12737.4	8559.7
11502.7	9945.6	11472.5	11590.4	12587.6	12615.8	9602.9	11508.4	12716.7	9034.3
12125.9	9063.6	11380.3	12076.0	12666.6	12491.0	9858.0	11592.9	12669.0	9403.5
11592.1	9463.5	11053.3	11554.2	13084.0	12665.7	10521.2	11952.6	12674.6	9408.5
11210.0	9392.7	11354.8	11167.1	12808.1	12917.9	9988.3	12025.3	12539.3	10612.5
11153.2	9510.8	11202.2	10899.2	13028.8	12237.1	10218.7	11795.9	12084.9	10537.5
10897.5	9370.3	11241.3	10480.2	12841.0	11899.8	10361.8	11844.1	12521.1	9902.7
10391.7	9830.4	11199.9	11095.0	12522.0	11597.7	10063.8	11710.9	12843.2	9186.4
10794.1	9209.4	11537.2	11410.7	12216.9	11569.1	9467.3	11765.5	12869.2	10378.3
11595.9	8812.2	10964.2	10961.3	12244.6	10703.2	9545.6	11834.0	13478.1	9957.0
11889.7	9018.9	10827.7	11243.3	12390.4	11224.5	9121.4	11309.6	13842.8	10154.1
11818.0	8883.4	10629.1	11002.3	12104.8	11461.0	8850.4	11134.0	12966.4	9967.2
12017.6	9193.0	11033.3	11047.6	11887.8	11779.5	8765.6	11684.8	12764.3	9925.2
12047.6	9212.4	11158.6	10649.2	12167.2	12147.6	9512.5	11249.8	12541.1	9110.8
11778.0	9887.5	11511.8	10950.5	11781.7	12463.9	9033.2	10486.0	12036.0	9089.4
11435.1	9727.6	11761.2	10618.1	11873.4	12357.5	9192.4	10616.7	12228.9	7906.1
11477.1	10045.1	11642.9	10687.5	12259.0	12193.6	9801.2	10848.8	12413.7	8114.3
11210.9	9909.2	11717.9	10632.5	12720.5	11595.1	9763.1	10438.8	12288.5	8124.9
11440.5	10049.9	11865.0	11141.5	12305.4	11177.6	9566.6	10895.8	12244.8	8543.0
11612.3	9858.2	11773.7	11020.1	12755.8	12378.9	10132.4	11286.9	12898.0	8315.1
11619.3	10449.7	11762.9	10998.3	12194.6	11876.2	10017.8	11049.2	12820.8	9911.4
11628.5	10808.5	12293.7	10148.4	11947.4	12005.9	9310.3	10888.1	13042.1	9668.6
11898.7	10942.4	12050.0	10576.2	11699.2	11828.6	9555.9	11825.2	12861.1	9747.9
12105.4	11412.9	11596.8	10809.3	11809.8	11796.0	8999.7	11535.1	12767.0	9600.9
11609.6	11338.5	11262.0	11104.5	11858.0	11300.6	8841.4	11768.5	12555.4	9313.3
11252.7	10962.8	11009.6	11392.9	12180.5	11776.7	8942.5	12231.8	12306.2	9864.6
11082.1	10188.8	10781.3	12086.4	12090.4	10953.6	9317.1	12363.9	12230.8	11201.0
10864.8	10230.4	10995.6	11696.0	11565.3	10507.3	9039.7	11875.5	11811.0	10927.8
10790.8	9609.4	11554.2	11570.3	11494.3	10824.0	9599.0	11816.5	11808.7	10127.2
10966.6	9336.0	11597.2	12391.5	11686.7	10891.6	9214.3	11674.9	11843.0	8793.5
11481.0	9197.0	11394.4	11936.7	11280.7	11086.6	9198.6	11419.4	11944.3	7631.0
11555.3	9860.3	10804.3	11768.6	11872.0	11666.2	9286.2	11309.4	12084.8	7181.7
11409.9	9474.5	11083.5	11072.0	11949.2	12235.1	9725.0	11170.6	12346.7	6804.1
10638.4	10001.3	10297.2	11894.7	11932.7	12433.4	8791.2	11519.6	12552.5	8160.6
12355.7	9879.2	9939.6	10844.5	11790.4	12368.7	8981.7	11341.1	13057.8	8013.7
12123.7	9983.3	10625.4	11228.2	12367.7	12460.3	9389.2	11401.9	13048.1	8755.2
12154.7	9446.1	11201.2	11278.5	12029.3	12407.2	9406.3	11649.0	13267.4	8588.8
11399.0	9888.9	11512.3	11722.4	11896.3	12367.4	9091.4	12152.1	12901.5	8916.1
11196.7	9460.0	11682.3	11867.2	12693.5	12379.9	9427.4	11850.3	12438.7	9168.5
11497.3	9840.1	11841.4	12406.3	12554.9	12691.5	9255.0	11956.5	11998.0	9305.2
11129.7	9498.5	11629.4	12770.3	12153.8	12158.7	8941.4	11953.1	11816.5	9332.8
11547.0	9969.9	11731.2	11807.0	13216.4	12390.3	8965.7	12215.2	10838.3	9541.8
12137.4	9470.3	11091.1	11984.3	13347.5	11680.6	9078.3	11960.2	11160.8	8963.0
12043.8	9414.8	11155.6	11908.3	13640.7	11400.2	9263.9	11728.7	11547.6	8695.9
11382.6	9451.5	11494.7	12024.0	13633.1	11400.5	9887.8	11857.2	11713.6	9111.9
11530.2	9729.4	11436.8	11292.4	13756.7	12320.0	9818.2	11484.3	12002.0	7946.2
11143.7	10075.9	11585.7	11612.0	14244.1	11874.0	9988.2	11650.0	12660.6	8305.3
10941.1	10345.6	11810.8	10960.2	14200.1	12107.7	10226.7	11997.8	12128.3	9291.4
10424.7	10334.7	12025.7	10773.2	13685.2	11547.1	10296.5	12244.8	12197.8	8597.3
10934.4	10641.2	11967.1	10434.5	13728.9	11567.2	9888.5	12100.4	12184.6	8554.0
10661.1	10170.8	11422.0	10935.7	13473.1	11697.4	9910.5	12313.8	12094.3	8644.6
10517.1	9855.0	11480.1	10810.2	13456.5	12003.2	9654.1	11494.9	11862.1	9002.4
10861.1	10288.3	12379.4	11608.8	13475.4	11366.4	9154.8	11256.4	12239.7	9178.8
11484.3	10060.4	12255.9	12020.9	13574.8	12562.8	9615.0	11742.9	12414.6	10226.9
11293.0	9592.1	12517.1	11551.4	13589.4	12879.0	9233.6	11737.0	12048.5	9836.2
11605.2	10332.5	12518.9	11682.6	13466.3	12775.1	9369.4	11766.1	12007.7	9475.9
11604.9	9876.5	12334.6	11687.9	12995.4	12743.1	9450.6	12213.0	12165.1	9736.2
11169.0	9849.0	11677.3	11179.8	12868.2	12888.6	9574.3	12366.6	12137.8	9717.5
10827.7	10286.0	11399.2	11414.8	13005.2	12614.2	9441.2	11350.8	12396.8	9749.4
10524.2	10576.1	11059.4	11913.0	12940.0	12638.9	9593.9	11100.2	12543.7	9850.6
11160.6	10363.4	11427.4	12119.8	12749.8	12668.0	8992.2	11664.9	12073.2	9746.8
11250.5	11035.2	11389.0	12345.9	12775.9	12666.6	9358.7	11660.0	11841.6	8960.9
11199.2	10646.1	11706.5	12390.1	12850.7	12750.5	9223.4	11582.8	11944.5	8879.9
11473.2	10884.7	11509.8	12436.9	12530.7	12956.5	8824.8	12735.1	10851.9	8674.0
11745.6	10471.6	11812.6	12329.6	12386.8	13150.4	8953.9	12975.1	11165.0	9155.8
10983.9	10140.8	10650.9	11854.1	12947.6	13277.5	9513.0	12460.1	11818.2	9566.4
10464.5	9902.0	10603.6	11173.4	13250.5	13292.2	9235.7	12113.0	11988.1	9577.5
10649.6	10113.9	10004.9	11121.1	13375.2	13574.9	9590.7	11603.5	12170.4	9319.3
10861.0	10041.7	9831.8	10855.1	13487.0	13055.2	9571.5	10916.3	12552.1	9582.5
11317.1	10231.2	9458.6	11006.3	14040.7	12693.1	9447.4	10709.4	12667.7	8515.5
11780.9	10115.3	10112.2	10976.6	13321.0	12745.0	8817.4	10742.1	12157.3	9332.7
12644.1	9498.2	10079.1	10922.3	13298.8	12124.5	8392.2	10858.7	12270.5	8604.0
12231.0	9340.4	10060.2	11231.6	13135.7	11445.3	8551.0	11325.0	11869.0	9048.4
11959.0	9258.6	10220.7	11612.6	12644.0	11643.6	9007.9	11591.1	11916.8	8930.2
11888.4	8935.0	11945.5	11917.1	12435.2	11713.0	8498.7	11353.3	12464.3	9441.0
11592.0	9335.8	11260.4	11800.4	12769.8	11669.6	8791.8	11033.2	12538.4	10332.3
11189.3	9833.7	11416.5	11996.8	12091.3	12147.6	8519.3	11117.3	12215.0	10524.0
10948.9	9894.5	11239.4	12577.9	12297.7	12167.8	8438.0	11434.2	12517.9	9641.2
11095.3	9314.8	11208.2	12074.3	12477.2	12288.5	8127.9	11960.9	12368.8	9304.9
11033.8	9577.6	10471.5	12231.0	12472.9	11971.6	8652.3	12231.9	11950.4	9545.2
11665.1	9398.8	10773.8	11794.4	11988.7	11902.7	7992.8	12735.0	12008.2	8849.7
12045.6	9617.2	9953.0	11561.7	11546.7	12292.2	8100.1	12760.3	12151.1	9528.3
12069.0	9372.1	10104.2	11204.0	11772.7	12360.8	8003.0	12945.1	12120.7	9087.9
12047.4	10211.6	9841.1	11408.4	11849.2	12255.3	8141.7	12624.1	11861.4	9656.3
11676.3	10290.0	9500.1	11102.6	12010.9	12074.3	8235.6	12394.4	11934.1	8868.7
10962.8	10380.7	9648.1	11665.3	12560.9	11536.8	8835.8	11652.9	11727.4	8014.1
10847.3	10109.8	9863.6	11417.0	12752.5	10987.1	9505.3	11472.1	11785.7	8127.2
10923.9	9929.4	9826.0	11220.6	12508.5	11418.3	10307.8	11170.4	12157.4	8473.4
10894.3	9393.3	9938.0	11013.3	12201.9	11310.4	11033.1	11265.3	12608.5	8239.9
11059.3	9104.4	10174.2	11244.5	12765.1	11635.5	10782.7	11109.5	12241.1	7838.1
11321.3	8669.6	9202.3	11144.0	12986.9	12231.6	10867.8	12536.2	13160.2	7456.4
11169.8	9053.4	9456.5	11108.2	13147.6	12664.1	10376.9	12330.4	13527.1	7567.1
10750.0	9543.9	9614.6	11422.4	13219.7	11949.7	10220.7	12185.2	13693.8	7955.1
10693.0	9830.1	9958.2	11552.1	12662.6	11583.7	10326.6	11524.0	13423.5	6700.4
10602.1	9729.6	9985.8	11889.7	12814.5	11637.4	10681.0	11730.9	13339.1	7563.5
11546.0	10003.1	10855.2	11093.2	13137.1	11075.1	10479.5	12329.1	12857.9	8527.8
11547.5	9630.8	11404.8	11091.0	13130.7	11491.6	10392.9	12286.6	12507.3	8152.5
11619.8	10074.3	11180.9	10156.5	13641.8	11499.1	9850.3	12459.3	12065.2	9176.0
10919.6	9397.4	11050.8	10483.3	14222.8	11796.4	9846.6	12111.2	12466.0	9932.3
10705.6	9672.6	11140.4	9907.1	13533.6	11699.5	9510.4	12181.2	12499.7	9111.7
10578.7	9636.4	10897.2	10651.2	13043.6	12212.7	10789.0	12321.2	12381.7	8081.4
10342.8	9633.4	10193.6	10536.3	13008.4	11223.7	10643.2	12929.8	13017.9	7943.9
10290.7	9646.5	10436.8	11287.3	12949.9	11212.7	10392.9	13014.6	13348.2	8665.8
10346.7	9484.8	10736.2	10614.3	12633.0	11155.2	10355.6	13306.5	12734.8	8677.9
10344.3	9048.6	10615.4	11032.7	12801.3	12015.7	9820.1	13156.5	12760.4	7954.9
10118.3	8409.3	10242.3	11395.2	12172.1	11711.7	9604.6	12598.6	12641.4	8357.0
10114.7	8681.2	10952.6	11269.8	11939.9	11813.7	10159.8	12257.7	11715.6	9093.9
10112.3	8685.3	10510.5	11317.3	12053.0	11788.2	10227.6	11570.8	11708.5	8443.4
10214.5	9391.2	10943.8	12052.8	12140.6	11471.3	10181.1	11627.6	11661.5	9159.6
10001.9	9891.0	11768.1	11590.7	11553.8	10976.9	10338.1	11954.4	12103.0	9095.2
9927.8	10217.0	11786.9	11450.2	11931.7	11344.3	9728.5	11600.4	12175.3	9272.3
9611.8	10068.5	11422.7	11453.0	11833.9	11073.5	9403.3	11465.8	11831.5	8836.4
9665.7	9963.8	11315.2	11798.2	11611.4	10869.0	9434.4	12103.9	12188.8	8328.7
10115.3	9778.8	11213.0	11583.0	11041.6	10937.4	8950.4	12165.5	13146.8	8037.9
10467.5	9580.6	10875.9	11743.9	11770.4	11934.9	8982.1	11516.7	13049.0	8400.4
11024.9	9807.9	11199.6	11499.8	12114.4	11896.1	9667.9	11648.1	13107.2	7371.9
11224.6	9853.0	11130.3	11043.3	12396.4	12318.7	10056.0	11882.4	13155.8	7989.3
10535.3	9756.9	11191.5	11424.0	12715.2	12686.8	12324.6	11673.1	12712.0	9386.2
10363.1	9688.1	11324.2	11720.7	12819.3	12456.5	12181.1	11703.9	12785.4	9625.0
10210.0	9553.6	11117.4	11213.6	12353.0	12331.4	12157.5	11419.8	13073.7	9131.0
10381.7	9313.5	11025.3	10592.7	12247.9	12241.8	12342.6	11161.3	12659.4	9917.3
10165.6	9636.5	10701.5	11202.4	12148.0	12055.8	12180.3	10811.7	13149.6	11346.0
10597.1	9834.2	10955.1	11256.0	11714.5	11752.7	12197.4	11175.5	13405.4	9924.1
10854.3	10382.3	11459.9	11161.6	12520.4	11568.0	11687.9	11445.5	13321.1	9567.0
11014.0	10718.1	11508.2	11198.8	12966.8	10943.2	12092.4	12187.9	12659.5	9406.6
10765.4	10589.0	11628.9	11248.0	12539.9	10859.2	11820.9	12209.3	12709.6	8460.7
10750.8	10570.3	11963.9	12153.0	12632.2	10866.3	11967.6	12307.0	12716.6	8588.0
11233.7	10190.8	11758.0	13066.7	13049.4	10507.4	12016.0	11938.8	12094.7	9333.5
11356.2	10037.1	11871.3	13148.1	12587.3	10801.8	12024.4	11623.0	11809.3	9060.8
11453.0	9709.0	11526.5	12662.5	12122.1	10407.1	11658.8	11292.4	12092.4	8434.1
11991.9	10196.0	11050.8	12050.6	12150.3	9797.2	11767.9	11599.2	11699.2	8122.5
12196.7	10049.4	11177.3	11122.4	12468.2	9517.9	11520.6	11736.1	11907.3	7055.6
10922.3	10322.1	11256.2	10907.4	12205.1	9807.5	11344.2	12051.9	12071.9	8764.2
10997.2	10396.8	11304.9	10941.4	12335.7	9642.5	11297.7	12056.7	11662.3	8024.6
10958.5	10407.0	11616.7	10694.9	12654.4	10330.5	11161.0	12434.9	12152.6	7024.5
11286.0	10023.4	11865.6	11415.8	12669.7	10549.2	11575.8	12063.6	11613.7	6922.9
10593.8	9665.6	11483.8	11278.6	12741.2	10547.5	12021.7	11891.0	11844.4	7345.5
11231.5	9590.3	11456.1	11246.7	12663.3	10799.1	11803.1	11680.5	11857.5	7680.8
10632.6	9472.3	11213.1	11548.4	12215.2	10647.6	11839.4	11604.0	11674.0	8431.1
11287.2	9190.1	11150.0	12099.9	12145.7	10093.1	12324.5	11631.4	11890.9	8969.3
11007.9	9028.2	11117.3	11168.8	12492.3	9560.7	11681.3	12255.3	11870.3	8529.1
11244.0	9251.2	11209.7	11215.4	11595.2	10480.0	11317.8	12054.5	11976.0	7404.7
10857.1	9242.2	11135.1	11395.3	12306.0	10765.4	11220.2	11935.4	11759.1	7858.9
11109.3	9213.1	11305.5	11888.1	12881.0	10685.3	11748.2	12357.3	12689.2	7834.2
10422.6	9583.1	11263.3	11372.1	12566.7	10707.8	11831.4	12101.9	12941.1	7516.9
10208.7	9091.6	11105.9	11521.6	11910.1	11446.0	12213.8	11834.6	13150.0	8198.3
10446.2	9472.9	11345.1	11632.9	13019.3	11628.6	12209.4	12145.1	12339.2	7795.6
10649.3	9304.9	11788.1	11311.1	13968.3	11343.6	12357.8	12312.2	12139.3	8720.9
10782.6	9515.4	11429.4	12232.4	14783.5	11192.9	12670.1	12071.8	11827.6	8465.8
11098.3	9183.5	11055.3	12809.2	14310.0	11473.4	12515.1	12336.0	12295.3	8605.6
11348.4	9927.1	10871.0	12600.5	14332.6	11327.0	11884.5	12457.1	11935.1	8759.7
11132.7	9844.2	11013.6	12251.8	13120.4	10282.2	11363.5	12381.9	12451.9	8387.2
11412.3	9702.5	11083.3	12093.5	12414.0	10656.3	11841.1	12374.3	12264.8	8144.5
11046.4	9388.9	11548.2	12238.9	11190.5	10969.6	11171.4	12146.9	12320.8	8471.9
10463.4	9940.1	11944.1	11914.6	11595.9	11188.5	11134.0	11928.9	12471.9	10076.4
10489.7	10277.0	12025.5	12067.5	12676.6	10478.8	11584.5	11715.5	12815.1	10124.6
9977.6	9777.7	11505.8	12189.2	13222.9	10747.8	11631.1	11103.2	12629.0	9708.8
9664.6	9372.6	11339.9	11959.6	12861.5	10775.6	11095.4	10912.1	13047.6	9581.3
10659.7	9214.2	11231.8	12349.2	13129.0	11166.9	11036.2	11043.4	12558.0	8996.0
11077.0	9073.6	10675.4	12645.0	12538.0	11270.2	10728.2	11209.5	12375.5	8717.5
10691.1	8706.2	10910.7	12688.3	11891.9	10934.7	10533.8	11231.6	11899.4	8465.7
10212.4	9052.3	11183.1	13662.5	11464.4	10984.0	11267.9	11766.2	11732.8	9141.2
10307.5	9845.4	10916.3	13369.9	11183.4	10602.5	11361.7	12324.3	10776.0	9322.9
10073.1	9810.6	10658.6	13000.8	9752.7	11101.4	11564.0	12210.4	11596.7	9013.0
11067.9	9619.6	10973.7	13251.8	10511.6	10304.0	11623.4	12548.7	11570.8	8250.4
11152.4	9227.4	11030.7	13395.2	11338.3	9562.1	11685.7	12712.7	12257.3	8442.3
10908.0	9371.5	11054.8	13088.0	11422.5	9909.9	11242.6	12795.3	12351.1	8176.0
10935.2	8711.7	11146.6	12866.8	10337.5	9846.5	11344.0	12376.0	13567.4	7225.7
10727.5	8875.5	11264.5	13153.2	10379.8	9528.4	11688.2	12591.0	12884.4	7935.0
10563.0	8891.3	11258.9	13414.9	10655.7	9646.7	11880.3	12028.0	12860.2	8426.8
10500.1	9390.3	10753.2	12942.7	10313.9	10201.1	11658.8	11739.7	12535.4	8498.7
10505.5	9894.3	10478.1	12874.9	9662.4	10313.1	12065.2	11942.8	12548.4	8996.8
10550.8	10553.7	10811.8	13621.0	9554.7	10311.4	12164.5	11894.5	11924.4	10359.2
10589.1	10852.8	10571.3	13457.0	9177.4	10693.2	11834.8	11593.4	12343.1	9464.3
10684.6	10813.4	10642.2	12652.0	9052.7	10879.6	11854.1	11500.4	12317.7	9286.1
10703.6	10313.0	11019.8	12882.0	10397.0	11110.0	12108.5	11653.3	12204.6	8347.3
10787.3	9794.7	11197.1	12837.8	12331.0	10718.9	11950.5	11426.8	11625.8	8262.6
10422.5	9692.2	11129.1	12487.2	13584.8	11419.2	11814.7	12128.6	12300.1	7370.5
10570.2	9435.5	11092.4	12381.7	12260.2	10740.8	11724.3	12826.3	12231.3	8159.4
10446.2	9463.2	11795.8	12588.2	11982.7	10372.3	12182.8	12764.8	11848.5	9068.1
10428.5	9514.1	11114.8	12538.0	12323.2	9966.3	12012.4	13260.9	11786.5	9343.2
10151.0	9727.9	11309.1	12295.5	11652.8	10657.7	12149.2	13175.2	12213.7	8983.2
10651.6	9924.7	11405.9	11528.5	10671.6	10614.3	12244.2	12803.3	11959.8	9293.5
10789.7	9977.2	11355.3	11416.8	11115.4	10563.3	12248.8	12300.6	12017.1	8786.4
10820.7	9912.3	10639.0	11276.3	11210.5	10557.1	12090.0	12910.5	12245.1	8529.4
11074.2	10322.7	11108.7	11422.1	11002.8	11081.7	11955.5	12222.6	11834.0	8372.3
11362.3	9278.0	10480.5	11302.6	10661.0	10947.6	11828.4	12267.9	11155.8	8661.9
11590.9	9516.8	11592.4	12113.0	10505.9	10681.5	11483.7	12473.4	11549.0	8187.3
11635.8	9244.2	11470.9	12363.2	11380.9	10889.7	11383.1	12385.7	11017.7	7040.4
11355.1	9478.0	11640.3	12877.6	11938.4	10857.8	11168.9	12372.9	9762.5	7804.2
11213.8	9690.1	11015.6	12657.1	10669.6	10560.6	11741.6	11621.0	9931.0	7943.6
10928.4	10213.1	10725.8	12761.6	13107.5	10238.9	11961.4	11154.0	9945.0	7216.5
10759.0	9855.8	10783.4	12513.0	13383.0	10114.6	12399.1	11247.8	9927.8	8013.4
11132.5	10109.9	10713.2	12330.7	13415.9	10271.7	12497.8	11561.3	9065.3	9039.5
11477.2	9749.4	9963.6	12293.4	12296.1	10403.8	12628.2	11360.0	8665.7	8741.1
11816.5	9379.8	10413.2	12557.6	13650.0	10614.9	12370.3	12306.8	8459.1	8486.2
11999.8	9441.0	11037.8	12829.4	12906.7	10620.0	11878.0	12503.4	8626.1	9284.1
11566.3	9116.6	10815.0	12467.2	13226.2	10878.0	11553.7	11903.9	7700.3	8859.9
11116.6	9096.8	10822.3	12761.0	12098.9	10353.4	11529.1	11332.2	8739.6	7688.0
10997.8	9686.5	11024.6	12199.9	13112.5	10565.0	11354.4	11056.9	8966.0	8006.7
10480.4	9771.3	11022.5	11753.2	12028.0	10988.4	11197.4	11010.2	9910.5	8122.5
10386.9	10267.4	10907.3	11200.1	12696.0	10617.1	11444.0	10889.3	8862.8	7316.0
10680.3	10523.1	10642.6	11504.7	13011.9	10461.9	11631.6	11987.6	8504.8	6903.6
10567.6	10541.5	11003.3	11842.2	13094.2	10694.6	11670.1	11764.5	8719.7	7806.9
10437.8	9760.2	10982.2	12594.9	11598.7	10648.1	11364.3	11839.3	10016.6	7239.8
11039.5	9753.3	11020.7	12831.1	11764.7	10800.3	11784.3	11862.4	9676.9	7369.6
11102.2	9474.3	11061.1	13117.1	12113.0	11460.6	11583.1	12314.5	9612.2	8554.3
11369.2	8767.5	11119.9	12582.6	11694.9	11240.8	11389.0	12007.6	10843.5	8714.4
11458.5	8603.0	11681.4	12598.8	12569.5	11187.1	10995.2	11800.6	10418.0	9835.3
11555.2	9270.1	11747.6	12238.1	12747.2	11216.4	11664.6	11826.1	9843.4	9722.0
11403.9	9475.9	11465.8	12060.9	12707.0	10618.9	11293.7	12081.2	9342.1	9912.4
11712.1	9809.1	11446.6	11934.4	13192.8	10464.9	11262.7	12215.1	9311.8	8886.5
11364.6	9912.5	11485.7	12476.5	11933.3	10746.7	11348.0	12430.6	9203.4	9496.9
11655.5	10113.9	11189.7	12574.1	11056.1	10829.1	11280.4	12689.5	9608.9	9496.6
11851.7	9989.0	11550.2	12744.2	11488.2	10228.4	10988.1	12642.0	10329.8	9071.0
12336.4	10139.4	11467.4	12526.4	10642.7	10975.3	11455.6	11611.9	10535.3	9431.3
12834.9	9910.7	11651.0	12761.0	9440.9	10451.8	11851.3	11261.0	10376.2	9476.8
12730.2	10553.9	11262.2	12337.8	10485.1	10156.4	12066.3	10818.1	10606.3	9207.7
12174.1	9855.5	11168.9	12187.1	11253.6	9830.0	12366.4	10779.7	12111.9	8705.7
11893.6	9605.1	10470.0	11979.5	10797.3	9743.6	12670.3	10734.5	11302.6	8778.3
11392.1	9468.7	11001.7	12510.9	11627.1	9969.0	12061.8	11078.7	11252.2	8444.5
10698.4	9221.8	10674.8	12218.8	13034.0	9756.3	11751.1	11712.3	11235.1	9530.2
11119.4	8702.8	11334.1	12700.5	13296.9	10026.9	11409.7	12178.8	11379.6	8813.8
11004.8	8582.2	10646.9	12090.3	13777.5	10937.1	11213.0	12361.8	11520.1	9478.3
11107.7	8708.3	10831.8	12263.4	13820.8	11247.1	10777.4	12479.1	11623.6	9496.2
11274.2	8676.6	10605.7	12275.1	14370.0	10761.7	10620.6	12583.7	11669.4	9011.1
11423.1	8925.0	10985.5	12215.6	13870.9	10773.4	10463.0	12044.5	11518.6	9027.8
12168.3	8783.3	10307.0	12197.2	13446.0	10779.7	10767.4	11578.5	12098.8	9417.2
12665.4	8834.1	10749.9	11769.2	12679.0	10550.6	11556.3	11479.5	12242.6	8783.4
12516.0	9082.6	10413.9	11361.7	13438.2	10478.4	11924.1	11503.4	12668.3	9076.6
12175.3	9248.4	10107.4	11338.7	12895.6	10210.9	12717.5	11749.2	12931.1	10128.2
12181.8	9300.4	9935.4	11376.1	11528.3	9851.0	13238.6	11357.4	12961.6	10292.4
11852.6	9520.5	10730.0	11388.2	10906.5	10048.1	13176.2	12087.0	12213.6	10177.4
11574.0	9592.9	11827.8	12501.1	11263.4	9524.2	12166.9	12295.4	11676.2	10159.0
11649.2	9298.2	11755.7	12791.2	11992.0	8718.9	12043.3	12578.8	11776.4	10216.1
11861.4	8550.7	11823.0	12862.5	11853.2	10092.4	11609.3	12163.0	11823.2	8889.1
11762.9	8914.4	11538.8	12535.6	11333.7	10731.8	11454.1	12040.6	11859.7	8051.8
11839.8	8597.0	10846.9	12569.7	10776.4	10190.9	11841.4	11833.7	11949.8	8271.2
12219.2	8786.6	10812.3	12121.0	9784.3	10286.0	12324.9	11897.5	12291.8	9491.0
11586.9	9348.5	11158.5	11518.8	10088.2	10302.5	12102.8	11130.6	12357.2	9688.3
11442.2	10491.0	12021.3	11541.3	9295.2	9633.2	12092.5	10963.0	12208.1	10663.4
11173.2	9742.1	12218.1	12352.2	10723.0	10512.4	12063.3	11332.2	12624.6	10968.6
11126.8	9818.6	11542.6	12519.9	10973.4	11079.2	11801.2	11741.9	12516.7	10023.3
10872.1	9581.9	11535.5	12867.9	11013.9	11159.6	11975.6	12138.9	12285.7	9577.8
11270.8	9005.5	11406.7	13753.1	12517.7	11926.8	11766.9	12724.2	12171.0	9236.7
11042.6	8638.8	10768.5	14196.9	12794.0	11755.4	11679.8	13095.5	12287.2	9462.4
10832.4	8952.0	10652.5	13371.6	12754.1	11275.5	11066.8	13199.2	11996.9	9451.9
10748.6	8802.0	11807.7	13582.5	12815.7	10702.0	11360.1	12934.1	12028.7	9866.3
10598.6	9365.3	11593.6	12682.4	11727.6	10962.5	11343.3	12313.9	11885.4	9707.1
10887.8	9650.5	11461.6	12621.2	11843.8	10592.8	11405.3	12035.7	11730.6	9511.2
10881.1	9860.5	10925.2	12126.8	10726.6	10396.2	11713.2	12077.8	11539.3	7873.7
10920.2	9744.0	10548.9	12874.6	9396.8	10689.6	11773.7	12131.1	11309.0	8220.2
11091.1	10451.0	10725.9	12986.8	9126.6	12175.9	11104.8	12037.1	11145.2	7978.3
11442.1	10169.3	10714.1	13395.0	9787.4	12016.2	11095.9	12078.4	11503.2	7845.3
11584.2	10487.8	10263.4	12974.6	9191.8	11793.7	12055.3	12083.5	11517.3	8258.5
11469.6	11034.5	10635.2	12855.2	10108.0	11497.9	11532.8	11260.9	11786.2	9306.9
12750.3	11175.0	11181.2	12349.1	10010.0	11323.7	12119.0	11155.3	12359.0	8199.0
12588.7	10465.6	10804.5	11640.4	10448.1	12402.5	12444.7	11270.8	12436.3	7555.1
12560.1	10433.9	10913.2	11529.2	9954.9	12434.8	12580.6	11856.4	12373.0	7779.1
12453.5	10093.3	11259.0	11035.2	12652.7	13030.2	12182.9	12379.1	12093.1	7457.8
12947.7	10392.7	11247.9	11403.6	13137.4	12507.9	12529.1	12917.4	11905.9	7088.5
12990.9	9491.1	10951.6	11129.1	13185.8	12469.1	11552.9	12407.5	11513.7	8358.3
12795.6	9783.6	10999.0	11191.0	13296.8	11804.6	11323.6	11567.9	11771.5	8334.3
12833.2	9456.7	11147.1	11331.1	11988.2	12309.3	11252.7	11367.2	11739.1	8590.3
14153.6	9432.1	10992.1	11483.5	10356.0	11316.3	11304.1	11128.3	11724.8	8645.1
14144.6	9011.5	10194.0	11025.6	9378.3	10746.7	11565.4	10901.9	11919.1	9249.5
14035.6	9818.0	9975.8	11761.5	8912.7	10891.0	11826.0	11334.3	12217.5	9337.5
13604.5	9889.1	9612.6	11847.5	7635.6	11026.2	11791.0	12011.7	12173.2	10128.3
13396.1	9678.7	9491.9	11812.7	8839.9	10573.4	11725.3	11968.3	12254.2	10068.4
13055.2	9639.2	10050.0	12486.8	9135.6	10950.6	11275.8	11137.8	12289.1	10025.0
12897.8	9668.3	10104.4	12516.8	9826.9	11109.0	10749.5	11858.4	12160.0	9273.5
12654.9	10173.9	10177.5	12133.4	10023.8	11005.2	10553.5	11668.2	12170.2	9313.5
13103.7	10147.5	10908.9	12235.1	10822.0	10824.1	10391.2	12170.0	12336.9	8475.3
13869.6	10987.8	11261.1	12360.7	10242.0	10060.0	10579.4	11781.1	11948.7	8153.0
13737.9	11057.3	10833.6	12462.5	11085.4	9980.0	10734.7	11842.2	11896.0	7251.2
13641.1	10521.2	10832.8	12210.8	11831.5	10523.8	11027.5	11963.6	11766.1	7673.2
13837.4	10352.9	11336.9	12618.3	13373.9	10079.4	11317.9	11443.9	11207.6	7748.2
13525.4	9902.5	11547.3	12355.4	14297.6	10364.5	11402.3	11772.8	10800.1	7893.6
13033.0	9729.9	10663.4	12377.8	14140.7	10473.6	11655.2	11383.9	11210.2	7412.7
13063.6	10009.8	10530.7	12689.3	13367.4	10407.5	11949.9	11735.5	10810.2	7206.6
13220.3	10470.3	10521.6	12471.2	13080.2	10487.2	11396.3	11792.8	11391.2	7453.0
13180.2	10150.5	10351.7	12324.4	12144.0	10938.8	11827.0	11590.0	12092.0	6844.1
13770.1	9928.1	10027.2	12523.8	12091.7	10821.9	11439.6	11712.2	11706.8	6667.4
13704.6	10251.2	10617.1	12785.9	11844.9	11073.8	11162.2	12061.2	11327.6	6783.3
13460.4	9543.4	10546.4	12763.6	12133.6	11222.8	10910.7	11719.3	10979.0	8028.1
13147.8	9413.2	12131.4	12630.8	10850.5	11016.5	10688.9	11125.3	10743.7	7297.7
12600.7	9637.4	12666.1	12549.3	10615.1	11513.3	10268.0	11675.3	10420.1	7877.0
11892.1	9692.9	13180.4	12236.6	12238.3	10942.2	10696.1	11071.0	10754.8	7994.5
12305.7	8936.4	12548.4	11835.2	11868.9	11232.1	10479.2	11143.5	10730.4	7367.6
12623.6	9070.9	12387.8	11667.6	11820.2	10826.7	10524.8	11400.5	10962.0	6653.4
12898.3	8750.3	12757.5	12421.6	13020.2	10403.0	10832.7	11968.4	11469.7	7949.5
13384.4	8319.5	11899.5	12724.5	13255.1	11593.3	10905.1	11329.7	11912.8	7605.5
13712.3	9020.1	11047.8	13405.6	12818.7	11650.1	11117.6	11352.6	11888.5	8328.0
13611.3	9120.4	11300.6	12672.6	12400.2	11639.2	11041.5	11264.9	12545.1	8793.2
13645.3	9404.0	11332.2	11824.4	12887.0	12210.0	11149.9	11120.8	11914.8	9142.6
14046.8	9897.5	11169.2	11152.0	11681.1	11844.3	11149.9	10867.5	11349.5	9460.2
13835.3	9514.1	11615.8	11046.4	10972.8	11439.2	10668.0	11724.6	10806.6	9221.2
14162.9	8997.4	11545.7	10470.0	11459.0	11576.8	10300.6	11428.9	10769.3	8960.4
14281.0	9393.9	11247.9	11187.7	12513.9	11340.5	10501.9	11057.5	10148.2	8763.8
14272.6	9217.1	11077.0	11389.1	10986.4	11216.0	10480.4	11643.6	10879.2	9437.9
13862.8	9050.5	10399.7	11236.1	10769.6	10943.1	10739.4	11890.7	10673.4	9692.7
14457.0	9943.5	11124.8	11200.7	12642.0	10990.9	11399.3	11640.8	11069.9	10308.1
14153.5	10244.3	11679.7	11428.8	10736.3	10538.0	11454.3	11398.8	11161.9	10730.2
13254.5	10002.7	11529.1	11920.9	9809.7	9727.1	11807.4	11184.7	11459.0	10160.7
13176.0	10105.7	11442.2	12397.5	11173.1	10095.1	11799.4	10867.5	11796.6	9438.8
12998.9	10080.1	11636.0	13087.4	9856.5	10193.4	11409.8	10601.5	11772.0	9031.4
12419.5	9868.0	12246.9	13230.3	9368.6	10601.9	11174.5	10593.1	11666.4	7661.8
12977.4	9224.5	12389.2	12728.2	9393.5	11719.5	11190.5	11656.2	11178.7	7723.8
13852.6	9742.3	12544.9	12721.1	10027.3	12076.9	11147.0	12048.1	10906.8	6861.8
14070.4	9417.2	12720.1	12280.4	9224.8	12388.5	10975.0	12064.3	11599.2	8226.3
14117.6	10125.2	12870.4	12271.4	10298.4	11907.8	11156.1	11856.3	11608.3	7426.1
14366.5	10776.4	12226.1	12497.5	10246.2	12015.4	10688.1	11438.1	12204.8	8278.7
13253.7	10791.1	12180.8	12602.5	10471.5	11385.7	10172.5	11367.3	12093.4	8089.6
13546.0	10800.8	11939.8	12140.2	9689.2	11120.4	9440.1	11637.0	12219.4	8780.0
12998.3	11091.0	11486.6	12591.9	11857.8	10752.1	10238.2	11928.1	11292.2	8034.6
13174.5	10714.2	12384.8	12461.3	11692.2	10154.7	10215.6	11775.6	11339.8	8551.5
12947.4	10037.0	13088.8	13488.2	11085.3	9924.4	10681.6	12196.1	11372.4	8771.9
13773.2	10767.8	13289.3	13402.6	13394.6	9889.9	11103.9	11643.3	11437.9	8770.6
13342.1	10144.3	12936.7	12863.4	13593.0	10703.5	11132.8	11291.2	11212.3	8911.9
13392.0	10374.5	13138.2	12581.5	13998.1	10781.1	10450.0	11223.1	12105.2	9081.1
13351.3	10191.5	12646.9	12109.7	13659.1	10269.8	10416.6	11318.7	11740.4	8538.4
13791.8	10330.7	12183.6	12153.4	13032.4	10681.8	10066.9	11074.4	11316.4	7389.3
13276.3	9458.9	11595.1	11850.1	13248.4	10715.4	9818.4	11547.2	10973.5	6812.6
13089.5	9352.5	11942.7	11553.0	13220.7	10956.3	10108.1	11683.9	11149.2	6248.3
13826.2	9462.7	12330.5	11659.0	12197.7	10248.4	10442.2	11751.9	11299.1	6706.3
13924.1	9244.7	12188.9	12178.7	12435.7	11867.5	9765.5	11439.6	10845.8	8567.5
13843.1	9103.5	12413.3	12628.5	13357.2	11126.5	9983.9	11310.6	10766.7	8265.7
13995.6	9177.0	12431.0	12926.7	13417.2	11421.1	10089.0	11744.4	11138.1	7424.1
13985.8	9572.8	11971.3	13392.1	13570.7	11770.9	9725.4	11904.4	11255.1	8142.4
14200.9	9262.6	11513.1	13695.2	12720.4	12202.2	9808.3	12131.4	11213.7	7404.0
14192.7	9602.1	11489.3	13125.1	11078.4	11363.1	10110.4	12519.6	11927.5	6440.6
13909.6	9535.8	11110.6	12816.6	11140.2	10944.9	9545.5	12419.3	11926.4	8288.2
13566.8	10112.9	11321.8	13085.2	10807.0	11854.0	9369.9	12580.5	11804.7	6297.0
13574.9	10107.1	10948.2	12809.8	11090.5	11699.9	9829.6	12203.4	11220.6	6442.1
12979.2	10805.6	11108.0	13226.8	12533.9	11412.3	10201.7	11939.3	10962.7	5323.0
12865.9	10225.4	11232.6	13299.4	13017.0	11846.2	10109.3	11728.6	10870.1	5212.3
12818.7	10215.9	11394.1	13265.1	12222.0	12041.6	10656.4	12021.2	10763.7	5129.3
13087.6	9768.1	11680.0	12610.2	12752.7	11630.8	10831.7	11719.4	10581.5	5159.9
12604.6	10026.7	11603.7	12872.2	11471.9	11593.8	10440.6	12110.3	10698.3	6059.8
12940.4	9747.1	11817.3	12572.0	10735.5	11650.4	11274.1	11980.8	11045.1	6367.4
13281.7	9577.5	11317.0	12051.1	11118.0	11444.7	11117.4	11617.5	11134.3	8219.5
13275.1	9758.7	11258.3	11696.5	11830.9	11349.9	10427.5	11309.6	11177.9	7618.7
13132.7	10151.6	10899.3	11919.8	11833.5	11866.5	10372.9	11254.0	11419.4	7058.1
13554.0	10377.5	11108.4	11763.4	13400.0	11755.0	10665.0	11327.4	11179.7	6387.3
13662.8	10163.7	10881.5	12224.9	15032.6	11945.8	10516.2	11936.3	11090.2	7996.0
13481.0	10482.8	10998.7	12718.1	14083.9	11859.2	10632.9	11847.0	11152.8	6274.6
13759.0	10357.4	10831.2	13079.1	14513.8	11960.0	11130.7	11932.1	11283.7	6261.4
13512.0	10115.8	10847.7	12958.0	14089.8	12096.3	11465.1	12112.7	11314.9	8881.1
13173.1	9837.5	11124.5	13372.6	15040.4	12561.8	11340.6	11969.1	11956.8	8521.8
13471.2	9996.8	11170.5	12984.9	13263.9	12112.6	11210.3	12023.5	12361.8	8196.8
13482.6	9551.7	10898.5	12835.6	13169.2	12099.4	11446.1	12220.5	12335.5	8104.4
12948.5	9173.5	11079.6	12802.6	12419.6	11792.7	10829.7	11798.7	12194.1	7597.0
13182.5	9078.6	11116.1	12473.8	12554.3	11376.3	10384.0	11287.8	12212.6	8805.2
13088.4	9551.3	10949.2	12695.7	11502.5	11191.7	10306.7	11080.9	11894.9	6850.8
13075.5	9951.2	11102.3	12265.7	12409.6	10887.3	10391.3	10397.1	11675.2	6856.7
12211.3	9868.9	11309.2	12182.3	11633.7	10849.7	10030.1	10329.8	11197.2	6675.5
12771.2	10821.9	11472.5	11163.5	10799.9	11447.3	10978.0	11651.4	11161.7	5328.3
12102.0	10888.6	11033.9	12327.1	10731.9	12100.3	10852.0	11697.6	11319.5	6968.1
12814.3	10702.7	10945.7	11868.4	11430.1	12631.3	10829.3	11795.5	11234.8	7083.3
12606.0	10071.4	10989.4	12549.2	11646.4	12714.9	10920.1	11883.2	11322.9	6318.7
12747.6	10125.8	11176.9	12912.1	12622.1	12072.0	10806.0	12521.7	11479.4	5959.0
13108.3	9857.3	11601.9	13534.9	12755.3	12208.3	10268.7	12788.5	11644.3	6398.4
12310.0	9751.1	12008.9	13349.1	12530.5	11879.8	10518.5	12962.1	10844.8	5454.8
12050.6	9502.0	11801.2	13520.9	12621.2	11489.4	11421.4	12580.0	10900.0	5863.8
13185.3	9561.5	11462.8	12537.9	11371.0	11383.8	11071.0	12381.3	10659.6	6997.3
13435.9	9755.3	11318.9	12089.8	10347.1	11581.1	11124.6	12157.2	10553.0	8667.9
13345.7	9699.5	11151.3	11749.9	12088.1	11899.9	11339.5	11840.4	10257.9	8828.6
14209.8	9751.2	10677.6	12089.3	12133.9	11448.4	11636.2	11742.8	10606.0	7789.5
14377.9	9518.0	10961.7	12198.3	11523.4	11119.9	11370.7	11613.1	10471.8	6912.2
14584.4	9683.4	10987.1	12680.7	11256.1	11769.1	11487.2	11290.8	10790.3	7520.1
15395.9	10113.8	10837.6	12939.9	10798.6	12452.7	11861.8	10882.4	10802.2	6414.0
15233.0	9874.1	10770.5	12420.1	9852.0	12647.8	11808.6	10765.2	10994.0	5496.8
14002.2	9936.5	10609.7	12276.9	9355.0	13160.3	11158.4	10542.9	10902.4	6355.1
13462.6	10743.2	11113.0	11880.7	9662.9	13527.3	10880.5	10960.3	10437.1	8093.5
12820.0	10801.1	11240.5	11820.1	11551.1	13202.2	11324.1	11321.0	10809.5	7248.9
12713.3	10841.7	11776.7	11427.6	12659.6	12465.0	10644.5	11437.1	10656.6	7559.8
12610.8	10927.5	12139.0	11196.3	11692.9	12431.3	10188.4	11317.1	10161.2	8640.7
12945.7	11482.1	12544.9	10650.7	11067.6	12240.0	9741.8	11470.3	11237.5	8855.2
13535.7	10624.4	12239.2	10534.7	11563.4	11977.2	9567.6	11422.3	10745.2	9369.7
13440.2	10713.3	12355.8	11280.5	11711.6	11923.3	9360.0	11822.0	10289.1	8174.4
13241.8	10174.5	11474.1	11401.4	11480.5	11452.9	10232.3	11620.2	10807.4	8412.8
13356.9	10334.1	11182.2	11739.1	12786.6	11648.8	10380.3	11841.0	11465.5	8421.4
14424.5	10181.4	11433.9	12065.8	12858.2	11631.9	10234.7	12297.3	11536.8	9184.2
14586.5	10195.7	11424.0	11814.7	11926.6	11972.6	10092.9	12002.7	11864.1	9000.0
14844.6	10297.2	11474.2	11588.6	10910.7	11582.2	10539.2	11749.2	11877.8	9121.3
15045.9	10436.3	11090.7	11934.9	11433.0	12124.3	10302.2	12057.0	11754.9	7896.8
14159.9	10212.4	10849.7	11972.7	10784.3	11931.4	10648.6	11785.0	11098.0	6337.5
14265.3	9922.4	10581.7	11760.8	11634.9	12018.2	10661.8	11256.8	11163.2	6604.4
13001.3	10266.7	10987.4	12396.6	13519.3	11521.5	10123.3	11594.4	10913.3	7268.7
12285.4	10434.5	10675.6	13090.8	13050.7	11367.3	9658.2	12124.8	11299.8	7224.7
12437.0	10514.0	11219.1	13114.6	12325.8	10928.6	10153.2	11820.9	10872.8	7799.5
13207.0	10564.9	11551.8	13273.7	12099.6	11208.7	9708.1	12459.5	10754.9	7926.6
11558.8	10434.1	11437.3	13535.8	12551.3	10913.1	9544.7	12995.4	11014.6	9533.1
11777.9	10357.7	10857.9	13434.2	10468.8	10487.0	10039.2	13076.7	10999.8	9685.0
12832.2	10312.2	11828.4	12532.8	9194.8	10104.8	10191.1	13043.8	10786.6	9067.4
12136.2	10474.7	11411.0	12360.3	9023.8	10093.8	9846.0	13121.0	10738.5	9151.8
12287.7	10293.4	10732.6	12379.5	11526.3	10357.2	9500.5	13255.5	10574.2	8698.7
13339.8	9926.8	10759.9	12579.4	10929.1	10700.5	9433.1	12802.4	10385.1	7399.1
14119.0	9649.9	10555.7	12730.2	11613.4	11160.1	9191.3	12562.1	10221.7	6816.5
14127.5	9552.1	11642.9	12663.8	13069.3	11216.8	10149.5	12657.5	10546.6	7373.2
14348.9	11464.5	11563.8	12963.3	10975.9	11365.5	10169.0	12724.2	10308.1	6123.0
14295.4	11744.8	11234.1	12344.3	11787.3	11181.6	10741.0	12307.7	10504.2	6607.9
14355.0	12048.6	11260.1	12560.5	13214.5	12529.9	10621.2	12040.5	10527.8	7532.9
13434.4	12112.8	11511.7	12031.0	12548.7	12324.6	10530.5	12522.7	11086.1	7103.4
13467.2	12539.3	11011.0	12956.7	12537.8	12168.3	10377.5	12591.6	11371.8	7086.9
13339.4	12565.4	10752.1	13452.2	12421.2	12850.5	10291.4	12030.0	12174.8	8182.0
13302.0	12150.5	11376.2	13646.5	11899.8	12627.8	9495.3	11590.8	12018.8	8411.3
12774.3	11784.3	11213.5	12723.2	11879.1	12969.3	9323.4	11650.5	11709.7	8810.7
14094.9	11237.1	11700.5	13255.3	12200.5	13004.3	9438.4	11411.3	11216.7	9261.1
13848.8	11106.0	11759.5	12656.2	11843.3	12682.6	9403.0	10690.2	10603.8	9399.1
13266.4	10885.8	11542.2	12280.0	10510.8	11580.2	9857.2	10293.5	10593.4	9213.6
13153.1	10798.3	11251.1	12689.9	9563.7	11506.1	10248.3	11140.4	11127.5	9492.5
13592.2	10999.7	11302.8	12841.5	9544.9	12950.9	10552.4	11200.2	12042.6	8519.4
12421.7	11392.2	11317.3	12566.9	12090.0	12835.9	10349.3	10611.0	11876.3	7634.5
12136.5	11493.3	11118.0	13125.9	13047.5	13154.2	10485.6	10282.8	12005.2	7882.0
11943.9	12074.2	11314.2	13115.7	13858.6	12522.9	10105.5	10437.5	11724.1	7780.7
11482.3	12488.3	11220.7	12791.3	14812.8	12924.1	9950.3	10608.0	11481.4	7582.1
10914.4	13142.9	10836.1	12666.2	14598.6	12129.2	9682.5	11081.1	10823.4	7007.0
11159.2	12944.4	11528.1	12504.9	11855.3	11605.1	9948.7	11368.2	11094.2	6146.1
11313.4	12558.7	11687.0	13021.9	10275.8	11313.8	9679.4	12230.4	11010.5	5793.2
11121.7	12785.0	11556.5	13134.5	11020.4	11758.2	10208.3	12481.1	11346.5	4829.4
11276.0	12205.5	11421.6	13010.1	9107.8	11041.1	10232.2	12769.6	11535.7	5445.6
12209.3	12113.8	11845.6	13042.2	9312.8	11379.1	10271.6	12284.1	11765.1	5752.8
12391.8	11850.7	11961.6	12552.2	9467.8	11718.6	10174.7	11834.4	11915.0	7200.7
12654.6	11991.2	11969.9	12602.3	9421.2	10937.5	10086.7	11714.9	12319.9	7630.9
13454.4	11761.6	12264.1	11805.3	9654.0	11327.0	9937.2	11221.5	12354.0	6864.3
12805.8	12039.2	12378.9	12331.0	9824.2	12138.8	10402.1	11058.9	12540.8	6773.2
12082.3	11817.6	11992.2	12590.9	10752.2	11305.6	10226.8	11642.1	12927.8	6703.5
11617.0	12763.9	11530.1	12539.6	10631.8	10987.0	10925.1	11880.5	12581.6	6606.8
11919.5	12621.9	11286.6	12378.3	11194.0	10885.7	11402.2	11737.5	12275.6	6640.7
11453.6	12085.8	10968.3	13326.6	11163.3	11090.5	10941.6	11867.1	12192.0	8707.5
11959.4	12236.2	10727.2	13027.7	10625.9	11290.0	10592.4	11793.5	11722.3	9495.0
12645.9	11803.7	10626.4	13112.0	10508.5	12063.4	10676.9	10992.0	11266.5	10002.4
13311.1	11882.5	10474.5	12940.0	10294.7	12482.7	9931.7	10619.2	11228.2	9767.1
12206.4	11583.4	10825.8	12748.3	10749.5	12622.4	9777.6	10325.6	12523.9	9799.4
12193.0	12250.2	10992.3	11951.3	10998.2	12348.9	9612.1	10140.0	12156.8	7878.2
12657.2	12664.5	11193.3	11792.8	9841.6	12353.8	10697.2	10497.8	11482.1	6693.7
12320.4	13094.6	11475.2	11973.1	10148.2	12011.7	10792.0	10991.7	11715.5	6759.9
11440.5	12716.4	11927.3	11679.3	10353.2	11461.8	11082.0	11293.7	11775.1	7203.2
11749.2	13020.0	10903.5	12352.7	11003.3	11609.0	11003.4	10787.6	11659.8	7462.3
11954.5	12365.6	11105.4	12339.5	10619.4	11077.6	10793.1	11323.8	11550.6	7379.4
11996.0	12377.8	11094.2	12555.2	11130.3	11310.3	10629.4	11511.3	11335.5	9448.0
10926.7	11952.8	10780.3	11986.6	10703.0	11527.1	10534.5	11340.5	11431.2	8302.2
11133.2	11690.7	10511.4	12277.5	10707.0	12461.3	10749.1	11625.1	12026.1	7998.7
11664.8	11175.3	11286.2	11777.2	10405.0	12695.2	10666.3	12318.7	11896.4	6851.8
11077.1	11065.1	11131.6	12602.4	10281.7	12442.8	10803.1	12289.1	12189.0	7145.1
11956.7	10839.8	10894.0	12483.4	10806.0	12347.2	10789.0	12560.1	11817.7	7563.8
12913.9	11583.1	11048.8	13024.7	11025.7	12458.0	10989.0	12402.8	12297.6	8419.4
12898.1	11583.5	10994.5	13054.1	10790.1	12165.8	10345.2	11930.8	12087.5	8600.2
13166.9	11561.0	10538.5	13216.5	10751.3	11572.7	10614.6	11910.1	11791.0	8633.3
13246.4	12038.9	11216.8	12517.2	10920.7	10983.0	10625.5	11959.7	11848.5	9079.7
11869.6	11846.6	11302.2	13003.4	10738.3	11249.0	10301.4	11430.5	12279.8	8520.7
11709.4	11551.9	11414.7	12994.4	10663.2	10541.1	10162.2	11642.1	11814.4	7968.5
