# Supplementary material for: Iterative improvement in the automatic modular design of robot swarms
Source: PeerJ Comput Sci. 2020 Dec 7;6:e322. doi: 10.7717/peerj-cs.322 (PMC7924708; doi:10.7717/peerj-cs.322)
Supplement: Supplemental Information 1 — Data sorted in directories by budget and design method. Each folder contains the file controller.txt containing a textual representation of the instances of control software generated for the configuration described by the folders. The file scores.csv contains a comma separated list with the performances of each instance of control software. [file peerj-cs-06-322-s001.zip › experiments_12_5k/BT_AAC_random/controller.txt]

--bt-config --nroot 3 --nchildroot 4 --n0 0 --nchild0 2 --n00 6 --c00 3 --w00 12.99 --p00 3 --n01 5 --a01 2 --p01 0 --n1 0 --nchild1 2 --n10 6 --c10 0 --p10 0.71 --n11 5 --a11 4 --att11 4.48 --p11 0 --n2 0 --nchild2 2 --n20 6 --c20 1 --p20 0.77 --n21 5 --a21 0 --rwm21 2 --p21 0 --n3 0 --nchild3 2 --n30 6 --c30 2 --p30 0.40 --n31 5 --a31 1 --p31 0
--bt-config --nroot 3 --nchildroot 2 --n0 0 --nchild0 2 --n00 6 --c00 0 --p00 0.93 --n01 5 --a01 0 --rwm01 5 --p01 0 --n1 0 --nchild1 2 --n10 6 --c10 3 --w10 2.50 --p10 5 --n11 5 --a11 1 --p11 0
--bt-config --nroot 3 --nchildroot 3 --n0 0 --nchild0 2 --n00 6 --c00 0 --p00 0.91 --n01 5 --a01 0 --rwm01 5 --p01 0 --n1 0 --nchild1 2 --n10 6 --c10 1 --p10 0.26 --n11 5 --a11 1 --p11 0 --n2 0 --nchild2 2 --n20 6 --c20 0 --p20 0.66 --n21 5 --a21 4 --att21 4.63 --p21 0
--bt-config --nroot 3 --nchildroot 4 --n0 0 --nchild0 2 --n00 6 --c00 4 --w00 13.99 --p00 4 --n01 5 --a01 5 --rep01 1.64 --p01 0 --n1 0 --nchild1 2 --n10 6 --c10 0 --p10 0.93 --n11 5 --a11 0 --rwm11 4 --p11 0 --n2 0 --nchild2 2 --n20 6 --c20 1 --p20 0.41 --n21 5 --a21 4 --att21 4.68 --p21 0 --n3 0 --nchild3 2 --n30 6 --c30 3 --w30 9.27 --p30 9 --n31 5 --a31 1 --p31 0
--bt-config --nroot 3 --nchildroot 3 --n0 0 --nchild0 2 --n00 6 --c00 0 --p00 0.54 --n01 5 --a01 0 --rwm01 6 --p01 0 --n1 0 --nchild1 2 --n10 6 --c10 3 --w10 13.41 --p10 3 --n11 5 --a11 1 --p11 0 --n2 0 --nchild2 2 --n20 6 --c20 0 --p20 0.21 --n21 5 --a21 4 --att21 2.52 --p21 0
--bt-config --nroot 3 --nchildroot 4 --n0 0 --nchild0 2 --n00 6 --c00 0 --p00 0.72 --n01 5 --a01 0 --rwm01 5 --p01 0 --n1 0 --nchild1 2 --n10 6 --c10 1 --p10 0.58 --n11 5 --a11 1 --p11 0 --n2 0 --nchild2 2 --n20 6 --c20 4 --w20 10.16 --p20 6 --n21 5 --a21 5 --rep21 1.90 --p21 0 --n3 0 --nchild3 2 --n30 6 --c30 0 --p30 0.34 --n31 5 --a31 4 --att31 4.68 --p31 0
--bt-config --nroot 3 --nchildroot 4 --n0 0 --nchild0 2 --n00 6 --c00 0 --p00 0.59 --n01 5 --a01 0 --rwm01 16 --p01 0 --n1 0 --nchild1 2 --n10 6 --c10 1 --p10 0.86 --n11 5 --a11 0 --rwm11 71 --p11 0 --n2 0 --nchild2 2 --n20 6 --c20 5 --p20 0.73 --n21 5 --a21 0 --rwm21 95 --p21 0 --n3 0 --nchild3 2 --n30 6 --c30 2 --p30 0.43 --n31 5 --a31 1 --p31 0
--bt-config --nroot 3 --nchildroot 4 --n0 0 --nchild0 2 --n00 6 --c00 0 --p00 0.90 --n01 5 --a01 0 --rwm01 9 --p01 0 --n1 0 --nchild1 2 --n10 6 --c10 1 --p10 0.41 --n11 5 --a11 1 --p11 0 --n2 0 --nchild2 2 --n20 6 --c20 4 --w20 12.45 --p20 8 --n21 5 --a21 1 --p21 0 --n3 0 --nchild3 2 --n30 6 --c30 0 --p30 0.93 --n31 5 --a31 4 --att31 4.38 --p31 0
--bt-config --nroot 3 --nchildroot 4 --n0 0 --nchild0 2 --n00 6 --c00 4 --w00 15.82 --p00 6 --n01 5 --a01 2 --p01 0 --n1 0 --nchild1 2 --n10 6 --c10 0 --p10 0.95 --n11 5 --a11 2 --p11 0 --n2 0 --nchild2 2 --n20 6 --c20 1 --p20 0.62 --n21 5 --a21 0 --rwm21 25 --p21 0 --n3 0 --nchild3 2 --n30 6 --c30 2 --p30 0.48 --n31 5 --a31 1 --p31 0
--bt-config --nroot 3 --nchildroot 3 --n0 0 --nchild0 2 --n00 6 --c00 3 --w00 1.41 --p00 4 --n01 5 --a01 2 --p01 0 --n1 0 --nchild1 2 --n10 6 --c10 0 --p10 0.30 --n11 5 --a11 0 --rwm11 9 --p11 0 --n2 0 --nchild2 2 --n20 6 --c20 3 --w20 2.58 --p20 8 --n21 5 --a21 1 --p21 0
