# Supplementary material for: Iterative improvement in the automatic modular design of robot swarms
Source: PeerJ Comput Sci. 2020 Dec 7;6:e322. doi: 10.7717/peerj-cs.322 (PMC7924708; doi:10.7717/peerj-cs.322)
Supplement: Supplemental Information 1 — Data sorted in directories by budget and design method. Each folder contains the file controller.txt containing a textual representation of the instances of control software generated for the configuration described by the folders. The file scores.csv contains a comma separated list with the performances of each instance of control software. [file peerj-cs-06-322-s001.zip › experiments_12_5k/BT_AAC_random/pseudoreality.csv]

14563.9
10653.0
12155.3
11502.2
11415.6
11340.1
11362.8
11413.2
12150.3
10310.6
