# Supplementary material for: Iterative improvement in the automatic modular design of robot swarms
Source: PeerJ Comput Sci. 2020 Dec 7;6:e322. doi: 10.7717/peerj-cs.322 (PMC7924708; doi:10.7717/peerj-cs.322)
Supplement: Supplemental Information 1 — Data sorted in directories by budget and design method. Each folder contains the file controller.txt containing a textual representation of the instances of control software generated for the configuration described by the folders. The file scores.csv contains a comma separated list with the performances of each instance of control software. [file peerj-cs-06-322-s001.zip › experiments_12_5k/BT_AAC_random/scores.csv]

Design	Simulation	Pseudoreality	Reality
	12998.9	14563.9
	9378.2	10653.0
	13426.8	12155.3
	10755.7	11502.2
	11570.7	11415.6
	11922.8	11340.1
	9252.9	11362.8
	11195.6	11413.2
	9899.8	12150.3
	11812.0	10310.6
