# Supplementary material for: Iterative improvement in the automatic modular design of robot swarms
Source: PeerJ Comput Sci. 2020 Dec 7;6:e322. doi: 10.7717/peerj-cs.322 (PMC7924708; doi:10.7717/peerj-cs.322)
Supplement: Supplemental Information 1 — Data sorted in directories by budget and design method. Each folder contains the file controller.txt containing a textual representation of the instances of control software generated for the configuration described by the folders. The file scores.csv contains a comma separated list with the performances of each instance of control software. [file peerj-cs-06-322-s001.zip › experiments_12_5k/BT_AAC_random/score_development.csv]

965.2	2210.4	1183.6	1440.0	101.3	3677.8	913.6	1160.2	906.1	1036.3
1165.9	2389.6	1164.0	1200.0	131.0	3756.1	880.7	1185.5	985.1	1091.5
1145.0	2253.1	1193.4	960.0	126.0	4108.9	970.5	1218.0	1003.5	1054.3
1292.5	2121.0	1202.2	1320.0	910.2	4388.6	1024.6	1216.0	1005.8	1017.9
1237.8	2214.1	1210.4	1440.0	1030.2	3915.0	992.8	1222.4	992.2	1680.0
1083.9	3107.6	1157.1	1440.0	1020.1	4642.9	956.2	1273.2	1217.0	1680.0
1156.2	4061.1	1145.2	1440.0	1279.8	4455.5	1974.6	1248.1	1112.6	1320.0
1180.6	5085.6	1171.4	1440.0	1279.8	3870.1	1652.6	1218.8	2373.1	1200.0
1205.7	4327.8	1168.9	1440.0	925.2	3652.1	1760.3	1192.9	1618.3	1320.0
1447.7	3420.6	1134.6	1320.0	685.2	3713.1	1445.2	1784.6	2125.5	1440.0
1472.7	2927.6	1155.6	1200.0	960.0	4466.6	911.0	1758.1	2578.3	1200.0
1314.6	1903.6	1139.6	1341.6	1200.0	6396.8	689.5	1791.7	3372.0	1320.0
1191.6	2097.2	1110.0	1576.7	1200.0	5824.6	2213.1	1735.0	3409.8	1440.0
1208.8	2191.8	1110.6	1471.0	1320.0	5931.2	3156.0	1779.2	2457.3	1440.0
1236.6	2739.3	1125.8	1355.7	1560.0	4621.2	3076.5	1761.3	2596.7	1320.0
1331.4	2562.7	1079.9	1581.3	1320.0	6485.1	2323.9	1754.5	2037.6	1647.2
1334.8	3518.8	1142.9	1586.8	1200.0	6032.4	5535.7	1792.3	1802.4	1546.6
1322.9	3506.4	1117.7	1600.0	1080.0	6314.2	4721.4	2414.5	2126.8	1596.2
1469.3	3348.8	1138.5	1479.8	1200.0	5744.6	3505.2	2527.3	1969.7	1788.6
1488.5	4269.7	1196.6	1494.8	1080.0	6566.5	5327.8	2753.5	3485.1	2555.5
1435.0	4088.8	1216.5	1375.7	1080.0	5844.0	6162.8	8411.6	3730.1	1687.3
1411.1	3137.5	1221.6	1127.0	1200.0	5318.2	5989.3	8175.0	4054.4	898.9
1430.9	2115.8	1193.2	899.8	5412.9	6255.8	6810.4	8565.2	3374.8	1679.6
1239.6	2147.8	1211.5	1385.2	5162.3	6755.4	6958.9	8629.5	2828.2	1260.2
1247.5	931.9	1108.6	1516.4	4143.9	5484.7	7223.4	8807.9	2198.8	1760.1
1274.8	926.8	1078.1	1870.5	3986.4	4442.1	6947.6	8515.9	3886.4	1866.3
1185.7	1030.8	1086.1	2122.5	4175.0	4753.8	6766.5	8611.3	4243.5	2478.7
1239.0	836.9	1184.9	1884.9	4428.2	3278.1	6243.4	8126.0	5293.7	2495.1
1306.3	1605.4	1200.3	1642.5	4300.4	3647.1	6492.1	8165.2	4796.2	2483.3
1327.2	1292.5	1244.1	1522.3	4302.5	4281.7	6796.7	8175.3	5475.3	1803.2
1218.6	1450.1	1247.8	1045.2	4485.1	5772.9	6630.5	8342.4	6128.2	2398.2
1281.1	1834.3	1228.8	903.6	4192.7	5317.9	6627.3	8469.8	5772.9	1680.2
1200.0	1174.2	1258.9	1093.9	3758.4	5437.7	6500.6	8720.5	5201.6	1079.5
1326.4	926.5	1231.9	1072.3	3918.7	3958.2	6894.2	8822.5	5300.0	2315.6
1276.3	1892.6	1195.3	1020.3	6033.8	3587.5	6997.9	9011.5	4545.3	2307.3
1329.3	1463.8	1213.2	980.3	6668.4	2532.5	7248.0	8711.5	3891.2	1992.8
1296.9	2771.3	1167.2	1015.9	5108.6	3092.3	7792.8	8193.4	4942.0	1985.3
1283.0	3210.9	1149.0	1320.0	4849.5	3084.9	8351.8	8083.7	4890.1	1419.0
1152.3	3779.2	1139.8	1200.0	4155.7	3972.8	7662.0	8245.9	4290.7	604.7
1219.8	3872.6	1103.7	1200.0	7695.2	3648.5	7613.7	7596.1	5417.7	742.8
1183.0	2972.1	1087.6	1080.0	6701.0	4378.6	7129.5	7817.8	5705.5	793.2
1184.7	1281.1	1111.1	1320.0	6992.2	4658.5	7647.2	8426.9	5944.7	2297.0
1161.4	1385.5	1138.8	1200.0	6621.1	5640.4	7079.4	8576.2	6036.9	2813.6
1213.7	1435.5	1429.9	1440.0	6674.3	6473.3	7424.7	8543.0	5902.8	3229.7
1104.2	1652.5	1319.9	1320.0	5300.9	6168.3	6863.8	9646.0	4919.0	3389.0
1157.3	2369.7	1302.9	1680.0	4234.9	5713.1	6167.9	9332.3	4629.0	3113.2
1188.3	2012.5	1297.1	1440.0	5884.0	5101.5	5070.5	8889.6	4118.8	1833.2
1201.6	2666.6	1347.6	1440.0	4997.4	5474.4	4347.9	9022.6	4020.7	1771.2
1182.4	2709.4	1388.3	1560.0	5092.0	4882.4	4011.1	8980.7	4916.2	1599.4
1156.9	1331.7	1346.5	2040.0	4747.4	4934.4	5059.9	8349.3	7266.5	1807.5
1152.8	1859.0	1338.6	2040.0	4796.7	5337.2	6312.4	8107.6	6776.4	1798.7
1680.5	1875.9	1475.4	2400.0	4038.5	5966.6	7025.6	8312.1	6299.8	1810.2
2039.3	1187.4	1664.6	2040.0	4146.5	4625.8	7451.6	8184.9	6947.3	1971.0
2039.3	1184.7	1695.2	2160.0	5064.1	4371.0	6612.7	8240.0	4977.4	1691.8
2279.3	1505.5	1719.0	1920.0	4958.2	4699.9	6242.5	8130.9	5456.0	1599.4
1679.7	1081.3	1669.2	2140.5	5442.1	5164.7	6975.5	8010.2	5489.6	1681.0
2039.7	1263.2	1712.3	1944.6	4123.3	6290.3	6537.3	7382.1	4898.3	2747.2
1920.0	1852.2	1667.8	1828.1	4732.5	6964.0	6827.0	8896.4	4606.1	2572.3
1920.0	1132.2	1663.0	1746.4	3278.5	7188.3	7698.6	9084.3	5995.8	2428.5
1800.0	720.0	1609.3	2744.1	4127.4	6701.4	7320.4	9235.1	7414.7	2589.0
1680.0	1255.5	1623.0	2844.2	3746.5	6285.3	8225.8	9217.1	7843.7	2272.8
1320.0	1240.9	1553.8	2083.6	4285.3	5934.1	8558.6	9344.1	7531.3	1190.1
1439.8	1267.8	1550.4	1684.1	3324.2	5629.7	8266.0	9813.7	7552.6	950.8
5989.0	1943.9	1619.8	1440.2	4694.3	5918.4	7733.6	9797.6	7736.5	1679.8
6228.1	2622.8	1560.9	1212.8	4621.9	7097.0	7536.9	10053.7	5926.4	1874.7
6663.0	1922.9	1920.0	1067.9	4029.1	6831.6	7531.6	10199.5	5358.1	2317.8
6957.5	1947.9	1920.0	1007.3	2722.9	5992.4	7926.9	10220.3	6291.1	2953.5
7418.8	1836.6	1680.0	1725.9	2781.3	6132.2	8942.0	10088.5	6287.9	3426.1
7875.1	2078.3	3674.9	1858.6	3243.9	5068.4	8851.9	10430.1	6247.3	3780.9
7974.8	1850.3	3210.0	3147.8	4069.8	5149.2	7753.8	10459.3	5893.4	3489.8
7718.2	1873.4	3555.2	3945.5	4234.7	5928.0	7121.5	10504.3	6331.5	3091.4
7301.1	2089.9	2931.4	4804.2	3769.3	5714.4	6498.6	10170.3	5591.1	2888.6
6949.6	2307.2	3073.1	5028.9	3569.3	5156.1	5766.1	10388.1	6924.3	4390.1
6984.9	2052.2	3065.6	4790.1	3533.0	6112.9	4643.1	10022.7	6226.6	3841.2
7443.2	2173.9	5068.4	5315.3	4765.5	6499.0	5055.8	10055.6	7031.4	3337.8
7982.7	2359.0	5135.8	4955.7	5716.2	5135.0	4588.5	10252.3	7045.5	2954.6
7744.7	2451.0	5839.3	5292.7	5075.2	6010.8	6747.4	10617.5	7325.6	2339.4
7341.2	2436.7	5777.8	5938.1	5190.6	6551.7	6241.8	10732.0	6211.8	2488.8
6779.2	2547.8	5030.9	6758.5	5262.5	7100.5	6628.5	10795.0	5889.4	2110.7
6194.4	2852.2	4494.1	5738.8	5381.8	7699.8	7027.6	10393.4	5294.9	2955.6
5691.5	2879.4	4299.1	6500.4	7457.7	8779.2	7094.6	10169.2	4904.4	2981.8
6016.5	2671.7	4488.3	7369.9	7460.1	8672.4	7085.8	10002.0	4423.9	3205.8
6464.3	2816.7	3120.2	6560.3	7853.0	8939.9	8323.1	9502.8	4504.3	2850.6
6262.0	3060.5	3691.6	6228.1	7742.9	7675.5	7040.3	9731.5	4811.0	2438.9
6312.6	2865.5	4652.8	7583.2	8083.2	6408.1	7998.2	9649.4	6824.7	2225.3
8253.8	2979.2	4282.1	7353.4	7552.7	6050.6	7903.8	9500.1	6278.9	2805.6
8469.9	3399.2	4567.3	7190.9	7661.0	5380.2	8052.9	9504.0	6371.7	1971.1
8647.2	3978.5	3557.6	7126.1	7539.3	7309.9	8073.5	9843.6	6633.9	3011.2
8273.7	8903.4	4719.4	6586.5	7159.5	7375.9	8973.7	9651.7	5819.5	2649.8
8490.7	8848.4	4038.8	6699.4	6681.5	7459.8	8352.3	9921.2	5085.4	2291.2
8832.2	8445.7	4603.0	6572.2	6897.3	7483.3	8464.9	10125.6	4822.3	1605.1
9245.2	8230.4	4374.9	7070.4	6754.9	7583.6	7608.0	10624.4	5817.8	1470.3
8799.8	8173.0	5403.4	6844.9	6744.5	7694.7	6699.8	10246.2	6815.3	1296.5
9014.4	7939.3	5180.7	7151.3	6813.8	7895.6	8498.1	10075.1	7812.0	1445.5
9119.8	8314.0	4217.5	6290.0	6464.6	7977.5	9516.6	10052.6	7353.2	1751.5
8663.2	8597.1	5150.2	6102.5	6330.2	7981.8	9142.3	9557.2	7605.7	1723.8
8549.1	8721.1	5011.8	5577.7	6477.9	8060.6	10091.2	9406.7	6313.3	1569.5
8733.9	8710.5	4519.3	4578.3	7405.4	7971.2	9367.7	9518.6	5807.1	2472.2
10220.7	9061.2	4811.4	4057.2	7436.4	7348.1	8334.8	9906.1	5225.9	2237.3
10401.4	8828.6	6129.0	3391.5	7658.1	6668.5	7655.5	10051.9	4768.7	4204.4
10214.0	8853.9	5317.8	3126.3	7858.4	6472.4	7518.4	10478.6	4321.1	5093.3
10238.4	9016.6	4549.6	2985.2	7651.9	6356.9	6739.9	9952.7	3078.6	5554.6
10156.9	9192.5	4657.2	4765.4	7100.2	6978.2	7231.3	9674.6	4086.2	5830.9
9654.7	9318.0	4690.1	6908.0	8449.8	7003.8	6748.6	9066.6	3595.1	5997.0
10284.8	9262.1	4951.9	7444.0	8074.3	8491.6	6934.2	8927.1	4158.4	4834.2
10216.3	8992.0	4983.6	6908.8	8013.1	8519.7	7068.2	8835.0	3282.2	4890.4
9853.4	9012.0	4685.6	7060.8	7814.6	8622.3	7110.9	8691.1	4214.2	4948.1
9863.5	9345.1	5615.5	6054.8	8419.1	8900.1	6947.2	8947.3	3865.6	4468.7
10160.8	9000.1	6452.4	4912.0	8176.2	8329.2	7121.7	9278.4	3471.8	5769.4
10579.1	8971.6	6879.6	4748.3	8436.1	7910.2	6853.0	9361.6	3384.8	6160.4
10546.2	8872.0	6397.0	5706.4	8332.9	8045.3	6779.0	9421.5	3280.6	6130.2
10657.2	8563.0	6826.2	6860.9	7826.4	7670.3	6755.1	9754.9	3875.1	6120.9
10134.2	8051.7	5896.9	7032.6	7330.7	7490.3	8711.2	9276.2	4342.3	5719.8
10183.3	7965.4	4980.9	7234.1	6606.0	8264.5	8594.4	9466.9	3959.8	5510.9
10087.7	8078.9	4067.7	8515.0	6285.2	8715.4	6606.9	9604.9	3955.3	5507.4
10017.8	8454.7	4379.8	7887.1	6469.4	8160.6	5627.9	9937.8	3819.7	5281.5
10774.2	8333.0	5193.4	6842.9	6359.4	8349.6	5451.3	9528.3	3215.5	5250.1
10817.6	8399.5	4358.7	7047.0	6551.5	8967.1	5438.1	9298.4	3510.2	5333.2
10860.9	8787.8	3777.9	6158.5	7164.8	8470.6	6078.6	9455.9	4082.1	5632.3
10796.1	8693.4	4876.6	4521.1	6968.6	8397.4	6891.1	9159.3	5528.1	6085.1
10347.0	8201.6	4475.0	4363.1	6770.8	8281.2	7973.5	8865.0	7202.6	6244.3
9952.1	8430.8	4160.3	4382.2	7485.9	9112.5	8165.2	9921.9	7470.8	6556.0
9642.7	8287.7	4290.4	3556.6	7046.0	8620.4	7155.6	9882.4	7695.4	6731.8
9897.0	7657.0	4620.2	4811.7	7613.4	8516.3	5916.8	9667.7	6268.7	6355.0
10314.5	7879.1	5225.2	6036.2	7963.8	8694.4	6984.8	10016.5	5925.9	6036.6
11059.2	7692.0	6776.7	5391.3	8576.9	9676.9	7543.8	10271.4	4831.2	5630.7
10619.2	7656.0	7511.9	5359.5	8698.3	8777.0	6451.2	10097.0	5341.3	5430.9
11063.6	8069.1	9006.4	5647.3	8899.7	8905.6	6739.2	10592.8	6224.0	5263.5
11054.1	8108.4	9518.8	6764.0	9231.9	8872.0	7765.6	10745.6	7668.2	5575.3
10712.5	8625.3	8744.8	6853.7	9398.9	8810.6	6672.1	10492.3	8854.4	5096.6
10300.9	8813.0	8782.9	7326.0	9469.8	8523.6	5161.9	10781.6	10064.4	5461.0
10680.6	8894.7	8982.7	7908.1	10220.6	8092.3	7253.6	10344.4	8175.6	5723.4
10709.5	8454.3	7095.6	6358.5	10693.3	7982.6	7386.8	10232.0	6457.3	5320.7
10141.8	8822.0	5869.6	4635.5	10963.7	7707.6	6063.2	10164.6	6058.9	5523.8
11108.4	8396.3	4637.8	3854.2	10609.3	8325.8	5897.8	10213.4	4758.7	5689.6
11006.6	8374.3	3372.2	5093.1	10601.7	8716.7	6760.3	9262.4	4415.9	5346.3
10314.2	8792.2	1557.4	4193.7	10685.8	9335.6	7094.9	9631.7	4446.7	5164.0
10676.0	8722.5	963.0	4470.7	10424.3	9394.9	7092.3	9267.4	4570.2	5422.3
10885.5	8338.0	3143.0	4334.5	10137.3	9933.7	7941.8	9353.5	4463.4	5323.0
10832.8	8476.4	5721.3	4540.6	10602.6	9791.7	7712.7	9441.3	4561.0	5402.0
10497.0	8526.7	5482.3	3939.7	10718.9	9832.5	7865.5	10098.5	4503.8	5836.2
10655.9	8346.0	5052.5	4314.9	10438.3	9545.3	7918.3	9777.2	5513.8	5911.0
11080.2	8163.2	5017.9	5308.0	10326.0	9137.3	7697.4	9788.2	6792.6	6106.4
11589.0	8247.1	4855.0	6704.8	10266.6	9269.8	7798.4	9373.1	5489.9	5905.2
11779.0	8383.0	5553.1	6495.8	10066.1	8523.7	8085.9	9361.9	6209.3	6037.3
11836.2	7959.2	6507.0	6073.9	10124.4	8994.6	8347.4	8849.5	6431.7	6133.2
11899.2	8487.6	6803.2	6841.5	10391.5	9688.7	7551.9	10155.6	6473.6	6083.8
11806.1	8623.3	6835.9	5555.2	10775.4	10190.7	8272.7	10868.0	6320.0	6468.6
11477.9	8395.3	6543.9	6566.1	11074.2	9149.5	8415.3	10674.2	8446.4	6225.7
11548.9	7980.4	7340.8	8030.2	11407.4	10198.1	8293.4	10882.6	8834.4	5866.1
11797.3	8201.9	7506.0	7965.2	11033.4	10009.7	8074.6	10436.2	7270.7	5457.4
12268.4	8510.3	7261.2	6494.9	10015.8	9649.0	8080.3	10584.5	6974.2	5358.0
12183.7	8778.2	7463.3	6191.7	9425.2	9650.6	7747.7	10346.3	6197.8	5934.7
11977.2	8871.8	7573.2	5437.6	9596.8	10113.8	7173.0	10395.5	4614.7	5636.8
11688.9	9183.3	7569.3	4275.7	9381.9	9185.1	6901.5	10056.8	4254.1	5668.8
11558.3	9172.4	7218.1	3616.6	10162.1	8989.6	7307.3	10419.9	5541.7	5639.3
10765.6	8940.0	7004.5	3734.0	10560.0	9300.9	7709.1	10429.9	4437.9	5664.6
10710.6	8702.3	8382.9	5586.6	11119.6	9833.4	7771.2	10575.1	4348.9	5019.4
10558.0	8324.9	8268.4	5064.3	10668.1	9375.5	7253.9	10798.9	4461.0	4913.5
10259.0	8061.0	7208.9	4227.8	10442.3	9782.9	8571.2	11083.2	4251.3	4952.3
10565.1	7976.6	7052.6	4481.9	9441.3	9797.7	7544.4	11222.8	3834.8	5074.5
10893.6	7946.1	5940.2	4401.0	9682.1	9955.1	7174.0	10802.5	3900.5	5461.6
10664.3	8052.2	6227.4	2703.5	9149.7	9808.6	6436.6	10586.5	4436.5	5466.9
11050.3	8478.1	5848.9	2622.1	9815.1	10346.0	7385.5	10608.7	9017.4	7170.9
11405.8	8923.8	6613.0	3482.2	9038.8	10323.6	8009.1	10750.0	9027.8	7329.0
11201.0	9161.0	6228.6	6687.4	8903.4	11140.4	7377.9	10269.8	9368.3	7239.5
11299.7	8720.9	6411.7	6800.5	8658.7	11178.8	7457.5	10319.6	9076.3	7303.4
11275.6	8784.9	5909.1	7334.8	9302.3	11078.9	6115.0	10600.3	8888.3	7201.4
11385.0	8503.1	6041.5	8025.8	9373.4	10255.7	6331.1	10529.3	8754.8	6776.1
11164.4	8313.6	6132.9	8247.3	9288.2	10022.2	5460.7	10011.0	8710.7	6426.4
11566.7	8299.1	6253.3	8380.8	9526.0	9853.3	6221.1	10219.9	8633.1	6318.7
11201.7	8711.1	6263.8	8193.6	9092.8	9457.4	6888.2	10314.9	9234.7	6261.2
10994.9	8109.9	6536.5	8339.5	9044.8	9875.8	6972.3	10186.9	9404.8	6457.9
11627.6	7960.6	6566.3	8453.5	9597.7	11003.5	6333.3	9959.0	9457.5	5892.3
11516.2	8355.1	6230.9	8444.7	9464.9	11158.8	7105.4	9963.0	9393.9	5294.9
11601.4	7590.4	6222.0	8244.2	9137.9	10256.1	7562.2	10177.0	9190.5	5365.4
11834.0	7263.6	7660.0	8462.8	9222.2	10059.4	6626.4	9956.3	8694.6	6472.9
11501.6	7838.7	7735.5	8403.1	8920.2	10145.7	7271.4	11174.2	8201.6	6004.0
11674.8	8446.5	6983.6	8609.0	9048.7	9479.0	7592.2	10897.6	8540.9	6064.5
11760.0	8105.8	6421.4	9284.7	9137.4	9020.4	7548.1	10514.4	8560.9	6247.1
11841.7	9008.4	7338.3	9010.1	8695.6	10603.7	7264.1	10286.1	8431.5	6375.6
11739.8	9128.3	7430.1	8803.3	10388.1	10220.8	7587.5	9940.2	8396.8	5766.3
11602.8	8631.2	7108.7	8313.5	11331.4	10485.0	7466.9	9767.2	9060.7	5952.7
11750.6	8408.0	6871.7	7844.2	11423.6	10179.0	7779.9	10012.1	8632.0	5712.7
11810.8	8188.4	9635.2	8585.2	10916.0	9848.4	8435.2	10254.7	8690.4	5482.2
11853.6	7778.5	9616.6	8802.9	10996.5	9766.4	8494.9	10316.4	8879.5	5276.2
11827.6	8046.3	9233.2	8074.1	10795.6	9378.6	7697.6	10911.4	9280.9	5666.5
12146.1	8302.9	8754.8	7668.1	10686.2	10320.1	7110.3	11063.0	8974.1	5475.9
11897.3	8271.2	9056.4	7569.3	11035.0	10413.2	6309.3	11021.5	9337.6	5806.1
11377.2	8580.8	8997.9	7992.6	10880.5	10225.1	6062.9	10631.7	9070.9	5916.2
11014.7	9017.9	9285.6	7671.2	10730.8	11449.7	6393.7	11034.1	9184.1	6352.5
11252.2	9184.2	9381.8	8263.3	11025.7	10987.8	6526.5	10908.3	9032.3	6024.4
10588.7	9306.6	9028.2	7845.6	10599.4	11350.4	7165.1	10731.9	9295.5	5808.7
10608.2	9322.1	8961.0	7912.3	10013.3	11093.1	7923.8	10857.1	8805.2	5571.3
10227.5	9082.2	9821.1	7533.2	10580.6	10339.3	6671.1	10928.0	8516.3	5355.0
10378.0	9337.1	9727.8	8353.7	11483.2	9973.4	5260.6	10879.8	8480.0	5085.4
10537.2	9220.2	9872.6	8168.2	10743.1	10264.9	5552.0	10826.5	8480.7	6253.0
11311.7	9447.6	9881.6	8544.9	10732.4	9803.9	7051.2	11321.8	8531.7	6193.2
11170.4	9286.0	9608.9	8164.9	10543.7	9991.5	5948.8	11514.8	8562.6	5623.6
11448.1	9061.6	9309.6	8183.2	10152.0	12320.5	7439.0	11691.6	8722.1	5754.4
11368.5	8703.5	9256.0	8051.8	9620.4	12572.0	7070.2	11845.0	8570.8	5651.9
11581.9	9067.2	9316.9	7967.3	10277.9	11770.1	6255.3	12377.6	8834.9	5389.1
11526.0	8751.0	9470.7	7759.1	10421.2	11688.4	5342.6	12202.1	9119.1	4875.4
11217.5	9152.2	9155.3	9187.6	10696.0	11969.3	5868.4	11678.9	9378.9	4454.2
11402.1	9117.0	9585.1	8988.0	9896.3	11640.3	5162.8	11383.2	9357.4	5531.0
11944.6	9197.3	10016.0	8855.5	10198.8	10890.0	5097.8	11667.1	9309.2	3961.8
12017.4	8733.7	9734.4	8944.1	9630.8	11666.0	5973.0	11682.9	9403.7	5037.6
11570.8	8580.2	9214.6	9091.0	9778.3	11802.2	6116.3	11323.9	9154.5	6846.9
11522.3	7989.2	9325.1	8610.6	11378.6	11623.9	5918.0	11436.5	8971.3	7549.0
11315.1	8025.1	8944.7	9038.6	12489.5	12070.2	6517.2	11589.2	9133.7	7053.2
11220.7	8197.5	8820.9	8881.1	11368.7	12725.3	8932.0	11359.9	9133.7	7046.9
11340.4	8510.6	9392.7	7767.8	11396.4	12551.9	9123.1	11711.3	8827.9	6034.7
11421.1	8833.0	9921.0	8058.7	11016.2	12347.1	8638.2	12010.4	8666.1	5484.0
11474.5	8937.7	10384.8	7705.7	9967.3	12632.2	7920.5	12135.7	8586.7	4226.1
11730.6	9200.1	11049.6	7757.8	9929.8	12233.5	7900.7	12089.3	8723.5	5168.3
11570.6	8576.2	12136.9	7554.6	10068.8	12329.5	7864.3	12281.8	8539.8	4192.0
11383.8	8374.6	11290.7	8412.1	9914.8	12426.3	7136.0	11917.0	8810.8	4880.8
11745.0	7940.8	10877.2	9079.6	10207.5	12321.4	7906.1	11876.1	9036.2	4499.2
11465.6	7996.5	11851.1	8201.1	10439.5	11410.7	7956.8	11869.9	9149.8	3789.9
11356.3	7358.3	11740.6	8373.2	9187.6	10995.9	6981.9	11086.1	9324.7	4246.1
10700.7	7874.9	11326.6	7860.6	9836.8	10619.6	6800.2	11049.1	10513.8	4416.0
10799.8	7923.0	12142.5	7534.5	9850.8	10028.9	5883.8	10588.1	10402.3	4182.5
10286.9	7968.9	12679.1	7898.1	9522.6	10459.0	5440.8	10643.0	10364.4	4783.2
10560.6	8167.7	12069.0	9032.6	9309.1	10933.6	6095.6	9974.8	10473.2	4996.4
10362.1	8736.2	12250.0	9142.4	9578.1	11188.7	7198.2	10037.9	10410.4	3907.9
11027.1	8726.5	12917.3	8515.8	9565.3	11266.7	6193.0	9898.1	10075.3	3725.9
11477.9	8503.2	12787.5	8944.4	9770.5	11392.4	7785.6	9645.4	9825.0	4757.3
11405.8	8325.4	12991.0	9178.6	9538.9	11363.8	6479.1	9213.0	9787.2	4043.4
11468.0	8355.7	13434.0	9375.2	9818.5	11157.2	6441.9	9917.9	9768.6	3123.5
11985.8	8094.6	12589.7	8994.2	9299.1	11557.1	5878.7	9624.2	9850.5	3501.5
11590.4	7949.5	12344.0	9521.6	9111.7	12135.5	5927.4	9843.8	9672.3	4086.0
11531.4	7969.7	11641.9	9385.0	9116.4	12181.9	4308.0	10028.9	10095.1	2794.9
11423.3	8442.8	12001.1	9324.6	9674.3	12177.4	5938.1	9925.2	10136.8	2855.7
11325.9	8182.9	11207.6	8702.5	9704.3	11865.4	5856.2	10025.9	10137.4	4598.3
11149.0	8744.8	11172.3	9300.1	9935.7	11655.2	6029.1	9820.8	10187.1	4346.0
11414.2	8524.2	11091.1	9389.7	9854.0	11551.2	7169.9	9344.7	10590.2	3890.7
11748.3	8924.3	11155.3	9396.6	10686.0	11384.0	6964.0	9052.7	10019.3	3938.0
11973.2	8803.4	11291.8	9187.5	10404.4	11234.7	5020.7	9605.8	9852.2	5417.3
11894.4	8909.2	11189.1	9222.4	10286.8	11723.5	5335.9	9640.5	9610.7	5062.2
11921.6	8128.0	11394.0	8891.5	10725.7	11522.0	4659.7	9886.6	9609.8	5123.1
11833.3	8179.4	11173.5	8852.8	10599.3	12312.5	3314.7	10614.3	9269.2	5427.0
11308.3	7926.2	10792.5	8654.0	10282.9	12185.5	3572.5	10619.7	9447.0	4719.3
11308.3	8031.2	10881.3	8689.3	10500.9	12283.3	4907.1	10619.7	9602.4	3952.0
10882.2	7776.6	11124.9	9164.0	10780.2	12032.4	4421.0	10296.0	9665.2	4198.3
11123.9	7901.4	11644.8	9486.9	10565.6	12113.4	6492.7	10260.3	9716.2	4682.2
11704.9	8363.5	11255.2	9412.9	11395.8	11637.0	6194.1	10015.4	9975.7	5095.6
12053.4	8360.9	10962.5	9642.4	11186.5	11330.5	6042.8	10104.1	10104.5	5848.3
11782.6	8304.8	11658.1	9416.2	10837.4	11574.0	6258.0	9602.3	10539.4	5196.9
11764.9	8480.6	12682.6	9055.6	10562.3	11640.7	5483.8	9698.2	10908.7	6735.0
11366.6	8662.0	13130.5	8727.7	10441.5	11364.2	6191.6	9499.5	10834.5	6860.1
11347.4	8751.6	12764.7	8234.9	10448.1	10900.8	7481.9	9866.6	10761.6	7297.7
11175.6	8560.7	12895.7	8374.7	11043.4	11210.6	7739.6	9939.0	11527.4	6566.6
11885.9	8833.6	12825.1	9039.1	11533.6	11240.9	7555.3	9687.6	11095.0	7179.5
11823.1	8785.1	12582.2	8880.2	11110.7	11046.5	7122.6	10095.3	10618.0	5983.8
11991.3	8572.7	12515.8	8644.3	10987.0	11592.2	6908.1	10388.7	10530.8	5902.7
12337.3	8505.4	12446.3	8904.1	10876.5	11708.7	6891.6	9870.7	10001.4	6632.1
12486.3	9111.2	12602.2	8891.1	10392.0	11796.4	7002.8	10179.7	9716.8	6945.4
12486.1	9096.1	12643.7	8449.5	9999.8	11574.7	6727.9	10782.7	9324.3	6910.6
12558.5	8886.3	12345.6	8863.2	11323.0	11251.3	8076.7	10091.1	9690.7	6755.1
12837.6	9174.6	12178.2	9304.0	10648.1	10962.6	7257.4	10057.6	9768.1	5121.4
12544.7	8772.8	12809.2	9188.7	11015.9	10910.5	6387.3	10488.5	10117.6	5656.7
12411.8	8560.5	12726.6	9028.5	11377.4	11223.3	6021.2	10081.5	10467.7	6224.6
12312.4	8435.6	12532.8	8938.5	11580.2	11356.8	7643.6	10068.6	10449.1	4903.4
12476.7	8624.1	12532.0	8697.0	10616.4	11875.8	5596.3	10034.5	11107.5	5691.6
12438.8	8325.4	12675.4	8650.1	11215.7	11667.6	6365.5	10298.2	10943.9	6146.0
13032.4	8703.1	11729.3	9054.9	10905.0	12003.6	6867.2	10723.8	10777.2	6154.7
13121.2	8781.5	11102.5	9496.2	11280.7	11412.7	6602.7	10576.3	10789.7	5322.5
12708.0	9208.1	11021.6	9127.4	10804.2	11073.2	5790.8	10794.5	10627.7	6886.9
12735.9	9276.8	11207.7	9085.4	11849.4	10877.0	6990.8	10887.9	10005.1	7344.7
12810.0	9401.6	10607.5	8436.4	11846.8	11744.9	7446.1	11247.0	9292.4	7656.8
12480.8	9617.1	11228.6	8064.3	11590.8	11933.0	7083.4	10588.7	9390.4	6996.2
12768.2	9993.8	11297.4	7868.0	11252.0	12258.2	7951.1	10718.4	9412.6	6126.5
11994.3	9521.8	11219.0	7987.6	11153.6	12364.1	8747.5	10351.4	9609.5	6339.4
12268.4	8898.2	10696.5	7736.6	11238.2	12056.2	8958.8	10543.0	9545.4	7321.4
12556.1	8809.9	11535.2	8356.2	10892.8	12235.6	9155.5	10045.0	9912.4	7406.5
12471.7	8710.2	11422.3	8406.6	10626.7	12109.1	8509.2	9835.0	9357.2	8234.4
11876.5	8795.9	12141.7	8762.6	10640.3	11623.0	7316.4	10021.2	9538.7	8220.0
11636.2	8862.1	12091.3	8520.0	10684.7	11038.8	6283.3	9738.7	9147.4	6891.0
11220.6	9520.2	12346.0	9026.3	10596.7	10691.1	7027.3	9436.4	9286.9	5556.0
11273.5	9575.9	12588.8	9070.9	10784.9	12056.0	6881.4	9558.6	8845.1	5713.0
11106.0	9820.2	12783.7	9042.9	11158.5	11773.6	8030.1	9334.5	9467.2	4659.8
11160.7	9481.8	12527.1	9156.9	10615.8	11450.1	8328.6	9101.9	9651.2	3921.6
11732.6	9500.9	13039.5	9646.7	10843.9	10648.0	8709.5	9260.2	10080.5	4566.3
11950.1	9036.3	12990.0	9325.1	10744.5	11385.5	6869.8	9268.0	10120.3	4972.0
11636.1	8666.9	12987.2	9328.4	10362.8	11167.3	5891.3	8756.5	10900.4	5117.2
12171.1	10127.1	12988.8	9764.7	10248.7	11556.2	5759.8	8836.7	10734.0	5123.8
12124.5	10454.4	13017.1	9679.4	10865.7	11935.3	4445.7	8684.8	10656.4	5170.1
11867.3	10674.7	12381.5	9484.0	10444.9	11695.7	6715.0	8982.0	10487.4	5161.7
11578.6	10381.4	12209.4	9550.2	10651.3	11410.9	6182.7	8752.7	10330.9	5805.2
11486.4	10158.1	13083.0	9336.4	10593.2	10777.9	5956.6	9382.0	9760.6	5481.4
11824.1	9597.2	12732.9	8643.9	10716.8	10284.9	6902.0	9474.7	9690.9	5178.4
11289.0	9213.1	12297.5	8361.5	10691.9	11381.4	7075.1	9416.2	10527.0	5610.0
11387.4	8953.5	12204.5	8224.7	10471.2	12121.3	6841.6	9288.3	10027.4	5602.2
11426.9	9013.2	12424.1	9004.6	10421.7	11371.4	7508.6	9404.7	9635.7	5741.1
11655.8	9355.9	12447.9	8836.6	10579.3	11264.3	7160.9	9673.4	9921.2	6438.3
11782.3	9475.4	12476.5	9189.8	10582.2	11597.5	6856.0	9301.0	10322.2	6701.4
11905.1	9979.7	12605.1	9283.3	11405.6	10551.2	6609.5	9456.9	9598.5	6475.5
12158.3	9850.9	12765.1	8904.9	11972.1	10050.5	6230.4	9274.1	10015.8	6791.6
11869.1	10144.5	12697.7	8377.0	11651.6	10268.3	5834.2	9407.4	10178.2	6185.7
11949.3	9768.2	12588.3	8481.6	11220.5	11317.5	6070.1	9504.8	10252.1	5817.9
11752.9	9520.2	12802.2	8037.2	11851.4	11060.5	5136.5	9603.4	9821.0	5164.4
11940.4	9131.5	12501.1	8422.9	11847.4	11080.1	5450.5	9459.4	10046.0	5343.1
11508.6	9087.4	12508.4	8597.7	11519.1	11062.2	3968.2	9650.6	10185.7	5319.7
11696.0	8915.4	12079.9	8818.2	11701.0	11282.8	3417.8	9159.0	9959.2	5422.6
11994.2	9097.6	12314.7	8614.1	12341.8	10553.4	4866.1	9218.9	9895.4	5081.7
11882.9	8655.3	12095.2	8749.4	12589.0	10478.1	5872.1	9190.4	9641.7	4910.2
11688.9	9074.3	12398.2	8183.0	12376.9	10782.9	4905.1	9756.2	9937.4	4548.8
11582.9	9305.2	12529.9	8131.1	11600.5	10583.8	5448.7	10685.0	9669.2	5421.4
11660.5	9540.2	12886.9	8806.5	11743.9	9740.8	6381.0	10765.7	9739.1	5193.1
11817.7	9720.0	12996.5	8589.5	11252.0	10370.5	4367.7	10615.2	9557.9	5713.3
12171.9	9335.5	12583.7	8556.6	11184.0	10843.7	4267.9	10533.6	9686.5	5886.2
11959.5	9596.4	12197.8	8863.5	11394.1	10407.0	6069.6	9942.4	9429.7	5928.6
11940.4	9656.4	12450.7	9065.9	11599.7	11267.4	7018.4	9343.3	9550.1	5494.6
12126.8	9435.0	12086.2	9064.0	11129.7	11820.9	7269.0	9558.6	9663.5	4996.9
11726.3	9493.0	12534.8	9693.5	11530.3	11797.2	7185.8	9596.8	10035.1	6002.1
11685.8	9872.2	12499.9	9565.4	11174.1	11472.8	6875.9	9827.5	9778.3	6476.4
11894.6	9701.6	12830.0	9458.7	10942.7	11197.0	5979.3	10086.6	9844.5	6459.1
12025.4	9429.3	12770.6	9360.5	12901.3	10884.8	6597.0	10876.1	9806.3	6730.2
11828.0	9834.0	12805.2	9034.3	13706.1	10601.0	5039.7	10563.5	9652.4	6249.6
11795.1	9386.6	12568.8	8789.9	12981.1	10453.5	4308.7	10415.3	9480.0	6025.8
11722.8	9673.0	12840.3	9111.6	12659.9	10060.9	3863.5	10233.1	9998.6	7554.9
11941.3	9597.5	12428.0	9241.8	12247.2	10102.4	5574.6	10293.7	10261.8	7358.7
11720.1	10065.7	11489.6	8602.4	12413.5	10716.5	5017.7	10138.3	10602.4	7530.1
11938.8	9673.7	11837.2	8805.7	11554.1	10855.0	3574.2	9974.7	10541.8	7341.7
12054.1	10102.4	11083.7	8610.9	11171.1	11048.5	4376.7	10846.1	10254.0	7273.7
11798.2	9566.9	11492.7	8695.5	11833.6	10968.5	4079.9	10833.1	10183.2	7301.6
11652.9	9727.2	11785.7	8604.1	11672.4	10262.5	3507.7	10536.5	10113.0	7480.4
11361.9	9276.2	12493.0	8787.4	11548.6	9955.8	3710.1	9916.6	10042.1	7530.2
11231.2	9025.8	12194.6	9224.2	11968.6	10094.9	4665.5	10813.9	10093.6	7347.0
10217.6	9299.9	12821.7	9333.0	12012.0	9868.7	4001.7	10022.6	10602.3	7224.9
10064.9	9582.0	12967.5	8950.6	11182.5	10121.1	4069.3	9702.3	10111.0	7993.3
10881.5	9217.9	12186.2	8955.9	10840.5	10606.2	4711.9	9572.8	9805.9	8370.4
11400.2	9435.1	12389.5	8715.3	10775.7	10765.5	4518.9	9746.6	9141.2	7794.1
11349.8	9601.1	11863.3	8920.2	11099.4	10726.5	4262.5	9851.1	9169.5	8225.6
11944.6	9046.7	12232.1	8620.9	11323.2	11344.4	5426.7	10364.7	8707.5	8406.0
11800.8	8958.4	12136.9	8778.4	11784.2	10553.9	6536.1	9771.8	8797.0	8290.7
10966.1	9232.7	12825.3	8888.2	12154.1	10804.6	7490.3	9960.6	8856.8	8070.6
10297.6	10602.1	12521.7	9037.9	12098.2	11534.8	7753.3	10257.3	9175.5	8131.1
10516.0	10701.1	12979.6	8871.8	11537.8	11932.9	8039.8	11085.4	8914.3	7619.8
10653.1	10767.7	13195.3	9291.5	11100.0	11237.9	7424.7	11441.5	9026.6	7370.1
11233.9	11427.6	13190.8	8952.7	10601.7	11636.4	6062.4	11476.5	9408.8	8631.5
11496.3	11925.3	13334.8	8820.8	10872.5	11515.0	5405.9	11290.0	9376.2	8903.6
11472.1	11805.3	13713.9	8365.2	10806.2	11177.2	4483.5	11290.4	9702.7	8738.2
11094.8	11800.0	13289.2	8184.2	10885.3	11095.4	4470.0	10584.6	9773.3	10153.2
11123.6	11874.9	13282.2	8273.4	10782.9	11641.9	4939.7	10655.1	9944.0	9831.6
11402.9	11589.5	13494.4	8735.7	10881.0	11214.3	5610.9	10479.9	9316.3	9448.6
11619.9	11827.1	13386.2	8542.8	10545.3	11469.6	5117.3	10403.8	9274.2	9089.0
11472.8	11183.3	13567.4	8854.4	9967.1	11605.7	5378.5	10182.5	9359.0	9458.6
11611.6	10758.2	14284.6	9165.4	10056.9	11570.4	6238.7	9888.3	9632.2	9830.2
11782.7	10767.9	14429.8	8861.5	10125.8	10739.7	5163.8	10053.7	9869.9	10109.3
12086.6	11571.0	14384.7	8521.6	10623.7	10494.2	6471.5	10708.5	10643.3	9889.8
11843.2	10776.1	14370.9	8728.5	10005.3	10615.9	4988.9	10672.7	10885.4	10045.9
12026.6	11280.6	13124.9	8545.4	10494.0	11317.5	4416.9	10531.9	10494.6	10694.3
12210.1	11547.6	12281.6	8535.4	10116.5	11636.3	3690.3	10880.3	10536.2	11209.0
11694.2	11041.7	12284.4	9103.6	10353.3	12306.7	3452.0	10626.2	10228.0	10934.6
11435.9	11541.2	12190.8	9076.6	10024.2	11502.5	5113.7	10627.5	9585.5	11010.5
11388.0	10449.2	12524.9	9423.1	10511.0	11153.7	5554.4	11436.8	9490.1	10626.1
10848.2	9797.9	12973.1	9438.1	10469.9	11143.7	4811.2	11882.6	9761.0	10954.1
11410.2	10159.3	12910.8	9332.3	10860.4	11395.6	3407.4	11775.9	8751.5	11345.3
11323.6	10241.1	12735.6	8981.6	11039.3	11019.8	3239.0	12329.0	8519.1	11736.6
11724.2	9886.6	12865.6	8693.6	11245.6	11505.0	4064.3	11676.3	8948.7	12123.5
12010.1	10930.4	13083.1	8515.8	11368.3	12256.2	3110.2	11563.1	8519.7	13043.5
11968.9	11253.9	12997.4	8573.7	11635.6	12369.2	2654.5	11443.9	9234.4	13214.2
11263.9	10675.4	13031.9	8547.5	11152.8	12961.2	3121.7	11346.4	9965.2	12963.7
11725.9	10618.2	13215.5	8939.9	10790.3	13265.6	3954.7	11390.5	10355.5	12509.3
11705.4	11404.8	13199.8	9433.8	10799.0	12519.8	2781.2	12154.1	10437.2	12860.5
11575.6	10832.0	13091.3	9440.4	10957.4	11518.6	3319.4	12129.5	10815.0	12265.4
12029.2	10589.6	12774.8	9375.0	10622.7	10963.7	3418.6	12625.8	10383.9	12165.0
12204.4	11506.7	12398.0	8953.1	11965.4	10460.3	3031.6	12736.6	10139.7	12810.9
11837.4	11176.1	12992.2	9062.9	12177.0	10012.8	2479.8	12389.6	10226.5	12845.2
11845.9	10577.6	12319.9	8970.1	11892.6	9929.8	2527.5	12245.5	10081.6	12509.5
11701.6	11157.5	12088.6	8578.1	11950.3	11203.3	2261.1	11137.7	10317.5	12261.1
11263.8	11129.7	12846.4	8312.6	11757.3	10135.1	2808.9	10885.8	9887.8	11978.1
11213.1	10738.2	12967.9	8837.4	11815.0	10021.9	3247.6	10610.9	9946.4	12361.5
11229.7	10585.4	12281.0	8492.7	11634.5	10501.3	2213.4	11215.6	9756.1	12280.7
11115.1	10323.8	12535.4	8255.7	12549.2	10718.0	1986.8	10787.0	9375.7	11961.5
11022.8	9944.4	12373.0	8411.4	12467.9	10592.4	2553.9	11816.0	9101.8	12303.6
11213.8	10125.1	12324.4	8464.9	12214.8	10746.6	2579.1	11782.4	9717.6	12424.0
11351.5	9566.1	12259.7	8353.5	12306.1	10933.8	3336.2	12671.8	9609.8	12056.0
11758.5	10020.6	12458.0	8448.3	12163.2	10820.7	2989.6	12525.3	9275.3	11926.0
11978.0	10205.6	13029.9	8276.7	11680.7	11032.3	3580.7	12826.4	9616.9	12474.0
12355.9	9983.4	13592.4	8248.0	12037.6	11613.3	3409.9	12825.0	9344.0	12300.0
12167.6	10136.2	12995.9	8274.3	12547.2	11991.7	2461.9	12746.2	9216.5	12312.2
11892.2	10732.7	12331.3	8421.8	12085.8	11902.0	2367.1	11528.9	9225.3	13004.1
11800.0	10768.4	12957.2	8872.7	12022.6	11988.0	2311.2	11256.7	9539.1	12363.8
10691.9	11398.1	13014.9	9166.4	12112.3	11866.4	2228.7	11184.7	9772.9	11935.6
10757.2	11567.8	13157.1	9449.9	11814.0	11556.8	2929.2	10736.7	10055.0	11604.3
11175.8	11397.5	13604.3	9709.6	11622.8	11722.2	2916.6	10960.6	9434.0	11836.0
11147.3	11348.7	14227.4	9783.2	12152.5	11825.1	2503.8	11094.1	9511.2	11274.9
11001.6	10938.9	14171.3	9520.7	12810.7	11691.0	2530.7	11451.2	10543.3	11489.4
11965.3	10522.1	13636.4	9744.2	13266.0	11789.2	2067.4	11715.1	10200.0	11234.4
11996.4	10556.0	12789.4	9539.9	12638.6	11514.3	1212.8	11752.9	10810.1	11744.6
11976.2	11316.1	12086.7	9359.5	12441.3	11537.0	1448.9	11155.5	11208.3	11800.0
12007.5	11383.2	12066.9	8737.2	12337.9	11293.0	2653.1	11268.1	11054.1	11697.2
11669.5	11284.3	11729.9	8923.8	12244.3	12673.2	2426.3	10628.3	10417.7	12360.1
11189.1	11317.1	11716.2	8777.8	12148.1	12456.2	2052.2	10514.0	10511.0	12844.9
10747.2	10804.4	11020.6	9214.0	12756.9	12301.7	3574.2	10896.8	10102.6	12605.6
10244.3	10263.2	11511.7	9167.4	12308.9	12002.3	3889.5	10662.2	10353.1	12671.5
10257.1	10340.9	10222.7	9824.1	11305.8	11951.2	3391.5	10570.5	10305.9	12427.4
10332.3	10996.9	10794.5	9490.6	11478.9	12133.2	2962.9	11348.3	11062.9	12459.0
11209.2	10840.1	10322.7	9490.0	10447.7	12012.4	3475.4	11333.6	11429.9	12327.0
10720.4	11440.1	10723.7	9292.6	10074.9	12020.1	3765.3	11418.7	10843.8	12090.8
11213.2	11551.3	10501.4	8765.5	10291.8	11753.7	3714.5	11346.7	10269.7	11961.8
11254.0	10528.4	11129.7	8443.8	11143.8	11787.1	3220.4	11303.0	10071.9	12339.1
11754.5	10345.1	11516.8	8926.7	11017.8	11309.4	3408.6	10246.0	9395.9	12150.4
11419.1	10193.3	11996.4	9206.3	11793.0	11862.2	3325.2	10761.1	8794.5	11735.3
11883.0	9635.8	11810.3	8888.5	11297.5	11855.9	3098.5	10697.9	9107.1	11453.9
11861.2	9721.0	11977.4	9130.2	11219.1	11891.8	2225.5	11424.1	9120.0	11193.3
12256.3	10128.8	12714.9	9167.5	10902.3	12240.9	2318.3	11529.2	9374.8	10847.1
12239.6	10203.0	11680.1	8920.1	10996.8	12647.9	2314.5	11509.5	9667.4	11450.6
11922.5	10374.7	12304.9	8782.7	11211.6	13349.0	1595.2	11235.0	10144.1	11685.7
11475.0	10232.1	12040.4	9029.3	11776.8	13161.7	993.5	11336.1	9909.9	12373.4
11660.7	9581.4	11561.1	8833.8	11996.4	12682.0	979.5	10635.4	9825.2	12579.5
11934.7	9822.4	11520.2	8447.3	11961.9	12421.6	1702.6	10934.0	9892.7	12428.8
11905.5	9745.7	11902.2	8471.5	11825.3	11859.5	904.4	11299.6	9631.4	12095.1
11773.9	9994.4	10823.3	8379.1	11714.8	11371.5	1208.6	10765.4	9305.9	12415.0
11841.5	10190.8	11198.0	8188.2	11650.8	11528.3	1434.5	11088.1	9161.6	12309.5
11655.4	10847.5	10635.4	8844.6	11508.3	11717.9	2433.5	11428.7	9508.6	12483.2
11160.2	10580.9	10765.4	9223.8	11643.7	11888.1	1725.7	11255.8	9754.9	12675.9
11212.8	10405.3	10775.4	9223.1	10785.4	12448.5	1768.4	11119.6	10091.4	12625.1
11752.5	10226.0	11458.4	9086.5	10321.9	12908.9	1998.9	11401.2	10144.0	12430.9
12162.2	10250.1	10969.2	9161.9	10793.9	13449.8	3732.3	10675.1	10310.2	11737.5
11814.9	10124.7	11320.1	8776.3	10779.5	13760.3	2287.9	10244.7	9844.1	11704.8
11631.5	10054.1	10714.4	8819.0	11092.9	13379.3	1838.9	11224.7	9722.5	11173.0
11939.1	10437.9	10488.4	8392.8	11115.6	12590.8	2047.0	11532.0	9165.3	11442.5
11741.5	10130.8	9957.6	8369.2	10616.4	12937.4	1958.9	11546.4	9627.4	11373.5
11567.0	10097.4	10486.1	8466.2	10864.1	12289.0	953.5	11981.4	9700.9	10847.2
11459.8	9685.4	10230.3	8365.3	11508.3	12175.3	1038.2	12469.7	10065.9	11935.8
11328.8	9465.4	11102.6	8549.3	11101.2	11776.7	1329.1	11584.1	10101.2	12011.6
10982.7	9477.7	11764.8	8902.8	10974.4	11688.4	1266.7	11485.3	10220.1	11527.8
10993.4	9562.6	12040.1	8718.8	10496.1	11583.8	2065.4	11551.0	9878.7	10624.3
10803.2	9463.0	12072.4	9339.1	10886.4	12096.3	3375.3	11690.4	9455.2	11027.5
10947.6	9408.0	11721.1	9202.4	11141.9	12055.2	3099.9	11957.7	9199.4	11313.3
11832.7	9237.6	11757.8	8630.5	11338.9	12213.7	2657.6	12281.2	9072.9	11256.8
11874.4	8860.9	12756.2	8426.9	11336.0	12657.2	2697.9	12489.7	9195.9	11619.9
11933.5	8765.6	12629.6	7907.4	11500.8	13097.7	2181.9	12085.3	9357.0	11631.1
11890.3	9036.6	12106.1	7965.9	11585.5	13626.1	1897.1	12083.6	9631.9	11829.6
11222.5	8899.0	11642.9	7934.1	11592.4	13274.4	1348.5	12344.2	9722.4	11544.3
11025.3	8947.4	10519.4	7897.2	12021.4	13329.9	1350.7	11956.9	10134.7	11593.1
10650.2	9502.8	10007.5	8519.8	11781.0	13088.1	1790.4	11401.8	9409.2	11500.7
11290.9	9871.6	9665.2	8937.0	13168.1	12705.0	2264.9	11151.7	9327.0	11830.2
11417.5	10025.9	9683.1	8377.9	12446.3	12307.3	3248.8	10959.9	9530.7	11531.2
11434.8	10675.4	10464.6	8632.0	11809.2	12485.3	3510.2	10758.1	9366.8	10865.3
10728.1	10919.2	11258.9	8579.8	11225.2	12303.0	3918.3	10555.3	9593.4	12330.1
11139.2	10945.6	11076.2	8595.4	10749.1	12398.0	2740.3	10980.0	9901.7	12327.6
10619.1	10328.8	10665.8	8737.7	10149.4	12376.0	2475.9	11616.5	9867.6	12111.1
10361.8	10110.9	11210.2	8659.7	10113.5	12243.4	1519.9	11768.2	9634.4	11418.2
10605.4	10050.0	10490.7	8298.1	10067.0	12571.9	1486.0	12082.6	9460.2	11400.4
10563.4	10282.0	10251.8	8041.1	10202.6	12657.2	807.6	12014.6	9299.6	11660.8
10371.5	9927.3	10327.1	7821.9	10271.7	12867.2	976.8	12166.5	9377.9	11722.9
10804.3	10509.6	11413.4	7883.9	10419.8	13283.2	2335.7	12091.0	9510.6	11820.9
11044.3	10872.8	11192.6	8224.9	10856.8	13377.8	2522.6	11578.9	9986.8	11463.1
11014.8	10698.4	11389.1	7954.5	11638.2	13258.9	2477.2	10813.9	10023.9	11461.3
11499.5	10132.5	11648.5	9133.1	11434.2	13045.1	2499.7	11462.3	10076.6	10862.8
11687.7	9640.6	12017.6	8647.1	11467.9	12390.4	2042.7	10978.1	10022.3	11516.5
11669.9	9163.9	11455.5	8664.5	11817.7	12043.0	1121.0	10907.6	9808.2	11421.6
11869.4	8889.5	11797.5	8539.5	11476.6	12322.4	2125.0	11364.2	9828.6	12092.1
12213.6	8993.4	11217.7	8782.3	10655.1	12153.6	2162.8	11921.0	9763.5	11550.8
12473.0	9378.6	11153.6	8538.8	11610.8	12243.0	1804.9	11687.6	9655.7	12095.1
12289.3	9969.4	10974.8	8961.6	11890.4	12070.8	2313.6	11489.9	9928.4	11429.5
12228.5	10149.3	10642.0	8692.1	11947.1	12328.5	1321.4	10924.3	9592.2	11057.2
12365.9	9989.4	10698.5	8393.0	11455.7	12535.3	2303.7	11070.7	9433.6	11101.3
12468.7	9907.6	11645.0	7929.2	11641.2	12491.5	2872.2	11451.0	9354.5	11870.0
11982.7	9806.1	11170.8	8026.6	10946.7	11955.3	2823.6	11472.9	10028.0	11439.8
11890.4	9678.3	10999.8	8088.0	11182.2	12659.1	2540.6	11366.6	9884.8	11108.8
11414.1	9957.6	11170.1	8407.1	11660.0	12743.0	2731.0	11607.4	10192.2	10976.1
11359.2	9762.3	10582.1	8561.9	11533.2	12455.2	2602.8	11361.4	10735.6	10731.3
10741.4	9582.7	10644.5	8564.2	11606.0	13238.5	2532.9	10737.5	10380.3	10523.2
11134.8	9872.7	10537.8	8572.6	11493.1	13290.6	1546.5	10588.7	10263.2	10900.2
10785.8	9789.2	10501.7	8287.1	11570.0	13401.1	2995.3	10533.9	9995.9	11439.7
11177.6	9993.1	10762.4	8107.4	11127.1	13193.6	4754.3	10290.2	9851.1	11582.8
10574.6	10068.2	11375.7	8124.7	11699.8	13486.1	5194.5	10712.1	9826.0	11635.6
10122.3	9843.8	11082.6	8233.2	11613.2	13511.5	4587.4	10855.8	9803.4	11780.3
10406.9	9841.2	11120.7	8424.3	11567.8	13038.4	3921.8	11880.9	10088.6	11911.8
10622.1	9745.2	11645.3	8707.7	11895.8	11949.1	4275.7	11480.8	10327.1	12669.1
10952.3	9202.1	10956.1	8531.3	11757.9	12441.9	2729.4	10772.7	10173.8	12545.8
11294.6	9560.2	10100.5	8307.3	11498.8	12014.6	3805.5	9744.6	9789.3	12540.4
11653.2	9954.6	10215.2	8340.6	11586.2	11732.1	3731.0	9524.2	10206.8	12087.0
11309.4	9668.4	10851.3	8364.6	11927.6	11979.7	3111.4	10646.9	10359.2	12047.9
11386.6	10088.0	10842.7	8560.5	11987.4	12820.0	1880.1	10361.0	10120.4	11836.1
11171.0	10706.8	11624.8	8582.0	12060.0	12499.2	2318.5	10524.0	10227.6	11875.2
11731.9	10893.6	11832.6	8695.5	12744.9	12767.9	2474.4	10946.2	10271.1	11513.0
11944.1	10354.8	12158.5	8852.9	12635.3	12674.7	2560.9	10838.5	9860.8	11668.0
12057.1	10662.2	12168.4	8450.4	11866.7	12195.6	1335.2	10656.1	9267.3	11279.4
11657.4	10657.7	12120.6	8406.1	12361.3	12396.1	1502.3	10855.0	9976.8	10681.5
12379.7	10629.8	11774.4	8139.2	11904.1	12565.4	1418.6	10342.8	9984.9	11164.2
11941.6	10377.0	11593.8	8204.5	11657.5	12261.1	1711.0	10500.1	9840.0	11280.7
12021.0	11271.6	11105.0	7858.2	10494.7	12220.5	1513.4	10870.4	10162.0	11533.6
12252.5	11444.4	10951.5	8669.8	10059.2	12697.1	1786.9	11706.4	10743.9	11938.3
12608.4	11231.3	10584.7	9039.6	10227.3	12819.9	2183.0	11433.7	10292.7	12593.6
11778.6	10929.7	11070.8	9150.6	10242.2	12525.9	2550.2	11529.6	10559.2	12018.6
11748.3	10312.3	10605.3	8967.4	10507.5	13032.5	2089.4	11327.6	10577.3	12063.5
11722.2	10023.5	10175.1	8961.0	10505.9	13373.6	2323.4	11131.6	10331.7	12140.0
11360.6	10006.9	10078.4	8424.1	9149.4	13234.3	2447.1	10848.2	10175.2	11894.3
11237.1	10007.7	10973.7	8607.1	9407.9	12914.4	2320.4	10756.6	10305.1	11426.4
10933.3	9834.9	11048.2	8264.9	9530.8	12779.9	3037.5	10531.7	8997.6	11605.8
10890.5	10229.6	10861.9	8248.8	11303.8	12189.8	2850.8	10728.0	9297.2	11803.8
10438.2	10048.0	10059.9	8224.2	11544.5	12230.7	2130.1	10438.1	9301.0	11747.6
10627.0	9665.4	10572.2	7988.1	11047.7	11800.9	2086.0	10878.0	8828.9	11712.6
11257.8	9440.4	10135.3	8284.4	10363.6	11719.2	2272.5	10895.4	9129.8	11582.1
11537.5	9652.9	10046.2	8376.0	10015.0	12105.0	2134.3	11413.3	9770.6	12391.9
11433.1	9619.4	10635.9	8307.9	10854.2	12536.9	2430.4	11093.9	9851.6	12366.7
11861.3	10085.9	11343.3	8395.1	10858.0	12537.1	2291.7	10952.3	9960.6	12167.1
12185.0	10104.5	11236.2	8989.4	10716.1	13092.0	2329.9	10887.8	10410.7	12366.0
11691.8	10799.2	11086.2	8912.9	10374.2	12863.7	2123.1	11438.2	10142.6	12257.6
11320.0	10977.4	11082.5	8973.8	10284.8	12900.1	2149.0	12130.7	10253.7	11440.9
10979.2	11012.2	10877.4	8920.6	10098.7	12457.7	3699.2	12626.0	9829.1	11481.5
10803.0	10850.1	10087.1	9617.6	10762.0	12581.5	3342.6	12959.2	9929.9	11638.6
10635.5	10851.2	10121.1	9852.0	10946.0	12820.1	3273.6	12199.7	9884.0	11839.0
10786.8	10181.9	10604.4	9065.2	11015.3	12941.5	3522.0	11822.4	10210.5	11896.2
10845.1	9502.4	10337.0	9550.4	11608.4	13004.5	2272.7	11475.9	10143.4	12196.1
11077.6	8979.9	9967.1	9132.6	11369.3	13714.9	1889.4	11237.3	10175.0	11944.3
10930.0	8585.1	10469.7	9250.8	11325.1	13597.5	3430.3	10552.1	9981.9	11860.5
10754.3	8599.4	10318.9	8813.4	11151.6	13329.5	4428.0	10344.1	9747.6	11415.4
11095.0	9081.9	10361.6	8453.7	10833.1	13559.2	4043.7	10783.6	9623.7	11496.6
11345.6	9587.9	10247.7	8459.2	11048.1	13298.1	5004.0	10123.8	9403.0	11418.5
11442.9	9797.1	10030.8	8518.6	10992.4	13498.1	4521.3	9950.7	9694.6	11067.5
11533.8	9693.1	9713.9	8145.5	11166.6	13387.2	5001.3	9504.6	9282.2	11216.6
10891.6	10228.0	9805.9	8099.6	11710.4	13206.2	4717.7	9412.3	9431.8	11414.9
10577.5	10543.9	9490.7	8309.4	11717.7	12827.0	3893.3	9744.5	9576.3	11520.1
10129.1	10218.7	9630.4	8136.1	11024.3	12586.5	3281.1	10644.7	9483.3	11503.5
10576.3	10255.0	9393.2	7872.8	10701.3	11984.2	4287.5	10849.5	9892.2	11621.2
10230.5	10308.5	8957.1	7859.9	10743.3	12381.6	3019.9	11348.4	10087.0	11429.2
10760.8	10215.7	8526.9	8089.2	9739.9	12416.3	3628.9	11117.8	9938.3	11215.6
10517.0	10390.5	8471.0	7891.1	9413.1	12111.6	3812.4	10944.8	9816.7	11064.5
10612.6	10291.2	10307.4	8567.8	9668.2	12502.2	3743.9	9986.9	10434.3	11414.5
11078.8	9900.4	10807.5	8780.9	10277.4	12272.4	2894.1	10279.1	9543.3	11633.5
11768.2	9419.9	11400.5	8311.4	10829.1	12003.1	2118.3	10521.0	9322.3	11926.5
11588.7	9883.2	11677.7	8368.4	11041.3	11635.8	2354.4	10234.2	10004.0	11830.6
11639.1	9396.6	11657.7	8502.8	11743.9	12275.2	2198.8	10994.6	9960.4	11948.9
11362.9	9827.0	12138.3	8422.9	11826.0	11933.9	1033.5	12428.5	9995.5	11469.7
11233.4	9737.8	11334.8	8152.6	12115.1	12008.4	1493.4	12672.4	10340.6	12110.3
11294.3	10479.7	10963.0	8627.0	11237.2	12213.8	3093.7	11752.6	10192.5	11883.5
11207.6	10668.2	11061.3	8290.0	11569.4	12026.6	2945.8	11913.4	9801.4	12233.0
10905.8	10995.5	10897.0	8253.3	11154.4	12351.1	3038.5	11834.4	9665.5	12273.5
11386.7	10859.0	11108.3	8166.6	10753.4	12312.5	4313.7	11656.7	9270.7	12152.1
11487.4	10730.9	11183.1	8216.1	10469.3	12368.7	3230.9	11457.2	9813.4	11679.1
11261.2	10149.2	10406.7	7921.8	10918.9	11842.6	5782.7	10991.5	9875.4	11785.8
11251.8	9587.2	10016.5	8396.9	10686.3	12223.6	6134.9	11548.5	9809.7	11593.2
11551.1	9368.5	9638.6	8573.9	11347.5	12292.2	5818.5	11603.1	10088.1	11791.4
11491.6	9183.7	10212.3	8573.0	11056.9	12616.9	6000.5	11442.6	10143.5	11864.7
11596.0	9672.1	10156.5	8782.0	10969.1	12776.3	3975.2	12105.8	9895.3	11119.8
11533.5	9297.6	10144.5	9037.5	10876.9	12855.4	4107.0	12554.0	10383.8	11045.9
11329.5	10193.8	10168.1	9316.2	11217.0	13261.4	8292.7	12452.5	10515.3	11382.3
11066.1	10555.4	10623.6	9397.2	10513.3	13231.7	8162.4	12094.2	10443.9	10813.4
10418.2	10610.8	10441.8	9374.9	11165.5	12596.8	7825.8	11724.0	10319.4	11543.2
10497.9	10588.1	10473.8	9394.9	10631.3	12504.1	6998.2	10862.1	10577.2	12252.8
10156.1	11197.6	10651.1	9554.7	11115.0	12443.2	6262.6	11062.8	10320.1	12483.5
12219.6	10305.6	10443.8	9397.0	10983.8	12176.5	6387.7	10588.5	10405.6	12577.6
12266.7	9912.4	10666.6	9424.0	11241.9	12549.9	6518.5	10625.5	10164.1	12575.1
12001.3	9864.8	10587.6	9147.8	10586.2	12535.2	5746.5	10844.5	10830.2	12452.9
11758.5	9827.1	10738.0	8560.6	12073.5	12543.6	5622.8	11230.0	10597.3	12560.0
11855.8	9798.5	10621.9	8776.4	11288.0	13102.2	5843.8	11518.2	10924.1	12524.3
11971.7	10416.5	9647.1	8585.6	12184.7	12889.0	6175.2	11282.4	10715.7	12086.0
11772.5	10440.8	9902.6	8628.0	11431.3	12807.9	6454.1	11438.4	10912.8	12041.6
11910.3	10823.6	9500.4	9000.5	11985.8	12897.4	6498.8	11017.1	10584.6	12026.4
11626.8	10949.0	10055.8	9436.2	11951.4	12294.6	6531.9	11298.6	10221.4	11377.7
12040.6	10682.5	10201.1	9399.3	12636.7	11734.5	5994.6	11393.1	10679.5	10901.8
11529.8	10662.9	11031.8	9450.0	12635.8	11835.7	5360.8	11464.7	11015.7	11053.8
12005.3	11127.2	10987.1	9573.8	12786.1	11886.4	5401.9	11268.4	11199.5	12077.9
11447.9	10798.9	11536.5	9223.3	12090.6	11898.3	6517.2	11253.5	10854.7	11884.1
11532.9	10547.0	11427.3	9761.6	12308.7	12912.3	6842.9	10553.8	10701.5	11799.7
10976.3	10728.4	10850.4	9962.0	11809.8	13311.2	7056.4	10963.5	10160.5	11633.1
11067.1	10430.7	11168.9	10073.6	11634.5	13222.5	6472.8	11043.3	9719.8	11262.5
10883.5	9794.5	11176.8	10501.9	12046.7	13687.2	6743.6	11164.0	9443.0	11192.7
11369.5	9670.4	10666.2	10238.2	12503.0	13901.7	5824.2	10849.3	9712.7	10791.8
11470.0	9596.1	10199.9	10286.3	11803.6	12888.7	5754.9	11314.2	10004.5	10859.1
12608.6	9684.2	10343.0	10168.4	12099.4	12999.6	9132.6	11342.1	9805.9	10707.4
12478.4	10059.2	10484.1	10234.7	11926.1	12922.8	9449.4	11125.0	9690.1	11656.4
12229.9	10283.7	9991.3	10171.8	11879.1	12440.5	9296.7	11055.5	9550.0	11551.7
11815.5	10449.2	10216.8	10375.8	11264.8	12028.1	9638.2	11619.1	9364.1	11675.0
12134.4	10810.5	9715.4	10111.6	11605.4	11895.5	9674.3	11614.5	9508.6	11375.3
12387.8	11102.0	9473.3	9564.7	11308.8	11647.0	10159.3	11719.8	9740.2	12089.4
11964.2	11004.0	9771.0	9788.5	11159.0	11902.4	9476.5	11991.0	9653.2	11874.8
11857.2	10532.7	9659.5	9746.7	11081.6	12627.3	9694.9	12207.8	9828.5	12057.3
11696.8	10719.6	9149.0	9895.5	10981.0	12490.5	8868.5	12354.1	9873.4	11749.3
11567.5	10429.1	9675.3	10207.7	10753.7	12634.4	9916.7	12406.7	9721.6	11670.3
11583.4	10155.4	9897.9	10293.9	11046.0	12668.2	9674.8	12105.7	9751.6	11376.3
12236.9	9778.6	9335.8	10325.8	11443.3	12321.2	9919.1	11861.8	9986.9	11251.5
13040.8	10247.9	9589.1	10435.7	11613.8	12326.5	9769.4	11829.3	10480.0	11854.3
13506.8	9838.7	10829.3	10316.5	11830.4	12836.4	9757.7	11624.9	10106.9	11914.3
13478.2	9700.1	11231.7	10041.3	12222.6	12532.4	9111.4	11521.6	9707.1	12281.7
12946.7	9748.8	11592.4	9915.5	11914.6	12562.2	9108.4	11389.9	9755.1	11963.5
12648.7	10137.4	11720.2	10381.6	12249.1	13183.4	9050.6	11665.1	9216.8	11815.5
12177.5	10599.3	11511.9	10665.8	11854.2	12957.9	8913.5	11385.2	8893.0	10728.0
12162.2	10366.9	11604.0	10648.0	12269.9	12772.0	8993.3	11667.8	9037.3	10981.4
11623.1	9843.0	11625.9	11043.0	12152.7	12698.0	9312.4	11699.0	9090.3	10890.8
11985.8	9705.8	11282.7	11237.6	11616.6	12901.5	9496.3	11722.9	9075.6	11022.8
12086.2	9992.8	11640.7	10344.1	11643.7	12717.5	9435.4	12228.1	9235.4	11418.2
12028.2	9412.2	11076.2	10248.5	11941.1	12213.0	9243.0	13113.8	9256.6	12253.0
12009.0	9616.9	11447.1	10292.3	12233.0	12321.5	9202.2	13114.9	9286.9	12390.7
11898.7	9361.8	12132.1	9808.0	12986.5	12811.9	9412.9	13792.1	9005.1	11920.6
12027.1	9251.8	12614.0	10142.5	13060.0	12697.3	9367.8	13796.0	9229.9	11995.9
12410.5	9124.6	13081.7	10399.1	13150.4	12602.2	9546.2	13061.9	8991.1	11944.9
11735.8	9113.2	13128.4	10448.7	13244.8	12956.5	10397.9	13069.6	8742.8	11692.2
11742.7	9106.6	13213.7	10239.5	13334.6	12094.6	10457.4	12938.7	8723.3	11347.6
12363.7	9361.0	13224.5	10431.8	12334.4	12025.9	11142.8	12410.2	9225.7	11905.4
12653.3	9125.9	12229.5	10213.3	12206.8	11840.8	10383.7	12662.1	8866.2	11642.3
12427.7	8659.4	12315.6	9885.9	12320.5	11941.2	10335.9	12798.6	8739.6	11787.4
12650.8	8188.4	12488.7	9436.5	12032.8	11209.7	9663.8	12057.8	9173.6	12544.4
12919.1	8776.6	12187.4	9913.4	11730.0	11808.0	9669.7	12139.3	8980.2	12720.7
12610.6	8138.4	11552.2	9822.7	11996.9	11527.4	9142.4	12277.0	9183.7	12878.0
12238.2	8513.9	12052.9	9888.1	11931.5	12423.7	9670.1	11940.1	9738.0	12539.4
12436.9	9116.3	12008.9	9513.6	12220.2	12419.3	8460.6	11970.1	9558.9	12056.7
12420.8	9045.6	11644.2	9704.0	12607.5	12842.5	8406.6	12212.1	9665.9	11572.9
12268.5	8921.8	11553.2	9061.5	12726.1	12414.2	8762.8	12405.6	9496.6	11387.7
13029.9	9343.2	11759.2	9371.3	12571.6	12342.9	9003.1	12701.0	9490.3	10749.3
13444.3	9027.5	11648.6	9356.7	12442.7	12479.2	8705.0	12820.9	8825.2	10929.1
13065.8	9330.0	11508.7	10222.0	12704.4	13052.2	9537.4	12640.8	9132.6	10975.0
13248.8	9126.6	11694.6	10303.6	12284.9	13586.0	9376.1	12367.3	8548.8	10877.5
13555.5	8732.8	11562.7	10633.9	12328.2	13842.8	8634.5	12428.3	8790.1	11085.9
12776.6	9090.4	12585.9	10995.7	12455.3	13545.2	8564.1	11820.3	8811.1	11096.8
12299.2	9672.7	12633.9	10481.6	13203.3	13663.8	8771.0	12011.6	9379.2	11063.2
12040.7	9637.0	12183.7	9941.7	13317.7	13071.2	9060.6	12001.1	9363.9	11462.1
12056.0	10137.4	12475.1	9415.4	13815.7	13178.4	9743.3	11915.8	9509.4	11413.5
11824.6	10310.1	12602.0	9285.8	13706.0	12950.9	10097.4	12259.6	9736.4	11844.7
12292.5	9924.8	12314.4	9236.7	13465.5	13851.4	10177.1	11949.1	9963.5	12188.0
12353.6	9784.4	12697.3	10800.7	13181.7	13584.9	10486.0	11621.8	9650.7	12006.1
12866.3	9877.4	13733.1	10242.3	12562.4	12873.5	9939.3	11730.7	10214.7	11515.6
12804.3	9462.6	14182.5	9969.0	12329.0	13029.1	9372.3	12232.3	10579.5	10955.2
12610.3	8967.3	14039.7	10140.0	12742.7	12744.7	9295.0	12436.4	10761.0	11213.7
12362.5	9456.7	14427.9	9494.4	12977.7	12528.4	9384.3	12333.5	10582.0	11309.6
12412.1	9401.3	13737.1	9935.6	12849.1	13059.2	9186.5	12995.3	11032.9	11291.4
12030.9	8675.8	13418.6	10383.8	13440.4	13424.4	10691.3	13045.9	10549.9	11357.3
11862.3	10620.7	13505.0	10561.7	13068.6	12745.2	10389.5	11812.9	10069.6	11477.5
11915.1	10366.7	13707.9	10606.3	12643.7	13193.7	10508.9	12234.1	9481.3	11273.8
11855.4	10285.7	13651.8	10551.0	13047.4	12947.3	10488.4	12678.9	9196.6	10916.9
11716.5	9713.1	14239.1	10233.7	12708.7	12007.6	10265.1	11934.7	9255.0	10779.0
11855.1	10272.5	13642.1	10029.0	12912.6	12925.4	10447.5	11675.6	9537.6	10839.3
12142.4	10595.9	13013.5	9764.7	13051.0	12653.5	10472.1	12330.7	9216.8	11344.5
12276.2	10478.1	12780.6	9318.8	12996.9	12657.4	9987.5	12481.3	9260.5	11348.6
12732.9	10486.2	12596.2	9901.7	12428.5	12753.1	9630.5	12111.6	9509.9	11452.1
13677.0	10908.0	12142.2	10891.1	12308.0	12669.4	10594.7	12237.4	9785.2	11357.1
13589.4	11024.0	12619.6	10809.4	12108.9	12229.8	10138.4	12122.9	9398.9	11553.0
13327.7	10853.7	12835.5	10917.2	12689.4	11991.3	10159.1	11898.6	10145.7	11425.5
12825.2	10900.9	12755.1	10643.1	13130.0	11950.2	10873.9	11820.8	10004.4	11508.6
12589.3	11100.6	12366.2	10408.5	13143.6	12078.8	10661.7	12113.4	9919.9	11880.0
12070.0	12213.4	12558.5	10451.1	13188.8	11392.3	10359.2	12561.6	9569.1	12212.4
12200.3	12451.7	12481.9	10175.7	13036.7	11496.8	10715.9	12278.6	9481.6	12023.4
11934.8	12183.8	12720.9	10055.9	12671.4	11490.0	10340.4	12613.0	8998.2	12207.4
11847.9	11504.6	12915.7	9985.8	12641.8	11811.8	10030.2	12836.4	9445.0	12057.9
11562.0	10641.2	13417.7	9810.1	12072.3	12136.5	10368.6	12854.1	9725.5	11801.9
11961.5	10937.0	13422.7	9866.3	12172.6	12509.4	10350.3	12377.2	9613.2	11913.1
12414.6	10766.0	12963.5	10215.8	12900.5	12064.2	9511.3	13209.7	9693.1	11813.5
12497.8	10968.8	12738.0	9794.1	13303.2	12273.6	10270.5	13236.9	9460.6	11517.4
12706.0	11211.2	12809.0	9788.0	13182.5	11911.9	9998.5	12656.6	9664.0	11893.7
12228.9	10615.0	13022.9	9633.3	13012.0	11341.3	9480.1	12587.9	9879.9	13099.0
12371.0	10763.0	13048.8	9585.2	13293.2	12263.3	9432.5	12737.1	9921.6	13111.0
11918.6	11636.8	13549.5	9822.1	12653.6	12620.7	9986.1	11368.2	9808.8	13050.3
12422.6	11740.1	13268.0	9663.9	11734.9	12772.3	9214.3	11486.8	9911.1	12666.0
12622.4	11736.8	12711.8	10490.2	11977.8	13169.5	9575.2	11538.8	9648.6	12376.1
12993.2	12328.7	12999.4	10669.5	12244.6	13122.6	10066.1	11478.3	9482.9	11508.5
12130.4	11944.5	13381.4	10456.7	11788.1	12129.8	10176.6	11558.5	9685.7	11328.1
11921.9	11608.8	12996.1	10590.7	11683.5	11417.5	9998.3	12822.6	9473.3	11179.2
11490.3	11648.7	12766.0	10214.4	11691.4	11607.8	10252.1	12839.0	9863.5	11323.9
11506.8	11415.3	12712.0	9855.0	12057.1	11688.2	9822.0	12632.3	9573.1	11860.1
11507.8	11176.2	12548.4	10044.0	11473.4	11412.7	9331.0	13058.7	9744.1	12183.5
11953.8	11877.9	13110.2	9569.1	11341.0	12107.2	9306.3	13205.8	9521.2	12565.1
12325.3	12294.4	13323.5	9253.2	11336.9	13107.0	9504.0	12813.8	9787.8	12683.9
12473.3	12518.0	12911.1	9366.0	12353.5	13268.6	9845.6	12595.8	9268.1	12505.7
12290.1	12609.6	12445.5	9671.1	12181.8	13274.1	10038.7	12508.8	8908.5	12238.1
12223.7	12621.0	11988.1	9606.9	12439.8	13430.6	9032.5	11885.4	9269.2	12385.8
12409.5	11804.2	11890.0	10116.3	12346.6	13586.7	9090.4	11438.4	9346.0	13103.8
12433.8	11905.6	11755.6	10049.1	13068.8	13454.1	9175.8	10906.1	9112.9	13218.4
12330.2	11307.7	12070.3	10146.3	12637.7	13084.8	9160.5	11436.7	9531.0	13261.7
12286.2	11801.3	12445.1	10363.0	12617.1	13277.6	9318.0	11444.4	10437.3	12867.3
12577.6	12088.7	12176.8	10191.3	12886.1	12801.8	10903.2	11543.7	10171.9	12549.8
12767.7	12350.6	12435.7	10209.6	12822.5	13070.1	10857.8	12078.2	9958.3	11757.7
12302.2	12132.6	12405.2	10359.9	12869.9	11872.9	10850.9	12558.7	9972.2	11687.6
12429.6	12839.0	12131.0	10372.4	12929.2	11873.0	10327.9	12831.7	9624.1	11783.3
12713.2	12299.9	11868.6	10439.0	12445.2	11607.2	9885.0	13426.1	8892.1	12015.3
12951.0	12277.2	12211.1	10729.1	12261.8	11896.3	10002.9	12996.5	8578.0	12547.6
12795.0	12372.0	11785.7	10572.1	12651.3	12627.7	9962.4	12955.9	8638.8	12447.4
13200.2	12875.0	11629.0	10582.0	12103.3	12971.0	10270.9	12610.0	8740.3	12120.1
13140.1	12285.8	12299.0	10133.2	12411.6	12819.4	10860.4	12384.8	8580.9	11544.9
13810.7	12732.7	12043.8	10093.8	12490.1	13130.5	10386.9	11801.7	10045.4	11127.5
13287.4	12016.3	11873.5	9438.6	12544.3	13332.7	10286.6	11991.5	10321.2	11776.1
13641.6	12075.6	11887.4	10754.2	12753.5	12793.3	9756.5	11622.5	9950.3	11430.2
13559.1	11669.0	12789.2	10566.3	13328.4	13235.4	9290.1	11915.8	9372.0	11650.2
13433.3	11405.9	12308.4	11340.9	13445.2	13107.6	8974.7	11649.8	9270.7	11759.2
13158.1	11194.3	11730.3	11624.7	12809.6	13039.4	9598.7	11939.4	9574.2	12023.1
13666.4	11754.2	11591.9	11608.2	12567.0	12420.9	9789.8	11840.9	9812.9	12375.3
12812.9	12040.4	12155.4	11741.6	12393.2	12982.1	9894.0	11807.6	10084.3	12331.0
12503.9	12121.8	12227.7	11291.0	12466.6	12307.2	10608.9	12248.5	10225.3	12397.0
11850.3	12563.2	12635.2	10267.7	12300.1	12174.6	10807.7	12381.3	10371.8	12871.4
11730.5	12505.1	12836.7	10222.9	12768.3	12535.7	10074.6	12418.7	10385.1	13113.3
11367.5	12504.4	12870.0	10075.5	12962.3	12652.2	9689.8	12498.4	10034.6	12977.0
12766.1	11932.0	12213.6	9756.8	13141.3	12908.5	9979.3	13156.0	9918.3	12841.1
12352.7	11755.8	12653.9	10365.5	12482.8	13062.0	9286.8	12847.0	9746.9	12902.2
12267.7	11388.6	12911.1	10579.6	12180.2	13109.8	9193.9	13093.7	9694.0	12486.8
11488.1	11044.1	12527.4	10507.7	12268.3	12855.4	9311.0	13131.3	9481.0	11855.4
11048.6	11720.3	12544.1	10925.1	12609.9	12603.7	9521.1	13603.5	9624.8	11662.7
10688.3	12342.1	12499.4	10809.3	12166.2	12628.2	9419.7	13400.7	9901.4	11727.2
11627.5	12074.3	11901.7	10197.8	12222.4	13023.1	9880.1	13303.8	9795.0	11060.1
11295.1	12113.3	12028.2	10294.1	11764.0	13256.9	9464.3	13057.3	9971.2	11143.7
10913.7	11987.1	11827.8	10204.0	11646.8	13786.3	9992.9	13139.1	10634.0	11467.7
12026.0	11894.5	11528.8	9724.0	11894.3	13791.8	9970.2	12755.6	10853.5	11556.8
11809.5	12062.7	12043.0	10054.3	11571.3	13818.9	10046.2	11942.3	10722.0	11720.4
11415.9	12020.6	12384.2	9847.1	11806.2	13509.8	9721.2	11914.9	11027.4	12145.7
11096.0	12315.5	11860.2	9869.6	12633.9	13252.3	10494.8	11750.8	10634.5	11501.6
11478.5	11843.1	11762.7	9816.3	12454.0	13032.9	10132.1	11743.7	9576.9	11647.7
11546.4	12423.5	12151.7	10299.1	12563.1	13315.6	9937.7	11426.3	9115.2	11842.1
11690.1	12490.4	11393.0	10080.0	13229.9	13185.8	9449.3	11892.0	8861.0	11823.9
12148.5	12291.8	11824.8	10334.5	13143.9	12784.1	9374.3	11607.1	8732.6	11316.9
11922.2	11737.6	11858.1	10330.6	13062.3	12839.3	8955.4	11922.2	8647.0	11568.6
11547.7	12544.3	12646.8	10658.9	13156.7	12551.2	8834.8	11963.3	9036.0	11244.4
11841.7	12251.8	12374.0	10264.8	13604.8	12305.3	8844.9	12630.8	9177.5	10815.3
11500.6	12373.2	13048.6	10512.9	13644.5	12040.9	9189.8	13187.6	9247.1	11225.4
11255.8	12151.8	12953.3	9994.9	13556.2	12172.0	8763.4	13565.2	8732.2	10635.9
11382.2	13120.7	13449.4	9958.0	13669.0	12595.6	8928.8	13945.8	9527.1	10116.7
11259.8	12607.3	12592.4	10075.0	14209.8	13170.7	9235.6	13283.1	9625.0	10694.5
10706.4	12948.6	13114.1	10475.3	13399.1	13694.0	9209.7	12905.1	9745.3	11178.4
12279.1	12355.7	13201.2	10306.3	12681.5	13516.0	10013.3	12269.9	9720.6	10997.1
11684.4	12201.4	13340.0	10901.1	13242.8	13634.9	10290.2	11821.2	9947.1	11253.5
11443.4	11791.6	13363.8	10774.4	13040.1	13600.4	10799.0	11058.1	9540.5	11830.6
11163.2	12427.9	13987.8	9904.0	13166.3	13007.5	10941.1	11614.1	9802.6	11971.6
10957.5	11900.8	13641.0	9454.0	13963.4	12576.5	11055.3	10924.3	10171.5	11860.5
10387.1	12348.9	14017.9	9306.2	13950.7	12997.6	10987.7	11004.0	10173.4	12027.1
10479.9	12622.1	13172.3	9102.3	13609.5	12827.0	10481.7	11698.5	9949.2	11992.0
10732.9	12908.9	13409.0	9180.8	13512.7	12807.3	10045.5	12102.1	9784.2	11687.6
10762.2	12685.0	13549.6	9956.8	12832.9	13259.6	9652.8	11840.1	9056.4	11130.7
11667.4	13065.1	13782.3	9854.4	12670.4	13550.0	9525.8	12087.4	8633.8	11086.0
11710.8	13486.2	13062.6	10180.3	12857.2	13273.4	9109.5	12163.7	8935.2	10926.9
11747.1	12903.6	13373.7	10059.3	12675.9	13153.4	9435.9	11762.8	8816.5	10828.2
11551.3	12444.9	12670.8	9987.6	13115.6	13139.9	9559.5	12065.7	8533.1	11028.6
11947.3	12221.9	11537.7	9619.7	13037.6	12978.5	9555.4	12444.0	8807.8	11403.9
11639.9	12373.6	11506.7	10087.6	12350.5	12834.4	9227.6	12838.6	8761.8	11477.1
11924.7	12214.3	11714.6	9535.9	13051.0	12991.4	9257.1	12582.7	8359.9	11505.6
11737.1	12681.0	12166.3	9720.4	13139.0	13028.2	9327.1	13090.0	9313.4	11540.9
11777.1	12834.7	12033.9	9891.5	12608.2	13228.2	9719.9	13030.4	9788.4	11663.1
12144.4	12510.8	12331.8	10206.1	12953.6	13132.9	9720.4	13453.4	9759.3	11593.2
11663.8	12332.7	12359.4	9834.9	13652.2	13045.4	10446.7	13026.9	9779.1	11557.5
11849.3	12201.9	12778.2	10119.9	13066.7	12327.8	10658.5	12883.1	9852.6	12007.2
12568.0	11756.5	12512.8	9707.7	12644.5	12633.1	10537.5	12841.9	9452.3	11913.5
12634.4	11380.0	12667.6	9650.7	13395.3	12565.2	10069.9	12962.7	9475.9	12026.6
12042.8	12022.2	12610.8	9422.8	13219.2	12548.7	9911.8	12218.0	9927.7	12070.8
12226.4	11964.0	12553.9	9588.3	13070.3	12403.8	10230.9	12330.7	9911.8	12427.3
12060.1	11843.7	12388.7	9562.8	13125.0	13165.3	10414.9	12508.0	10225.3	12271.8
11776.2	11627.5	12699.7	10010.7	12876.4	12926.8	11063.4	12353.2	10516.3	12641.0
11879.9	11740.6	13073.0	10207.9	12835.5	12912.5	11168.1	12192.0	10320.5	12274.8
11982.2	11852.1	13072.6	10339.2	12222.5	12658.2	11669.6	11853.1	9822.5	12220.0
11827.4	12211.4	13345.3	11006.8	11930.8	12791.7	11361.3	12150.3	10108.2	12678.2
11644.0	12432.3	13414.2	11132.8	12420.8	12661.5	10810.8	12699.5	10059.6	12606.4
11509.8	12631.9	13573.6	10671.4	12183.3	12751.2	10725.2	12772.8	9725.5	12285.3
11320.0	12807.9	13601.0	10488.0	11849.3	11857.7	12381.6	12517.3	9828.2	12827.1
12158.9	12886.1	13985.6	10393.9	11977.2	11684.7	11536.7	13098.6	10002.2	12520.9
12553.6	12886.1	13349.8	9738.5	12312.7	11429.3	11084.6	12868.6	9879.3	12794.7
12617.1	12783.1	12827.1	10188.8	12236.3	11446.3	11823.6	12715.6	9837.9	12776.6
12463.4	12554.4	12711.9	9829.6	12932.5	11298.9	11947.4	12290.5	10004.2	13114.1
12914.4	12259.3	12492.9	9749.6	13038.8	11606.4	11706.5	12160.0	9731.3	13276.6
12640.6	12359.2	12259.7	9421.7	12927.7	11914.2	11452.2	12002.0	9804.3	13489.4
12251.7	11997.6	12543.0	9407.7	12398.8	12110.9	10989.4	12304.6	9553.5	13319.5
12222.0	12326.7	12701.6	9250.3	12694.7	11691.3	10752.1	12146.1	9433.9	13159.4
12067.8	12678.5	12443.7	9854.5	12220.7	12527.2	11341.8	12368.0	9617.1	13151.1
11812.7	13131.6	12483.6	10361.6	12462.9	12869.6	10999.5	12538.4	9472.4	12994.6
11871.5	12598.3	11891.6	10466.6	12832.9	12809.4	11117.3	12425.7	9469.0	12759.2
12269.3	12242.0	11849.2	10409.2	13152.9	12360.3	10721.7	12320.9	9430.5	12591.5
12189.0	11721.4	12055.7	10440.1	12311.4	12870.1	10650.6	12251.9	9693.7	12787.6
12154.2	11552.1	11526.2	10058.8	12461.9	12285.8	11142.6	12144.3	8992.3	12203.8
12499.8	10756.4	11838.9	10269.6	12636.5	12151.4	11304.6	11640.4	9163.5	12170.4
12637.1	11352.1	12073.2	10200.5	11938.8	12333.9	11300.3	11466.4	9571.0	11955.9
11841.6	12019.1	12212.5	10794.3	11594.4	13292.2	11103.1	11378.9	10082.0	12911.1
11871.9	12056.4	12496.5	10610.5	12436.8	13520.3	11478.8	11586.1	10009.1	12971.2
12152.2	12427.8	13288.7	10595.6	12548.4	13019.0	12026.8	11449.7	10819.6	13125.3
11836.3	12404.6	13149.9	10212.5	12160.5	13219.4	11833.8	11909.6	10503.3	13010.0
11853.5	12790.9	13406.2	10489.8	12252.6	13145.7	11487.0	12191.2	9920.0	12357.0
11818.2	13115.1	13438.8	10206.4	12432.8	13167.4	11628.6	12500.2	9861.1	12037.3
11653.7	13001.7	13153.4	11039.1	11958.9	12687.6	11578.4	13701.9	9896.9	11971.4
11327.9	12467.5	12930.6	10852.2	11623.2	13123.0	11312.3	13777.2	9358.4	11623.6
12002.7	12350.4	12564.4	11251.9	12052.4	12432.3	11687.5	13578.8	9432.6	11761.7
11334.8	12005.3	12086.1	11412.0	12545.8	11752.6	11597.0	13177.1	9779.2	11859.0
11459.9	11736.5	11557.8	11497.3	12759.6	10964.3	11117.3	12968.7	9367.3	11624.3
10713.5	12452.2	11793.1	10937.2	12474.8	11272.9	11790.3	12146.0	9571.3	12153.4
10846.7	12979.4	11293.2	11457.8	12327.3	10710.9	11397.6	11655.0	9880.8	12553.3
10694.3	13106.5	11749.2	11414.9	12091.6	11014.7	11407.4	11257.5	10151.8	12723.2
11072.2	12893.5	11933.0	11171.4	12294.4	12337.5	11657.5	11512.8	9879.1	12887.7
11181.0	12751.7	12251.6	11079.3	11931.9	11816.1	11608.3	11576.5	10224.4	13159.4
11654.4	11839.5	12132.6	11784.5	12306.8	12164.1	10682.1	11984.4	10520.8	12847.9
11829.2	12334.7	12088.1	10957.6	12598.5	12239.8	10814.2	12653.1	10349.8	12989.6
12251.6	11874.9	11773.2	10700.1	12767.1	12544.6	10720.4	12904.2	10166.0	12605.1
11872.7	12268.5	12324.0	10780.6	12574.0	13078.8	10927.9	12544.1	10553.8	12403.0
11707.2	13574.1	12211.1	10390.8	12801.6	13804.0	10880.1	13095.2	10528.6	12308.5
11305.3	13762.6	12501.9	10507.1	12877.1	13498.5	10687.9	13002.8	10278.4	12174.8
11308.8	13664.2	13120.4	10776.4	12456.2	13374.4	11270.9	12575.8	10633.2	11707.5
10997.4	13380.5	13691.6	10876.0	12048.5	13127.3	11542.5	12605.5	9967.1	11840.2
11336.5	13031.5	13469.2	11027.3	11749.0	13077.8	11280.7	12198.4	9729.4	12352.1
11739.7	13073.7	13254.2	11365.9	11170.8	12723.6	11340.6	11966.8	10136.4	12279.0
12044.5	12763.8	12989.4	10782.2	11788.5	13121.9	11367.3	12326.1	10235.2	12205.0
11763.7	12462.9	12697.6	10563.4	11868.2	13306.7	11519.3	12345.3	9950.8	12347.1
12037.8	12655.8	12157.9	9957.7	12242.2	12789.2	11151.2	12663.2	10252.4	12108.3
11867.0	12807.7	11748.0	9726.1	12239.1	12585.8	11060.5	13333.3	10121.5	11544.1
11545.1	12637.0	12084.8	11184.7	12366.4	12585.8	10845.9	14091.3	10228.8	11247.0
11469.7	12983.4	11798.1	11169.5	12251.8	13218.1	10738.1	13884.9	10276.4	11179.3
11923.4	12773.5	12177.9	11496.3	12092.6	13107.8	10458.9	14374.4	9710.4	10933.9
11474.8	13196.9	12129.1	11439.1	12069.6	12917.1	10209.5	13574.4	9856.3	11125.3
12021.1	12593.2	12546.4	10961.4	12177.7	12397.9	10137.4	13190.4	9770.6	11630.6
12259.2	12385.7	12387.9	10607.7	12211.8	12268.1	9746.0	12871.3	9219.5	11922.2
12031.1	12021.3	12821.6	10102.5	11821.8	12313.3	9799.5	13141.2	9335.0	12074.0
12082.9	12006.3	13002.6	10880.8	11775.5	12337.1	10183.4	12442.7	9732.6	11748.0
12316.9	11418.6	13037.9	11400.2	11764.7	12199.5	10402.6	12548.2	9452.8	11729.9
12286.8	11696.3	12916.9	10752.2	12062.7	12132.2	11034.0	12240.9	9822.8	11469.3
12425.9	11823.0	13235.9	10739.2	12380.5	12834.6	11146.8	12445.2	10331.8	11634.1
12485.3	11881.5	13011.0	11018.0	12428.8	13115.6	11300.8	11889.9	10079.4	11937.2
12304.3	11885.9	13103.6	10962.3	12864.8	12584.7	10688.9	11643.8	9954.4	12639.4
11853.8	12443.7	12427.4	10788.2	12740.9	12428.7	10919.6	12120.6	10301.5	12773.2
11712.2	12337.0	13072.2	10692.5	12240.1	12326.8	10748.0	12824.9	10145.7	12279.3
11785.2	11820.3	12835.0	10912.3	12329.3	11927.8	11025.9	12015.8	10505.0	12148.4
12249.0	11261.4	12960.3	10512.5	12500.3	12157.6	10544.2	12235.2	10556.7	11560.1
13033.5	10851.0	12690.4	10382.5	12002.3	13233.4	11174.4	12683.7	10686.3	11636.8
13344.1	11208.4	12912.1	10018.1	11592.1	13332.0	10689.7	12884.0	10389.7	11974.0
12882.2	11189.1	12409.7	10278.9	11668.7	13765.6	11242.5	12170.2	10102.0	12468.5
12362.1	11667.4	12231.8	10400.3	11239.5	13472.3	11247.6	11771.1	9561.2	12555.3
12189.6	11592.0	12315.1	10374.1	11112.1	13118.3	11141.2	12109.8	9621.4	12899.9
11183.7	11976.4	12590.2	10413.0	11249.2	12220.4	10783.0	11589.6	9826.4	13635.1
11375.6	12042.8	12542.3	10622.9	11447.7	12580.0	10014.5	11539.7	10069.2	13300.6
11788.3	12056.0	12774.6	10812.8	11293.2	12458.4	10238.8	11590.0	10189.0	13326.4
12131.7	12207.1	12704.5	10685.4	11438.5	12588.1	10135.7	12274.2	10327.1	13695.2
12418.4	11944.3	12795.1	10709.1	11464.7	12934.1	10283.0	12007.9	10320.1	13777.4
12564.0	11486.8	12629.0	11539.6	10814.1	13458.3	9911.9	12115.8	10172.7	12877.1
12556.4	11274.3	12718.4	11469.4	10650.8	12912.5	10544.8	12576.8	9866.7	12940.4
12644.7	10821.9	12803.1	11560.0	11058.7	12930.6	10474.3	12895.6	9734.6	13428.6
12845.0	11164.9	13431.6	11538.3	11047.7	12871.2	10359.5	12384.5	9594.3	13574.5
12867.4	11519.5	13176.6	11620.9	11400.8	12364.1	9821.5	11945.2	9309.5	13660.3
13251.6	12052.7	12905.4	11568.4	11838.3	12048.9	10613.5	12363.3	9229.9	13765.9
13297.9	12852.9	13006.8	11616.6	11644.2	12188.8	10346.5	12560.4	9676.0	13784.1
13933.6	12804.5	13100.6	11488.8	11114.1	11981.9	11070.1	12284.2	9601.9	13322.8
13750.3	12788.0	12990.5	12079.7	10791.3	12178.1	10978.5	13302.3	10009.0	12937.6
13404.1	13517.3	12890.1	11872.1	10757.9	12553.7	11200.5	13647.8	10344.1	12492.4
12917.7	13620.5	13314.6	11911.4	11199.2	12000.3	10981.1	13143.6	10451.7	12356.1
13028.0	13769.6	13866.4	11808.2	11483.1	12209.5	11710.7	13055.0	9722.1	12611.4
12734.5	13780.0	13471.8	11878.6	11805.2	12382.0	11155.6	13007.5	10155.8	12236.6
12238.4	13809.1	13400.2	11066.0	11889.6	12006.9	10981.8	12007.1	9818.2	12199.5
12485.1	12921.6	12979.4	11063.3	11892.3	12704.8	11021.7	12087.2	9384.1	12147.5
12419.0	12718.0	12096.7	10800.9	11570.3	12457.6	11609.1	12307.8	9189.0	12231.3
12536.9	12331.2	11720.8	10723.3	11324.9	12244.8	11179.9	12574.6	9297.8	12545.3
12237.7	12091.0	12125.1	10871.0	11468.4	11559.0	11398.3	12797.3	9006.9	12476.6
12183.7	11794.8	12330.4	10901.2	11226.1	12186.4	10999.0	13317.8	9549.9	11730.2
12248.1	12158.2	12493.1	11130.6	10970.4	11964.2	11313.9	12960.2	9761.8	11968.5
12472.1	12307.3	12875.9	11341.9	11259.9	12675.4	11156.5	12951.7	10104.3	11580.7
11984.1	12849.1	12720.9	11379.0	11155.3	12852.4	10937.9	12426.7	10522.6	11488.9
11914.5	13309.2	12381.1	10722.6	11165.9	13466.6	10234.6	11995.4	10722.2	11282.2
12031.2	13435.2	13498.3	10171.3	11188.3	12693.4	10246.9	11706.4	10368.1	11449.5
11934.2	13151.5	13483.6	10427.5	11208.2	12865.9	10574.7	11875.9	10514.6	11262.8
12039.7	12648.3	12946.2	10060.7	11408.7	11725.4	10145.4	11832.4	9764.5	12116.3
12235.0	12661.1	13084.9	9927.3	11262.0	11876.1	10347.6	11890.5	9667.1	11998.0
12758.2	12825.3	12886.4	10960.9	10816.4	12217.9	10539.5	11699.0	9758.4	11868.7
13004.3	12823.5	12395.8	11437.8	11224.3	12717.7	10526.8	11765.3	9500.8	12037.1
13413.4	12614.7	12542.0	11828.8	11582.9	12928.5	10628.3	11621.1	8971.3	12118.5
12907.5	12711.9	13430.4	11309.5	11033.1	13987.5	11061.4	11484.6	9533.2	11242.0
13204.3	11654.7	12658.1	11648.9	11052.9	14395.9	12034.3	11580.1	9401.4	11096.1
12813.1	11903.4	13136.4	11625.0	10543.9	14426.3	10945.1	11830.8	9543.8	11175.1
12801.8	12189.7	13254.7	11348.7	10320.2	14554.2	10234.9	11985.9	9271.2	11201.4
12582.5	11915.5	13191.1	11405.6	10633.3	14650.7	10306.9	11536.4	9426.2	11907.3
12911.8	12190.7	12910.0	11376.4	10784.8	14050.9	10546.8	11698.3	9853.1	11928.8
12770.3	12161.1	13701.4	10783.2	10828.9	13786.7	10307.3	12315.4	9794.0	11975.8
12984.1	11548.3	13300.3	10415.0	11890.7	13324.7	9704.3	12716.6	9944.3	11633.9
13012.8	11534.6	13378.0	10423.2	12056.6	13101.0	9620.9	13067.7	9906.9	11957.3
13245.5	11774.3	13478.2	10285.5	11384.4	12938.0	10167.0	13019.2	9256.9	11596.6
12721.4	11914.7	13763.2	10359.2	11609.4	13296.5	10215.1	13255.1	9224.7	11808.8
12125.2	12033.4	13223.6	10736.3	12152.6	12520.4	10201.5	13221.5	9138.7	11955.2
11994.2	12195.2	13220.1	11320.4	11424.2	12414.0	10177.0	12108.0	8821.2	12441.7
11677.1	12740.6	12731.4	11067.2	11824.4	12539.9	11050.8	11573.2	8975.0	12103.2
11210.5	12686.3	12583.8	11219.5	12193.0	12104.8	10658.1	11956.4	9719.8	12412.9
11916.5	13030.8	12537.2	11100.6	11814.3	12180.7	10978.5	12185.5	9201.3	12355.6
11860.9	12859.5	12619.7	11090.6	11461.9	12739.0	10703.1	12305.0	9285.5	12661.7
12331.3	13010.2	12703.3	10892.5	11356.6	13131.5	10157.8	12286.6	9757.2	12638.6
12097.6	12663.2	13294.4	11341.2	10895.3	12905.2	9381.6	12729.3	9217.4	12377.8
12729.3	12970.9	13196.4	10936.8	10524.5	13458.4	10055.6	12756.9	9096.1	11980.8
12996.4	12652.9	12186.2	11044.9	10766.0	12882.1	9793.8	12227.7	9586.0	11821.8
11635.7	12913.7	12669.1	11287.7	11117.3	12770.6	9825.7	12045.5	9323.8	11515.8
10354.1	12950.6	12598.2	11056.6	11815.8	12832.2	10426.5	12036.7	9280.9	11773.6
11742.8	12809.3	12351.6	10505.5	12018.8	12631.5	10776.6	11780.8	9197.8	12064.0
10056.8	12058.5	12506.4	10503.6	11472.1	11928.6	11031.7	11903.0	9078.2	12783.1
9421.8	12230.9	12775.3	10344.6	11419.1	12359.3	10911.2	12584.6	8489.5	12808.9
9784.4	11997.9	13017.3	10200.4	11164.0	12749.7	11542.1	12332.3	8755.6	12517.8
9885.4	12232.7	13926.1	10103.6	11526.0	12527.5	11975.7	12902.2	8575.1	12528.7
9063.6	12285.2	13916.4	10352.7	11608.1	13184.1	11873.2	12849.0	8651.1	12583.2
9546.0	12984.4	13037.5	10546.3	11727.3	13774.5	12019.3	12812.0	8673.3	11906.6
9240.7	12720.4	13066.6	11318.7	11239.6	13804.1	11897.3	12302.3	9160.8	11941.2
9776.2	12734.8	12639.4	11740.3	11471.4	13584.2	12179.0	12184.9	9019.1	11990.3
10913.6	12388.3	11818.7	11448.6	11868.5	13519.5	11496.3	11904.2	9951.5	11382.7
11771.4	12258.2	11926.5	11041.6	12386.8	12696.1	11222.3	11518.1	9640.6	11492.8
13304.6	11954.7	11970.3	10634.7	12271.6	12502.5	11102.0	11684.1	9887.5	11642.6
12445.8	11476.9	11220.9	10741.2	12265.4	12332.4	11304.0	11594.7	9841.2	11530.0
11552.4	11480.3	11556.9	10345.9	12476.2	12350.1	11350.2	11383.9	10068.0	12224.1
9520.3	11761.2	11713.1	10460.5	12258.0	12482.3	11406.0	11965.5	10193.8	11913.6
10567.5	11930.0	11668.9	10451.7	11927.1	13003.0	11878.4	12605.0	10514.9	11968.4
10525.4	11711.2	12092.6	10379.6	12461.2	13341.9	11833.3	12807.7	10359.6	12093.9
10607.3	12137.0	12592.7	9855.0	12088.6	13149.8	11957.5	12984.7	10749.9	12112.0
10546.0	11778.8	12486.1	10468.9	12487.5	13188.9	12768.5	12620.2	10680.2	11668.0
10960.4	11656.0	12993.6	10673.8	12531.4	12963.4	13357.5	11754.8	10144.2	11888.6
11086.6	11480.6	12795.9	11219.9	12836.9	12923.2	13701.0	11341.2	10085.0	11906.4
11240.3	12265.2	12146.4	11673.1	12292.7	13014.3	13197.3	10701.6	9892.4	12058.9
11109.2	12112.0	12616.9	11917.6	12295.1	12053.8	12905.3	10762.2	10007.3	12235.7
11624.7	12466.5	12554.9	11445.5	12174.0	12299.2	13391.5	11001.6	9589.8	12147.8
11978.3	12198.6	12420.6	11166.6	12132.9	12525.7	12929.5	11435.6	9768.0	11746.9
12061.1	12075.7	12101.3	10813.6	11990.9	12330.0	12754.7	11339.3	9684.7	11858.4
11966.7	11049.6	12963.0	10423.3	12026.8	12302.5	13232.7	12434.4	10129.1	12133.5
12156.4	11212.1	12574.9	10231.5	12027.4	13121.4	13308.0	12507.0	9599.6	12058.4
12844.5	11103.1	12349.5	10296.3	11364.0	13257.3	12937.0	12362.3	9452.4	11701.3
12534.8	11705.2	12651.7	10094.0	12149.7	13225.1	12765.0	12295.0	10314.5	12146.2
12213.2	12043.1	13038.3	10679.2	12052.8	12994.5	12727.4	12053.9	9939.1	12053.2
11990.5	12037.9	12856.4	11056.9	11460.5	12922.5	12513.9	12251.2	9793.4	12132.3
12391.8	11801.8	13541.3	10967.5	12028.7	12698.0	12337.4	11862.6	10254.2	12816.3
11599.9	11707.2	14046.0	11112.3	12212.7	12631.7	12567.2	11741.4	9712.7	13363.5
11951.0	11192.0	13089.1	11262.0	11734.2	12533.4	12716.9	11745.5	9786.3	13196.6
11965.5	11259.4	13356.3	11323.5	11838.6	12791.7	12246.0	12089.9	9782.7	12323.3
12187.4	11379.1	13186.1	10992.6	12021.6	13162.3	11631.6	11985.7	9710.0	11944.9
11686.5	11366.7	12233.4	11184.0	11802.1	13136.1	11439.0	12348.6	9701.0	11760.8
12157.3	11799.8	12024.5	10897.4	11237.7	12865.4	11780.3	12563.0	10170.3	11568.0
11520.4	12092.6	12724.4	10325.0	11199.6	13175.6	11921.6	12218.6	10441.1	11488.9
11307.9	12466.9	12634.3	10609.7	10582.1	13248.0	12866.9	12351.3	10816.9	12561.9
11179.7	12519.5	12620.0	10857.7	10586.0	12745.3	13239.1	12770.4	11190.7	12478.3
11121.5	12530.5	13342.7	10896.3	11031.0	13202.3	13336.3	12871.3	11441.7	12149.8
11157.6	13182.3	13077.0	11213.9	11324.0	12943.9	12886.7	12722.5	11595.7	11935.3
11603.0	13062.1	12783.3	11214.5	11521.1	12685.4	12317.8	12734.2	11023.8	11514.5
11510.5	12755.7	12624.6	10884.6	12428.1	12872.4	11891.2	12694.1	10186.9	11191.6
11494.7	12349.8	12796.3	10600.0	12011.8	12841.6	11586.6	12152.4	9900.1	11274.4
11785.8	11662.6	12338.7	10509.1	12135.8	12741.2	11482.6	12008.0	9279.4	11536.1
11919.0	11619.7	13025.5	11007.0	12097.1	12608.4	11631.3	12062.7	9026.5	11572.4
11392.7	11772.8	13167.0	11085.5	11950.0	12924.3	10988.4	11965.6	9615.5	11993.9
10989.8	12628.3	13677.2	11015.0	11689.9	12668.4	11402.3	11486.1	10130.7	12309.4
11493.7	12448.1	13150.8	10729.9	11823.7	12523.7	11924.5	11429.0	11266.3	12055.8
13476.4	12552.3	13692.9	10555.1	12068.0	12424.1	12142.2	11758.4	11212.7	12126.5
13537.7	12253.7	13130.5	10306.1	11478.7	12216.6	11893.5	11862.9	10521.5	12006.4
13804.4	12322.3	12898.8	9890.4	11030.6	11513.5	12041.6	12011.5	10201.6	11616.9
14284.5	12287.4	12393.1	10248.5	11174.2	11398.5	11745.5	12167.3	9755.8	13307.5
12985.3	12867.5	12620.7	10143.8	11584.0	11297.0	11643.6	12245.6	8598.6	13441.4
13545.1	12314.8	12330.9	10920.3	11511.6	11330.9	11265.9	12287.3	8484.4	12768.9
12915.3	12408.4	12392.1	10641.4	11599.8	11797.7	11260.3	12243.1	8636.9	12452.4
12163.3	12161.0	12173.1	10790.5	11866.4	12176.9	11625.5	11939.6	8777.0	13181.3
10504.8	13007.8	11663.4	11084.3	11800.2	12280.2	11881.8	11609.0	8876.8	12682.1
10799.0	12483.7	11728.8	10957.9	11962.7	12427.5	12255.3	11561.1	9044.8	12841.5
10647.6	12388.2	11398.0	10360.1	11409.5	12649.9	12449.9	11402.0	9578.3	11769.5
11443.1	12064.0	11194.7	11331.8	11625.0	11995.3	12433.8	11649.8	9587.3	12075.4
12858.5	12702.7	10873.0	11256.7	11340.7	11445.9	12512.5	11820.1	9543.2	11867.5
13812.9	12609.7	11204.6	11307.4	10956.9	10635.5	12419.2	12056.4	9894.2	11923.1
13910.0	12660.9	10696.2	10443.7	10704.9	10190.8	12349.0	11562.1	9879.5	11784.9
13672.4	12523.5	10685.4	10603.1	10840.2	9730.7	12265.9	11351.7	9987.1	11906.4
13477.8	12386.6	11199.4	10876.2	10926.0	10280.2	12458.0	10831.0	9946.7	12037.4
12682.5	13005.0	12759.4	10947.9	10922.7	10734.2	12860.1	11338.0	9520.4	12199.1
11163.8	12678.0	12587.0	11011.8	11206.4	11342.2	12833.7	11622.6	10249.8	11334.4
10141.7	12140.2	12657.2	11001.3	11661.2	11217.1	12788.7	11716.4	10064.6	11345.8
10657.6	12353.3	12715.6	10834.6	12000.5	11097.0	12482.0	11593.1	9278.9	11122.8
10635.8	12397.0	13014.8	10688.4	12449.6	11508.5	12241.5	11635.0	9202.5	11124.6
11545.6	11944.7	12670.0	9992.5	12331.7	11738.5	11858.3	10904.4	9105.7	11043.8
13113.8	11965.6	12087.0	9975.0	11977.3	11467.7	11078.7	11020.3	8534.6	11643.5
14072.8	12271.2	12401.2	10772.1	11694.8	12180.3	11100.7	11757.9	8658.5	11790.1
14100.2	11770.9	13834.1	11018.6	11481.8	12944.6	11355.2	11648.2	9383.7	11811.3
13346.3	11928.0	13491.7	10824.7	11154.0	12444.7	11381.4	12092.2	9351.5	11916.6
13622.2	11764.3	12999.5	11332.0	11253.7	11805.1	11473.3	12229.9	9302.3	12376.6
14431.7	11966.4	12571.8	11462.6	11594.4	11735.6	11955.5	11692.8	9457.8	11778.0
12972.3	11593.0	12251.5	10967.8	11670.1	11643.9	11832.8	11396.7	9649.3	11581.1
13140.9	11827.7	12836.5	10813.2	11848.4	11484.7	11807.4	11551.1	9629.2	11255.6
12780.5	11533.5	12571.1	10553.0	12128.6	11289.2	11610.4	11326.6	9902.9	11467.5
14088.6	11212.5	12743.3	11115.7	11966.8	12229.5	11416.8	11226.7	10010.5	11370.3
12786.9	10746.1	12828.1	11054.1	11657.8	11682.4	11162.9	11568.1	10105.9	11967.2
13508.6	11359.3	12675.7	10567.3	11349.5	11812.7	11768.7	12020.7	10302.3	11804.6
11507.9	11693.0	12622.2	10792.7	11370.5	12809.3	11612.9	12070.8	10422.3	12416.6
11235.1	11194.5	12497.2	11353.1	11554.7	12953.8	11741.6	12167.7	10768.0	12568.2
9852.7	10731.6	12868.0	11138.5	11558.6	12201.0	12688.6	12474.3	10471.9	12411.0
10963.5	10823.8	12928.6	10987.5	11782.4	12812.2	12889.0	11789.8	10188.4	11825.0
10215.5	10695.9	12940.2	10770.1	12190.9	12843.0	12497.0	11582.7	9458.2	12419.3
11444.3	10807.1	13208.1	11043.6	11821.3	12687.9	12574.7	11941.6	9423.0	12318.2
11949.0	10894.7	13390.2	11304.3	11577.8	11981.2	12956.4	11533.2	9157.3	12331.0
12674.5	10463.2	12767.9	11500.4	11540.5	12036.3	12565.9	11675.6	8938.5	13003.2
13179.2	10781.2	12977.6	12233.4	11794.5	11675.7	12409.8	12443.4	8621.4	12702.8
13439.1	10685.2	12888.0	12536.5	11536.4	11200.9	12877.0	12389.6	9054.0	12308.9
13718.2	10592.3	11901.0	12646.3	11230.1	10833.1	12825.1	12353.1	9028.9	11941.2
13708.9	10816.9	11285.7	12642.8	10864.2	11623.1	12552.8	12874.8	8561.3	11831.3
12994.3	10767.5	11492.6	11949.5	10828.5	11590.2	12699.4	13039.4	9460.6	11465.6
13164.6	10234.7	11391.1	11182.7	10474.3	12307.5	13089.4	13234.0	9923.8	11568.6
14005.3	10424.9	11024.9	10772.3	10744.1	12514.7	13172.0	13408.7	9771.4	11897.1
13699.3	10370.0	11724.5	10556.9	11832.2	13131.1	12896.4	13137.2	9906.7	11626.1
14042.0	9983.2	12060.1	10178.7	12131.8	12509.8	12007.7	12777.0	10331.1	11328.6
13748.0	10233.2	12470.8	10402.9	11673.1	12633.3	11753.0	12182.7	10028.2	11490.2
14227.2	10838.2	12626.4	10492.9	12306.2	12141.6	11146.3	11474.5	10021.3	11862.8
14169.9	10457.8	13431.6	10815.6	12177.2	12804.7	10803.3	12528.0	10038.4	11509.1
14047.9	10385.7	12797.0	11135.8	11744.8	12955.6	10965.4	12681.8	9837.8	11673.6
13670.8	10873.1	13750.2	10942.2	11117.9	12928.9	11646.7	12720.2	9766.4	11824.5
13316.7	11194.0	13413.8	10968.0	11114.8	12350.3	11558.8	12784.0	9750.7	12092.3
15240.2	10921.2	13654.8	10858.1	10717.9	12090.8	12346.0	13429.6	9419.7	11907.5
14694.5	10764.0	12714.1	10585.2	10231.2	11728.0	11913.0	13348.0	9487.3	12241.7
15785.2	10646.0	12960.4	10501.5	10738.2	11297.1	12432.2	13307.3	9736.9	11966.9
15253.8	10198.4	12582.5	11245.6	11083.4	11611.5	12307.1	12815.5	9440.0	11588.0
13286.4	10147.8	12434.8	10979.8	11037.8	12251.3	12297.0	12096.5	9580.0	12318.6
12337.5	10634.2	11951.4	10856.1	10948.8	12561.6	11799.1	11977.2	9867.4	12174.2
11524.1	10974.2	12171.3	10449.0	11201.2	13557.9	11896.5	12018.8	10448.4	11760.6
12311.7	11455.1	12415.0	9980.8	10831.8	13672.3	11672.4	11855.6	10396.7	11991.3
11886.0	11343.7	11947.1	10116.8	10935.4	13269.6	11618.4	12955.1	10265.1	12036.0
11988.5	11048.8	12108.1	10525.8	11266.7	12490.0	11332.5	13452.9	9946.3	11814.4
11854.3	10645.8	11893.8	11085.3	10954.9	11849.5	11080.7	12947.8	9825.3	12382.8
12711.9	10528.9	12294.3	10939.8	11021.1	11608.8	11642.3	12533.2	9445.2	12488.0
12461.3	10527.0	12096.0	11308.1	11152.9	11439.9	11423.7	12675.9	9384.5	11970.0
11943.1	10681.0	12547.5	11690.4	11397.1	12022.9	11492.8	11699.3	9516.7	12157.0
14007.5	10374.7	12588.0	11072.3	10954.2	11990.5	11937.5	12015.9	9234.9	12186.1
15227.1	10211.9	12927.2	11277.5	11065.9	12678.4	12158.2	12105.6	9911.9	12430.8
15950.4	9896.2	13239.3	12212.6	11153.7	12979.1	11962.6	12528.6	9869.6	12298.0
15610.9	9834.3	13529.5	12143.3	10927.1	13114.0	11753.9	12170.3	9949.6	12461.3
16275.9	10101.5	13422.5	12763.0	11019.2	12769.6	12162.8	12212.8	10100.1	11762.5
15624.5	10231.7	12991.6	12972.0	11568.8	12444.9	12077.5	12132.9	10699.3	11527.2
14568.9	10011.1	13276.9	12992.2	11776.8	12060.4	11819.6	11889.2	10370.6	11675.2
14610.4	10840.9	13030.2	12026.6	11461.0	12135.8	12067.1	11926.9	10390.9	11781.4
14911.5	10976.1	13307.7	11982.8	11219.5	11863.7	12507.5	12197.8	9995.8	11704.9
15355.1	10681.1	13288.4	12210.7	11082.7	11481.4	11961.6	11969.9	10312.5	12224.8
15764.1	10814.3	13238.5	11580.9	10966.1	11966.7	11562.4	11613.3	10044.7	12962.0
16487.9	11007.6	12770.2	12090.6	10568.2	11767.1	12452.5	12137.1	9889.3	12789.8
15602.0	10618.6	12641.7	12287.6	10700.2	11395.9	11808.8	11866.5	10203.8	13068.5
15266.7	10738.5	12269.3	12427.3	10883.5	11132.9	11814.4	12450.3	10779.0	13449.4
14455.0	10094.1	12500.6	11563.6	10587.4	11714.1	12019.3	12412.4	10363.6	12961.4
14145.7	10514.8	12976.6	12082.0	10357.3	11716.2	12262.7	12473.8	10692.3	12487.2
13006.6	10747.4	13716.6	11720.5	10334.0	12398.7	12124.1	11603.7	10780.7	11928.8
12618.3	10573.6	13872.0	11891.1	10612.5	12848.7	11548.4	11748.1	10655.6	11524.4
12010.4	10239.5	13793.0	12024.2	10874.9	13097.9	11851.5	11420.5	10324.9	11204.6
12237.1	10809.5	13819.2	12438.8	11340.5	13347.9	11897.0	11488.8	10335.8	11302.3
12442.3	11200.6	13667.4	12365.4	11487.3	13664.3	11871.0	11383.4	9994.4	11206.0
13234.1	11108.0	12740.5	12149.4	12068.7	13855.8	11999.0	11242.4	9936.4	11790.5
14914.1	10703.5	12486.1	11644.4	11932.6	13449.8	12301.2	10959.5	10540.5	11577.3
14873.4	11120.1	12031.1	11137.4	11728.5	13564.4	12127.1	11066.6	11338.0	10927.5
15467.6	10843.5	11800.2	11145.1	11480.5	12839.3	12191.5	11147.1	11365.6	11167.9
15434.7	10566.7	12042.6	11433.0	11716.8	12420.7	12153.9	11071.4	11352.8	11118.0
15885.3	10452.3	12221.3	11854.1	11335.6	11721.0	12211.3	12202.8	10924.6	12257.1
14825.9	10816.1	11948.9	12484.1	11304.6	11490.4	11979.5	12284.6	10281.7	11762.9
15651.2	10431.6	12670.8	12926.5	11114.8	11680.8	11969.5	12407.6	9564.6	11660.1
14779.3	10315.8	12979.6	12782.9	10999.2	11944.5	11542.0	12852.5	9645.0	11983.4
14480.0	10381.8	12516.6	12107.3	10898.6	12220.6	12190.0	12938.6	9931.3	12030.0
14517.2	9920.1	12687.0	11740.6	11182.9	12296.3	11854.6	12643.1	9970.1	11734.3
15199.1	9943.6	12709.5	11354.1	11188.2	12604.7	11659.5	13203.4	9921.0	12342.9
14420.2	10247.4	12282.3	10889.3	11714.0	12029.9	11380.0	13000.7	9987.3	12069.0
15710.9	10736.7	11936.7	11261.7	11834.4	12365.6	11556.0	12814.2	9642.0	12452.6
15642.6	11040.2	12883.9	11718.6	11887.8	12522.8	11154.2	12738.7	9437.6	12771.1
15891.5	11058.2	12821.9	11793.3	11688.3	12619.6	10699.4	12068.9	9810.2	12519.7
15093.9	11102.9	13546.4	11664.1	11621.1	12285.1	10549.5	11559.2	10056.9	12364.5
15027.8	11334.1	13138.4	12357.4	12268.0	12592.5	10528.2	11522.1	10101.9	12407.8
13036.6	11096.9	13358.8	12340.5	12106.6	12485.3	10035.7	11226.6	10155.6	12015.8
12693.4	10395.8	12710.6	12549.6	11673.6	12078.9	10043.5	11384.8	10100.8	11648.3
14109.2	10290.0	12757.6	12333.7	11731.3	12052.0	10674.4	11526.5	9517.7	11320.1
13058.7	10401.0	12623.2	12172.3	11821.9	11919.1	10641.3	11944.4	9123.6	11415.2
13821.9	10046.1	13064.9	12491.2	12479.6	11742.5	10412.6	11843.7	8969.3	11535.4
14262.5	10325.8	12614.8	12181.7	12126.4	11947.3	10535.9	12128.0	8945.3	11632.9
13715.5	10407.9	12347.7	11702.8	12444.3	11725.6	10125.8	11813.6	8714.5	11186.8
