# Supplementary material for: Iterative improvement in the automatic modular design of robot swarms
Source: PeerJ Comput Sci. 2020 Dec 7;6:e322. doi: 10.7717/peerj-cs.322 (PMC7924708; doi:10.7717/peerj-cs.322)
Supplement: Supplemental Information 1 — Data sorted in directories by budget and design method. Each folder contains the file controller.txt containing a textual representation of the instances of control software generated for the configuration described by the folders. The file scores.csv contains a comma separated list with the performances of each instance of control software. [file peerj-cs-06-322-s001.zip › experiments_12_5k/BT_for_improve/scores.csv]

Design	Simulation	Pseudoreality	Reality
	31.2	26.7
	29.2	28.2
	27.0	24.5
	25.4	26.0
	30.7	31.0
	30.9	31.2
	24.6	25.3
	27.5	23.6
	30.5	24.8
	28.9	24.5
