# Supplementary material for: Iterative improvement in the automatic modular design of robot swarms
Source: PeerJ Comput Sci. 2020 Dec 7;6:e322. doi: 10.7717/peerj-cs.322 (PMC7924708; doi:10.7717/peerj-cs.322)
Supplement: Supplemental Information 1 — Data sorted in directories by budget and design method. Each folder contains the file controller.txt containing a textual representation of the instances of control software generated for the configuration described by the folders. The file scores.csv contains a comma separated list with the performances of each instance of control software. [file peerj-cs-06-322-s001.zip › experiments_12_5k/BT_for_improve/score_development.csv]

26.8	28.7	24.8	23.4	29.3	27.2	26.9	16.9	27.5	24.4
27.4	28.2	25.7	25.0	28.4	26.4	29.3	18.0	26.4	24.7
26.8	27.4	24.7	25.3	28.8	27.2	29.0	18.6	26.9	24.4
25.2	26.5	26.5	26.3	29.2	27.4	28.6	18.0	27.3	24.3
26.7	26.7	25.3	24.6	29.7	26.6	29.1	18.4	28.3	23.5
26.5	26.1	25.9	23.3	31.4	25.9	29.8	17.9	28.5	24.1
25.9	25.9	24.5	23.9	30.8	26.1	30.0	17.7	27.9	24.1
26.4	26.1	25.6	23.0	30.9	27.5	30.3	17.0	28.4	23.1
26.6	26.8	25.2	23.5	30.5	27.3	29.7	17.3	28.8	21.7
26.6	26.1	25.3	22.7	29.9	28.3	30.5	16.7	28.7	21.2
26.7	25.8	25.8	23.1	29.3	29.2	31.0	18.0	28.5	22.3
26.1	26.5	25.3	23.1	30.5	29.5	30.4	17.9	28.6	23.5
26.1	25.1	24.1	22.6	29.9	27.9	29.6	17.9	28.2	22.6
26.4	24.8	26.1	21.3	31.3	28.3	30.3	17.7	27.8	22.7
25.2	25.8	25.7	20.3	31.9	29.3	30.1	17.4	26.9	22.4
25.3	28.1	25.9	20.5	31.4	28.1	30.1	17.6	25.8	21.5
26.5	29.1	26.2	23.2	30.7	27.6	30.1	18.4	25.1	20.7
25.3	29.7	26.3	22.1	31.0	27.6	30.1	18.1	25.9	24.6
24.1	29.5	26.5	22.3	31.1	28.3	29.4	18.7	26.1	24.6
26.9	28.1	25.8	22.5	30.0	26.0	29.3	18.2	27.5	24.8
26.3	27.8	26.9	21.7	29.6	27.6	29.4	18.2	28.1	25.4
25.8	27.3	30.3	20.8	29.0	26.9	28.9	17.3	28.5	24.9
25.3	27.0	30.3	21.3	28.4	26.5	30.2	17.5	29.8	24.5
25.8	27.0	30.2	23.3	33.6	27.3	29.9	16.9	29.0	25.1
25.8	26.5	30.2	23.5	34.7	28.2	30.0	17.2	28.3	27.1
25.9	26.5	29.0	23.7	34.2	27.6	30.1	17.3	28.3	27.2
26.3	27.2	28.2	22.1	33.4	28.4	30.6	19.1	28.1	27.2
26.1	26.5	26.8	23.2	32.2	28.1	28.3	19.1	28.3	27.3
25.3	26.1	26.6	23.0	31.0	27.5	29.4	19.4	28.7	25.9
26.4	24.8	30.5	25.4	30.6	28.4	29.0	19.2	27.3	26.8
26.7	25.3	30.0	24.9	29.5	28.5	28.6	18.8	27.6	26.6
26.5	25.6	29.5	24.8	29.5	27.3	29.2	19.1	26.8	26.8
27.6	27.6	28.3	23.0	29.1	27.6	29.9	18.6	27.1	28.6
27.0	26.5	27.7	22.6	30.4	27.3	28.4	18.5	27.3	28.9
26.2	26.5	28.3	22.2	31.8	27.4	29.3	19.0	28.1	29.0
26.9	26.8	28.7	22.7	32.1	26.3	29.5	18.9	29.2	28.3
27.2	27.5	28.6	23.7	30.9	26.6	28.3	17.6	29.7	28.5
27.0	27.2	28.5	24.7	31.3	26.1	27.9	17.7	29.7	27.1
25.6	27.5	28.1	24.1	31.0	27.0	31.0	17.9	28.8	28.4
24.8	27.7	26.5	23.9	29.8	28.1	30.5	17.6	28.0	27.4
24.1	26.8	26.4	25.3	29.5	28.4	30.4	17.2	27.0	25.8
24.7	26.6	26.4	24.9	30.2	28.3	28.6	20.3	27.8	25.9
24.0	26.9	29.2	25.2	30.4	27.6	29.5	21.0	25.8	26.1
25.8	26.5	30.4	24.7	30.1	26.6	29.1	22.8	25.8	28.9
27.1	26.1	28.5	25.8	29.9	27.5	28.7	23.0	25.3	27.3
27.0	26.8	30.0	24.3	31.4	27.0	27.6	23.2	28.1	26.8
27.1	27.1	30.0	24.4	30.5	27.3	28.9	23.8	27.7	27.1
28.3	26.7	30.3	26.0	29.5	27.5	29.4	21.7	26.9	26.7
28.4	28.2	28.9	25.8	27.3	27.5	29.7	21.5	28.1	27.8
27.7	28.6	28.3	26.0	27.3	26.9	31.0	21.3	27.5	28.8
27.0	27.8	27.3	24.9	27.9	28.4	31.7	20.3	27.1	28.5
27.7	27.7	27.5	25.0	28.8	28.1	32.4	20.4	28.2	28.1
27.4	27.6	27.6	25.1	29.9	28.0	30.6	21.1	28.1	28.2
27.6	27.7	28.1	26.2	30.0	28.8	30.2	20.9	28.1	27.7
27.4	28.3	29.1	26.0	28.0	30.4	29.4	20.2	27.8	26.9
27.1	30.0	30.3	26.3	29.1	29.2	29.4	21.3	27.2	27.2
25.6	28.7	30.2	26.4	29.5	29.2	29.0	20.5	26.9	27.6
25.5	29.0	29.7	25.6	28.9	28.6	27.7	20.8	27.0	26.5
25.6	29.6	30.9	25.2	28.9	27.1	27.1	23.9	26.7	27.1
25.8	29.0	30.1	25.3	30.3	26.2	26.5	23.0	26.6	26.8
27.0	27.3	30.2	25.8	29.3	27.0	29.4	22.4	28.4	27.1
26.5	26.8	29.0	24.5	28.6	25.9	29.7	22.2	28.7	26.5
26.2	26.6	28.6	24.3	30.0	25.5	30.5	22.1	28.2	26.2
25.3	25.8	29.1	24.3	29.6	25.8	30.0	22.0	27.1	26.7
24.8	24.0	29.4	24.0	29.0	25.8	29.9	22.7	27.5	26.9
28.6	23.1	30.2	24.1	30.1	25.5	29.4	24.1	27.9	27.5
28.2	23.8	30.8	24.8	29.6	26.1	29.2	23.6	27.1	27.4
25.9	24.2	31.1	25.6	28.4	26.2	29.5	22.6	27.3	27.6
24.9	25.1	30.6	25.3	28.1	26.4	29.4	22.8	26.0	26.2
24.5	25.7	31.0	25.7	29.3	27.6	29.7	22.9	26.6	26.1
24.3	26.6	30.3	24.3	28.3	27.4	30.3	21.9	26.0	26.6
24.5	26.3	28.9	23.3	28.7	27.3	31.0	22.3	28.6	28.1
26.0	25.7	28.5	22.9	29.1	27.0	30.4	21.7	28.8	26.9
26.9	24.9	29.7	24.5	30.9	26.8	31.6	21.8	28.6	26.1
26.7	24.6	29.7	23.9	30.0	25.2	30.9	20.6	28.2	26.9
26.0	23.9	29.4	24.5	29.0	26.9	29.6	21.3	28.4	27.1
25.8	25.0	31.0	25.6	30.7	26.6	29.2	22.2	28.5	26.9
27.7	25.6	32.2	24.9	30.0	27.9	29.6	21.3	27.8	27.2
27.3	26.7	31.4	24.4	28.2	28.3	28.8	20.8	28.3	27.6
27.2	26.6	30.8	24.5	29.4	27.7	27.8	21.4	27.8	26.9
27.9	26.9	30.8	23.9	30.0	27.6	28.5	20.6	28.2	25.5
26.2	28.0	31.2	22.3	29.5	26.6	29.3	20.6	27.9	26.2
26.5	27.9	30.8	22.6	30.5	25.2	29.0	21.5	27.9	26.5
27.3	27.4	30.8	23.1	32.8	24.4	29.2	22.2	28.0	26.2
27.1	28.3	30.8	22.5	31.8	24.4	30.2	22.8	28.7	26.6
25.9	28.6	31.1	22.9	31.5	23.6	29.9	22.3	28.4	26.5
26.1	29.0	29.9	22.9	31.4	25.1	31.5	23.7	28.0	25.5
27.2	30.3	30.1	22.0	30.6	25.8	29.9	23.6	28.9	25.0
27.4	28.2	29.6	21.5	30.9	28.2	31.4	22.1	28.6	26.1
27.1	26.8	29.1	21.3	30.6	28.5	32.3	22.3	28.2	26.0
26.8	27.4	29.3	20.6	30.0	27.7	32.1	21.6	28.1	26.1
27.0	26.2	29.1	20.8	29.6	26.6	30.9	20.8	27.8	26.2
26.0	25.8	29.7	21.0	29.1	27.8	31.4	21.6	27.3	26.1
26.3	28.0	30.1	20.8	28.8	27.0	30.1	22.0	27.8	26.5
26.2	27.6	31.0	21.5	28.7	27.0	30.0	22.3	28.8	26.4
25.5	28.1	31.0	22.3	31.9	27.6	29.6	22.2	28.9	26.5
25.3	28.0	31.6	23.9	32.2	28.0	30.1	23.0	29.4	26.3
26.1	25.9	30.9	25.4	33.6	27.8	29.9	22.3	31.4	25.5
26.5	25.3	29.6	26.0	32.1	27.9	29.8	21.6	30.6	24.6
26.8	26.6	28.8	25.2	31.8	27.9	30.2	21.0	29.7	24.2
28.1	25.2	28.4	25.5	31.1	27.2	30.0	20.1	29.3	24.6
28.5	24.3	28.2	25.4	29.4	28.5	30.5	19.4	28.6	25.1
28.7	26.2	30.2	24.8	27.8	29.2	31.2	20.8	26.1	24.8
27.6	26.3	29.9	25.4	28.3	29.5	31.6	21.5	26.8	26.1
26.3	26.6	30.1	24.8	27.9	29.1	30.7	22.3	26.0	26.3
26.0	28.1	30.4	23.7	28.7	29.0	31.6	22.6	25.9	27.1
26.3	28.6	29.9	23.7	28.8	28.3	30.2	22.2	26.0	26.7
27.4	26.8	32.9	23.8	30.0	26.5	28.6	21.6	27.4	26.0
27.0	27.2	32.7	23.2	30.5	28.7	28.0	20.9	27.4	25.6
26.3	26.8	32.3	23.9	29.6	28.0	29.4	23.4	27.1	26.8
26.7	26.9	32.0	24.2	28.6	27.2	30.4	23.9	26.9	27.4
25.6	27.7	32.4	22.6	29.2	26.0	29.1	23.1	26.1	26.8
25.2	27.8	31.9	22.8	29.6	27.9	29.5	21.6	25.5	25.7
26.2	30.2	29.6	23.1	28.6	28.1	29.2	21.6	26.4	26.5
26.3	29.3	29.0	23.2	29.2	27.1	28.3	21.6	27.2	26.2
26.5	28.1	29.8	22.6	28.6	27.5	27.6	23.7	28.0	27.4
26.1	29.0	29.5	22.8	27.4	26.3	27.5	24.5	27.3	26.9
27.0	28.5	30.1	22.1	28.5	28.9	27.1	24.9	26.7	26.5
26.3	27.6	28.9	21.6	28.9	28.7	28.3	23.2	25.4	26.4
26.7	28.0	28.0	22.9	27.8	28.5	28.2	22.9	24.9	26.4
25.3	27.0	28.9	23.2	28.3	28.9	27.7	23.9	25.7	26.0
26.1	26.0	28.5	23.2	29.1	28.4	28.4	24.6	25.7	27.0
25.8	26.9	27.7	23.8	29.0	28.1	27.9	24.4	26.2	25.7
25.9	26.6	29.9	24.8	29.0	28.1	26.6	26.0	26.7	27.2
25.5	26.8	30.0	23.9	29.0	28.7	26.5	26.7	26.5	27.5
25.0	27.0	29.1	22.9	28.4	28.3	25.8	25.8	27.2	26.8
25.6	27.7	29.0	23.5	27.5	28.1	25.4	25.5	26.1	27.2
26.3	27.9	29.0	23.7	28.8	27.9	28.9	25.3	25.2	26.6
26.7	26.5	28.1	24.6	27.3	29.0	27.4	25.3	25.6	26.1
26.2	25.1	28.4	24.9	27.4	27.8	27.6	27.4	24.8	25.9
25.4	25.5	30.6	25.0	27.1	28.3	26.9	28.0	23.6	27.0
25.1	25.7	32.4	24.3	26.8	27.5	27.2	28.2	24.7	26.9
24.4	26.3	30.7	24.2	28.0	27.2	27.6	26.9	25.9	26.9
25.3	25.9	30.4	23.4	28.0	26.8	27.9	27.3	24.3	25.6
25.8	26.6	30.1	23.7	28.6	28.7	28.7	26.3	25.2	26.3
26.9	26.5	30.4	24.8	28.4	27.3	27.1	26.6	24.9	26.7
27.7	27.4	29.9	25.2	27.7	29.0	26.4	26.4	26.1	27.3
27.2	29.1	31.2	25.0	26.3	28.9	26.2	27.2	26.5	27.1
28.0	28.9	31.5	25.6	25.6	29.6	26.4	29.1	26.4	26.2
27.5	29.1	31.4	24.2	26.0	29.4	26.9	29.2	26.3	24.0
28.2	29.3	31.2	22.8	25.7	28.8	27.1	28.4	26.7	25.8
27.6	30.2	31.1	22.5	26.1	28.2	26.8	28.2	26.4	26.8
28.3	29.4	29.9	23.2	28.6	28.4	25.8	28.3	26.3	25.9
27.5	29.4	29.8	23.5	29.4	27.7	30.1	28.9	26.3	25.4
27.0	29.6	29.6	23.7	29.7	28.0	29.1	28.5	25.1	25.5
26.3	28.5	29.7	23.8	28.1	28.5	29.2	29.0	24.9	28.1
26.9	27.7	30.1	22.3	28.1	28.9	28.9	28.1	24.5	27.8
26.3	27.7	30.1	22.2	26.6	27.6	28.4	28.0	24.8	27.7
27.1	28.2	30.5	24.1	25.3	28.7	27.6	27.5	24.7	27.8
28.0	26.5	30.9	24.7	25.5	28.5	27.3	27.7	24.8	27.6
27.1	26.4	29.4	24.5	26.9	30.0	27.3	27.6	24.8	27.8
26.6	27.5	30.9	24.8	25.8	30.4	27.6	27.4	28.5	28.7
28.8	28.3	30.3	24.5	27.0	30.2	26.9	27.6	28.3	29.2
27.6	27.9	31.0	23.7	25.6	29.4	26.7	26.1	28.1	29.0
26.8	29.7	28.9	22.8	28.6	28.8	27.1	25.2	27.3	28.4
27.4	29.7	27.4	22.9	27.0	28.8	28.6	25.7	26.3	27.6
27.6	30.7	30.0	23.2	28.0	28.0	28.3	26.0	27.0	27.1
26.2	30.0	28.9	23.7	27.5	28.7	28.1	28.2	26.5	26.2
26.3	29.3	28.0	24.0	28.5	27.5	27.6	29.4	26.7	25.7
26.1	28.4	28.6	22.6	27.7	26.7	29.6	28.8	27.6	27.5
26.1	27.9	29.0	22.2	28.0	26.2	29.1	30.1	26.2	27.0
25.4	26.6	28.5	21.5	27.0	25.6	28.8	30.4	24.7	26.8
25.3	27.8	27.8	22.4	26.7	25.1	28.2	30.7	26.2	28.6
24.9	26.1	28.9	22.1	25.9	25.4	27.9	30.3	26.9	29.2
25.9	26.6	28.4	23.3	26.2	25.1	26.7	29.6	25.9	28.5
25.7	27.0	30.4	22.9	25.6	24.8	27.1	29.4	27.4	28.2
26.1	26.6	29.6	23.5	25.8	25.1	27.9	28.7	27.4	28.6
25.0	27.2	31.6	22.2	26.9	25.8	27.7	28.2	27.1	27.4
23.9	27.4	31.0	22.8	27.5	26.3	27.0	28.2	26.3	27.9
25.2	27.7	29.5	22.5	28.6	29.1	27.8	28.5	25.7	28.1
24.3	27.3	29.2	23.1	29.5	29.3	28.3	28.2	25.5	27.9
25.5	26.3	29.8	23.0	28.9	30.2	27.5	27.6	26.2	26.4
26.1	25.6	31.0	24.5	27.6	30.9	26.9	27.0	25.2	28.1
26.2	26.2	31.3	23.4	26.5	30.2	27.3	26.4	25.1	28.3
25.0	26.1	32.0	22.8	24.8	29.0	27.7	26.7	26.9	27.4
24.9	25.9	31.1	22.0	28.2	28.3	26.1	27.5	26.1	27.7
24.0	24.7	30.8	21.9	27.0	26.9	25.6	29.0	25.9	27.1
24.7	25.2	30.4	20.3	25.6	27.5	25.0	29.0	26.5	27.7
25.4	25.5	30.9	21.0	24.7	27.8	27.1	30.1	27.6	27.3
25.5	26.0	30.2	22.1	24.0	28.2	27.3	29.4	27.8	26.9
25.8	26.3	31.0	22.4	23.9	28.5	26.0	28.2	28.9	25.9
25.7	27.0	30.3	22.3	25.4	29.0	25.5	27.2	29.3	26.4
25.2	27.0	29.4	22.1	26.1	27.1	27.7	28.3	28.9	28.5
24.1	27.0	29.1	21.8	25.1	28.2	27.0	27.6	29.5	28.5
24.8	26.3	29.6	20.6	25.5	28.0	25.8	27.4	28.9	27.7
26.0	25.5	29.4	22.1	26.1	29.3	25.1	27.8	27.1	28.0
25.2	25.5	30.0	22.5	25.5	28.1	25.0	28.4	26.9	26.4
24.7	25.9	31.1	22.7	25.8	28.5	25.5	26.8	29.0	25.4
25.1	25.4	31.5	23.7	26.0	28.9	26.3	28.0	27.8	28.8
25.4	27.0	30.5	24.6	25.8	28.9	27.3	28.0	27.1	29.4
25.5	26.7	29.3	24.9	24.7	27.3	27.6	28.3	26.9	28.6
25.0	25.8	31.0	25.5	24.4	28.0	26.8	28.5	27.5	29.9
24.3	27.5	31.0	24.9	26.9	27.3	27.5	28.2	27.9	29.7
25.9	26.8	30.7	24.2	26.8	27.4	28.3	26.9	28.7	28.8
26.3	25.9	29.4	23.6	27.9	26.2	27.8	26.6	28.3	28.5
26.1	28.3	30.0	24.5	26.9	26.3	27.4	26.1	26.8	28.6
25.8	29.9	29.0	23.4	26.5	26.4	27.7	26.1	25.3	26.6
26.7	29.1	31.5	23.4	27.1	26.0	26.8	26.5	26.0	27.4
25.7	28.2	31.9	23.5	27.2	25.6	26.7	27.6	25.1	27.8
24.4	29.0	33.3	23.6	26.0	26.7	27.1	30.4	25.2	27.9
24.4	27.9	31.9	22.5	26.0	27.1	27.5	30.9	25.8	28.3
24.7	27.9	31.3	21.5	25.5	28.2	28.4	31.1	27.4	28.5
25.4	27.2	31.7	21.1	25.2	28.1	28.7	30.6	27.0	29.1
24.4	27.4	31.7	20.9	24.9	28.4	29.3	30.1	27.1	29.4
26.5	26.8	30.9	20.4	26.6	28.3	30.1	30.2	26.7	28.2
25.1	26.0	31.8	21.1	26.4	26.7	29.5	29.0	26.9	27.3
24.5	25.8	30.9	22.6	27.6	26.0	28.4	28.8	25.7	26.6
25.4	26.1	30.3	23.0	27.5	26.1	27.5	30.9	29.8	26.6
24.5	26.4	29.2	22.0	27.0	25.1	30.4	29.9	28.9	27.0
25.0	26.3	28.7	23.0	27.0	25.0	29.1	29.2	28.4	26.6
25.1	26.1	28.1	24.5	26.6	27.2	27.7	29.0	28.5	27.5
25.5	26.2	26.9	25.3	26.3	28.3	26.6	30.2	28.5	27.7
24.6	26.5	27.7	24.7	26.9	28.2	26.8	29.3	27.2	28.1
25.7	26.1	29.5	25.5	27.7	28.7	27.0	28.1	28.3	27.4
25.6	28.0	29.0	24.3	26.9	27.0	27.0	27.4	28.0	28.2
24.5	28.6	28.7	26.0	26.9	27.1	27.6	28.4	27.7	29.4
23.5	28.2	30.1	25.3	28.2	27.0	26.9	27.8	28.3	30.0
23.5	28.9	28.3	26.7	27.7	26.7	27.2	29.1	27.5	28.4
25.9	28.4	28.1	25.8	27.0	25.6	25.8	28.8	27.6	28.0
26.2	28.0	28.1	24.6	27.9	26.5	26.6	28.9	28.3	28.1
26.1	28.9	27.4	24.0	27.4	27.6	26.0	28.4	27.2	26.8
24.9	28.9	27.8	24.1	27.7	28.5	26.0	29.3	26.9	26.1
25.3	26.8	28.7	24.0	26.7	28.2	26.1	28.4	25.3	27.8
25.6	26.8	29.4	23.7	25.2	28.2	26.6	28.2	26.5	29.1
26.5	27.6	30.8	25.8	25.8	28.1	26.4	26.7	25.2	28.9
26.1	27.2	31.8	25.1	26.6	26.8	27.3	26.2	25.2	28.2
26.6	26.3	32.5	24.4	27.2	25.5	26.4	26.1	27.1	27.3
26.8	28.6	33.0	24.7	26.8	25.8	27.2	27.7	26.6	26.8
25.9	27.9	32.5	24.0	27.1	25.2	28.3	27.9	26.3	26.5
25.7	29.5	32.0	23.7	27.2	25.3	29.2	28.3	25.3	26.6
26.7	29.1	31.7	23.6	27.3	24.9	27.7	28.9	27.1	26.5
26.3	29.7	30.8	25.8	26.5	25.4	27.0	28.1	27.1	26.4
26.3	29.2	30.0	25.8	26.2	25.5	26.0	26.5	25.6	27.1
27.2	29.2	28.9	26.3	27.8	25.6	26.0	27.0	26.1	28.0
27.1	30.6	30.0	26.7	27.2	25.2	26.9	28.0	26.6	28.9
27.0	30.6	29.5	27.2	26.3	25.4	27.1	28.5	28.4	29.7
27.3	32.3	28.9	27.3	26.5	25.5	26.6	28.4	27.6	29.7
26.3	31.2	28.5	27.0	26.1	25.4	25.3	28.2	28.9	28.9
25.3	31.5	29.2	25.7	25.2	25.1	26.7	26.7	28.2	28.3
25.3	30.9	29.6	26.4	26.1	24.4	27.1	26.7	27.6	28.3
25.4	30.3	29.9	26.3	26.1	24.8	29.2	25.6	28.8	26.4
25.9	29.0	30.1	25.1	25.6	24.8	29.1	25.6	27.2	26.5
27.6	30.6	32.1	24.7	26.5	25.5	29.6	25.5	26.1	25.9
27.9	31.1	31.5	24.6	26.7	25.8	29.0	25.8	28.1	25.4
27.6	30.1	30.4	24.5	26.0	26.6	26.7	26.9	28.4	24.9
27.2	30.8	31.5	24.9	26.5	26.5	26.2	26.4	28.3	25.2
28.7	30.4	31.7	24.2	26.3	27.0	26.1	27.7	29.0	25.4
29.8	30.6	31.1	24.5	25.9	27.1	25.3	27.7	29.1	27.1
28.6	30.0	31.6	25.1	28.1	27.3	25.7	27.9	28.1	29.2
28.7	30.0	32.2	25.2	27.6	25.8	26.2	27.3	27.2	29.3
28.3	30.5	32.0	25.9	27.7	25.9	26.8	27.8	26.2	28.5
27.3	30.2	31.4	25.9	27.2	25.2	28.0	28.3	25.8	27.9
26.9	30.4	30.8	26.1	26.4	24.9	28.6	26.6	25.5	27.5
27.0	29.9	30.8	27.5	25.6	24.8	27.8	27.4	25.3	28.3
27.2	29.5	30.7	26.6	26.3	25.9	27.1	27.6	25.7	28.1
25.9	30.2	29.2	25.3	25.1	24.8	25.7	26.4	27.9	28.5
26.3	29.8	29.2	26.5	25.3	25.0	24.7	25.2	27.7	28.1
26.7	29.8	29.9	25.1	24.8	24.1	25.9	27.2	27.0	28.8
28.7	30.1	29.4	23.6	27.0	23.0	27.6	26.3	27.4	28.4
30.7	29.8	29.7	24.8	26.4	23.2	26.8	28.3	28.4	29.1
30.6	28.6	30.8	26.1	28.2	23.8	25.8	27.2	27.2	29.1
31.2	28.2	31.4	25.2	28.3	24.3	28.4	27.8	27.5	29.5
30.6	27.8	29.9	24.9	28.2	26.0	29.0	27.6	27.9	28.2
29.7	30.1	29.4	25.1	28.5	25.8	28.2	27.6	26.2	28.3
28.8	28.9	28.9	25.7	28.2	24.9	28.1	25.7	26.3	27.6
28.2	27.6	27.8	26.1	28.7	25.4	28.5	25.2	26.6	27.5
28.4	28.7	28.9	24.8	29.1	25.6	28.5	25.3	25.7	27.4
30.2	28.4	29.5	25.4	28.5	26.7	27.3	27.0	24.5	27.9
30.7	29.1	30.2	25.3	27.8	27.0	26.6	27.4	24.6	28.2
30.7	30.3	30.5	25.0	27.7	27.3	27.9	28.3	25.8	27.3
30.9	29.8	30.5	24.7	27.7	27.7	28.2	28.5	25.8	27.8
30.5	28.0	29.9	24.5	28.6	27.8	27.9	26.8	29.3	27.5
29.6	27.9	31.5	25.1	28.7	27.6	28.3	27.5	28.3	26.9
29.0	27.0	31.0	25.6	28.4	27.6	29.9	27.3	27.6	27.3
30.5	27.5	30.8	25.2	27.7	27.5	28.6	26.0	28.0	26.5
30.0	28.2	30.2	24.8	28.4	28.6	28.7	27.0	28.1	25.5
30.2	29.5	31.0	25.2	27.9	28.5	28.5	28.1	27.0	26.4
30.8	29.8	29.4	25.3	27.7	27.2	27.3	28.5	27.3	26.5
29.9	30.2	28.8	25.2	27.5	26.3	27.2	28.9	28.0	26.1
30.1	29.2	28.2	26.5	27.9	26.8	27.7	28.3	27.4	27.4
29.1	29.1	30.0	26.9	26.2	25.8	27.8	28.7	27.7	28.5
29.4	27.7	32.0	26.5	25.8	26.1	28.6	28.0	27.6	27.7
29.4	27.8	31.0	25.9	28.4	28.2	27.6	29.3	27.6	28.2
28.1	28.8	31.4	26.8	28.9	29.3	27.6	29.0	26.6	28.6
29.6	28.4	32.2	25.9	27.3	29.0	27.1	28.1	25.9	28.2
29.6	29.0	31.5	25.2	26.0	27.8	27.1	27.4	25.6	27.8
30.1	29.1	31.1	25.6	26.2	27.9	26.6	28.7	26.6	27.2
30.5	29.2	29.2	25.8	25.5	27.9	27.2	27.9	26.6	26.3
30.5	29.1	29.3	25.2	26.9	28.1	26.5	27.6	24.8	26.6
30.3	30.3	28.7	24.2	26.0	27.4	25.8	27.7	24.9	26.7
31.5	30.6	28.2	23.4	26.9	28.0	26.3	27.3	28.2	27.1
30.3	31.2	28.3	23.6	27.1	28.9	26.2	26.6	28.4	27.5
29.6	30.5	29.7	24.9	27.2	28.6	26.1	27.0	28.6	28.4
28.8	29.6	28.7	24.9	28.0	27.5	26.0	26.0	30.0	26.9
31.6	28.5	32.0	25.4	28.0	27.3	27.2	26.2	29.7	27.3
30.5	27.5	32.0	25.2	28.2	26.6	27.6	26.4	29.1	26.7
30.4	27.7	32.1	25.5	27.4	26.8	27.6	27.2	29.1	29.9
30.2	27.6	31.0	24.9	27.4	26.4	27.4	26.9	28.6	29.1
30.5	27.9	30.9	25.5	26.5	26.5	27.5	26.8	28.3	29.9
29.4	29.2	29.9	25.5	26.4	26.6	27.3	27.3	27.3	28.5
30.8	29.0	30.7	25.8	26.3	27.1	28.1	27.3	27.4	30.4
31.2	28.3	31.8	25.1	26.0	26.9	28.0	28.9	27.9	30.9
31.0	29.0	30.4	25.4	26.1	27.6	28.8	29.1	27.2	30.5
30.3	27.4	30.6	25.3	27.2	27.8	28.1	28.3	26.7	31.0
31.1	26.5	30.7	25.3	28.8	27.1	29.1	28.2	26.9	31.0
30.2	27.7	30.3	24.9	28.1	25.8	28.4	28.5	25.6	31.0
30.1	27.9	30.0	25.6	28.1	25.5	28.8	28.3	26.3	30.5
29.7	27.4	29.3	25.2	27.5	26.2	28.7	28.1	27.7	30.6
30.0	29.2	28.7	25.5	26.1	26.5	28.5	28.2	28.0	30.2
28.5	28.4	28.8	26.4	24.6	27.9	27.4	29.4	27.0	29.9
29.5	28.9	29.6	28.2	25.6	27.7	27.1	28.6	28.4	29.8
28.6	28.5	30.0	28.7	25.5	29.1	26.6	28.2	28.3	29.4
27.4	28.4	30.6	28.5	25.1	28.9	25.7	29.0	26.8	28.9
27.2	28.3	30.7	27.5	25.8	28.5	27.1	28.9	26.1	29.5
28.4	28.0	30.1	26.7	26.6	28.7	28.8	28.1	27.0	29.5
29.7	28.5	30.8	26.0	26.7	28.6	29.0	28.4	27.2	30.5
29.5	28.4	31.3	25.6	26.9	27.3	29.3	28.2	28.5	29.8
28.7	28.5	31.1	27.0	26.9	27.8	28.3	30.4	30.4	30.7
28.9	28.5	31.0	27.8	27.5	27.6	27.5	29.6	30.3	29.5
28.6	28.4	31.6	29.2	27.4	26.7	26.5	29.0	29.7	30.6
27.1	28.6	30.5	28.5	27.2	26.4	26.3	27.2	29.2	31.1
26.8	27.9	29.7	27.5	26.7	26.5	26.5	27.5	29.4	30.9
28.5	28.1	29.9	26.3	26.9	27.3	27.0	26.3	28.1	31.1
28.5	27.3	29.3	25.5	25.7	27.4	27.9	28.1	26.7	31.5
27.3	26.8	30.2	24.2	26.9	27.3	28.3	28.2	28.6	31.4
26.8	27.7	31.0	23.6	26.5	27.6	28.0	28.3	28.3	31.2
28.0	27.8	31.4	24.1	26.1	26.7	28.3	27.0	27.6	31.1
27.7	28.5	31.0	22.4	26.3	27.0	27.9	27.4	28.6	29.2
27.8	28.8	31.1	22.4	25.4	26.0	27.2	28.8	28.8	29.1
28.2	30.1	30.8	21.8	25.3	25.2	27.0	29.9	28.6	29.6
28.0	29.6	31.1	23.2	26.2	23.9	27.0	28.8	27.2	28.9
27.2	29.4	31.1	25.0	28.1	26.6	26.8	29.5	27.1	29.6
26.7	29.0	31.1	25.0	27.4	28.2	27.8	27.8	27.5	30.0
26.1	28.4	31.7	25.4	27.3	28.9	27.6	29.5	26.5	30.1
28.6	27.6	30.9	25.2	27.6	28.2	27.3	29.9	27.2	30.2
29.3	27.9	29.9	25.0	26.8	28.3	27.9	29.4	26.5	30.2
27.9	29.9	30.1	23.9	26.9	27.8	29.2	28.7	26.5	28.2
26.9	29.2	30.0	26.7	26.4	27.1	29.1	28.1	26.4	28.3
28.2	28.8	29.3	26.0	29.4	27.3	29.7	27.4	25.8	29.1
28.8	27.4	29.5	26.0	29.7	28.5	29.6	27.0	27.5	27.7
28.1	27.3	30.1	25.6	28.6	27.9	28.1	28.3	30.6	27.6
28.1	27.7	31.2	24.7	27.7	28.0	27.3	28.1	29.7	28.7
27.8	29.8	30.5	24.4	27.4	28.7	26.3	28.0	29.3	29.3
27.1	30.2	29.3	24.5	26.9	29.1	27.4	28.1	28.9	29.2
26.9	30.4	30.3	26.7	26.6	28.2	27.7	26.3	26.9	30.1
28.4	29.5	30.2	26.7	26.1	28.4	27.8	26.1	27.0	30.8
28.2	30.6	29.9	26.1	26.1	28.9	26.9	26.6	27.7	30.1
29.0	30.2	32.1	24.4	27.5	28.0	27.2	28.7	26.4	30.5
28.5	30.0	30.6	24.5	28.3	26.9	28.1	27.7	25.4	29.5
28.1	29.7	30.6	25.3	28.1	26.9	27.9	27.9	25.7	30.4
27.4	28.9	29.6	25.9	27.4	27.2	27.8	28.1	27.1	29.3
27.2	28.7	29.3	26.1	28.0	27.2	28.4	27.5	26.8	30.3
27.5	28.1	30.0	26.6	26.9	27.9	27.5	26.4	25.9	28.5
27.4	29.6	30.7	25.5	26.0	27.1	28.5	26.1	26.2	29.2
28.7	29.1	29.4	26.2	26.3	27.0	28.5	26.2	27.8	30.3
29.1	30.1	30.4	28.0	25.7	27.2	28.2	28.6	27.8	30.8
30.1	29.9	31.6	28.0	25.2	28.1	28.7	27.6	27.5	30.4
31.2	30.3	30.6	27.2	26.7	28.2	28.9	27.2	29.1	29.9
31.2	30.1	29.9	26.8	26.8	29.4	28.8	28.1	29.0	32.0
28.9	31.5	31.2	26.0	27.4	28.8	28.5	27.4	28.5	30.8
27.1	30.7	31.0	26.5	27.0	28.4	27.4	27.3	29.4	30.0
26.6	30.9	31.5	26.2	26.3	28.1	26.9	28.7	29.4	29.4
29.5	31.9	30.6	25.6	25.8	28.0	27.4	28.1	28.2	27.8
28.6	30.3	30.3	26.7	27.2	27.7	26.9	27.8	28.2	30.8
30.3	31.2	31.0	26.7	28.1	27.0	27.6	28.9	28.7	30.9
29.9	29.8	30.9	25.4	27.7	26.7	27.7	28.2	28.5	30.9
28.9	29.5	31.0	25.0	27.3	29.7	27.3	27.2	28.5	29.6
30.7	28.6	31.2	25.7	28.0	29.2	27.7	26.1	28.7	30.7
30.6	29.2	31.9	24.8	28.6	28.5	27.3	26.5	28.7	30.7
30.8	28.7	30.1	25.4	27.6	28.7	27.5	29.5	28.0	30.0
31.5	29.4	29.6	25.4	27.3	27.9	27.6	28.8	28.3	30.6
31.0	29.6	28.9	24.8	29.3	27.5	27.3	29.7	27.3	29.6
30.1	29.5	29.4	25.1	30.2	28.0	26.7	29.0	26.4	29.5
29.5	29.0	29.0	24.7	29.2	28.3	27.2	28.7	25.7	29.3
28.0	31.2	28.3	25.2	29.7	27.4	25.8	27.6	28.0	29.3
27.7	31.2	26.7	25.0	29.5	28.2	26.7	27.7	27.4	28.7
29.6	30.9	27.2	25.0	29.2	28.5	28.5	27.5	26.7	30.0
30.5	29.9	26.6	25.7	29.2	29.0	28.6	29.2	27.9	29.2
30.9	30.9	27.2	26.3	29.1	29.0	29.1	29.0	28.1	30.1
32.2	31.7	29.2	25.0	28.4	29.0	29.1	28.5	28.0	30.4
31.7	32.3	31.9	25.8	28.7	28.6	29.6	28.9	28.2	30.4
30.3	32.2	33.0	25.8	27.9	28.9	29.0	29.0	28.5	28.7
28.9	32.6	33.0	26.3	31.7	28.3	28.5	28.2	27.6	30.3
29.8	31.4	33.0	26.5	32.0	27.1	27.2	27.1	28.6	29.5
31.2	28.9	31.9	26.4	33.5	27.5	26.1	26.7	29.3	29.4
31.3	28.5	30.6	25.3	32.8	27.4	26.6	27.7	30.4	30.6
30.0	28.8	31.5	26.4	31.7	27.9	27.0	27.0	30.0	30.5
29.1	28.3	31.1	24.7	31.4	28.3	26.5	28.3	29.6	29.5
28.9	29.3	31.3	26.4	30.0	29.6	27.9	28.6	29.3	30.3
27.6	30.5	31.0	26.0	29.1	29.5	29.4	27.9	29.4	30.0
29.1	30.0	29.4	25.4	31.0	29.8	30.3	27.5	28.5	28.4
29.6	28.8	28.5	24.3	32.0	30.0	29.0	28.5	28.3	29.2
28.2	28.9	29.0	25.2	30.9	29.5	28.3	28.6	28.1	27.8
28.4	28.4	30.0	24.8	31.2	29.5	27.4	28.1	27.3	27.0
29.1	28.1	30.0	25.3	30.0	28.4	26.5	27.5	31.2	28.1
28.5	27.8	30.7	26.6	29.0	27.8	25.6	28.3	30.0	27.6
28.8	31.2	30.8	26.8	28.2	26.6	24.6	27.9	30.5	26.3
30.1	30.1	30.0	25.5	30.2	28.1	26.0	27.4	30.8	28.3
29.6	30.2	29.1	27.1	31.1	28.5	26.5	26.7	32.1	29.7
28.1	29.7	28.8	26.4	30.0	27.6	26.9	26.7	32.6	28.2
29.3	30.2	28.5	26.0	29.4	27.1	27.2	25.8	32.5	28.8
29.7	29.7	29.6	25.2	28.8	27.9	27.6	26.5	32.3	28.5
29.8	30.7	29.5	24.2	28.4	27.1	27.1	27.2	32.5	27.5
31.2	30.5	29.1	24.9	28.1	26.7	29.3	28.2	31.0	26.6
32.1	30.2	30.9	25.0	29.7	27.6	28.3	27.9	29.3	27.3
30.2	29.9	31.0	24.5	31.6	29.1	27.7	27.1	30.4	27.9
29.7	30.0	30.1	25.2	31.1	28.1	27.6	27.1	30.0	27.9
28.7	30.5	29.9	26.4	32.2	28.4	26.9	26.7	29.4	28.7
30.6	30.2	31.0	25.7	31.7	27.3	27.4	27.3	29.2	29.1
30.9	30.8	30.1	25.8	31.0	26.9	27.3	26.7	30.8	29.3
30.6	31.4	29.2	25.1	28.9	27.3	29.3	26.9	30.4	28.6
30.4	32.4	28.5	25.2	29.2	27.4	29.1	27.4	30.5	29.3
31.0	30.6	27.6	25.1	27.4	28.8	29.2	27.1	30.1	28.3
30.4	29.5	30.4	24.4	28.4	30.1	29.6	27.3	30.0	29.8
30.5	30.1	29.5	24.8	28.1	30.5	30.0	27.5	28.8	29.8
30.0	29.6	28.8	26.0	28.3	30.2	29.8	26.2	29.0	29.7
29.4	30.2	29.0	26.3	29.3	30.5	28.7	28.0	29.1	29.6
29.2	30.6	28.6	25.6	29.5	30.2	28.3	28.5	28.8	29.0
28.3	30.7	30.5	24.0	28.8	29.1	26.9	28.0	30.1	28.0
26.9	29.6	31.9	24.3	30.2	30.2	26.7	26.7	30.7	27.1
28.1	29.5	32.7	26.0	29.1	29.6	25.7	26.2	30.8	28.9
27.3	28.4	32.3	25.5	27.2	29.3	25.6	26.3	31.4	29.2
27.8	29.5	32.4	25.8	26.9	28.3	25.6	25.1	31.9	30.8
28.3	30.7	30.7	26.4	28.1	28.7	26.6	26.3	31.1	29.8
28.8	30.5	28.7	25.5	28.4	28.1	26.2	27.7	30.8	28.8
28.6	30.9	28.5	24.5	29.5	28.6	27.0	28.3	30.1	29.4
29.4	30.2	28.7	24.5	30.5	28.0	28.2	29.0	28.9	28.8
29.1	30.8	29.1	23.6	30.5	27.8	27.2	30.1	28.6	28.3
31.3	30.7	29.5	24.7	30.5	27.1	27.1	29.7	29.2	28.7
31.2	30.7	30.3	24.7	28.9	26.6	26.5	28.8	28.7	29.4
30.2	31.3	30.7	26.5	27.9	26.4	26.7	27.6	28.9	29.8
30.1	30.3	30.7	26.0	27.1	26.4	26.7	26.6	29.7	29.9
29.5	31.6	29.9	26.2	26.5	27.7	27.2	26.5	31.2	30.6
29.0	30.8	31.7	25.6	28.5	28.1	27.5	28.9	30.6	28.8
29.6	28.7	30.8	24.7	29.0	27.8	27.3	29.0	30.9	27.3
28.8	28.7	31.4	24.6	29.3	27.3	27.5	28.6	31.7	27.0
29.4	27.6	31.5	26.6	29.5	27.2	27.1	29.4	31.4	27.1
31.9	26.8	29.3	26.2	29.3	27.7	26.5	29.9	30.7	27.5
30.7	26.9	27.4	26.1	30.2	27.0	25.7	28.8	30.7	28.4
29.9	27.8	28.4	25.8	29.3	26.6	26.3	28.1	29.8	28.6
28.3	28.5	27.0	24.2	29.6	26.9	28.4	28.0	30.3	29.1
27.7	29.0	29.3	23.4	30.1	27.2	28.7	27.7	30.1	28.7
26.4	30.3	28.0	23.6	30.8	27.4	29.0	28.6	28.9	28.2
29.0	31.3	28.0	23.6	30.9	27.4	28.8	28.8	29.9	28.2
28.6	32.0	28.4	24.7	31.9	27.8	28.3	27.1	30.6	29.9
28.9	30.7	27.3	24.7	31.3	28.2	27.4	27.9	30.7	29.2
29.2	31.5	26.9	24.8	32.1	27.8	27.1	27.1	29.7	30.4
29.0	30.3	28.2	24.9	31.7	29.0	26.3	27.3	29.4	30.3
26.5	30.4	29.1	25.3	32.0	28.7	26.1	26.8	28.1	29.8
26.5	29.8	27.6	25.1	31.5	29.5	25.6	28.4	27.5	29.4
29.4	30.6	27.3	25.5	31.2	29.7	25.3	26.9	28.8	29.1
30.9	31.0	27.5	26.0	29.2	29.3	25.5	27.6	29.5	27.8
31.0	31.2	26.6	24.4	29.9	28.9	24.4	26.1	29.7	27.9
31.1	31.7	25.6	23.6	29.5	29.7	25.2	26.6	30.5	28.2
30.7	32.7	25.8	24.2	29.9	29.5	25.3	26.9	29.1	29.1
29.0	31.9	26.8	24.7	30.1	28.8	26.3	27.7	31.5	29.4
28.1	29.9	26.8	25.2	28.9	29.3	25.2	26.6	31.6	29.5
28.5	29.5	26.3	23.9	29.4	28.4	25.7	28.7	29.9	29.4
28.0	33.3	27.4	24.8	30.7	27.2	24.5	29.4	29.2	30.1
28.3	32.8	28.1	27.0	29.7	27.1	24.2	28.2	28.5	29.9
28.1	32.6	27.0	26.9	30.6	28.5	24.9	27.3	29.7	29.8
28.9	32.7	26.2	25.6	31.3	28.1	24.9	27.7	28.0	28.9
30.5	32.1	25.9	25.7	30.2	29.4	25.8	29.2	28.0	29.6
29.0	31.0	28.2	25.7	30.1	29.1	25.9	28.3	28.5	28.4
28.9	30.9	27.9	25.9	31.0	29.7	26.5	27.5	29.9	28.7
30.5	30.0	28.2	26.0	30.0	28.7	28.0	29.0	29.3	28.7
29.6	29.3	28.9	25.9	30.5	29.0	27.4	28.5	29.1	30.2
29.2	30.0	29.0	26.0	31.2	28.3	27.4	27.7	27.8	30.5
29.6	29.9	28.2	25.9	29.2	29.3	27.3	27.7	28.4	31.2
29.5	30.2	27.5	26.2	29.8	29.0	26.9	27.6	28.5	31.5
28.4	30.9	27.7	26.0	28.7	28.5	26.7	27.7	27.6	30.6
28.3	31.6	27.1	27.7	28.3	28.2	28.5	28.1	28.0	30.5
28.2	31.6	28.5	25.8	28.0	28.2	27.6	28.6	29.5	28.5
29.0	34.1	27.5	27.2	30.8	27.5	27.9	27.9	29.0	28.6
27.8	32.6	27.8	26.7	30.6	29.0	28.2	28.1	29.8	27.5
27.2	31.9	26.7	28.1	30.7	29.1	28.9	28.8	30.2	28.2
28.8	30.7	27.5	26.4	31.4	28.4	27.7	28.5	29.0	27.5
29.2	29.7	28.1	26.8	31.1	29.1	28.1	27.7	28.2	28.5
29.3	29.0	27.5	26.6	31.9	29.8	28.0	28.4	28.8	28.6
30.0	30.0	27.7	25.2	30.2	30.0	28.1	29.0	27.9	29.9
30.0	28.5	27.1	24.7	29.9	31.7	29.2	28.2	30.4	28.9
30.3	28.5	29.6	26.5	28.3	32.4	28.4	27.6	29.8	28.9
30.3	29.1	28.7	25.4	28.3	31.7	29.2	26.8	28.9	28.4
31.2	29.0	28.4	24.1	28.2	30.9	28.0	27.0	28.5	27.6
30.4	29.1	29.0	24.3	29.9	30.2	27.1	27.9	27.9	27.4
30.8	30.5	29.6	24.3	29.6	29.4	27.9	27.2	27.2	27.3
31.9	31.1	29.0	24.2	30.5	28.5	27.2	26.5	27.4	27.1
31.1	31.0	28.6	26.2	30.3	27.7	27.5	27.3	27.8	26.8
30.7	29.6	27.9	27.2	30.0	31.1	27.7	26.7	28.3	27.3
32.5	29.4	26.9	27.4	29.7	31.2	28.4	25.2	26.9	27.1
33.1	29.2	26.1	26.6	30.2	31.3	27.6	25.7	27.9	27.8
32.3	27.7	25.9	26.0	30.1	31.3	27.5	29.3	28.3	30.6
31.5	28.7	27.3	25.9	29.3	33.5	28.0	28.5	28.3	30.3
30.9	29.2	26.4	26.0	31.5	31.4	27.8	29.5	29.0	30.7
30.8	29.4	25.9	25.9	31.2	31.1	27.6	30.5	27.3	29.0
31.5	30.0	26.4	26.3	30.1	31.1	28.0	30.4	27.1	30.5
31.9	31.1	26.1	25.9	29.6	30.4	27.2	30.6	27.9	29.1
31.6	31.1	26.3	24.8	29.7	29.2	27.4	29.3	27.3	29.5
31.0	31.7	25.9	24.1	31.0	30.3	27.3	27.7	27.7	29.2
31.3	31.4	25.9	23.2	29.3	30.4	26.4	27.4	26.6	29.0
31.1	32.2	26.3	23.9	29.8	30.5	27.0	27.1	27.1	29.5
31.5	32.3	27.6	24.4	30.9	29.5	27.0	26.2	26.4	28.9
31.9	30.5	27.9	24.3	30.7	28.9	28.6	26.2	27.1	28.1
32.5	30.3	27.7	24.0	29.2	28.3	29.5	25.8	26.9	28.8
31.9	30.9	27.0	24.2	29.0	28.2	28.9	25.0	28.4	28.7
30.1	29.5	28.5	24.2	29.5	29.4	28.2	25.8	31.1	28.3
29.5	31.1	27.8	26.4	29.2	29.5	27.8	25.9	29.9	30.3
29.2	31.5	27.1	25.3	30.1	28.8	26.7	26.4	30.0	28.9
28.8	32.0	29.1	24.5	29.6	29.3	27.0	26.9	28.7	28.6
27.7	31.6	27.5	24.8	29.6	29.8	27.7	27.3	29.7	29.6
31.2	31.4	27.1	25.5	29.1	30.8	27.0	26.7	30.1	28.5
30.6	30.6	27.4	25.7	30.0	31.5	26.7	26.7	30.3	30.1
30.1	30.9	27.0	24.9	29.3	31.7	27.4	26.4	29.8	29.8
29.1	31.8	27.9	25.9	28.7	31.5	27.1	26.1	29.7	29.9
28.7	31.9	28.2	26.4	27.9	31.4	27.6	27.0	28.4	31.5
28.5	32.6	27.7	26.5	27.8	31.3	28.1	27.1	28.0	31.3
29.1	32.5	26.6	27.0	27.7	30.9	27.5	26.6	27.9	31.4
29.3	33.3	26.2	26.2	28.2	30.0	27.1	27.2	26.2	31.1
29.8	33.2	26.5	26.3	30.5	29.9	27.4	27.9	26.3	31.2
29.8	33.6	26.5	24.8	31.4	30.7	26.1	26.7	26.0	30.8
