# Supplementary material for: Iterative improvement in the automatic modular design of robot swarms
Source: PeerJ Comput Sci. 2020 Dec 7;6:e322. doi: 10.7717/peerj-cs.322 (PMC7924708; doi:10.7717/peerj-cs.322)
Supplement: Supplemental Information 1 — Data sorted in directories by budget and design method. Each folder contains the file controller.txt containing a textual representation of the instances of control software generated for the configuration described by the folders. The file scores.csv contains a comma separated list with the performances of each instance of control software. [file peerj-cs-06-322-s001.zip › experiments_12_5k/BT_for_irace/controller.txt]

--nroot 3 --nchildroot 3 --n0 0 --nchild0 2 --n00 6 --c00 0 --p00 0.48 --n01 5 --a01 0 --rwm01 5 --p01 0 --n1 0 --nchild1 2 --n10 6 --c10 2 --p10 0.83 --n11 5 --a11 2 --p11 0 --n2 0 --nchild2 2 --n20 6 --c20 5 --p20 0.61 --n21 5 --a21 3 --p21 0
--nroot 3 --nchildroot 4 --n0 0 --nchild0 2 --n00 6 --c00 0 --p00 0.79 --n01 5 --a01 0 --rwm01 6 --p01 0 --n1 0 --nchild1 2 --n10 6 --c10 0 --p10 0.75 --n11 5 --a11 5 --rep11 2.21 --p11 0 --n2 0 --nchild2 2 --n20 6 --c20 2 --p20 0.27 --n21 5 --a21 2 --p21 0 --n3 0 --nchild3 2 --n30 6 --c30 1 --p30 0.47 --n31 5 --a31 3 --p31 0
--nroot 3 --nchildroot 3 --n0 0 --nchild0 2 --n00 6 --c00 2 --p00 0.3 --n01 5 --a01 2 --p01 0 --n1 0 --nchild1 2 --n10 6 --c10 1 --p10 0.7 --n11 5 --a11 3 --p11 0 --n2 0 --nchild2 2 --n20 6 --c20 0 --p20 0.51 --n21 5 --a21 0 --rwm21 6 --p21 0
--nroot 3 --nchildroot 3 --n0 0 --nchild0 2 --n00 6 --c00 0 --p00 0.72 --n01 5 --a01 0 --rwm01 5 --p01 0 --n1 0 --nchild1 2 --n10 6 --c10 2 --p10 0.35 --n11 5 --a11 2 --p11 0 --n2 0 --nchild2 2 --n20 6 --c20 1 --p20 0.2 --n21 5 --a21 3 --p21 0
--nroot 3 --nchildroot 4 --n0 0 --nchild0 2 --n00 6 --c00 1 --p00 0.64 --n01 5 --a01 3 --p01 0 --n1 0 --nchild1 2 --n10 6 --c10 0 --p10 0.71 --n11 5 --a11 0 --rwm11 6 --p11 0 --n2 0 --nchild2 2 --n20 6 --c20 2 --p20 0.53 --n21 5 --a21 2 --p21 0 --n3 0 --nchild3 2 --n30 6 --c30 5 --p30 0.41 --n31 5 --a31 4 --att31 3.12 --p31 0
--nroot 3 --nchildroot 4 --n0 0 --nchild0 2 --n00 6 --c00 0 --p00 0.89 --n01 5 --a01 0 --rwm01 6 --p01 0 --n1 0 --nchild1 2 --n10 6 --c10 2 --p10 0.45 --n11 5 --a11 2 --p11 0 --n2 0 --nchild2 2 --n20 6 --c20 5 --p20 0.09 --n21 5 --a21 2 --p21 0 --n3 0 --nchild3 2 --n30 6 --c30 1 --p30 0.67 --n31 5 --a31 3 --p31 0
--nroot 3 --nchildroot 3 --n0 0 --nchild0 2 --n00 6 --c00 0 --p00 0.8 --n01 5 --a01 0 --rwm01 6 --p01 0 --n1 0 --nchild1 2 --n10 6 --c10 4 --p10 10 --w10 7.18 --n11 5 --a11 3 --p11 0 --n2 0 --nchild2 2 --n20 6 --c20 2 --p20 0.34 --n21 5 --a21 2 --p21 0
--nroot 3 --nchildroot 2 --n0 0 --nchild0 2 --n00 6 --c00 0 --p00 0.6 --n01 5 --a01 0 --rwm01 5 --p01 0 --n1 0 --nchild1 2 --n10 6 --c10 2 --p10 0.5 --n11 5 --a11 2 --p11 0
--nroot 3 --nchildroot 4 --n0 0 --nchild0 2 --n00 6 --c00 0 --p00 0.58 --n01 5 --a01 0 --rwm01 5 --p01 0 --n1 0 --nchild1 2 --n10 6 --c10 1 --p10 0.9 --n11 5 --a11 5 --rep11 1.74 --p11 0 --n2 0 --nchild2 2 --n20 6 --c20 1 --p20 0.41 --n21 5 --a21 0 --rwm21 46 --p21 0 --n3 0 --nchild3 2 --n30 6 --c30 2 --p30 0.17 --n31 5 --a31 2 --p31 0
--nroot 3 --nchildroot 3 --n0 0 --nchild0 2 --n00 6 --c00 0 --p00 0.62 --n01 5 --a01 0 --rwm01 5 --p01 0 --n1 0 --nchild1 2 --n10 6 --c10 2 --p10 0.83 --n11 5 --a11 2 --p11 0 --n2 0 --nchild2 2 --n20 6 --c20 1 --p20 0.4 --n21 5 --a21 3 --p21 0
