# Supplementary material for: Iterative improvement in the automatic modular design of robot swarms
Source: PeerJ Comput Sci. 2020 Dec 7;6:e322. doi: 10.7717/peerj-cs.322 (PMC7924708; doi:10.7717/peerj-cs.322)
Supplement: Supplemental Information 1 — Data sorted in directories by budget and design method. Each folder contains the file controller.txt containing a textual representation of the instances of control software generated for the configuration described by the folders. The file scores.csv contains a comma separated list with the performances of each instance of control software. [file peerj-cs-06-322-s001.zip › experiments_12_5k/BT_for_irace/scores.csv]

Design	Simulation	Pseudoreality	Reality
	27.0	24.7
	28.5	26.0
	30.0	26.7
	28.2	29.3
	28.6	29.3
	31.0	26.6
	26.3	24.2
	26.4	24.1
	25.7	26.0
	28.5	26.2
