# Supplementary material for: Iterative improvement in the automatic modular design of robot swarms
Source: PeerJ Comput Sci. 2020 Dec 7;6:e322. doi: 10.7717/peerj-cs.322 (PMC7924708; doi:10.7717/peerj-cs.322)
Supplement: Supplemental Information 1 — Data sorted in directories by budget and design method. Each folder contains the file controller.txt containing a textual representation of the instances of control software generated for the configuration described by the folders. The file scores.csv contains a comma separated list with the performances of each instance of control software. [file peerj-cs-06-322-s001.zip › experiments_12_5k/BT_for_minimal/controller.txt]

--bt-config --nroot 3 --nchildroot 4 --n0 0 --nchild0 2 --n00 6 --c00 2 --p00 0.95 --n01 5 --a01 2 --p01 0 --n1 0 --nchild1 2 --n10 6 --c10 1 --p10 0.33 --n11 5 --a11 3 --p11 0 --n2 0 --nchild2 2 --n20 6 --c20 4 --w20 11.93 --p20 9 --n21 5 --a21 0 --rwm21 62 --p21 0 --n3 0 --nchild3 2 --n30 6 --c30 0 --p30 0.69 --n31 5 --a31 0 --rwm31 4 --p31 0
--bt-config --nroot 3 --nchildroot 4 --n0 0 --nchild0 2 --n00 6 --c00 0 --p00 0.48 --n01 5 --a01 0 --rwm01 6 --p01 0 --n1 0 --nchild1 2 --n10 6 --c10 2 --p10 0.14 --n11 5 --a11 2 --p11 0 --n2 0 --nchild2 2 --n20 6 --c20 2 --p20 0.85 --n21 5 --a21 0 --rwm21 18 --p21 0 --n3 0 --nchild3 2 --n30 6 --c30 5 --p30 0.67 --n31 5 --a31 2 --p31 0
--bt-config --nroot 3 --nchildroot 3 --n0 0 --nchild0 2 --n00 6 --c00 0 --p00 0.91 --n01 5 --a01 0 --rwm01 3 --p01 0 --n1 0 --nchild1 2 --n10 6 --c10 5 --p10 0.46 --n11 5 --a11 3 --p11 0 --n2 0 --nchild2 2 --n20 6 --c20 2 --p20 0.22 --n21 5 --a21 2 --p21 0
--bt-config --nroot 3 --nchildroot 4 --n0 0 --nchild0 2 --n00 6 --c00 2 --p00 0.57 --n01 5 --a01 2 --p01 0 --n1 0 --nchild1 2 --n10 6 --c10 2 --p10 0.33 --n11 5 --a11 1 --p11 0 --n2 0 --nchild2 2 --n20 6 --c20 0 --p20 0.30 --n21 5 --a21 0 --rwm21 8 --p21 0 --n3 0 --nchild3 2 --n30 6 --c30 2 --p30 0.09 --n31 5 --a31 2 --p31 0
--bt-config --nroot 3 --nchildroot 4 --n0 0 --nchild0 2 --n00 6 --c00 2 --p00 0.61 --n01 5 --a01 2 --p01 0 --n1 0 --nchild1 2 --n10 6 --c10 1 --p10 0.69 --n11 5 --a11 3 --p11 0 --n2 0 --nchild2 2 --n20 6 --c20 0 --p20 0.86 --n21 5 --a21 0 --rwm21 6 --p21 0 --n3 0 --nchild3 2 --n30 6 --c30 4 --w30 6.47 --p30 9 --n31 5 --a31 4 --att31 2.31 --p31 0
--bt-config --nroot 3 --nchildroot 3 --n0 0 --nchild0 2 --n00 6 --c00 4 --w00 10.58 --p00 3 --n01 5 --a01 4 --att01 4.12 --p01 0 --n1 0 --nchild1 2 --n10 6 --c10 2 --p10 0.06 --n11 5 --a11 2 --p11 0 --n2 0 --nchild2 2 --n20 6 --c20 0 --p20 0.54 --n21 5 --a21 0 --rwm21 4 --p21 0
--bt-config --nroot 3 --nchildroot 4 --n0 0 --nchild0 2 --n00 6 --c00 3 --w00 14.30 --p00 1 --n01 5 --a01 0 --rwm01 38 --p01 0 --n1 0 --nchild1 2 --n10 6 --c10 2 --p10 0.10 --n11 5 --a11 2 --p11 0 --n2 0 --nchild2 2 --n20 6 --c20 1 --p20 0.21 --n21 5 --a21 3 --p21 0 --n3 0 --nchild3 2 --n30 6 --c30 0 --p30 0.95 --n31 5 --a31 0 --rwm31 5 --p31 0
--bt-config --nroot 3 --nchildroot 3 --n0 0 --nchild0 2 --n00 6 --c00 0 --p00 0.76 --n01 5 --a01 0 --rwm01 6 --p01 0 --n1 0 --nchild1 2 --n10 6 --c10 2 --p10 0.58 --n11 5 --a11 2 --p11 0 --n2 0 --nchild2 2 --n20 6 --c20 1 --p20 0.06 --n21 5 --a21 3 --p21 0
--bt-config --nroot 3 --nchildroot 4 --n0 0 --nchild0 2 --n00 6 --c00 1 --p00 0.87 --n01 5 --a01 3 --p01 0 --n1 0 --nchild1 2 --n10 6 --c10 0 --p10 0.96 --n11 5 --a11 0 --rwm11 6 --p11 0 --n2 0 --nchild2 2 --n20 6 --c20 2 --p20 0.54 --n21 5 --a21 2 --p21 0 --n3 0 --nchild3 2 --n30 6 --c30 4 --w30 18.21 --p30 5 --n31 5 --a31 1 --p31 0
--bt-config --nroot 3 --nchildroot 3 --n0 0 --nchild0 2 --n00 6 --c00 0 --p00 0.26 --n01 5 --a01 0 --rwm01 5 --p01 0 --n1 0 --nchild1 2 --n10 6 --c10 2 --p10 0.21 --n11 5 --a11 2 --p11 0 --n2 0 --nchild2 2 --n20 6 --c20 1 --p20 0.45 --n21 5 --a21 3 --p21 0
