# Supplementary material for: Iterative improvement in the automatic modular design of robot swarms
Source: PeerJ Comput Sci. 2020 Dec 7;6:e322. doi: 10.7717/peerj-cs.322 (PMC7924708; doi:10.7717/peerj-cs.322)
Supplement: Supplemental Information 1 — Data sorted in directories by budget and design method. Each folder contains the file controller.txt containing a textual representation of the instances of control software generated for the configuration described by the folders. The file scores.csv contains a comma separated list with the performances of each instance of control software. [file peerj-cs-06-322-s001.zip › experiments_12_5k/BT_for_minimal/score_development.csv]

0.0	0.0	0.0	0.0	0.0	0.0	0.0	0.0	0.0	0.0
2.6	0.0	0.0	0.0	0.3	0.1	0.6	0.5	0.0	2.5
2.9	0.0	2.8	0.7	0.1	0.2	0.7	0.5	0.0	2.1
3.4	2.2	2.9	1.2	1.5	0.1	0.8	0.6	0.0	2.1
3.4	2.5	3.1	2.8	2.2	0.1	1.7	0.6	0.0	2.3
3.1	2.8	3.2	2.6	5.0	0.2	1.8	1.6	0.0	2.0
2.3	3.1	3.2	7.4	4.4	1.1	2.1	2.2	0.1	2.2
2.2	3.5	2.9	6.6	4.9	1.1	2.2	1.9	0.9	2.3
11.1	3.7	2.4	7.6	7.8	0.7	2.6	1.9	1.0	2.3
11.1	3.7	2.6	14.5	7.9	0.6	2.8	2.1	0.8	2.3
10.5	3.4	2.7	17.8	8.6	0.4	2.5	2.3	0.6	2.5
10.8	3.5	2.5	17.8	7.8	0.4	2.3	2.4	4.6	2.5
11.6	3.3	2.3	17.2	7.7	0.9	3.1	2.7	7.7	2.6
10.9	3.2	2.3	18.0	7.7	1.1	3.4	2.7	7.5	2.5
11.7	4.5	2.1	17.5	7.5	7.1	3.5	2.5	7.1	2.2
12.4	4.6	2.6	16.8	6.9	6.8	3.6	2.3	8.0	2.1
13.2	4.2	2.3	16.8	7.4	6.3	2.9	2.4	7.8	1.8
13.1	4.4	2.6	15.9	7.1	6.2	2.5	2.2	7.1	1.7
14.9	3.7	3.0	15.6	7.1	6.3	2.1	2.2	7.4	6.3
15.1	3.8	3.0	15.5	7.0	7.6	2.0	2.5	13.0	6.0
15.1	3.6	2.4	15.9	7.4	7.1	2.1	2.4	14.0	6.0
14.4	3.4	2.8	16.8	8.0	7.2	2.6	2.9	13.6	6.8
14.6	3.7	2.4	17.0	13.3	13.1	5.6	4.5	13.8	7.8
14.7	3.8	2.1	16.9	13.9	13.2	14.3	6.5	13.3	8.1
14.3	3.6	2.0	17.3	13.6	13.0	15.8	6.6	13.0	8.6
13.8	3.7	2.5	17.5	13.3	13.2	15.8	5.8	15.5	8.1
13.7	4.0	2.5	17.5	12.5	12.9	15.7	6.0	15.8	7.6
13.9	4.0	9.4	16.5	11.3	12.7	16.3	7.2	14.9	7.1
14.0	3.9	9.5	16.0	10.9	13.2	14.9	7.7	15.5	8.2
14.3	4.0	10.9	15.8	11.4	13.3	15.5	8.8	16.8	8.0
15.1	4.6	10.6	15.2	11.0	12.6	15.8	9.0	16.3	8.4
15.0	4.5	10.9	16.1	12.0	12.4	15.7	9.4	17.1	8.2
15.1	4.4	9.8	16.5	11.8	12.4	19.0	10.3	17.0	8.1
14.8	4.6	9.9	16.3	12.9	12.1	19.9	10.5	16.2	7.9
14.6	4.5	9.4	15.0	12.6	11.7	19.4	10.4	14.9	8.5
14.6	3.8	9.2	16.1	12.4	11.7	19.9	10.6	15.2	7.7
15.0	3.9	8.8	16.0	13.0	13.3	19.4	10.3	13.8	7.8
14.5	3.6	8.7	16.4	12.4	13.0	18.8	10.2	14.4	14.2
14.6	3.3	9.1	15.5	13.7	13.8	17.5	10.2	15.6	14.4
14.7	3.5	9.0	15.5	14.3	14.0	17.9	9.7	15.7	13.8
15.2	3.6	9.6	15.9	14.0	14.9	17.6	9.4	15.1	14.9
15.0	3.6	9.7	17.0	14.2	14.2	18.1	9.7	16.2	14.6
15.2	3.9	9.0	16.8	13.0	14.6	19.0	8.7	15.3	14.8
14.3	4.0	9.1	16.7	12.6	13.9	18.4	8.9	15.5	15.1
13.5	4.5	9.7	16.8	11.3	13.7	19.4	8.6	15.5	15.5
14.4	4.4	9.5	16.6	10.8	13.3	18.9	9.9	15.3	14.5
13.6	4.1	9.4	15.6	10.2	12.8	18.7	10.4	15.2	14.5
14.7	3.4	9.7	16.7	10.3	12.7	18.3	10.5	16.2	14.7
14.6	3.2	10.4	18.0	11.0	12.3	18.7	10.2	15.4	14.5
14.1	4.0	10.6	16.9	10.9	12.1	18.7	9.9	16.1	14.2
13.6	4.0	10.5	17.1	11.1	11.1	18.7	11.0	16.7	14.9
14.3	3.7	10.6	15.7	12.5	11.6	18.1	11.0	16.3	15.2
13.4	4.2	11.0	15.2	12.1	10.7	18.3	10.8	15.5	14.5
14.0	5.4	10.4	15.4	12.3	13.1	18.8	10.8	15.7	14.4
14.9	5.5	9.7	16.5	12.4	12.7	18.7	10.9	15.5	14.7
15.2	4.8	10.4	16.4	12.6	13.0	19.5	10.3	16.2	15.1
14.5	4.7	10.0	16.7	11.7	11.9	19.0	10.3	16.2	14.1
14.0	3.8	10.1	18.6	13.6	11.6	18.8	10.0	16.3	15.3
14.3	3.8	10.8	18.9	13.7	10.7	18.5	9.8	16.2	15.4
14.3	3.3	11.6	18.7	13.6	10.7	18.6	11.8	16.0	15.7
13.8	4.7	10.4	17.2	13.7	10.6	18.4	11.2	15.2	15.6
12.0	4.6	10.7	16.6	12.8	13.6	19.8	11.3	15.1	15.6
15.8	4.2	10.8	17.8	12.6	13.5	20.0	10.1	15.2	15.1
14.8	4.6	10.2	18.4	11.9	13.9	20.1	10.3	15.0	15.3
15.2	4.6	10.1	17.3	11.8	13.2	20.2	10.4	14.5	14.4
14.8	4.6	10.3	18.3	11.7	13.4	19.5	11.1	14.6	13.2
14.4	4.6	9.8	18.8	11.6	13.6	19.7	10.5	14.5	13.2
13.8	5.1	9.4	18.5	12.2	14.9	20.4	10.4	14.2	13.0
14.1	4.8	9.5	18.9	11.9	15.3	19.6	11.1	15.7	13.4
13.8	5.0	9.3	19.0	12.3	14.9	20.1	11.2	16.7	14.1
13.4	4.3	10.0	19.0	13.1	18.5	20.8	10.1	17.5	15.8
13.1	5.3	10.2	18.9	12.7	18.1	20.7	9.8	16.9	16.0
12.9	4.7	10.2	18.3	11.9	21.0	19.7	9.1	16.5	15.9
12.6	4.5	9.9	17.0	11.5	21.3	19.7	9.3	14.6	15.6
13.1	4.5	9.5	17.0	12.1	21.5	19.1	9.0	14.2	14.5
13.5	4.3	8.7	21.2	12.6	21.8	18.4	11.6	13.8	15.1
13.6	3.7	10.1	21.4	13.0	21.4	18.2	11.8	14.6	14.9
14.1	3.1	10.3	21.7	13.4	20.4	19.0	11.4	14.9	15.4
14.9	2.8	10.1	19.6	13.7	19.6	18.8	11.7	15.0	15.1
14.5	2.8	10.4	18.6	14.2	19.9	19.3	10.7	15.3	15.9
14.1	2.7	11.1	18.1	12.9	19.6	19.7	10.9	15.5	15.2
14.8	2.9	11.1	19.0	12.2	19.8	19.6	11.3	13.8	14.0
14.2	3.7	10.9	21.1	11.7	20.0	18.2	11.1	15.2	12.5
14.1	3.2	10.6	18.8	11.3	18.6	18.5	10.5	15.2	14.1
14.2	2.8	10.7	17.5	10.9	18.0	18.4	10.2	14.5	14.7
14.2	3.3	11.1	19.1	10.6	17.9	17.9	10.2	14.3	15.6
13.5	3.3	9.7	18.4	11.9	16.3	18.5	9.6	14.5	15.4
13.5	3.3	9.8	22.4	12.0	16.5	19.2	10.1	15.5	15.2
12.6	3.9	9.6	22.9	12.0	17.8	19.2	9.8	16.3	14.6
12.1	3.9	8.6	23.9	11.4	17.9	19.2	9.6	15.7	14.5
14.8	3.8	9.4	22.9	11.3	18.2	20.4	9.3	15.3	13.3
14.3	3.2	10.6	21.0	12.2	17.2	19.5	15.3	15.4	13.6
14.9	4.1	11.3	20.8	12.4	17.3	20.1	15.4	15.8	14.0
14.3	3.6	12.9	20.3	15.2	19.0	19.9	15.1	16.2	15.1
14.4	3.9	13.0	20.4	15.9	18.6	20.3	15.7	17.4	15.6
14.9	4.0	12.4	20.8	15.7	18.9	19.7	16.1	17.4	16.4
14.6	3.5	11.9	21.7	15.8	18.8	20.3	15.8	16.4	16.5
14.7	3.6	12.3	21.0	17.8	19.2	20.3	16.0	17.1	16.2
14.0	3.2	11.8	21.1	18.4	18.3	20.4	16.2	15.4	15.9
13.1	4.1	11.9	20.6	19.1	17.4	20.1	16.0	15.2	15.3
12.7	4.0	12.0	20.7	19.9	17.0	19.8	15.6	17.1	14.7
13.0	4.1	12.7	20.5	19.2	16.5	19.4	14.9	16.4	14.2
15.2	4.2	12.0	21.3	18.2	16.2	18.9	14.9	15.3	13.7
15.5	4.2	12.4	20.8	18.6	16.9	21.8	15.7	15.5	13.7
16.1	3.7	12.2	20.4	19.7	17.2	20.7	16.0	15.9	13.3
15.3	3.3	12.3	20.0	19.5	17.1	20.7	15.9	16.0	13.2
14.9	3.3	12.2	19.3	20.1	16.9	21.0	16.7	16.2	15.2
15.5	3.3	11.8	19.9	20.1	16.1	19.9	16.3	15.8	14.0
15.2	3.4	11.0	23.3	20.4	16.1	19.7	16.3	15.5	13.6
15.2	3.7	10.7	22.6	19.9	17.0	20.4	15.8	16.4	13.1
16.1	4.6	11.2	22.0	19.7	16.5	19.6	16.0	15.8	14.1
15.9	4.9	11.1	21.0	17.8	17.2	19.9	15.7	16.3	13.5
15.2	5.2	12.2	20.3	17.5	17.8	20.8	15.7	16.2	14.3
15.2	5.4	12.9	19.9	16.9	17.0	20.0	15.4	15.2	14.3
14.3	5.0	13.0	19.7	17.9	15.5	20.0	14.9	15.6	14.8
14.0	5.3	12.5	20.3	18.0	17.3	20.7	15.1	15.6	14.4
13.5	5.2	12.7	20.4	19.3	17.0	20.3	15.4	15.2	14.7
13.9	5.8	12.1	19.7	18.7	17.2	20.2	16.0	15.2	15.4
13.2	6.5	11.8	18.9	19.2	16.9	21.2	15.7	14.4	15.2
13.4	6.5	11.6	18.3	19.2	16.9	20.6	15.7	14.7	15.6
13.1	6.1	12.4	17.1	19.3	17.4	19.9	15.9	15.7	15.6
12.7	6.4	12.9	16.8	18.8	16.6	20.2	15.6	15.8	14.3
12.4	6.0	12.9	23.8	18.8	17.0	20.8	16.3	15.1	14.3
12.8	5.0	13.4	23.9	19.7	17.4	20.0	15.8	16.5	15.0
12.7	4.8	13.2	23.1	20.1	16.7	20.5	16.1	16.4	14.6
13.2	4.1	12.2	26.5	19.8	17.4	21.7	15.8	16.5	13.9
13.6	3.3	11.9	25.7	20.2	17.6	21.5	15.9	17.0	14.9
14.3	3.4	11.8	24.8	20.8	17.5	20.8	15.5	16.2	14.8
14.3	4.7	11.9	25.5	20.0	17.4	20.6	16.0	15.7	14.0
14.3	5.1	11.7	27.1	19.3	18.0	20.5	15.5	16.4	13.8
14.2	5.0	11.5	26.1	19.2	17.9	21.1	15.4	16.2	14.6
14.3	5.2	10.9	25.6	19.1	17.8	20.8	15.4	15.1	13.8
14.2	4.8	11.9	26.1	19.2	16.9	20.7	16.5	15.7	13.5
13.8	4.4	12.4	26.2	19.1	17.3	20.3	16.8	16.7	14.1
14.2	4.3	12.5	25.2	18.9	16.6	19.8	16.3	17.6	14.1
14.3	4.3	12.3	26.0	19.3	16.3	19.3	15.8	17.5	13.2
14.4	4.8	11.5	27.8	21.0	17.4	19.9	16.2	17.1	13.0
13.9	5.2	12.1	27.1	21.9	17.3	20.6	15.7	16.2	14.0
13.9	5.6	12.8	27.3	20.6	16.6	20.7	15.3	15.2	14.7
14.5	5.4	13.6	26.5	21.3	16.6	21.2	15.8	13.7	14.2
15.0	5.4	13.6	26.1	22.0	17.4	21.9	15.7	16.2	14.3
14.8	5.3	13.4	25.4	21.8	17.4	21.8	15.3	15.9	13.3
15.2	5.3	13.0	25.2	20.6	17.4	20.6	15.4	15.0	14.3
14.8	5.1	13.0	25.6	20.5	17.9	20.9	16.0	15.7	13.6
14.3	4.8	12.2	27.2	20.2	17.6	20.2	16.5	15.5	13.7
14.1	4.5	11.6	27.5	20.8	18.1	20.4	16.1	15.6	12.5
14.7	4.8	11.7	26.1	20.9	17.3	28.0	15.9	15.8	12.0
13.7	16.4	12.1	25.9	20.2	17.4	28.3	16.3	14.9	11.4
12.9	15.0	11.9	25.7	20.2	17.6	26.6	16.9	14.9	12.6
12.3	15.5	12.2	26.8	20.4	17.1	25.9	16.4	14.8	13.6
11.4	16.6	12.2	25.8	20.4	16.7	25.4	16.2	14.8	13.3
11.9	17.2	11.7	25.9	21.0	16.8	25.3	16.7	15.4	14.2
12.2	17.5	11.8	25.5	22.0	16.2	25.5	16.2	14.2	14.8
13.9	19.2	11.6	25.0	21.2	16.0	25.3	16.9	14.6	14.6
13.4	18.7	12.1	24.1	20.3	17.1	25.7	16.9	15.4	13.7
13.0	18.9	12.5	23.5	19.8	17.5	26.6	16.7	15.0	12.9
13.8	17.1	13.4	24.1	20.4	19.1	25.9	16.6	14.6	13.4
13.9	17.2	12.7	25.1	21.0	18.5	26.3	24.9	15.3	13.1
13.0	16.8	13.2	25.1	21.4	18.0	26.2	24.4	15.7	12.8
13.6	17.2	12.6	24.6	20.7	18.0	26.1	24.4	15.4	12.8
13.3	17.5	12.9	25.4	19.8	17.5	25.8	24.8	15.6	13.4
15.7	17.2	12.2	25.9	20.4	17.2	26.0	24.5	15.7	13.2
16.0	17.3	13.5	26.8	20.3	18.7	25.5	24.9	15.6	12.3
16.3	16.7	12.8	27.6	20.8	19.1	26.7	25.6	16.1	12.4
15.9	17.0	12.7	27.3	21.5	18.9	28.1	25.5	16.4	13.7
15.5	18.4	12.9	25.9	22.5	18.9	27.9	24.3	16.7	20.3
14.7	18.2	12.9	24.6	23.0	18.8	28.6	23.5	16.6	20.4
14.0	17.9	13.1	26.5	23.5	19.1	29.3	22.9	17.0	20.6
13.8	18.1	12.2	27.0	23.5	18.0	29.5	24.2	15.8	21.4
14.6	17.2	12.3	25.8	23.3	18.1	28.9	23.6	16.3	19.8
14.5	18.5	12.4	24.7	22.7	17.7	28.0	23.7	15.0	18.6
13.2	18.4	12.9	25.1	22.2	18.1	26.8	23.6	14.9	17.9
13.2	17.6	12.7	27.2	21.8	16.7	25.6	23.9	14.8	18.7
13.0	16.6	12.4	26.8	20.7	16.3	25.6	23.9	15.1	19.2
11.7	15.9	12.7	27.1	20.3	17.0	25.0	23.4	15.8	18.8
11.7	16.3	12.5	25.4	20.1	17.1	25.3	24.3	16.3	18.6
12.8	15.8	12.4	26.1	19.7	16.5	24.5	24.5	16.2	18.6
13.0	16.8	12.4	28.7	19.6	16.8	26.4	26.1	15.8	17.6
12.8	18.0	13.1	28.2	20.2	16.6	26.3	26.8	15.4	18.1
13.4	17.9	12.5	27.4	20.3	17.2	25.7	26.1	15.5	18.6
14.2	18.3	12.4	26.1	21.1	18.0	25.3	25.9	15.7	18.3
13.8	18.6	11.2	26.0	21.2	17.5	25.9	25.0	15.9	19.1
14.3	19.3	10.7	24.9	21.5	18.0	25.9	24.5	15.7	20.3
13.6	18.7	10.0	26.8	21.8	18.5	25.7	24.0	16.2	20.1
12.9	18.9	10.1	25.7	22.4	18.1	26.7	25.2	16.0	19.7
12.2	18.3	10.1	25.3	21.9	17.6	27.0	25.0	15.7	19.7
13.7	18.7	11.0	25.6	21.8	17.9	25.0	24.2	15.3	19.1
16.4	19.3	11.8	25.6	21.8	17.3	25.8	23.8	15.0	18.8
16.3	19.5	12.9	27.4	22.0	18.1	27.6	23.7	14.8	18.4
17.1	18.8	12.9	27.1	21.7	19.2	30.0	23.7	15.9	18.8
17.4	18.6	12.8	27.5	21.6	18.9	29.6	23.6	15.8	17.8
17.6	17.8	12.8	27.1	20.4	18.8	29.7	24.2	16.0	17.9
16.6	18.7	12.5	27.4	20.6	18.1	29.0	23.1	15.4	17.8
16.2	18.5	12.5	26.4	20.4	18.6	29.1	25.7	14.7	17.3
16.9	19.6	12.0	27.5	20.1	18.5	28.7	25.2	14.1	16.9
16.1	19.4	12.7	28.1	20.1	18.9	27.9	24.8	14.0	16.9
16.0	19.0	12.8	27.4	21.6	19.9	27.8	25.0	13.9	18.2
15.4	18.7	12.4	27.5	21.0	19.6	28.2	23.3	13.9	19.2
15.3	18.0	12.2	27.3	21.2	18.6	28.7	23.6	14.2	19.6
15.6	18.1	12.5	25.9	21.3	18.0	30.0	23.8	13.5	18.4
16.1	19.0	11.8	24.7	21.6	19.4	29.8	22.7	14.0	19.1
16.3	18.6	12.2	25.6	21.5	17.9	30.7	22.2	13.5	19.0
15.7	18.3	12.2	26.6	21.7	18.2	29.0	22.8	13.6	19.5
16.1	19.1	12.2	26.6	20.2	18.1	28.6	23.9	12.7	19.0
16.1	18.8	12.8	26.4	20.5	19.6	27.5	23.6	13.5	18.9
16.0	20.1	12.4	26.6	19.7	20.8	29.1	23.5	13.1	18.2
15.6	20.1	11.7	26.8	19.4	20.8	27.4	24.5	13.9	19.2
15.8	20.0	12.1	26.7	18.5	19.6	28.3	23.6	13.8	19.2
15.4	19.7	11.6	26.2	20.0	19.9	28.3	23.0	14.5	19.0
15.6	19.2	11.4	26.0	20.6	19.0	29.1	24.0	14.2	20.6
15.6	17.6	12.7	25.4	20.7	18.2	28.9	24.6	14.4	20.0
15.9	22.7	12.3	25.5	21.1	18.0	28.5	24.4	14.4	19.5
15.8	22.5	11.8	26.2	20.2	18.5	29.0	26.1	14.5	18.8
15.9	23.1	11.8	26.4	19.2	18.3	29.6	25.7	13.9	18.9
14.9	22.9	12.5	25.9	19.2	17.8	28.9	25.5	13.7	18.1
17.3	22.6	12.9	26.0	19.7	19.1	29.3	25.4	14.2	18.6
16.4	22.1	13.2	26.8	20.0	19.5	29.9	25.2	14.3	18.3
16.0	21.2	12.3	26.6	19.6	19.7	30.5	24.7	14.1	18.9
16.7	20.3	11.8	26.5	19.3	19.2	29.9	24.4	14.0	17.7
17.0	22.8	12.1	26.0	18.9	18.4	30.7	26.6	14.6	19.4
17.1	23.0	11.5	26.7	21.9	17.9	30.3	26.4	14.0	18.3
17.0	22.3	11.9	25.4	22.7	18.3	29.3	26.1	13.1	18.0
17.3	22.3	12.7	25.5	23.8	18.6	30.0	24.5	12.7	18.6
16.6	21.5	13.2	24.6	23.3	20.1	28.9	24.3	12.4	19.2
18.5	22.9	12.5	26.6	23.0	19.2	29.1	24.3	13.0	17.8
18.2	22.8	14.5	24.8	21.7	19.5	28.7	25.5	12.8	18.3
18.2	23.4	15.2	30.0	22.5	19.7	30.4	25.7	13.2	18.6
18.6	24.1	15.2	29.5	21.8	19.4	31.0	26.6	13.3	17.4
18.0	24.1	14.8	30.8	22.1	19.1	31.1	26.3	13.6	18.1
17.7	23.8	14.8	30.4	22.3	18.9	30.3	25.8	13.1	17.6
16.8	23.8	14.6	30.1	23.6	19.0	28.4	25.2	13.1	18.5
16.5	23.5	14.7	29.4	23.5	19.3	29.2	25.8	13.0	18.6
16.0	24.0	14.5	28.5	23.2	19.3	29.0	24.9	13.2	19.6
16.0	24.1	13.8	27.6	22.8	20.5	27.9	24.3	13.5	23.2
16.4	24.3	13.1	28.4	22.9	20.3	28.0	24.8	14.9	22.8
17.8	24.9	13.1	27.6	23.2	19.6	30.6	24.5	14.6	23.5
18.7	24.7	13.1	27.9	22.9	20.2	30.0	23.8	14.3	24.5
19.1	22.7	13.1	28.0	23.4	20.6	30.0	25.1	14.1	24.4
19.4	24.0	14.3	27.9	23.9	21.0	30.7	26.1	14.1	23.6
18.7	24.1	14.8	28.2	25.0	20.4	31.5	25.6	13.5	24.2
17.9	24.9	15.2	28.9	24.1	18.7	29.7	25.3	13.9	24.2
17.2	25.4	15.1	29.5	23.4	18.3	29.5	26.6	14.3	23.0
16.5	24.8	15.2	30.0	22.0	19.0	29.7	26.3	13.6	22.4
16.3	25.8	14.9	30.4	22.0	19.1	29.1	25.6	13.4	22.8
15.7	25.4	14.8	29.4	21.4	19.2	28.2	26.0	13.0	21.8
15.3	24.5	14.1	29.5	21.1	19.0	28.3	25.9	12.9	20.4
14.7	23.8	13.5	29.3	20.9	19.0	28.4	24.8	12.8	21.7
15.5	25.8	13.5	29.5	23.1	20.2	28.8	24.3	13.6	23.1
15.4	26.9	13.0	31.1	22.4	19.5	30.0	25.6	13.2	23.7
15.6	26.7	13.2	30.8	22.4	19.0	31.0	24.4	12.9	23.2
15.9	26.7	13.1	31.9	22.1	18.1	29.7	25.0	13.6	22.8
17.5	26.5	13.2	32.6	22.5	18.9	29.8	25.4	14.2	21.9
18.0	25.9	13.2	32.0	22.6	18.7	29.3	26.3	14.2	21.7
17.7	24.2	13.8	30.9	22.4	20.1	28.3	26.2	13.7	21.7
18.4	24.2	13.6	31.4	22.6	19.3	27.5	27.0	13.2	22.3
18.7	24.3	14.8	30.2	22.9	19.1	27.9	26.9	11.9	22.2
17.2	26.0	14.9	31.3	22.8	19.3	27.9	27.4	13.5	21.6
16.3	26.7	15.2	30.1	23.0	19.2	29.2	25.9	13.3	21.4
16.1	26.1	15.0	29.0	23.1	19.0	29.4	27.5	14.3	21.4
16.0	25.6	14.6	31.1	23.2	19.5	29.7	27.4	14.3	25.8
16.1	26.1	14.2	31.3	24.2	19.7	29.4	26.3	13.8	25.5
16.8	25.8	13.7	31.0	23.3	20.6	28.7	25.7	13.8	24.5
16.5	25.3	13.6	31.3	23.1	21.0	31.0	25.2	13.1	25.0
17.4	26.8	14.3	31.5	23.8	20.9	30.3	25.4	12.6	25.0
17.2	25.9	15.1	29.7	24.0	19.9	30.5	25.7	12.7	25.1
16.6	27.3	13.7	30.1	22.2	18.8	31.3	26.0	12.6	25.8
17.2	25.2	13.8	30.2	23.1	18.0	32.5	26.9	11.7	25.1
17.5	24.8	13.8	29.3	22.8	17.9	29.7	27.2	11.9	24.7
16.9	23.1	14.0	28.8	22.0	21.7	29.2	27.5	13.1	23.9
16.5	25.3	13.9	32.0	21.7	21.7	29.0	26.2	14.0	25.4
16.1	24.9	13.9	34.0	23.1	21.2	28.7	25.5	13.2	25.0
16.0	24.7	13.8	32.2	23.4	20.3	27.9	25.3	13.4	26.0
16.7	24.6	13.2	32.1	24.3	19.5	29.2	24.3	12.8	25.8
17.1	25.7	15.1	31.2	23.3	19.7	28.7	23.2	13.2	26.1
16.8	25.6	15.1	29.4	24.0	20.5	27.5	23.8	12.6	25.0
16.3	24.7	14.1	27.5	24.0	19.9	26.9	26.8	13.6	26.3
16.5	25.3	13.8	28.9	23.3	20.3	26.8	27.4	13.9	25.8
16.8	23.1	14.0	29.9	22.1	19.7	26.8	26.8	13.8	25.8
16.5	24.4	13.7	30.4	22.0	18.7	26.9	26.3	16.2	26.3
16.4	25.2	13.0	31.4	22.5	18.2	27.9	27.4	14.4	26.4
16.7	26.5	13.5	32.1	23.0	17.9	28.1	27.7	14.2	25.3
17.4	25.8	14.4	30.9	22.7	19.6	28.0	27.4	13.7	25.6
17.5	27.0	14.5	29.1	23.2	20.2	28.7	28.3	12.5	24.1
17.5	26.8	14.7	29.0	23.8	20.3	30.1	28.8	11.4	24.7
18.3	26.1	14.9	29.1	24.1	19.7	30.2	28.8	14.0	26.2
17.9	24.8	15.0	28.9	23.5	20.1	30.3	27.3	14.6	26.3
18.3	24.5	13.5	31.1	24.1	20.6	31.0	28.1	16.2	25.5
18.1	24.3	13.5	30.5	23.5	19.3	30.4	28.0	18.4	25.1
18.0	24.4	13.6	31.2	22.8	20.3	29.9	25.9	19.9	26.5
17.6	25.1	13.1	31.0	23.0	20.5	29.6	26.7	19.0	26.9
16.8	25.2	12.4	30.8	22.8	19.6	30.1	27.4	19.5	24.8
15.9	25.1	12.3	32.3	23.3	19.4	28.7	26.7	19.6	24.2
16.0	25.3	12.5	32.3	23.9	19.5	28.7	26.1	18.6	24.8
15.7	24.7	15.5	30.9	24.0	19.2	28.0	27.2	17.6	24.5
15.7	25.2	15.3	30.2	22.7	18.8	27.2	26.7	17.6	24.5
18.3	24.5	14.9	29.6	23.9	18.9	28.6	27.6	18.1	24.9
18.6	23.7	14.6	30.1	23.0	19.6	29.7	27.3	19.0	26.0
18.4	23.5	14.3	29.4	23.5	18.8	28.2	27.4	19.9	24.9
17.5	23.8	13.7	29.8	23.2	20.0	28.4	26.5	19.9	25.0
16.6	23.8	15.1	29.2	23.6	19.6	27.1	27.1	23.4	25.0
16.4	24.1	14.8	29.5	27.8	19.3	26.9	27.6	23.8	25.5
15.8	24.2	14.5	29.2	26.3	18.9	26.2	26.3	23.2	26.2
16.3	23.1	14.6	30.4	25.2	19.5	28.8	25.5	22.0	25.9
16.2	24.3	13.6	31.0	23.9	19.4	29.0	25.4	22.2	26.0
16.6	25.1	15.4	31.4	25.1	18.6	27.5	25.4	22.1	26.3
16.6	25.9	15.1	29.7	24.3	18.4	26.7	25.5	22.2	25.1
17.1	25.2	16.0	29.2	25.7	18.7	28.1	26.6	22.0	24.5
16.7	25.5	15.4	27.8	24.6	18.7	28.9	26.0	22.9	24.8
17.1	23.9	15.4	29.7	24.9	19.2	27.9	25.3	23.6	24.3
16.5	24.0	16.0	29.2	24.0	19.4	29.2	24.5	23.3	24.0
18.7	24.2	17.1	28.5	24.3	20.1	29.3	24.8	24.4	25.1
18.5	24.2	17.4	28.3	23.5	20.5	28.3	24.7	23.1	24.7
18.0	24.4	17.2	29.1	22.9	20.4	28.9	25.4	23.2	26.0
18.0	24.8	17.1	29.3	24.1	20.2	28.8	26.8	22.8	25.7
18.1	24.7	18.6	30.4	24.6	20.8	27.9	26.6	22.5	26.4
17.0	25.5	19.8	30.3	25.6	20.6	27.8	26.9	23.3	26.4
17.4	25.3	19.3	29.5	25.9	20.4	29.8	26.1	24.0	27.1
17.7	25.2	18.8	28.4	26.2	20.7	28.4	27.6	23.5	27.5
17.8	23.4	18.5	27.8	25.5	20.3	27.4	27.6	23.6	27.6
17.1	23.8	18.9	26.9	24.9	20.3	26.9	27.1	23.3	27.2
27.1	23.6	17.7	26.7	24.5	21.1	27.7	26.8	22.3	26.7
26.8	23.4	19.2	26.7	25.3	20.5	27.7	26.9	22.4	27.6
26.3	22.6	19.4	28.2	25.2	19.5	28.2	26.4	21.8	28.8
25.3	22.6	18.4	30.1	24.6	19.9	29.1	25.6	21.6	28.9
24.9	23.5	18.1	30.2	24.8	19.5	28.9	24.1	22.6	28.2
24.2	23.7	18.1	29.5	25.7	20.6	27.8	23.9	22.9	27.0
24.3	23.3	18.0	30.1	26.6	20.2	27.6	25.3	24.1	26.4
25.1	24.0	18.5	29.3	25.6	20.6	28.6	25.8	23.4	26.1
24.4	24.4	18.9	27.9	24.5	20.1	26.9	26.7	23.1	25.4
23.1	24.4	18.5	28.7	25.3	20.6	27.6	26.8	22.2	26.6
22.9	23.7	18.4	28.7	26.2	19.8	28.0	27.7	22.9	25.3
22.4	23.7	17.4	28.8	25.9	20.0	29.5	26.5	21.2	25.8
23.0	23.8	17.3	30.8	27.0	19.7	28.8	25.4	22.1	25.6
23.9	26.2	18.3	30.6	26.0	19.1	28.2	26.5	22.1	25.6
24.1	27.3	18.7	30.9	26.1	19.0	28.1	27.7	21.7	26.9
23.8	27.2	18.8	33.1	25.6	19.6	27.7	28.2	22.5	27.9
23.7	28.1	18.5	31.8	26.0	19.4	27.9	27.8	26.5	27.9
25.3	27.1	18.3	31.7	25.3	19.3	28.1	26.9	26.0	27.4
24.9	25.9	17.6	32.5	26.2	20.6	28.4	27.1	26.4	26.2
24.1	25.1	17.5	32.1	24.9	19.9	27.0	27.6	26.7	25.1
25.8	25.1	17.4	31.4	24.8	19.9	27.2	27.1	26.7	24.3
24.4	25.1	17.8	30.4	24.6	20.6	27.1	27.7	26.8	23.6
25.8	25.1	18.6	30.2	26.1	21.1	25.3	27.6	26.5	23.8
25.2	25.1	18.7	29.8	25.6	20.8	26.6	27.1	24.9	25.4
24.5	24.2	17.9	30.3	25.9	21.3	27.4	26.1	25.0	25.5
24.0	25.1	17.8	31.5	26.3	20.3	26.8	27.5	25.1	26.8
23.5	24.7	18.4	31.1	24.9	19.2	27.6	27.3	25.1	25.8
24.8	24.6	18.5	31.4	25.3	20.2	28.5	27.2	25.8	25.7
25.3	25.1	17.6	30.6	26.6	20.4	28.6	27.6	26.3	25.2
26.7	25.3	17.1	31.1	26.9	20.0	27.1	27.5	26.1	25.7
25.0	24.1	17.5	30.5	25.2	20.5	26.0	27.4	26.1	24.4
24.6	24.3	17.7	29.8	26.5	20.7	26.7	27.2	26.3	25.0
26.0	24.1	18.2	29.6	26.7	20.6	26.0	26.0	25.7	26.4
26.6	23.8	18.1	28.7	25.5	20.6	26.5	26.1	27.5	25.3
26.9	23.5	17.8	28.7	25.8	19.5	27.6	26.6	27.3	26.8
26.3	25.7	17.4	28.2	25.4	19.5	27.5	25.8	26.8	28.5
27.3	24.4	17.7	28.7	24.2	18.9	27.7	25.7	26.9	28.5
25.2	24.0	17.0	28.6	24.8	19.5	28.3	25.0	25.7	28.5
24.9	24.7	17.6	28.9	25.7	18.9	28.1	25.2	25.6	30.6
24.4	24.6	17.2	29.3	26.4	19.5	27.3	24.9	25.1	30.1
25.9	25.4	17.7	29.4	26.0	18.4	27.7	24.7	24.6	29.1
26.4	25.5	17.1	31.0	26.3	19.0	27.9	25.8	24.9	28.2
26.0	24.5	16.0	30.7	25.9	17.9	27.6	26.8	25.9	26.7
26.8	25.5	16.5	30.1	26.3	18.9	27.8	26.4	26.3	27.6
27.0	25.6	17.2	29.4	25.3	18.4	27.1	27.0	25.9	27.4
25.9	25.5	16.4	28.6	24.9	18.4	26.9	27.8	25.6	28.3
25.2	29.4	17.2	29.9	24.7	18.6	26.8	28.0	27.5	27.5
25.2	28.3	17.5	27.9	24.0	19.1	27.9	27.6	26.9	27.8
24.3	27.2	17.6	29.6	22.9	18.6	27.6	27.9	28.0	26.4
24.6	27.2	17.9	31.0	23.8	20.2	27.6	27.0	28.3	27.1
24.3	27.0	17.8	30.1	23.3	18.9	27.5	26.6	27.4	26.9
23.7	27.5	17.8	31.0	23.4	18.8	27.2	28.4	27.5	27.2
25.1	26.8	17.4	30.2	25.0	20.2	27.0	27.3	27.1	26.8
24.4	26.8	18.0	28.5	25.5	21.0	25.7	28.6	27.4	27.3
23.6	26.5	16.9	29.7	25.1	21.3	25.8	28.2	27.2	27.4
24.9	26.7	17.7	28.9	26.4	21.4	27.5	27.7	27.1	28.2
25.5	26.5	17.1	30.3	24.9	20.3	28.4	27.2	27.4	27.8
26.7	26.4	17.0	30.1	25.0	19.5	27.6	27.5	26.9	27.6
27.9	26.0	17.5	29.2	23.1	18.7	26.1	26.4	26.4	27.4
28.1	25.8	17.4	28.7	24.1	18.6	26.0	25.6	25.7	27.3
27.2	26.1	17.2	28.4	23.5	19.3	25.7	26.1	27.4	26.2
25.5	25.9	17.7	28.6	22.3	19.5	26.5	25.8	27.0	26.2
24.5	26.6	17.2	29.3	23.2	20.3	25.9	25.9	28.5	27.0
23.0	25.8	16.6	30.3	25.1	19.9	26.0	26.1	28.3	26.7
22.3	25.0	17.3	30.3	23.9	20.0	25.5	26.0	28.2	26.9
21.8	24.8	16.8	29.6	24.0	20.3	26.5	26.8	28.0	26.8
22.9	25.3	16.0	27.5	24.0	20.6	26.4	26.2	28.2	26.1
24.2	24.6	16.3	28.2	23.9	19.7	26.4	25.0	27.3	25.8
24.2	26.3	16.7	28.4	24.8	19.8	27.2	24.6	26.9	26.2
24.4	26.9	15.6	28.0	26.4	19.2	26.0	24.4	26.9	26.1
25.4	27.0	15.9	29.2	25.6	18.2	26.5	24.1	26.9	26.7
25.4	26.8	16.9	29.8	23.7	17.8	26.3	24.8	28.8	26.2
24.1	26.8	16.9	27.5	24.2	19.6	25.4	24.8	28.5	26.4
25.0	25.0	17.3	26.8	24.4	20.1	25.8	24.1	26.8	25.6
25.4	24.9	18.2	27.0	25.2	20.1	28.6	24.2	25.6	27.3
25.6	25.4	17.7	27.2	25.2	19.2	27.7	25.1	25.2	27.1
26.2	25.5	17.0	28.2	25.9	20.7	28.2	26.1	24.6	28.2
26.5	26.8	17.2	30.2	26.0	20.3	29.2	26.9	25.7	27.5
25.7	28.0	17.4	32.2	27.3	19.8	28.1	27.4	27.0	27.7
25.1	27.7	16.6	32.3	27.0	18.3	26.6	28.2	27.1	28.2
24.4	26.9	16.5	32.0	25.5	19.7	25.3	27.8	26.7	28.4
24.0	27.4	17.5	30.6	26.3	19.6	25.0	26.9	27.3	26.8
24.0	26.8	17.8	29.3	25.8	19.7	24.9	26.8	27.6	27.7
25.9	26.9	18.2	28.2	26.7	19.3	27.2	27.2	28.4	28.6
24.7	26.9	17.8	28.8	26.5	18.8	27.2	27.2	28.6	29.6
23.8	27.6	17.5	29.0	25.5	18.4	28.0	27.2	29.1	29.8
23.7	27.3	17.0	30.3	25.3	18.9	28.3	27.8	27.4	30.3
25.4	26.4	17.1	31.2	26.5	18.4	28.2	27.8	27.7	28.5
24.2	26.6	16.8	30.8	27.1	19.0	26.8	27.3	27.2	27.4
23.8	27.7	16.5	29.3	24.7	18.9	26.8	27.3	28.4	27.1
23.5	27.7	16.8	30.9	24.3	18.6	27.2	26.4	27.0	27.8
23.2	28.1	18.2	29.5	23.9	17.9	26.5	26.0	25.9	28.3
22.2	28.7	19.4	28.4	26.4	19.1	26.6	25.5	25.8	28.3
20.4	28.7	17.5	29.7	26.4	18.5	27.8	24.8	26.5	29.3
21.5	27.6	17.4	29.1	24.8	18.5	27.7	25.0	25.4	28.7
22.1	28.1	17.3	29.3	26.1	19.0	27.3	26.1	24.8	29.5
25.0	27.5	16.3	30.1	25.9	19.4	26.8	26.1	25.8	29.0
26.4	27.3	15.4	30.4	26.5	18.9	26.9	26.3	27.4	29.7
26.4	29.9	15.6	31.5	26.1	19.4	26.7	25.2	28.3	28.0
26.6	28.3	15.5	30.9	25.9	19.4	25.7	25.0	28.4	27.8
28.3	27.2	17.0	29.6	25.4	19.2	25.7	24.3	27.8	26.5
27.6	27.9	17.0	28.2	25.7	19.2	26.7	24.0	26.3	25.4
28.3	28.7	16.4	27.8	26.0	20.0	26.9	24.3	27.2	25.7
28.4	27.4	16.8	26.8	25.2	20.3	26.3	25.7	27.5	25.7
27.8	28.0	17.5	28.1	25.0	19.3	27.3	26.2	26.8	25.8
27.4	28.8	17.0	27.2	24.9	19.7	27.8	27.2	27.5	28.1
28.2	28.6	17.0	27.3	25.3	19.9	27.6	26.8	28.6	29.1
28.4	27.1	17.7	27.5	23.7	19.3	27.3	27.5	27.6	28.0
28.5	26.5	17.6	27.9	25.0	21.1	27.9	26.9	27.2	27.9
28.2	25.2	16.4	27.7	25.6	21.7	26.8	26.5	28.0	28.4
28.0	27.0	16.3	27.3	26.0	22.6	25.7	26.2	27.9	28.0
27.8	27.8	16.1	29.2	25.3	21.1	25.6	26.7	27.6	27.1
27.9	28.1	15.4	28.5	25.9	20.2	25.9	27.0	27.5	28.2
27.2	27.7	15.9	27.6	24.9	19.2	26.1	27.7	29.0	28.0
28.0	28.3	15.5	28.8	24.8	19.2	27.6	27.8	28.6	28.2
26.6	29.2	16.4	27.9	24.1	19.8	28.4	28.2	27.5	29.0
26.1	28.9	16.9	28.2	24.7	19.2	28.5	27.7	28.4	29.2
27.2	28.4	17.0	28.0	24.2	19.0	28.6	27.4	28.3	27.6
26.6	28.1	16.7	27.6	24.7	19.8	28.0	26.8	27.9	28.3
26.5	27.8	17.4	27.3	23.8	20.2	26.4	26.6	26.8	27.0
24.9	27.5	17.3	27.3	24.0	19.1	26.7	26.0	26.9	25.4
24.0	28.2	17.0	26.6	22.3	20.5	26.2	25.7	26.2	27.0
24.5	27.7	16.2	27.9	22.6	21.0	26.1	25.7	25.7	24.8
24.0	26.9	16.0	29.6	22.4	20.0	24.9	26.2	28.8	24.7
26.4	27.0	16.6	29.2	24.0	19.7	26.5	26.4	27.9	23.9
27.6	27.5	16.0	28.9	24.7	19.1	26.4	26.6	28.4	23.8
28.0	27.3	16.6	29.1	25.7	20.0	26.4	25.7	28.8	24.6
26.8	27.5	16.9	28.7	25.9	20.7	26.9	27.0	27.8	23.9
26.7	27.2	17.6	27.6	26.4	21.0	28.5	27.4	26.6	24.7
25.6	26.6	17.4	29.2	26.0	21.0	27.5	27.1	28.3	25.0
25.3	27.9	17.2	29.7	25.2	20.1	27.2	28.2	28.4	23.7
24.9	27.4	17.2	30.4	25.3	18.9	27.7	28.9	28.1	23.0
25.5	27.5	17.5	30.5	25.2	19.7	27.0	27.8	29.2	23.0
26.2	27.5	17.8	30.4	25.6	19.4	26.5	26.1	28.3	25.6
27.6	26.7	17.7	29.3	25.2	20.1	26.1	25.7	27.7	26.3
27.7	26.9	17.4	29.8	24.9	18.8	26.9	25.4	26.4	26.0
27.0	26.8	16.5	29.3	25.5	19.2	27.6	27.7	26.1	25.7
27.2	25.8	15.9	29.2	25.7	20.5	26.6	27.3	26.4	25.3
27.3	24.8	16.1	29.0	25.4	20.0	26.1	27.1	26.0	26.4
27.3	25.5	18.6	28.8	26.2	20.2	27.8	28.0	27.9	25.6
27.2	25.6	19.5	27.8	26.4	20.3	26.4	26.7	27.9	26.4
27.8	26.9	18.1	27.4	26.0	19.2	25.3	26.5	28.2	27.1
27.5	27.1	18.7	27.6	25.6	19.4	27.4	25.9	26.7	28.0
27.1	28.2	18.9	28.1	24.5	19.9	27.9	25.3	27.7	27.5
27.4	26.7	17.7	28.5	23.6	19.9	26.6	25.3	27.1	27.1
27.4	25.2	17.4	28.9	24.0	20.1	27.6	25.2	26.1	25.7
28.4	26.4	18.2	29.6	24.3	20.3	29.5	27.5	27.3	24.7
27.9	25.7	18.1	29.4	26.0	21.1	27.7	28.8	26.0	26.2
27.5	27.2	17.7	29.3	25.9	21.1	27.4	28.4	25.5	26.9
26.8	26.4	17.9	28.0	25.8	20.2	27.5	27.8	24.8	26.4
27.5	28.0	18.7	28.7	25.7	18.9	26.5	27.5	26.1	25.4
26.5	27.2	18.3	27.9	25.8	19.4	26.4	25.4	26.1	25.0
25.6	27.5	18.3	28.5	25.0	19.2	26.3	24.5	26.6	24.8
24.9	27.4	17.9	28.1	25.4	19.6	24.9	25.3	26.9	24.5
24.3	27.3	18.1	29.3	26.5	20.4	25.5	27.0	26.6	24.4
24.1	27.3	17.3	29.0	26.9	19.8	25.9	27.0	26.0	24.8
23.1	27.6	17.1	28.7	25.9	20.8	27.0	27.2	28.5	24.8
22.5	26.5	16.6	30.1	25.8	20.2	27.8	26.2	28.1	25.4
23.6	27.3	16.7	28.8	27.5	20.2	28.8	25.8	28.7	24.5
22.1	27.9	16.4	29.2	26.2	20.3	28.7	25.9	28.0	24.9
21.2	27.6	17.0	28.7	25.6	20.9	28.5	26.2	27.9	23.9
22.7	27.5	17.5	28.7	26.3	19.8	28.1	25.6	27.6	23.6
23.2	27.1	17.6	28.7	25.8	20.1	28.1	26.7	27.8	21.8
22.8	27.5	17.7	28.7	25.0	19.8	30.0	27.3	27.0	23.1
23.2	26.4	18.3	28.8	25.5	20.2	30.6	26.5	26.7	24.8
22.5	26.2	17.8	27.5	25.6	19.7	29.5	26.4	29.4	24.6
22.2	26.4	17.5	27.9	24.9	18.8	28.5	26.7	30.2	26.9
22.2	27.3	17.7	26.9	25.4	18.4	27.9	26.1	28.4	25.9
22.4	28.0	17.4	27.0	26.2	17.7	26.0	25.9	27.7	24.7
24.3	28.1	17.4	25.7	26.6	17.1	24.8	26.2	28.4	25.9
24.0	28.1	16.9	26.2	26.5	19.3	27.2	26.1	27.8	25.9
24.5	26.9	17.0	27.9	28.0	21.1	29.0	27.1	28.4	25.9
24.4	25.7	17.4	29.1	27.7	20.1	29.3	27.6	26.9	26.1
24.0	27.4	17.6	27.2	26.9	18.5	29.6	27.7	25.7	27.6
23.5	27.2	17.2	27.9	25.9	18.1	29.5	28.2	25.2	27.6
22.1	26.9	17.5	29.4	27.7	18.1	29.6	28.9	24.9	26.7
22.5	27.0	17.4	29.0	27.9	21.1	28.1	28.7	25.7	27.4
22.6	27.3	17.5	27.5	26.9	21.1	28.8	28.6	27.0	27.7
24.2	26.5	17.3	29.0	28.0	20.3	29.1	29.2	27.7	27.4
24.8	25.0	17.9	28.4	29.8	20.1	28.6	28.2	27.5	26.9
25.4	25.9	18.7	27.6	28.3	20.0	28.4	27.0	27.4	27.0
24.1	26.6	18.6	27.5	28.8	21.0	27.6	26.4	27.0	26.6
24.4	25.9	17.3	27.4	28.0	20.9	27.6	25.5	26.6	26.6
25.3	25.7	17.3	27.4	27.2	21.8	27.3	27.0	26.1	27.9
25.5	24.7	16.2	28.2	25.2	22.4	28.3	27.4	27.8	28.3
26.7	23.3	15.2	28.0	25.9	21.7	28.9	28.7	28.0	26.5
27.1	22.9	15.3	27.5	27.7	21.0	30.2	28.0	27.4	25.7
27.9	22.7	16.2	27.7	26.9	20.5	28.9	28.5	27.8	26.1
27.1	23.1	16.5	27.5	26.5	20.2	29.2	29.7	26.7	27.0
27.8	25.8	17.3	28.0	27.4	19.6	28.1	29.6	25.4	27.2
27.0	26.6	17.5	27.9	26.4	19.9	27.8	30.5	24.3	27.5
25.4	25.9	18.2	27.6	28.0	19.2	26.3	30.2	24.5	27.2
24.7	25.8	17.8	27.6	28.3	19.5	28.3	29.9	25.5	27.0
24.3	24.6	17.9	27.8	27.9	19.0	27.8	29.1	27.4	27.9
25.1	24.6	17.7	27.0	27.6	19.4	27.6	30.4	27.0	27.8
25.9	24.7	18.2	26.4	26.9	19.1	27.2	31.2	27.9	28.1
24.8	25.8	17.1	25.5	27.0	19.5	27.8	31.0	27.8	28.0
23.9	26.6	17.6	26.0	26.0	19.4	27.8	31.0	27.3	27.7
25.0	27.4	16.3	28.3	25.8	19.7	27.9	30.7	27.6	26.6
26.4	26.8	16.5	28.0	26.3	20.1	28.5	30.9	27.8	26.2
26.6	27.4	15.6	30.4	26.8	20.9	29.3	29.4	27.2	25.2
26.1	27.5	16.6	28.9	26.4	20.1	29.1	29.3	26.8	25.0
29.1	28.2	16.5	28.9	26.9	19.8	28.8	29.1	27.7	25.0
28.8	27.0	18.2	28.7	25.7	19.7	28.5	28.5	29.4	25.4
28.9	27.1	18.1	28.5	27.0	18.3	28.1	28.4	28.7	26.2
27.8	26.1	18.5	27.6	27.0	18.9	26.9	29.4	28.4	27.2
28.9	26.9	18.1	28.9	25.4	19.5	28.0	28.3	28.4	27.2
28.4	25.9	18.0	28.9	23.9	18.5	27.9	29.7	25.7	26.4
29.1	25.7	17.5	29.1	25.1	18.4	28.2	29.8	25.5	26.8
28.7	26.3	17.4	28.0	25.5	18.7	28.2	29.7	24.7	26.7
28.5	27.4	17.3	27.3	25.4	18.0	28.3	29.0	29.1	25.9
27.9	27.0	17.5	27.0	26.1	17.3	27.5	28.9	27.7	24.9
31.2	29.1	17.4	30.2	27.4	17.5	26.5	29.4	27.0	25.6
31.6	27.7	17.8	30.0	25.9	17.7	26.1	30.6	26.3	25.0
31.5	28.1	18.0	29.8	26.5	17.9	27.0	31.1	26.9	24.2
30.6	29.0	18.5	30.0	26.7	17.8	28.3	31.3	26.8	23.7
31.9	27.8	17.9	29.8	28.1	18.3	28.8	31.9	27.8	23.9
31.9	27.8	17.7	29.1	28.1	18.2	28.7	29.6	28.0	25.3
31.4	27.6	17.1	29.4	28.5	16.9	28.8	28.2	28.4	24.3
31.1	27.0	16.8	28.8	29.5	16.9	27.2	28.8	28.0	25.4
30.9	25.8	16.2	29.3	29.4	17.9	27.9	28.3	27.9	25.5
28.9	25.2	16.9	27.6	27.4	17.7	27.4	28.8	27.5	26.0
28.4	26.3	18.5	28.6	25.8	17.8	27.5	29.2	27.3	26.9
28.6	26.8	17.2	29.0	25.7	17.0	28.0	30.0	27.0	27.8
27.2	26.1	16.5	29.2	25.4	16.8	27.5	29.0	26.5	27.7
30.7	26.0	18.4	29.5	25.5	16.7	26.6	27.6	27.6	28.5
31.6	26.8	19.2	29.3	27.4	16.5	25.7	30.7	27.0	28.7
29.9	27.0	18.7	29.0	26.1	17.0	27.3	30.2	26.5	28.0
28.9	27.2	19.2	28.4	27.1	17.3	27.3	29.5	27.4	27.7
28.7	28.3	19.3	28.2	26.6	18.2	28.3	26.9	26.1	27.3
26.6	26.9	17.0	27.8	27.7	18.0	27.5	27.9	27.1	26.2
28.3	27.2	16.9	28.4	28.1	17.1	27.8	27.3	26.7	25.4
28.9	27.6	16.5	28.0	27.6	17.6	28.0	26.9	27.0	23.8
27.1	26.5	18.6	27.5	28.2	17.5	28.2	29.0	26.9	23.8
26.3	25.0	18.8	27.6	27.0	19.4	26.8	28.7	28.0	24.5
28.0	24.7	20.1	27.3	27.5	19.7	26.2	29.4	26.6	24.4
28.2	24.3	20.2	30.9	27.9	20.8	29.3	28.5	26.2	24.7
27.9	25.3	19.1	30.0	27.5	20.5	29.5	27.3	25.8	26.5
28.0	26.1	18.6	29.5	28.0	19.1	29.9	28.0	25.9	25.7
28.6	25.7	18.6	29.2	27.5	20.1	30.2	28.9	25.6	25.0
28.2	25.2	17.4	28.6	27.8	20.1	28.9	28.4	27.1	25.8
30.4	25.2	16.9	26.8	27.6	19.4	27.8	27.5	27.5	25.9
30.1	24.8	17.5	27.7	27.1	19.6	26.2	27.4	28.3	26.8
29.9	24.7	17.5	29.2	27.3	19.1	27.6	28.4	27.2	27.4
29.3	25.3	16.8	29.6	27.3	17.3	27.1	28.3	27.6	28.0
28.6	24.1	17.7	29.6	26.2	17.7	27.8	27.6	27.0	27.3
27.6	24.5	17.4	30.5	27.1	18.6	29.2	27.5	26.6	27.8
28.3	24.3	17.2	31.2	28.3	18.5	28.4	26.8	27.7	27.8
28.4	23.5	17.3	30.2	28.2	19.7	27.2	27.0	26.9	29.2
29.0	23.5	17.8	29.3	29.2	19.4	28.2	26.9	26.4	27.8
29.4	24.0	16.9	28.4	28.2	19.2	27.8	25.6	27.6	27.8
30.7	24.3	16.7	26.6	28.1	19.0	27.3	25.1	29.1	27.5
30.2	25.4	17.0	27.4	28.9	18.6	27.6	24.4	29.3	26.3
30.3	26.4	16.7	27.1	29.0	18.6	29.1	24.0	29.8	25.9
29.9	26.5	16.0	27.4	29.3	19.4	29.5	28.3	30.5	26.6
29.2	27.5	16.5	29.5	30.9	19.0	29.4	28.4	29.3	26.8
29.4	27.5	17.0	30.5	30.2	19.8	29.8	27.9	28.6	26.5
27.3	28.6	17.1	30.1	30.2	19.2	28.9	27.4	27.9	26.7
27.4	27.5	17.5	30.8	28.7	20.1	30.7	28.4	26.9	27.9
26.8	27.5	18.3	30.7	28.2	21.4	30.2	27.9	27.4	27.9
27.1	26.4	18.0	30.0	27.5	22.1	30.8	29.1	28.0	28.5
28.8	25.9	18.0	29.3	27.6	21.2	29.5	30.7	28.5	28.9
27.0	24.8	18.0	27.8	28.5	21.1	29.2	29.9	28.8	27.6
27.5	26.1	17.3	27.1	27.5	20.3	27.3	29.3	28.3	27.9
28.0	26.0	17.7	27.9	27.9	19.5	27.6	30.2	28.1	28.2
28.0	26.7	17.9	26.5	27.4	17.9	28.2	31.4	27.6	28.6
27.8	27.7	18.1	26.0	26.6	18.2	28.2	32.6	26.8	28.7
29.1	27.3	17.5	26.3	26.6	18.4	28.4	33.4	25.6	28.7
28.5	27.0	18.2	24.6	26.5	18.6	29.1	33.7	26.4	28.9
28.7	29.7	17.6	25.1	26.7	20.1	28.2	33.4	26.0	28.3
28.4	28.7	17.8	25.7	27.5	20.1	29.5	32.2	27.6	29.9
28.4	28.7	17.2	26.9	27.1	19.7	28.8	30.8	26.9	29.2
27.7	29.5	17.8	26.7	28.1	19.5	28.3	30.3	27.5	29.1
29.4	27.4	17.3	26.8	27.1	19.5	27.7	30.4	27.6	29.4
29.4	27.8	17.0	27.2	26.6	19.4	28.4	30.6	27.9	30.5
29.4	27.6	16.4	26.2	26.5	19.5	28.1	30.0	27.0	28.6
28.1	26.5	17.5	25.7	26.4	19.6	28.3	29.8	27.2	28.2
27.2	25.8	17.2	25.1	26.9	19.5	27.6	29.6	26.5	28.2
27.5	26.8	17.7	25.9	27.8	18.8	27.7	29.3	27.5	27.6
28.0	25.6	18.3	28.0	27.2	18.5	27.2	29.2	27.8	26.5
28.8	24.7	19.2	28.1	27.4	18.8	26.7	29.3	28.0	27.1
30.7	25.2	19.5	27.1	28.9	19.2	26.5	28.9	26.8	28.2
30.1	25.3	20.2	26.9	27.6	19.3	27.3	29.4	27.5	28.3
28.9	25.1	20.0	26.6	26.7	19.6	27.3	31.8	28.3	28.8
27.9	27.2	20.1	26.0	25.5	20.4	27.6	32.8	27.6	28.3
28.9	27.2	19.7	26.2	28.1	20.6	28.4	33.0	26.7	28.9
27.2	27.2	19.1	26.1	28.1	19.3	28.4	32.3	26.7	28.9
27.1	27.9	19.4	25.9	27.2	19.5	27.4	31.3	28.2	27.1
27.0	29.8	19.0	25.1	28.6	20.6	27.6	29.7	26.8	27.3
29.1	29.3	18.3	25.5	29.1	21.1	26.9	29.8	26.3	28.0
28.1	27.7	18.5	25.0	28.3	21.7	26.0	29.7	25.9	28.3
27.5	27.5	17.7	25.0	27.7	21.8	26.8	29.4	25.7	27.8
27.4	28.0	16.4	25.0	26.6	21.2	26.0	29.7	26.5	28.4
29.2	28.2	16.9	26.0	26.3	21.2	25.0	29.8	25.9	29.1
29.2	27.4	17.3	26.1	29.4	20.0	24.2	30.2	25.4	27.5
29.7	27.0	16.2	27.2	30.2	19.5	24.8	31.1	26.2	25.8
29.2	25.6	16.8	27.4	29.7	21.1	24.7	31.6	26.5	26.4
29.5	24.6	16.3	27.6	29.0	20.2	27.2	31.8	27.5	27.0
29.0	23.6	16.1	28.0	28.9	20.5	28.3	31.9	27.5	24.9
30.3	24.1	16.5	27.7	28.4	20.1	27.4	32.6	26.7	26.5
27.7	24.9	17.5	26.3	27.6	20.2	26.8	31.0	26.7	27.6
28.2	26.3	17.4	24.4	28.0	19.0	27.1	29.8	28.6	28.0
29.1	26.6	17.9	27.6	28.7	19.7	25.9	28.5	28.4	29.2
28.1	27.1	18.1	27.5	28.8	19.1	25.5	28.3	28.0	31.5
26.7	28.7	17.6	27.6	29.8	19.4	25.7	30.3	29.0	31.1
27.4	28.1	17.6	26.4	28.6	19.9	26.3	30.2	28.5	31.0
26.0	27.9	17.4	27.5	27.7	19.7	26.2	30.5	28.3	29.9
26.1	27.2	18.0	27.8	27.4	20.1	27.6	29.6	27.4	28.3
27.4	27.4	18.3	28.5	28.5	19.5	27.6	29.2	28.9	26.9
26.4	24.6	18.1	28.4	28.1	18.8	25.7	30.9	29.4	27.6
26.0	24.9	17.3	27.2	27.2	19.1	25.9	31.0	28.9	29.7
26.6	24.9	17.5	27.0	27.6	19.3	26.1	29.8	28.2	29.5
27.6	25.8	16.7	28.3	26.7	19.0	24.1	28.6	28.9	29.2
27.9	26.3	16.0	29.5	26.7	21.5	26.3	28.2	28.5	28.6
27.4	26.9	16.7	30.0	26.2	21.8	26.4	27.7	27.2	27.6
28.0	26.3	17.2	30.1	26.2	21.6	26.0	28.5	27.3	26.4
26.9	25.4	17.0	28.9	26.2	21.3	24.8	29.4	26.7	26.2
28.9	25.7	17.4	27.8	25.3	20.7	26.4	29.5	26.7	26.9
29.7	25.7	17.3	27.9	26.2	19.9	25.7	29.2	26.4	26.7
29.6	26.8	16.6	27.0	26.7	19.9	25.8	29.0	25.9	27.3
29.7	26.5	16.8	26.3	29.4	19.4	25.8	29.5	25.4	27.8
29.5	26.8	16.7	27.1	29.3	18.3	26.4	29.7	26.5	28.2
29.3	26.7	17.1	27.4	28.6	18.9	26.3	31.5	25.4	27.3
29.7	26.4	17.6	29.0	28.0	20.0	25.4	31.0	26.6	26.9
30.6	26.3	18.3	28.5	27.6	20.2	25.6	31.9	25.9	27.3
30.3	26.5	18.0	27.8	27.2	19.3	26.4	30.3	25.2	28.0
29.8	26.0	18.6	28.8	27.8	19.3	26.0	31.0	24.4	27.6
30.4	27.1	18.3	29.0	28.8	19.6	25.8	30.9	26.0	26.4
29.4	27.5	18.3	28.1	30.1	19.6	27.1	31.6	26.8	25.7
29.4	27.0	18.1	29.1	29.1	19.8	27.4	32.1	26.7	25.0
29.3	27.3	18.5	30.3	28.8	20.9	27.5	31.8	27.6	25.1
30.2	27.3	18.5	29.7	27.8	20.2	26.9	31.0	27.0	25.3
29.6	26.3	18.9	29.6	28.1	20.7	27.0	29.8	26.9	25.3
29.6	24.6	17.9	30.3	29.3	20.5	25.8	30.1	25.9	26.1
29.6	25.1	17.0	30.6	30.9	20.7	24.7	29.0	27.4	26.7
29.6	25.6	16.5	29.9	31.2	20.3	26.0	30.0	26.0	27.2
29.9	25.4	17.0	28.6	31.7	20.7	25.3	30.2	26.1	26.2
30.4	25.3	16.9	27.6	31.2	20.4	24.8	31.4	25.5	26.9
30.3	25.3	18.1	27.0	31.1	20.8	25.4	31.7	24.9	25.1
29.5	25.1	18.8	26.9	30.1	20.2	25.1	30.9	24.4	28.0
29.6	26.0	18.9	28.4	29.3	19.8	23.4	30.0	25.0	27.6
28.2	25.3	17.8	28.6	29.9	20.7	23.8	30.1	27.0	28.0
27.8	25.8	17.7	29.5	30.0	20.9	24.7	30.0	26.6	27.2
27.9	27.1	17.2	28.4	29.1	20.3	24.7	29.9	27.1	26.6
27.8	27.1	17.4	28.1	29.5	19.9	24.1	30.6	26.8	28.1
28.0	26.7	17.7	27.9	31.2	20.4	24.0	31.4	28.3	28.8
29.3	27.4	17.7	27.1	29.8	19.4	24.2	29.7	29.6	28.0
29.9	27.1	17.8	27.0	30.7	19.0	26.1	29.9	29.1	28.7
29.0	25.9	17.2	26.5	29.9	19.0	25.9	29.1	29.3	28.2
29.2	26.0	16.9	28.0	29.5	19.7	25.5	30.2	28.9	27.3
29.4	26.1	17.1	29.1	28.0	19.7	25.7	29.3	27.9	27.7
28.4	25.0	18.0	29.6	28.9	18.3	25.4	28.1	27.1	28.3
28.6	24.6	18.1	30.3	30.7	18.9	25.7	27.8	26.4	28.2
28.7	25.2	18.3	30.8	31.0	19.2	26.2	30.8	25.8	30.2
28.2	25.6	18.0	30.8	29.8	19.4	26.4	28.8	25.3	29.2
27.7	25.1	17.2	29.5	29.8	19.6	25.7	28.2	26.0	27.8
28.3	26.0	16.1	30.1	30.5	20.0	25.6	29.1	25.4	27.1
27.4	25.1	15.7	28.4	31.8	21.1	25.8	29.8	25.5	25.8
26.7	24.2	16.6	28.8	31.3	20.6	25.6	30.3	24.9	25.4
26.8	25.7	17.4	29.0	31.2	20.0	25.7	30.7	25.8	24.2
30.0	26.0	18.5	29.6	31.3	19.6	24.4	30.5	28.5	26.5
30.8	25.5	19.1	28.6	30.3	19.2	24.6	29.5	27.3	26.4
30.5	25.5	19.0	29.3	29.7	18.5	25.1	30.1	26.8	26.9
30.7	25.5	17.2	28.1	28.5	20.1	24.0	29.9	27.0	28.0
29.9	25.5	16.3	26.6	28.8	19.2	23.8	30.7	27.3	27.8
29.3	25.3	16.7	26.5	28.0	20.1	25.0	30.6	27.0	28.0
28.2	25.1	16.9	27.1	28.3	20.3	25.9	31.4	28.0	28.3
28.7	26.3	17.1	27.9	28.4	21.0	25.4	31.8	27.2	27.9
28.2	25.7	17.8	28.8	29.1	21.0	25.8	30.8	26.9	27.5
28.3	26.5	18.0	28.9	28.3	20.3	27.7	29.3	29.7	28.8
28.1	26.4	17.1	28.5	29.0	20.2	28.5	29.6	28.9	28.9
28.6	25.3	16.3	28.8	29.9	19.1	27.4	29.4	27.7	28.6
29.2	24.5	16.0	27.4	29.0	17.9	27.7	29.8	28.3	28.6
29.4	23.8	17.3	27.4	28.2	17.8	26.7	29.9	28.7	28.4
28.3	24.2	18.8	28.6	31.3	17.5	26.0	31.4	28.4	28.2
28.2	25.8	19.2	29.5	30.6	19.6	24.8	31.3	26.8	28.7
28.0	25.6	19.4	29.0	29.2	20.2	24.9	31.0	26.6	28.1
27.7	24.8	19.7	30.6	29.7	20.2	25.2	30.4	25.9	28.4
27.8	23.8	18.8	30.8	29.7	19.2	24.6	30.7	26.7	28.3
27.0	23.6	18.1	30.2	29.5	19.2	23.9	29.9	27.8	28.3
26.7	24.0	17.7	28.8	29.5	18.9	24.8	29.5	27.2	27.4
26.1	24.6	17.6	29.1	27.8	18.6	25.3	30.1	26.8	27.8
28.5	24.3	17.6	27.7	31.8	18.2	24.4	29.5	27.7	27.3
29.0	25.3	17.9	28.2	31.5	20.9	24.6	29.6	27.3	27.6
27.8	24.8	17.8	28.1	30.3	20.7	23.9	29.1	26.3	27.8
27.8	23.8	18.0	28.3	29.3	21.2	23.6	27.6	27.1	28.8
27.5	24.1	18.5	28.4	28.6	20.1	23.3	27.0	26.8	28.0
27.4	24.9	18.9	28.5	27.9	19.2	24.3	26.9	27.9	27.0
27.4	24.1	18.7	27.6	29.6	19.1	25.1	29.0	27.7	26.5
30.2	24.0	18.2	27.0	27.7	18.2	26.9	29.4	27.3	27.2
29.3	24.3	18.7	26.9	28.5	17.9	26.6	30.7	28.0	26.4
28.4	24.0	19.3	28.6	27.6	17.5	26.1	31.7	29.5	29.1
30.4	25.6	18.7	28.8	27.4	18.2	26.0	32.0	28.6	29.0
27.3	25.0	18.2	28.5	27.5	19.1	26.0	31.8	27.7	28.7
26.8	24.3	18.2	28.4	30.1	18.5	25.4	30.3	28.2	27.4
27.4	24.1	17.4	29.0	29.5	18.6	26.3	29.1	26.7	27.7
28.3	23.6	16.9	28.0	29.0	18.7	27.3	27.8	27.1	27.3
27.5	23.4	16.7	27.9	29.5	19.2	27.3	28.0	27.2	29.0
30.1	24.2	17.5	28.6	29.3	19.7	27.3	27.1	26.9	28.7
30.4	25.8	17.2	28.7	28.7	19.6	26.8	29.5	26.7	29.5
30.2	25.6	16.9	28.7	28.6	20.5	26.0	29.2	27.3	28.7
29.9	25.7	17.2	28.3	29.1	20.2	25.7	29.0	27.8	29.1
30.7	25.0	16.7	27.8	28.2	19.3	25.3	29.4	27.3	27.8
30.0	24.4	16.9	27.9	29.0	19.6	24.6	29.4	27.2	27.7
29.9	22.7	16.8	27.7	28.1	19.7	25.3	30.4	27.2	28.5
29.0	23.2	16.3	29.1	29.3	19.5	24.7	31.3	26.9	29.0
28.2	25.2	15.7	28.4	28.3	19.5	23.2	30.8	25.9	29.2
27.8	27.3	16.5	28.1	27.7	18.9	23.5	30.4	25.7	28.6
27.5	27.1	16.4	28.6	28.6	18.1	23.7	29.5	24.4	28.5
27.7	27.6	16.4	29.6	29.4	18.9	23.6	29.0	25.5	28.5
28.8	26.7	17.2	28.7	30.0	20.2	27.3	28.6	26.1	27.7
28.8	26.4	17.7	27.8	30.5	20.4	27.1	28.8	25.9	27.4
27.9	25.3	17.4	27.1	29.4	20.5	27.5	30.2	26.1	27.0
29.2	25.1	17.0	27.7	29.3	19.3	28.6	30.1	25.6	26.9
29.7	25.4	16.8	27.4	29.0	18.8	28.5	28.7	25.7	24.7
29.3	25.2	16.4	28.5	28.4	18.2	29.2	28.9	25.9	25.1
28.7	26.1	16.6	27.6	30.1	20.7	28.6	29.8	25.9	29.5
29.3	25.9	16.9	28.1	29.8	20.8	27.5	29.1	26.4	26.8
28.4	24.1	17.3	28.3	30.1	20.5	26.5	29.6	25.5	26.1
28.5	23.4	18.3	27.7	29.5	20.9	27.7	29.8	26.0	26.7
28.4	23.4	18.3	26.9	28.5	19.7	28.0	27.8	26.4	26.4
28.8	24.9	18.2	29.3	28.6	20.4	28.9	28.7	25.7	25.5
28.2	25.2	19.1	29.7	28.3	20.5	29.2	30.3	24.0	25.9
27.7	26.1	18.9	29.0	28.3	20.6	29.0	29.1	24.1	26.4
29.0	26.2	17.6	28.0	29.9	20.3	31.5	29.4	26.8	26.3
29.4	25.4	18.4	28.8	29.8	20.7	31.7	28.5	27.0	26.1
27.7	25.1	18.4	28.8	29.4	19.7	32.0	28.4	31.1	27.1
28.8	25.3	17.4	28.4	28.4	20.2	31.9	27.5	30.4	27.7
30.0	23.8	17.4	28.9	28.4	20.8	30.5	28.8	29.8	28.0
29.4	25.1	18.9	29.7	27.6	19.7	29.6	28.3	29.8	27.8
29.5	24.3	18.9	30.2	28.3	19.7	30.2	28.8	30.8	27.7
28.6	24.1	18.5	30.2	27.8	19.2	29.0	28.8	30.1	28.1
27.7	23.9	18.3	28.3	28.0	19.1	27.7	28.3	30.2	27.4
27.7	24.2	18.3	28.0	27.7	17.8	29.1	27.6	30.0	27.8
27.8	23.8	16.9	25.5	27.6	17.9	29.8	28.6	29.4	27.6
26.5	24.1	16.7	25.5	28.6	18.5	28.7	29.3	27.9	27.4
26.0	24.0	16.0	27.8	28.9	18.7	29.1	28.7	28.4	25.8
26.8	24.1	15.7	27.5	28.9	17.7	29.3	29.2	28.8	25.4
26.5	23.9	15.4	26.4	28.0	18.0	28.8	29.0	29.6	28.0
27.0	24.5	16.5	29.5	27.8	18.5	28.1	28.2	29.0	28.2
27.6	25.1	16.7	28.6	27.8	18.3	28.2	26.6	28.7	27.0
28.1	24.9	17.6	28.3	27.5	18.9	27.2	27.3	28.5	27.3
28.8	23.5	17.5	25.5	27.1	18.4	27.5	28.1	26.2	26.9
28.5	24.4	17.6	25.7	28.1	18.5	28.8	27.6	25.8	26.6
28.3	24.3	16.6	26.1	28.5	18.6	28.2	27.2	28.7	27.2
28.0	25.0	16.3	25.6	26.8	18.9	29.7	27.5	28.8	26.6
27.8	24.2	16.3	26.4	27.6	19.0	29.5	28.6	30.4	26.6
27.9	24.5	17.0	26.7	29.8	19.8	29.0	28.4	28.6	26.3
30.4	24.6	17.1	26.1	29.6	19.5	28.5	27.6	28.5	26.7
30.1	25.3	17.7	25.9	29.3	19.7	29.1	28.7	28.5	26.9
29.8	26.5	17.2	26.1	29.3	19.5	28.3	31.8	26.6	27.6
31.0	27.0	16.8	26.3	28.9	21.5	28.9	31.6	25.8	28.3
29.3	26.8	16.1	26.4	29.1	20.7	27.7	30.1	27.6	30.4
30.0	26.6	16.1	25.5	28.9	19.4	28.0	29.1	28.3	29.2
29.0	26.1	16.6	25.8	27.9	19.3	27.9	29.2	28.5	28.1
28.8	26.0	17.8	25.3	27.0	20.1	28.7	28.7	29.7	27.9
27.4	26.1	17.6	25.7	27.2	19.9	28.1	29.2	30.9	26.8
29.1	25.5	18.4	24.7	27.5	20.1	27.9	29.2	30.5	28.5
29.4	24.2	17.8	25.3	27.6	20.5	28.1	29.1	29.9	28.4
30.1	22.0	17.7	24.9	27.2	19.8	28.2	28.4	29.5	28.5
29.7	23.6	16.7	24.6	25.9	19.0	26.9	28.7	28.2	27.9
30.0	23.7	19.3	24.6	26.8	18.4	28.2	27.1	28.5	27.5
29.4	23.3	19.4	23.9	27.2	18.3	29.7	26.7	28.5	26.1
28.9	24.4	18.7	25.7	27.4	19.1	29.7	26.6	28.8	27.6
28.4	26.4	18.1	26.3	27.9	19.3	29.8	27.7	29.5	27.6
28.3	26.0	17.7	26.4	26.4	19.9	30.3	27.7	30.7	27.4
28.6	25.7	17.8	25.4	26.3	19.6	30.7	28.8	31.3	28.3
28.1	25.5	16.9	25.5	26.5	19.8	29.7	28.8	30.5	29.7
27.6	25.1	16.4	24.3	26.6	20.1	30.7	28.2	30.1	29.0
27.6	25.6	16.7	23.2	26.8	20.6	30.2	27.1	28.8	28.8
26.6	25.4	17.0	23.3	27.5	19.6	29.0	27.5	28.3	28.7
28.6	25.6	16.4	24.2	27.8	19.3	28.1	28.2	27.8	28.0
29.0	25.1	16.2	25.2	27.2	19.6	28.4	27.8	27.7	27.9
29.1	25.8	17.2	24.5	27.0	20.6	27.8	28.3	28.4	26.6
29.5	26.9	17.4	24.2	26.9	20.3	29.5	28.3	26.8	27.0
29.3	26.8	18.4	23.9	26.6	19.4	29.5	29.7	27.4	27.3
28.4	25.0	19.0	23.6	26.0	19.1	30.2	29.3	28.5	28.2
28.1	25.5	19.9	22.6	27.0	18.9	30.2	29.0	28.6	28.5
28.8	24.3	19.5	24.5	27.8	19.3	29.2	29.6	28.5	27.4
29.3	22.4	18.9	24.8	26.9	19.5	30.0	29.2	32.4	27.6
29.7	22.3	17.9	25.0	28.1	19.1	31.6	30.2	32.6	27.1
30.2	23.8	17.5	24.3	27.9	19.3	31.7	31.0	32.5	27.0
29.6	23.0	17.1	25.8	26.8	18.9	31.1	31.6	33.0	26.3
28.2	22.8	18.7	25.4	27.6	19.2	32.2	31.7	31.7	27.4
30.1	25.5	18.1	24.6	28.5	20.4	31.5	30.6	30.7	27.9
29.6	25.8	17.8	23.9	28.3	21.0	29.3	29.5	30.7	27.8
29.2	25.4	17.6	26.1	28.7	20.7	29.5	29.8	30.5	27.4
29.7	24.2	17.0	25.3	28.5	20.0	30.1	30.3	28.4	29.7
31.0	24.6	16.4	26.3	27.3	19.5	29.4	30.9	28.7	29.4
28.7	25.5	16.8	26.8	27.2	20.0	28.5	30.1	29.3	29.8
28.9	25.9	16.8	25.2	26.6	19.4	28.8	29.6	30.6	29.8
28.3	24.8	16.9	23.7	26.6	20.4	27.7	30.4	30.3	29.8
28.1	23.5	17.5	23.5	26.7	20.3	27.5	29.6	30.7	28.5
27.3	24.4	17.1	23.4	26.1	20.1	29.1	30.4	30.7	27.9
26.8	23.1	16.6	24.9	28.9	19.5	27.8	30.0	29.9	27.0
25.8	22.5	16.4	25.0	27.8	20.0	26.9	30.6	28.0	26.9
25.9	23.3	16.5	24.0	27.9	20.1	27.8	29.7	26.4	26.5
26.9	24.0	17.1	23.7	27.9	20.3	28.8	28.1	25.4	26.3
27.3	24.0	18.0	25.1	27.3	21.0	27.5	27.0	25.5	26.8
27.2	25.4	17.8	24.9	26.6	21.3	30.8	28.8	25.7	28.0
28.9	25.3	17.7	24.4	26.2	19.9	30.1	29.3	26.7	27.6
28.7	25.4	18.3	27.2	26.6	19.6	29.2	29.6	27.6	27.7
28.6	26.0	18.0	26.9	27.2	19.5	27.5	29.3	27.4	26.8
29.3	26.5	17.5	27.3	26.6	19.4	27.4	28.7	27.0	28.1
31.1	25.7	17.9	27.7	29.1	18.6	30.7	28.8	27.2	28.7
29.5	26.7	17.6	27.3	29.5	19.0	30.5	29.0	26.4	28.1
29.3	26.5	16.6	26.8	28.6	19.1	31.5	28.1	25.2	27.5
28.4	25.2	15.7	27.8	28.5	18.4	30.7	29.0	24.8	26.8
28.4	24.5	14.8	26.0	27.1	18.0	32.2	29.5	24.9	26.1
27.5	24.6	15.5	24.5	27.2	20.9	30.9	28.8	26.2	24.6
26.9	23.8	16.7	24.5	27.7	20.8	29.4	29.3	26.4	25.4
26.9	23.6	17.4	25.1	27.9	19.6	30.1	30.1	28.1	25.1
26.8	23.4	18.2	25.5	28.9	18.9	29.6	29.7	27.6	25.9
27.4	23.9	19.3	25.7	28.7	19.3	27.1	29.5	28.1	25.5
27.0	23.6	18.6	25.6	28.1	20.1	30.2	29.6	27.2	26.8
27.3	24.4	17.7	25.9	26.6	20.3	29.8	30.4	26.3	28.0
27.4	24.3	16.6	25.4	27.5	19.2	29.2	29.6	24.7	28.3
27.4	24.8	16.7	24.4	26.6	18.4	28.8	29.3	24.5	28.8
28.4	24.8	16.6	23.5	27.8	19.2	29.1	30.8	24.1	27.3
28.7	24.7	16.5	24.0	28.4	18.4	29.9	30.7	24.9	26.9
27.3	24.0	17.0	24.6	28.7	18.1	29.5	29.5	24.5	26.9
27.3	25.4	18.5	25.2	27.6	17.9	29.4	29.3	25.1	27.2
26.2	26.0	18.2	25.3	27.4	17.9	31.6	29.1	26.0	26.4
27.1	25.4	18.3	25.8	26.8	17.5	31.1	31.2	27.8	26.0
26.1	25.9	19.3	25.9	26.3	17.7	30.6	31.0	27.2	26.8
29.0	26.0	19.4	26.6	30.0	17.3	30.7	32.0	26.6	27.6
29.2	25.9	18.9	26.6	30.1	17.6	30.5	31.3	26.7	27.4
29.1	24.9	18.4	25.2	29.0	17.0	28.4	31.8	27.0	28.0
28.2	24.8	18.2	23.8	29.4	17.2	28.5	30.1	26.1	28.6
26.8	24.7	17.2	22.8	28.6	16.4	28.8	30.2	25.7	29.4
26.4	24.5	16.6	23.5	27.9	16.9	28.4	28.8	25.5	27.4
25.5	24.6	16.6	24.2	27.3	17.3	28.8	28.8	25.0	28.2
27.7	25.9	16.5	24.4	27.4	16.4	29.3	28.8	25.1	28.8
25.6	26.1	16.6	25.2	27.2	16.7	29.7	29.7	26.9	27.3
25.3	26.5	16.8	25.3	28.0	16.7	31.0	30.5	26.8	27.5
24.8	25.8	17.5	25.1	28.3	16.6	29.5	29.8	26.1	28.8
24.6	25.5	17.7	25.5	29.2	18.3	28.0	29.5	26.4	27.6
24.8	24.7	18.0	24.3	29.2	18.7	28.2	28.5	25.6	29.0
25.5	23.5	18.9	23.9	28.3	18.4	26.7	27.8	25.9	28.7
27.2	24.7	18.7	23.7	28.1	18.2	26.3	26.9	25.0	29.0
26.4	24.4	18.4	23.4	27.0	18.2	27.9	28.6	25.7	28.3
26.4	25.4	17.8	23.4	26.7	17.9	28.6	29.3	25.9	27.1
26.7	25.3	18.4	24.6	28.2	18.0	28.7	28.6	25.8	27.3
27.0	26.3	17.4	25.2	28.4	17.9	28.2	29.4	25.8	26.8
27.0	25.6	18.2	25.0	28.1	17.4	28.4	30.8	24.4	25.6
27.2	26.9	18.9	25.2	29.4	17.4	28.1	30.0	23.7	26.3
27.7	25.0	19.4	25.0	29.4	17.5	27.4	28.4	24.3	27.5
27.8	24.7	18.8	25.1	29.1	16.7	27.3	28.8	23.2	27.1
26.6	23.0	18.7	25.2	29.2	16.9	28.4	27.0	24.8	27.1
26.0	23.8	18.3	25.4	29.3	16.8	28.6	27.6	25.1	27.4
27.4	23.5	18.7	25.2	28.8	16.8	28.4	28.3	26.3	27.6
26.2	24.8	18.4	25.1	27.8	15.8	29.3	29.6	25.8	26.7
25.3	25.3	18.6	24.6	27.3	16.1	28.7	29.8	26.8	26.5
24.7	26.2	18.8	23.9	31.1	16.6	28.3	29.8	28.0	26.8
29.5	26.3	19.0	23.7	30.9	17.3	28.3	28.9	28.0	27.2
29.9	26.4	17.9	23.2	29.9	16.7	27.4	29.0	28.2	28.0
29.7	26.8	17.3	23.8	29.3	17.4	27.9	27.9	28.0	27.0
29.5	25.9	16.1	24.3	28.5	17.4	29.2	28.5	28.8	25.8
29.1	25.5	16.1	24.5	27.0	17.5	30.3	28.2	28.5	26.5
28.1	25.1	16.0	24.5	27.3	17.4	30.2	29.1	27.2	24.4
29.0	24.1	16.0	24.6	26.6	21.9	30.1	29.3	26.5	23.8
29.4	24.1	17.4	23.7	26.7	21.7	29.3	27.2	27.2	27.8
30.3	24.3	18.6	24.4	26.7	21.2	29.2	28.0	27.4	27.1
30.1	24.3	17.5	25.5	27.3	21.4	28.6	31.1	27.8	26.5
29.6	23.5	17.6	25.5	27.8	21.4	29.0	29.5	28.7	26.3
28.9	23.7	17.9	24.9	28.4	22.3	28.7	30.8	29.4	26.7
28.0	25.7	17.8	25.4	27.2	22.7	28.8	32.2	28.3	26.4
27.6	24.6	17.9	24.6	26.6	21.5	28.5	30.6	27.3	27.4
28.4	24.2	18.9	23.8	27.0	22.1	28.6	30.3	26.9	27.4
28.3	23.9	19.1	23.9	26.6	22.4	28.2	29.7	26.0	27.5
27.4	26.6	18.9	25.1	28.5	21.9	28.0	28.6	26.8	27.1
27.6	26.8	18.3	26.4	28.1	21.8	27.7	29.2	27.1	27.9
26.5	27.1	17.9	25.8	28.5	21.6	26.9	28.8	31.7	28.7
25.0	26.6	17.9	25.4	28.0	22.7	28.2	28.4	30.6	28.7
25.0	26.4	17.8	25.4	26.9	22.6	28.0	29.5	30.2	27.2
25.4	27.4	17.4	25.1	27.5	22.1	27.9	31.5	31.0	27.1
26.0	26.8	17.0	24.2	27.7	21.8	27.7	30.8	30.1	28.8
26.9	27.2	17.7	24.3	27.3	21.5	26.8	30.5	29.4	27.7
27.7	25.8	18.0	24.4	26.7	20.2	25.9	29.7	30.2	26.6
28.9	25.3	17.5	24.6	27.8	20.9	25.6	28.0	30.6	27.3
29.0	24.0	17.9	24.4	27.6	21.3	26.1	27.4	30.9	26.7
30.6	25.2	19.1	23.7	28.2	21.6	26.0	26.9	31.6	26.1
29.8	26.3	18.4	24.5	28.6	21.7	27.5	29.3	31.9	27.1
29.4	28.0	17.6	24.9	29.5	22.1	26.8	30.3	31.2	27.5
28.5	27.9	17.7	25.2	28.3	21.8	26.2	29.7	31.0	27.9
28.6	27.8	17.6	25.0	26.8	21.5	26.9	29.0	30.8	28.2
27.2	27.8	17.1	24.6	26.6	21.3	27.6	27.9	29.5	28.3
27.6	26.3	17.1	25.2	27.8	22.8	28.4	28.3	28.5	27.9
26.5	27.2	17.7	25.3	27.5	22.5	29.3	27.9	28.9	28.3
26.1	27.8	17.9	25.7	28.3	22.8	29.7	28.3	29.4	28.4
27.0	28.5	17.6	25.9	28.7	23.0	29.3	29.6	29.0	28.1
26.8	27.8	17.7	25.2	28.6	22.8	29.1	30.2	28.9	27.6
26.7	27.4	17.6	25.9	27.6	22.6	29.2	30.2	30.0	28.3
27.4	27.3	17.7	24.7	28.4	22.5	29.6	29.7	29.8	27.7
26.8	27.2	18.3	25.1	28.8	22.2	28.6	30.6	30.1	26.7
26.2	27.2	18.6	24.6	28.0	21.6	29.4	30.3	30.5	27.4
26.6	27.5	18.3	25.7	28.2	20.8	29.2	31.7	31.3	27.8
26.5	26.4	18.3	24.6	28.9	20.7	30.1	31.3	31.2	27.7
26.8	25.6	17.7	25.2	27.5	20.3	29.9	32.2	30.8	27.7
26.0	27.7	17.1	23.9	27.6	20.5	31.2	29.6	30.1	28.5
26.7	28.5	17.4	24.2	27.4	20.5	30.4	29.5	29.8	28.5
26.9	28.5	17.3	24.0	28.0	21.6	29.3	29.3	29.1	28.7
26.3	28.0	18.0	24.9	27.5	25.4	28.3	31.6	29.0	27.6
27.5	27.5	18.1	25.5	26.9	25.0	29.6	31.4	29.8	27.1
26.6	26.7	18.3	25.2	28.3	25.5	29.2	30.9	29.0	26.5
27.8	27.1	17.8	25.0	27.5	26.2	28.4	29.9	30.1	25.6
27.6	26.1	17.7	23.4	27.6	25.8	28.8	29.4	30.1	24.0
27.8	26.3	16.9	23.3	27.4	26.2	29.8	30.3	30.2	25.0
28.4	27.1	16.6	22.8	26.9	26.9	29.0	29.3	30.1	25.8
29.0	27.0	16.2	25.7	26.2	26.8	28.4	31.3	30.5	26.9
27.4	26.4	16.7	26.8	28.4	26.1	28.1	30.3	30.1	27.7
27.9	26.8	17.0	26.1	28.3	25.8	31.3	30.0	29.6	26.2
28.3	27.7	16.9	25.8	27.8	25.1	30.5	29.4	32.1	26.9
27.6	27.8	17.4	26.2	28.6	24.5	29.2	30.1	29.9	25.9
27.8	27.8	17.6	26.4	28.2	24.1	28.1	28.1	29.7	26.5
27.7	28.7	17.4	25.0	28.1	25.4	28.0	28.0	30.2	26.5
27.2	27.7	17.8	24.4	28.6	25.1	26.6	26.6	30.0	27.4
26.4	27.3	17.9	26.1	27.4	25.6	27.2	26.7	30.5	26.8
26.7	26.8	18.3	25.0	27.8	25.8	27.6	27.0	31.5	26.1
26.9	25.7	18.7	25.6	28.0	25.0	27.3	30.5	31.1	26.6
27.3	25.1	18.4	26.4	27.9	25.1	27.7	29.8	30.5	26.5
26.7	24.9	18.0	26.5	27.1	25.5	27.8	28.9	29.6	27.5
25.7	25.7	18.0	26.6	27.1	26.0	27.4	29.0	31.1	26.8
25.2	26.5	17.6	26.8	28.1	26.8	27.7	29.0	29.4	27.8
25.4	27.5	17.2	25.9	27.4	27.2	27.9	29.1	29.1	27.0
25.6	26.7	18.6	25.8	27.4	26.6	29.2	29.0	27.3	26.8
26.6	26.2	19.2	25.2	25.9	27.8	30.1	28.0	27.8	26.2
27.5	25.1	19.1	24.4	26.9	28.8	30.1	28.9	28.9	26.7
28.5	25.4	19.2	24.7	27.5	28.8	30.3	27.3	29.0	25.9
28.9	25.0	19.1	25.7	27.0	30.2	30.4	27.6	29.5	25.4
28.1	24.2	18.1	25.2	26.3	30.2	30.5	28.7	30.4	26.6
26.9	25.5	17.9	24.9	27.3	29.9	30.0	28.9	29.3	26.4
26.3	25.8	17.8	25.3	27.0	28.4	28.8	28.0	28.5	26.4
25.3	26.8	18.0	23.9	26.2	28.5	27.9	30.0	29.8	27.5
25.2	26.5	17.6	23.8	26.3	27.3	27.2	29.6	30.3	27.8
24.7	27.2	17.2	24.3	27.9	26.9	25.9	28.5	29.6	27.0
26.1	26.9	17.7	24.5	28.3	26.7	28.4	28.9	29.1	27.0
24.7	25.9	18.0	24.9	27.8	27.4	28.1	29.6	29.4	27.2
27.2	27.1	18.2	26.5	28.0	27.5	28.5	28.6	29.4	26.5
27.7	28.6	18.8	26.0	27.7	27.7	28.9	29.7	30.8	26.4
27.4	29.5	19.2	25.8	26.1	27.2	29.7	28.9	31.8	25.7
27.3	27.9	19.6	25.5	25.0	27.4	28.7	28.5	32.6	27.4
26.8	26.3	18.5	25.8	24.9	27.5	28.2	27.4	33.0	26.7
26.5	27.1	18.1	24.1	25.1	26.6	28.4	28.7	31.7	27.1
27.3	26.3	17.1	23.5	26.2	26.0	30.7	29.3	30.9	26.9
27.0	26.3	16.7	24.6	26.8	25.6	30.2	29.2	29.3	26.7
27.9	28.8	16.3	26.1	28.2	25.1	31.1	28.4	30.6	27.0
28.8	29.1	16.1	25.6	29.4	27.4	31.5	27.8	29.6	27.1
28.8	27.2	16.5	26.7	28.6	27.4	31.1	29.3	29.7	26.2
27.8	26.1	15.2	26.3	28.3	28.4	29.2	29.0	30.1	27.0
28.7	25.7	14.8	24.5	28.2	29.0	29.9	28.8	30.6	27.1
28.2	29.3	15.5	23.8	27.9	28.4	31.9	27.9	30.7	27.5
26.9	30.4	16.5	25.0	26.8	29.2	31.0	28.9	30.0	27.7
27.7	28.9	17.2	24.1	26.9	29.0	29.7	28.9	29.6	28.5
27.4	29.2	17.2	24.9	27.4	27.8	31.0	28.4	30.1	27.0
27.3	28.4	17.9	25.2	27.9	27.2	29.3	29.0	29.4	27.3
30.1	27.7	16.9	25.2	27.7	27.4	30.8	29.1	30.1	30.1
30.5	25.8	15.3	24.4	28.3	27.7	31.1	28.4	30.3	29.5
31.4	26.6	17.4	23.3	29.4	27.5	30.7	29.6	29.9	29.9
30.5	26.1	18.7	23.9	28.2	27.1	29.4	30.2	29.6	29.7
30.3	26.9	17.8	24.8	27.8	27.1	27.6	29.3	30.4	28.4
29.6	27.1	17.5	25.3	27.7	27.5	28.1	29.2	29.7	28.1
28.9	29.0	17.7	26.1	26.6	27.7	29.1	31.0	33.1	27.9
30.4	27.6	22.5	26.4	26.0	28.6	28.5	30.5	31.4	27.4
31.5	27.5	22.0	26.4	27.9	26.8	27.6	28.5	29.8	28.2
31.5	27.3	21.0	27.4	28.5	27.7	27.7	28.9	29.5	28.3
31.2	26.2	20.5	27.1	26.4	27.9	26.9	28.3	27.7	27.0
30.5	25.4	20.6	26.0	27.1	28.7	27.7	27.7	29.5	28.0
29.7	26.6	21.0	25.4	27.5	27.3	29.6	27.7	29.6	27.0
31.2	26.2	22.1	25.9	27.0	28.7	28.6	26.7	29.5	26.8
31.0	26.6	21.7	25.1	28.2	28.1	29.5	26.6	28.3	27.4
31.1	27.8	22.8	24.5	28.0	27.4	30.1	27.1	29.3	28.6
31.0	28.8	22.2	24.4	27.6	25.7	30.2	27.4	28.7	28.1
31.9	29.4	22.0	25.2	27.3	26.2	30.7	27.8	28.3	27.5
30.9	28.1	20.7	25.0	26.0	25.0	31.7	28.3	28.1	26.7
30.1	27.5	22.0	24.6	28.8	25.2	29.9	28.4	29.6	28.7
30.3	27.8	21.2	24.1	28.3	26.1	30.8	27.4	29.2	28.4
29.5	27.3	22.6	24.3	28.6	26.8	30.9	26.1	30.1	27.0
29.6	27.6	23.3	23.8	27.4	25.9	29.9	26.8	30.5	27.1
29.6	27.5	23.7	24.6	26.8	25.7	28.7	27.4	30.6	28.1
29.9	27.1	23.9	24.6	25.3	24.7	29.1	27.1	29.8	28.8
31.2	26.8	24.2	25.3	24.8	24.8	28.9	29.9	29.1	27.7
29.4	27.8	23.4	24.8	27.5	24.9	28.8	30.4	28.1	29.2
30.2	26.6	22.4	25.1	27.8	27.2	29.2	30.2	29.2	27.8
30.4	26.5	22.3	24.5	27.8	26.3	30.0	28.9	29.2	26.9
30.4	26.5	21.6	25.7	28.0	26.1	29.0	29.3	29.1	26.7
29.9	27.4	25.1	25.3	26.9	25.4	29.6	29.9	29.7	26.9
30.0	26.9	24.9	26.1	26.3	24.2	30.3	30.8	30.0	26.3
30.1	26.4	25.0	25.9	26.1	24.4	29.9	30.2	29.6	27.8
29.3	26.8	25.5	26.2	25.7	23.6	29.5	31.2	30.4	28.6
28.8	26.8	25.1	26.3	25.9	24.3	29.8	30.0	29.9	27.6
28.0	28.6	25.2	26.8	26.8	24.2	30.9	30.0	29.2	27.7
26.5	27.4	26.2	25.2	29.0	25.4	30.0	28.9	29.0	28.8
27.1	28.1	26.1	24.9	27.6	25.4	29.6	29.5	29.3	29.3
27.0	26.8	25.8	24.4	26.7	25.9	30.1	30.5	28.5	31.3
26.8	27.8	25.8	23.8	25.6	25.1	30.0	30.0	28.7	30.9
27.3	26.8	25.7	23.4	25.1	24.2	28.8	29.1	29.4	30.1
27.4	27.3	26.5	23.4	25.3	23.6	30.0	29.9	27.9	30.5
28.2	27.0	27.4	25.2	25.3	22.5	28.9	30.4	29.4	30.2
29.8	28.2	25.5	25.3	25.6	22.4	28.8	29.8	30.0	30.0
31.0	27.6	24.4	24.5	27.1	22.9	30.0	29.6	30.3	30.8
31.0	26.7	23.4	23.8	25.7	23.4	30.2	30.4	30.9	30.4
30.8	25.6	24.6	24.3	27.0	23.9	30.4	29.2	32.0	30.1
30.1	24.9	25.0	23.7	28.3	23.9	30.0	28.2	31.6	29.8
28.3	27.3	25.2	23.6	31.1	24.5	30.0	27.8	31.0	30.1
29.1	26.3	26.4	23.5	30.5	25.0	29.1	29.0	32.0	30.0
28.6	26.3	27.8	22.5	30.2	25.9	28.3	30.3	31.4	29.0
28.8	26.7	26.8	21.4	28.3	26.5	27.1	31.4	30.7	29.1
28.9	27.5	27.4	23.7	28.8	24.9	27.6	31.4	31.3	28.8
29.5	27.6	26.6	22.9	27.8	23.9	28.3	32.7	30.2	28.6
28.4	28.0	27.3	22.9	28.6	24.8	29.1	32.9	30.2	29.5
29.0	27.5	27.3	23.6	29.1	25.7	31.4	31.6	29.4	30.1
27.6	27.7	26.9	23.0	29.3	26.6	31.9	32.2	29.4	29.3
29.0	26.9	27.3	22.2	28.7	26.6	32.2	32.9	29.1	29.4
29.2	26.3	27.2	23.4	27.1	26.8	32.5	31.1	29.8	29.8
30.2	26.0	26.4	24.3	27.4	25.9	31.3	29.9	28.2	28.4
29.7	26.3	26.0	23.7	27.4	25.5	30.5	29.4	28.8	28.9
28.9	26.9	26.4	24.1	27.2	25.3	31.0	29.4	27.9	29.0
30.2	26.8	26.0	23.4	28.9	24.6	31.2	28.8	27.7	27.9
29.4	27.2	25.0	22.5	29.4	25.8	29.5	30.5	28.8	28.1
28.2	27.4	25.2	21.3	30.1	24.5	29.4	31.2	28.9	28.7
