# Supplementary material for: Iterative improvement in the automatic modular design of robot swarms
Source: PeerJ Comput Sci. 2020 Dec 7;6:e322. doi: 10.7717/peerj-cs.322 (PMC7924708; doi:10.7717/peerj-cs.322)
Supplement: Supplemental Information 1 — Data sorted in directories by budget and design method. Each folder contains the file controller.txt containing a textual representation of the instances of control software generated for the configuration described by the folders. The file scores.csv contains a comma separated list with the performances of each instance of control software. [file peerj-cs-06-322-s001.zip › experiments_12_5k/BT_for_random/scores.csv]

Design	Simulation	Pseudoreality	Reality
	24.7	25.9
	15.4	16.4
	27.7	26.4
	30.5	29.1
	29.0	25.2
	30.3	26.7
	25.0	22.4
	28.7	26.1
	29.5	27.6
	26.4	23.2
