# Supplementary material for: Iterative improvement in the automatic modular design of robot swarms
Source: PeerJ Comput Sci. 2020 Dec 7;6:e322. doi: 10.7717/peerj-cs.322 (PMC7924708; doi:10.7717/peerj-cs.322)
Supplement: Supplemental Information 1 — Data sorted in directories by budget and design method. Each folder contains the file controller.txt containing a textual representation of the instances of control software generated for the configuration described by the folders. The file scores.csv contains a comma separated list with the performances of each instance of control software. [file peerj-cs-06-322-s001.zip › experiments_12_5k/BT_for_random/score_development.csv]

9.0	0.4	0.9	0.0	0.0	0.4	6.0	2.2	2.6	2.4
9.8	0.5	1.0	0.0	0.0	0.5	6.4	2.3	2.3	2.3
10.0	0.7	1.2	0.0	0.0	0.5	6.8	3.3	2.6	2.5
8.9	0.5	1.1	0.0	0.0	0.4	7.3	3.0	2.7	2.5
8.2	0.4	1.0	0.0	0.0	1.1	7.6	2.6	3.0	2.4
7.4	0.4	1.0	0.0	0.0	1.2	7.3	2.8	2.9	16.3
7.7	0.5	0.9	0.0	0.0	1.1	7.6	2.6	3.6	16.0
8.1	0.3	1.0	0.0	0.0	1.0	16.7	2.6	14.1	16.3
7.6	0.7	0.8	0.0	0.0	1.1	16.8	2.3	13.7	15.6
7.3	0.7	1.1	0.0	0.0	1.0	17.8	2.5	13.6	16.2
7.5	1.5	1.2	0.0	0.3	0.5	17.0	2.4	13.8	16.3
7.5	2.0	1.5	0.0	0.7	0.3	17.9	2.4	13.6	15.9
7.4	2.1	1.5	0.0	0.8	0.5	16.5	1.9	14.1	21.0
10.6	2.0	2.0	0.0	1.0	0.5	16.7	2.2	13.5	21.3
10.5	1.6	2.0	0.0	0.9	0.9	16.4	2.2	13.4	20.6
9.9	1.3	1.7	0.0	1.0	0.9	16.7	2.3	12.8	21.7
9.4	1.1	1.4	0.0	0.7	6.6	17.8	2.2	12.4	21.1
8.9	1.0	1.2	0.0	0.6	12.0	16.5	1.9	12.5	21.1
11.1	1.1	1.0	0.0	1.0	11.6	16.4	1.9	12.2	25.4
11.9	1.4	1.2	0.0	0.8	11.2	16.7	2.4	12.5	24.8
12.3	1.5	1.4	0.0	0.9	10.6	17.1	2.4	14.1	23.6
11.6	1.6	1.4	0.0	0.8	10.3	16.8	2.1	13.9	23.8
11.6	1.5	1.4	0.0	1.1	15.4	16.6	2.2	14.1	23.6
11.0	1.1	1.2	0.0	1.1	15.3	16.9	2.4	13.5	24.3
9.8	0.7	2.1	0.0	1.1	15.0	15.5	1.8	13.0	24.7
10.2	0.8	2.1	0.0	0.9	15.5	15.4	1.6	12.7	24.6
11.7	0.8	2.0	0.0	1.0	14.6	14.9	1.8	14.1	25.2
10.9	1.0	1.7	0.0	1.1	14.1	16.7	1.7	13.4	24.9
11.4	1.4	1.5	0.0	0.9	12.3	16.5	2.3	17.1	24.7
12.1	1.4	1.0	0.0	2.5	14.8	16.3	2.3	16.0	24.3
12.2	1.3	0.9	0.0	2.6	14.2	16.4	2.5	16.2	25.2
12.3	1.8	1.1	0.0	2.6	13.4	15.8	2.4	17.0	24.5
12.4	2.0	1.0	0.0	2.4	13.7	15.6	2.5	18.2	24.5
12.0	1.9	1.0	0.0	2.2	14.2	16.5	4.6	20.8	24.2
11.7	2.1	1.0	0.0	2.0	16.4	15.3	4.4	20.3	23.5
11.2	2.1	1.3	0.0	2.4	17.5	15.7	4.1	21.4	24.5
11.1	2.1	1.6	0.0	2.5	17.5	15.3	3.9	22.2	24.2
10.8	1.7	1.6	0.0	2.4	16.7	15.4	7.5	22.5	26.0
11.1	1.8	1.8	0.0	2.2	15.9	14.4	7.8	21.9	25.2
11.2	1.7	1.8	0.0	2.4	17.7	14.8	7.1	22.1	24.9
11.2	1.4	1.8	0.0	2.2	18.0	15.0	6.4	21.7	24.1
10.1	1.4	1.7	0.0	1.8	17.4	14.5	5.7	20.9	24.0
11.9	1.2	1.8	0.0	2.0	18.2	14.3	6.6	21.8	23.9
10.9	1.2	1.6	0.6	1.9	17.9	14.5	6.4	21.6	24.3
10.5	1.1	1.6	0.7	1.7	17.2	13.1	9.5	22.7	24.8
12.4	1.3	1.6	0.3	2.4	16.9	13.6	9.1	21.7	24.6
13.0	1.4	1.6	1.2	2.2	16.9	14.4	9.6	21.4	24.3
12.7	1.5	1.3	0.9	2.8	16.6	15.4	9.5	21.6	23.8
13.5	1.4	1.7	0.9	2.9	16.3	16.1	9.2	22.1	23.1
14.7	1.5	1.8	0.6	2.8	16.8	15.5	8.2	22.5	23.1
14.8	1.6	1.8	0.8	3.2	17.5	16.2	9.4	24.1	25.1
13.8	1.4	1.9	1.0	9.6	16.5	16.2	9.6	23.1	25.8
13.7	1.7	1.8	0.8	9.4	15.9	15.7	9.2	22.3	23.1
13.9	1.7	1.7	0.6	10.7	17.6	15.7	9.4	22.4	24.9
14.7	1.8	2.2	0.8	10.2	17.6	15.2	10.2	21.3	24.1
14.1	1.8	2.9	0.8	9.6	17.5	16.0	10.6	21.0	23.8
14.2	1.7	3.2	0.6	10.1	17.4	16.5	10.6	21.2	24.2
14.5	1.7	2.9	0.3	11.1	18.2	15.7	11.0	21.2	25.0
14.2	1.7	7.2	0.3	11.1	17.6	16.9	11.2	21.2	23.8
15.0	1.9	7.2	1.2	11.8	18.1	16.9	10.1	21.6	23.7
14.9	2.4	7.8	0.4	12.9	18.6	16.3	10.0	21.5	23.7
14.0	2.2	8.4	0.4	13.1	18.4	16.3	9.6	22.4	22.3
14.0	2.0	8.7	0.7	12.9	18.7	15.6	10.3	25.9	22.3
14.0	2.0	7.8	1.2	12.3	19.1	15.2	9.9	25.7	23.3
12.6	1.8	8.4	1.2	11.6	19.2	16.5	10.3	26.3	23.4
14.5	1.8	7.4	1.1	11.9	18.8	16.8	11.2	27.0	22.8
15.1	1.5	7.2	0.5	11.9	18.0	17.5	10.3	26.7	24.2
15.5	1.7	7.7	0.6	11.6	18.2	16.7	9.3	26.7	23.5
14.7	1.5	8.5	0.4	11.0	16.8	16.5	9.0	27.1	23.4
14.9	1.6	7.4	0.4	11.0	16.2	16.4	10.1	26.6	23.8
14.4	2.1	8.4	2.6	9.6	15.7	15.8	10.3	26.3	24.0
13.8	2.6	8.5	2.5	9.3	16.0	17.0	10.5	26.2	23.5
14.1	2.3	7.8	2.9	9.0	16.3	16.2	10.5	25.4	23.2
14.6	2.7	15.5	3.2	9.5	17.0	16.9	11.1	27.5	23.1
13.9	2.7	16.0	3.4	11.6	16.7	16.6	10.5	26.6	23.0
13.7	2.0	16.2	3.3	11.8	16.8	16.1	10.6	27.2	23.8
14.8	1.4	15.6	3.2	11.0	16.3	16.1	10.8	27.4	24.2
14.5	1.5	15.4	2.8	10.8	17.3	16.6	10.4	28.4	24.2
13.3	1.8	15.6	2.6	11.3	17.0	15.6	10.0	27.1	24.9
13.8	1.4	15.2	2.5	11.7	17.5	15.3	9.4	27.5	23.5
13.3	1.3	14.9	2.8	12.4	18.9	15.6	9.4	26.9	24.2
14.8	1.4	16.6	3.6	11.7	17.7	16.8	8.7	26.1	24.5
15.5	1.5	16.3	3.6	11.0	17.2	16.3	11.0	25.8	25.0
15.3	1.5	14.9	3.5	10.9	17.2	17.3	10.0	26.4	25.4
15.3	4.6	17.0	3.5	11.0	16.9	16.8	18.1	27.0	25.4
15.6	4.5	16.6	3.5	10.7	16.8	16.6	18.3	26.3	26.0
15.7	3.9	16.4	2.5	10.8	16.4	16.5	17.8	26.9	25.9
14.6	3.6	15.9	2.5	12.1	17.4	17.1	18.4	27.5	25.5
15.0	3.6	16.2	2.6	12.3	18.1	17.0	18.9	28.4	26.5
15.3	3.8	15.9	2.2	12.2	18.0	16.7	19.5	29.8	26.2
15.2	3.8	16.8	2.4	12.1	18.5	17.4	18.9	30.3	25.8
15.4	4.2	16.0	2.8	12.5	18.5	16.4	18.4	28.9	24.8
16.4	3.9	15.6	2.7	11.8	18.8	15.7	17.6	27.9	23.7
16.3	3.4	15.7	2.8	11.2	17.5	15.4	17.8	29.8	23.0
16.3	3.3	16.1	2.9	9.8	17.7	16.1	18.0	29.8	24.3
15.7	3.1	15.8	2.4	9.8	17.7	16.0	18.5	30.1	25.1
16.2	3.3	15.9	2.3	9.9	17.0	15.8	18.6	29.7	25.5
15.6	2.9	16.1	2.6	9.6	17.3	16.5	18.9	30.6	26.8
15.0	3.2	15.6	2.6	9.4	17.3	16.3	18.3	30.1	27.4
15.2	3.2	17.4	2.9	10.3	16.9	15.8	18.5	29.6	26.8
15.3	3.4	16.7	3.0	10.2	17.9	17.7	18.5	28.5	26.8
14.9	2.7	16.8	3.0	10.9	18.4	17.7	17.6	28.4	26.4
14.6	3.2	16.5	3.1	10.5	18.2	17.4	17.9	28.2	25.9
14.7	3.6	16.7	3.2	9.7	18.3	17.6	16.9	28.3	25.5
13.3	4.1	16.3	2.9	9.4	18.1	17.1	16.4	27.7	25.6
13.7	4.4	16.2	3.1	10.6	17.3	15.9	15.7	28.3	25.1
14.9	5.1	15.8	3.4	11.2	18.4	16.3	18.0	28.9	25.5
15.2	4.6	16.5	3.5	11.8	18.5	16.3	17.1	29.1	27.0
15.3	4.1	16.8	3.2	11.5	18.2	15.8	18.1	28.1	26.2
15.2	4.0	16.7	3.2	11.7	17.0	16.2	19.0	28.6	26.3
15.5	3.6	16.8	2.9	11.2	17.4	17.6	18.5	28.1	26.6
15.2	3.0	16.7	2.2	11.1	16.6	16.8	21.7	27.2	26.9
15.3	3.1	15.3	1.8	10.8	17.2	15.7	22.4	28.5	25.6
15.1	3.3	14.7	1.7	11.7	16.4	16.9	21.5	27.7	26.5
15.5	2.9	14.3	1.8	11.4	16.7	17.2	21.1	28.9	26.9
15.7	2.5	14.8	1.9	11.9	16.2	16.4	21.4	28.9	26.4
15.9	3.6	16.5	2.3	11.5	18.4	16.6	20.2	28.1	26.9
15.8	3.3	15.6	2.5	11.0	17.5	17.6	20.8	28.2	27.8
16.3	3.6	15.2	2.7	10.3	17.1	16.8	21.4	26.4	27.7
16.4	4.2	15.4	2.7	10.5	17.0	15.8	20.8	26.5	27.5
15.2	5.5	16.2	2.8	10.5	16.7	16.6	21.2	27.7	27.6
15.3	4.6	15.8	2.7	10.2	16.8	16.2	21.9	27.5	25.8
15.7	5.0	15.3	2.7	12.6	16.6	16.7	21.4	26.7	24.8
15.3	4.2	15.4	2.8	11.8	17.7	16.5	21.5	28.6	24.4
14.6	3.9	15.2	3.1	16.4	17.5	16.0	20.4	29.1	25.3
15.9	3.2	16.5	3.1	16.6	16.5	16.6	20.6	27.8	25.3
15.9	3.3	16.3	2.7	16.5	17.2	16.3	20.9	28.7	24.8
15.1	3.2	16.6	2.4	15.9	16.9	16.9	21.2	29.7	25.1
15.9	3.4	16.1	2.3	16.1	16.4	17.5	20.7	28.3	25.3
15.5	3.3	18.8	2.2	18.2	16.9	17.6	20.9	28.7	25.5
14.5	10.7	17.7	1.8	17.4	16.7	16.9	21.1	30.0	25.6
14.3	10.9	17.8	2.3	17.1	16.8	16.5	20.9	28.6	26.7
14.6	10.5	17.3	2.5	17.6	17.2	15.2	22.3	27.6	26.7
13.5	10.6	17.0	2.5	17.3	17.8	16.0	23.1	28.4	27.6
15.3	10.0	16.4	2.2	16.0	18.9	16.0	22.8	29.3	26.4
15.4	9.8	15.4	2.4	16.3	18.5	16.4	22.8	30.7	25.0
15.3	9.9	15.1	2.6	15.6	19.1	16.8	22.5	27.8	24.4
15.0	9.7	15.3	2.4	15.9	19.1	17.2	21.5	27.0	26.3
14.6	9.9	15.3	2.4	16.4	17.8	16.3	21.7	25.6	25.6
14.8	10.3	15.0	2.9	17.0	16.4	16.5	21.7	26.4	24.4
15.0	10.3	15.5	3.1	16.4	17.4	17.0	21.2	26.0	27.5
13.9	10.1	16.2	2.9	19.5	16.8	17.6	20.6	26.2	26.6
14.6	11.1	16.0	3.2	19.4	16.1	17.0	20.5	26.9	25.7
15.4	11.2	16.0	2.9	22.6	16.7	17.0	19.9	27.4	24.9
15.2	10.7	16.9	2.1	21.9	17.0	17.1	20.6	29.5	26.7
14.7	10.6	15.9	1.8	22.0	16.2	16.3	21.1	28.0	26.7
15.9	10.8	15.5	2.0	22.5	17.7	16.4	21.4	28.5	26.3
15.1	9.8	15.4	2.0	22.9	16.8	16.8	21.6	27.5	27.4
14.2	8.6	15.3	2.3	22.4	16.7	16.1	23.0	28.2	28.3
14.7	8.9	14.5	2.7	22.9	16.8	15.6	22.4	28.1	26.5
14.4	9.2	14.3	2.8	23.1	17.8	16.5	22.2	29.2	26.4
14.3	9.0	15.6	2.4	22.2	19.1	17.1	22.8	28.6	25.9
14.9	8.6	16.8	2.3	21.1	18.8	16.3	22.4	29.0	25.2
15.8	9.1	16.4	2.6	21.6	18.1	16.6	21.0	29.3	24.1
16.0	10.1	16.3	2.5	21.7	18.2	16.3	21.5	30.0	26.2
15.9	9.6	15.5	2.1	19.9	17.5	16.1	20.7	29.6	26.1
15.3	9.6	16.3	2.4	20.3	16.9	15.6	22.3	29.7	26.1
15.1	9.8	16.2	2.3	21.0	16.9	16.7	21.5	30.2	25.2
14.4	9.8	16.1	2.0	21.0	17.0	16.9	21.7	28.8	26.0
15.1	8.9	16.7	1.9	20.7	16.6	16.8	21.5	28.1	25.8
15.3	9.9	17.4	2.4	21.3	17.0	16.9	21.5	27.7	26.8
14.9	9.2	17.1	3.4	20.3	17.0	17.8	22.3	28.1	26.9
15.3	9.6	16.0	3.4	19.5	17.2	16.9	22.8	28.5	26.4
15.6	9.9	16.5	3.1	21.7	16.4	16.9	22.5	29.7	26.2
14.7	9.9	16.9	3.4	21.5	16.7	16.9	22.9	30.7	26.3
14.6	8.5	15.8	3.6	20.2	17.6	15.7	23.4	30.8	24.7
15.6	8.8	14.2	3.3	19.3	17.6	16.6	23.2	30.4	25.1
15.4	7.7	15.5	3.6	18.8	17.1	17.1	23.1	30.3	25.7
14.8	7.9	15.6	4.0	18.2	15.5	16.5	22.9	30.1	25.9
15.5	7.6	16.1	3.6	17.9	15.7	18.0	22.6	29.5	25.6
16.3	8.3	15.6	3.2	18.2	14.3	18.0	22.0	29.8	26.0
16.2	8.2	15.1	3.0	20.3	14.3	16.8	22.5	28.6	25.4
15.9	9.2	15.0	2.8	21.0	14.3	15.9	22.0	28.1	25.5
15.7	9.7	15.0	2.7	21.9	16.4	16.1	21.5	28.7	25.2
15.8	11.0	15.7	2.8	22.1	16.3	15.8	22.4	29.0	25.4
14.9	10.7	15.8	3.4	22.7	18.4	15.5	22.9	29.4	26.2
14.9	11.7	15.5	3.2	23.4	21.0	15.5	22.1	31.8	27.2
14.8	11.5	15.2	3.2	22.7	20.4	15.9	21.3	31.4	27.2
14.8	10.7	14.6	3.4	21.8	21.0	15.0	22.5	31.6	27.6
14.2	10.4	17.0	3.6	21.3	24.1	15.3	22.2	30.9	27.7
14.1	10.7	16.3	3.0	20.4	23.6	15.6	21.5	29.6	26.6
14.7	11.5	17.5	4.3	20.5	23.3	16.1	21.4	30.4	27.0
15.3	10.8	16.9	4.1	20.7	22.6	16.0	22.0	30.3	27.5
15.3	10.0	16.9	4.0	20.9	23.8	17.4	22.6	29.3	27.0
16.5	10.7	16.9	3.5	20.6	23.4	16.2	22.6	31.1	26.9
16.0	11.0	19.3	4.0	20.3	23.1	16.3	23.0	30.5	26.5
15.5	11.0	18.0	3.7	19.4	23.1	16.5	23.5	29.7	25.6
15.2	10.6	17.9	3.5	19.1	22.9	16.6	23.5	29.5	26.1
15.9	10.3	18.8	3.2	27.2	24.4	15.6	22.9	28.5	26.8
15.4	10.8	17.7	2.8	27.2	24.0	16.6	23.5	29.9	24.6
16.0	11.4	16.4	2.9	26.9	25.4	16.2	23.3	29.5	25.9
16.7	12.1	16.6	2.9	26.1	26.8	16.7	23.1	29.4	27.7
16.5	12.0	18.2	2.9	26.3	25.2	16.7	22.3	29.5	26.8
15.4	11.1	18.2	3.4	25.1	24.8	17.1	21.6	30.1	26.8
15.5	10.5	18.3	3.5	25.2	25.3	15.8	21.1	30.4	26.7
14.7	10.6	18.6	3.6	26.1	25.1	16.7	22.4	31.6	27.4
14.1	9.2	18.9	3.7	25.7	24.7	16.0	21.6	31.8	27.0
14.9	9.1	18.3	3.9	26.2	24.8	16.2	21.5	30.3	25.3
15.9	10.0	18.4	3.9	26.5	25.6	16.1	22.4	28.6	24.2
15.1	10.4	19.3	4.2	25.3	25.5	16.7	23.2	28.6	25.0
15.3	9.6	18.5	4.2	25.3	26.0	16.9	23.6	27.3	24.4
15.3	10.7	18.2	5.0	25.7	25.5	16.7	23.0	27.7	24.4
15.4	10.1	19.0	4.6	25.3	25.3	16.8	22.7	29.2	25.4
15.0	9.5	19.5	4.9	25.7	24.4	16.7	24.0	30.0	26.5
15.9	9.1	18.6	5.2	26.3	24.2	16.9	23.1	29.7	25.9
16.7	8.9	18.7	5.4	25.8	24.1	16.9	21.6	29.3	27.9
17.2	8.3	18.7	4.7	25.0	24.0	17.1	20.7	29.9	27.2
17.3	9.0	18.3	4.9	25.6	23.9	17.1	22.0	30.0	26.9
16.9	8.8	18.1	6.2	25.5	24.9	17.2	21.9	29.0	26.8
16.1	9.8	18.1	9.9	25.2	24.2	17.6	22.5	29.4	27.9
16.1	10.4	17.0	10.3	25.8	25.6	18.0	23.3	28.1	26.4
15.7	9.8	17.1	10.2	25.8	25.6	17.7	24.1	28.3	26.2
15.5	9.9	17.4	10.3	26.5	25.6	17.3	23.1	28.2	26.5
16.5	10.6	18.0	15.2	26.4	24.3	17.4	23.2	30.1	25.6
16.8	10.1	16.7	14.6	26.5	26.7	16.7	23.0	29.2	25.2
16.8	9.5	17.0	14.1	27.4	26.8	16.0	23.5	29.3	25.2
16.5	9.6	17.0	14.5	26.7	26.9	15.8	24.2	28.7	26.4
16.1	8.5	17.7	14.1	27.6	26.4	15.7	24.1	27.1	26.8
15.7	8.7	16.6	14.8	27.2	25.7	15.7	24.6	27.5	26.7
16.1	9.8	16.7	15.1	26.7	25.6	16.1	23.9	28.2	26.9
16.1	10.1	16.9	15.2	26.4	25.7	16.2	23.4	29.0	26.0
16.8	11.6	17.6	14.8	26.8	25.4	16.3	22.5	29.4	26.0
16.9	11.5	17.4	16.2	27.8	26.8	17.0	21.3	31.7	27.4
16.6	11.2	18.4	16.9	28.2	27.4	17.9	21.6	31.5	26.7
15.3	10.5	17.8	16.8	29.1	27.3	18.3	21.8	30.2	25.3
15.3	10.3	17.8	18.5	30.0	28.2	17.6	20.8	30.5	24.3
14.9	9.9	18.3	18.4	30.2	28.4	17.2	20.9	27.8	23.6
15.6	10.8	19.4	17.0	29.4	27.9	17.5	22.1	28.3	24.1
15.9	11.2	19.1	15.8	29.5	26.6	17.3	22.4	27.6	24.6
16.5	11.8	19.8	15.0	27.9	26.5	16.8	22.5	28.2	25.0
16.0	11.3	19.4	13.1	27.4	24.6	17.5	23.3	28.8	25.4
16.1	11.3	20.0	13.0	26.5	24.1	17.6	23.3	30.2	25.8
15.7	10.8	20.0	12.0	26.1	27.5	17.5	22.0	28.8	25.4
15.4	10.6	20.4	12.4	24.6	27.6	17.3	22.2	29.3	24.5
15.4	9.8	20.8	13.7	25.0	27.7	17.4	23.1	29.9	27.0
14.5	10.7	21.2	14.1	26.7	27.8	17.4	21.3	30.1	24.3
14.7	11.5	20.7	14.9	28.1	26.8	18.0	20.6	27.9	25.9
14.7	11.2	20.8	15.5	28.7	25.6	17.5	20.2	26.6	25.7
15.2	11.1	20.8	18.8	29.7	26.1	16.9	21.1	25.9	25.5
15.5	10.2	26.1	18.5	29.9	25.9	16.3	22.4	28.9	24.5
16.9	9.8	24.8	17.7	28.7	26.3	16.1	23.3	27.6	25.4
16.7	11.3	25.4	17.5	29.6	25.4	16.0	24.3	29.5	24.3
15.7	12.0	25.0	17.6	28.8	26.0	15.4	23.2	29.5	25.0
15.7	12.3	23.9	16.8	27.6	24.6	16.4	22.5	29.5	23.9
15.8	12.3	23.2	15.6	27.3	24.6	16.3	21.8	29.1	23.8
15.5	12.0	23.9	16.6	27.6	25.1	15.7	22.2	29.6	24.3
15.4	12.5	23.0	17.7	27.1	24.7	16.5	21.3	29.1	24.5
16.6	13.3	23.2	17.4	27.4	24.7	16.5	20.4	27.3	27.1
16.0	13.6	24.0	17.3	27.9	24.4	15.9	20.3	28.2	27.4
16.3	13.0	25.3	17.6	28.2	23.9	15.0	20.0	27.5	27.0
16.6	12.1	25.0	18.6	29.0	24.5	16.3	21.1	27.2	25.8
16.1	11.8	25.9	20.0	28.9	24.4	15.8	21.5	26.8	27.2
15.7	11.0	25.1	20.4	29.0	26.2	16.5	22.8	27.5	26.4
15.8	11.0	24.3	20.9	29.0	26.0	16.8	22.7	27.5	26.3
15.2	11.0	24.1	21.2	30.7	25.6	16.6	22.5	27.7	27.3
15.2	12.8	23.8	21.3	30.5	25.2	15.6	22.5	28.0	28.4
15.5	13.3	24.6	20.9	31.9	24.7	15.8	22.3	28.7	27.5
15.5	12.4	25.5	20.4	32.1	25.5	15.9	22.5	31.7	28.4
16.0	12.4	25.9	20.1	31.0	25.3	15.7	23.7	31.5	27.8
15.8	12.7	26.4	19.6	30.6	25.1	15.8	23.3	31.5	27.4
15.5	12.2	27.1	20.7	30.5	25.6	17.1	23.7	29.1	26.5
16.4	12.3	27.3	21.8	29.6	25.6	17.5	22.7	32.1	26.8
15.7	12.6	26.1	22.4	29.2	24.8	17.3	22.7	31.2	26.4
15.2	12.4	24.6	21.0	29.1	25.4	17.0	22.8	32.1	26.9
15.5	12.2	24.4	20.8	25.9	24.6	16.9	23.0	32.2	27.0
14.4	12.4	23.7	19.8	25.1	24.6	17.3	23.2	31.6	26.9
14.1	11.5	23.7	28.2	26.0	25.8	17.5	23.0	29.6	27.6
14.9	10.7	25.0	28.9	26.1	26.6	17.6	22.1	30.6	27.8
15.0	10.6	25.4	27.2	26.2	25.5	17.2	23.4	29.8	28.0
15.3	11.0	25.4	26.5	25.5	27.3	16.7	24.6	29.1	27.4
16.0	10.8	25.9	25.5	25.4	26.4	16.5	25.2	29.5	28.5
15.5	11.3	26.1	24.5	25.9	25.2	16.2	27.9	30.6	27.6
15.5	11.2	25.5	24.3	25.9	23.8	16.4	27.2	29.6	27.1
14.9	11.3	26.6	26.2	28.5	25.9	16.9	27.1	31.6	25.9
14.8	11.5	27.1	27.7	29.2	26.4	16.6	27.0	32.1	26.1
15.4	12.2	27.6	28.1	28.1	26.4	16.7	26.0	30.7	24.8
15.4	12.0	27.8	29.3	27.7	25.7	16.0	25.4	30.4	24.6
15.8	11.4	27.4	28.1	29.0	26.7	27.7	25.6	29.9	24.9
16.7	11.8	26.7	27.1	28.3	25.9	28.4	25.0	30.3	25.8
17.0	11.9	25.3	26.9	27.2	26.1	27.7	24.2	29.3	26.5
16.7	11.6	24.1	26.6	27.5	26.3	26.7	24.5	29.9	26.3
16.7	11.5	23.4	25.9	26.7	26.2	26.3	24.9	30.1	25.9
16.1	11.7	24.1	26.1	25.5	27.2	25.6	25.8	30.1	25.3
15.5	12.5	24.1	25.8	25.1	28.0	25.1	24.4	30.0	25.9
15.5	12.7	25.6	25.6	24.3	27.2	25.3	24.8	29.3	25.0
15.1	12.0	26.1	26.0	23.6	27.8	26.5	23.5	28.5	25.2
14.8	12.6	26.9	24.9	23.7	28.0	26.7	22.8	28.9	26.1
15.7	11.6	27.0	24.6	24.1	27.7	26.8	23.2	30.3	26.4
17.1	11.3	26.3	24.9	24.9	27.5	26.6	23.5	28.8	27.4
16.0	11.8	25.5	25.2	24.5	27.7	27.3	22.5	31.5	25.6
15.9	11.9	25.3	26.8	23.5	26.8	26.9	24.3	30.9	24.3
15.9	11.2	25.6	27.8	22.7	27.1	28.3	25.1	31.1	23.6
14.6	11.8	25.8	27.4	21.3	26.1	28.7	26.0	30.9	23.7
14.3	12.5	24.3	27.1	23.2	25.1	28.7	26.6	31.8	24.7
14.6	12.0	24.9	27.7	24.0	24.6	28.1	26.4	30.8	25.3
15.4	12.6	24.0	28.3	24.1	27.6	28.8	26.4	30.3	24.7
15.4	12.3	25.2	28.9	24.3	28.5	27.3	27.4	29.9	25.2
16.0	12.2	23.9	29.0	24.9	28.1	27.0	28.4	29.1	25.0
16.0	12.1	25.0	29.6	27.1	27.0	26.1	27.5	29.4	25.0
16.8	12.3	25.4	27.5	27.1	26.1	26.5	27.8	28.1	23.6
16.1	12.1	25.3	25.9	27.7	27.3	26.5	26.9	27.8	23.2
17.4	12.0	26.6	24.7	26.4	28.3	28.0	25.3	27.4	24.0
17.3	11.3	25.4	25.1	26.5	28.0	27.7	23.6	28.5	23.8
16.9	10.8	25.3	23.4	26.5	28.8	28.5	24.7	27.8	23.7
16.3	11.2	26.2	24.8	25.4	28.6	28.6	24.6	27.9	24.0
16.2	11.2	25.9	24.9	24.9	28.3	27.7	24.6	26.3	24.5
14.9	10.0	26.4	25.9	24.3	28.8	27.0	24.7	25.5	25.1
16.4	10.5	27.6	25.7	23.4	29.9	28.3	24.0	24.6	25.0
16.1	10.8	27.1	26.7	22.4	30.6	28.4	24.2	24.9	24.9
16.7	10.8	26.3	25.5	22.9	30.6	27.9	22.8	24.4	24.9
16.7	10.9	26.0	25.6	23.0	30.6	28.1	24.4	25.8	24.6
16.6	11.5	25.6	25.5	23.3	30.6	28.4	26.3	26.2	24.2
16.1	10.5	25.5	26.7	24.3	29.5	27.5	25.8	25.8	23.8
16.8	10.9	25.4	25.6	23.7	28.5	26.8	24.8	25.1	23.6
15.9	11.3	26.1	24.7	23.4	28.2	27.0	26.0	25.9	23.3
15.3	11.3	26.1	24.5	23.8	28.7	26.9	25.8	25.3	23.7
17.3	11.8	26.1	24.4	23.8	28.6	27.1	24.9	23.1	23.9
16.9	12.1	26.1	23.4	22.6	28.9	27.0	25.7	22.8	24.3
16.3	12.7	25.5	23.3	23.2	28.7	27.1	25.1	22.1	23.5
15.4	11.7	25.8	23.2	26.7	29.6	26.9	25.5	22.4	24.0
15.4	11.8	26.0	24.3	27.2	28.6	26.9	25.7	25.7	23.8
16.0	12.1	25.7	24.3	27.7	29.0	27.6	26.3	25.7	24.5
17.0	12.9	26.0	23.4	27.5	28.3	28.3	26.4	26.0	25.5
16.1	12.5	27.3	23.3	27.1	27.8	27.9	25.4	26.0	26.4
16.1	13.6	27.6	24.7	27.2	26.9	27.0	24.6	26.1	25.9
17.9	12.4	28.0	24.7	26.8	27.3	26.6	24.7	26.0	25.9
17.0	11.1	27.5	24.4	27.5	27.9	26.8	25.4	24.9	25.3
16.8	12.5	28.3	25.0	27.7	29.1	27.4	26.1	24.6	25.0
15.8	12.1	26.9	24.5	27.8	29.0	26.9	25.6	23.6	26.1
15.8	12.1	27.0	23.9	26.9	29.3	27.4	25.5	23.2	25.8
15.6	12.6	25.8	23.7	26.7	29.3	25.7	24.6	24.7	26.4
17.0	11.9	24.9	24.2	26.2	29.2	26.8	24.2	24.9	27.3
17.6	12.4	24.9	23.9	26.5	28.3	27.3	24.1	24.7	26.3
18.7	12.2	25.5	24.2	25.5	27.7	27.2	24.9	28.0	24.3
18.5	12.5	24.8	22.5	25.2	27.9	27.5	24.2	26.9	24.2
17.8	12.3	24.8	22.4	25.0	26.2	27.8	23.9	27.1	23.9
18.1	11.8	24.9	21.6	23.5	26.1	25.7	24.4	27.9	22.3
17.5	11.3	24.6	22.7	23.8	27.7	26.1	25.0	27.7	22.5
17.5	11.6	24.9	23.0	24.0	26.7	25.6	24.5	28.0	22.9
18.6	12.3	24.5	23.3	23.9	27.7	24.9	24.7	28.8	25.3
19.2	11.8	25.9	24.4	23.5	27.7	25.2	26.1	27.9	23.9
18.4	11.9	25.1	24.6	24.6	27.9	27.2	26.2	26.8	23.2
18.0	11.9	25.5	24.8	24.0	27.4	25.4	25.2	27.8	22.6
18.5	11.6	26.4	23.6	25.7	28.6	24.9	24.9	27.9	21.9
18.3	11.2	26.1	22.0	28.1	28.1	25.0	26.5	28.4	21.6
17.6	11.5	26.1	23.6	27.8	27.6	25.7	26.1	29.2	23.1
18.4	11.8	26.6	22.5	27.2	27.1	25.3	26.6	28.0	24.5
18.3	11.1	27.5	23.3	27.1	26.7	26.0	27.3	27.3	25.2
18.1	11.8	26.9	23.6	25.7	26.2	25.3	27.0	26.2	25.4
18.7	12.2	27.2	24.0	24.9	25.1	25.7	25.7	28.0	25.7
17.6	12.0	25.6	23.2	25.4	27.5	26.7	26.3	27.9	24.9
17.4	13.1	24.2	25.0	26.5	27.7	26.8	26.3	27.8	24.7
17.6	12.9	25.6	24.0	25.7	28.5	26.7	25.6	27.3	24.2
17.2	12.9	26.3	23.6	26.3	28.9	27.0	24.9	29.4	24.0
16.0	13.5	26.6	23.5	27.1	29.1	27.5	24.7	27.5	24.0
17.2	13.2	28.9	23.0	26.8	29.0	26.9	25.1	27.7	24.2
16.9	13.0	29.8	22.9	26.3	29.1	27.9	26.3	27.7	23.8
17.0	12.8	29.8	23.3	26.8	30.3	27.5	26.0	28.2	24.2
18.0	12.2	28.7	23.4	26.6	30.0	28.2	26.1	27.8	24.5
17.0	12.4	28.9	23.9	27.1	29.0	27.6	25.3	28.2	23.7
18.3	12.6	28.8	24.5	26.6	29.4	27.5	25.2	28.3	22.9
17.4	12.6	28.3	24.8	26.4	28.7	27.0	26.3	26.5	22.9
16.9	13.1	27.3	25.4	26.1	27.6	27.4	26.7	26.2	22.4
17.1	13.2	27.6	25.3	26.2	27.4	26.8	25.8	25.7	25.1
17.0	11.8	26.1	25.3	25.5	28.6	26.4	27.2	25.5	23.8
16.7	10.9	29.2	25.4	26.3	28.9	26.8	26.4	26.1	26.6
17.7	10.9	28.2	25.1	26.1	28.7	26.5	26.3	25.5	25.5
18.4	9.8	28.1	24.6	25.2	26.1	27.6	25.8	26.5	24.8
17.6	10.4	28.2	24.4	24.9	25.2	27.6	26.4	26.0	27.1
15.6	12.1	28.1	24.1	25.4	26.7	27.5	24.9	25.7	26.1
17.9	13.0	28.6	24.8	24.6	26.5	27.1	25.5	26.4	25.9
17.1	12.7	29.1	24.1	24.1	25.9	27.3	24.8	26.5	24.8
16.9	12.5	29.0	24.0	25.0	25.4	26.0	27.2	25.7	24.3
17.1	11.9	28.7	24.1	23.9	26.1	26.4	27.3	25.9	23.1
16.5	11.2	27.6	24.9	25.4	27.8	27.8	28.2	26.1	25.2
16.5	11.0	27.5	24.1	25.6	28.9	27.3	27.5	25.7	25.2
16.8	11.9	28.3	25.2	25.5	28.9	26.7	26.7	25.4	24.7
17.3	12.8	26.9	24.2	26.2	28.0	26.8	26.2	25.6	25.5
16.3	12.2	26.9	22.3	26.6	27.9	28.1	25.7	26.6	25.3
16.8	11.7	28.3	21.6	27.3	26.5	27.3	25.1	25.6	23.7
16.4	11.7	28.1	21.3	27.5	26.7	27.7	24.7	25.3	22.9
16.7	11.5	27.3	23.2	26.1	27.6	28.9	24.9	25.7	23.3
17.5	10.7	28.9	23.1	26.8	27.8	27.4	24.8	24.1	24.2
18.3	16.5	29.0	23.8	26.1	27.4	27.7	24.2	24.4	24.0
18.5	15.8	29.0	23.8	25.5	27.4	27.1	23.9	24.6	26.4
18.3	16.1	28.3	23.1	25.1	27.7	26.1	23.6	24.0	25.4
18.0	16.6	28.9	22.9	25.8	25.4	25.6	25.4	23.8	25.0
16.4	16.6	28.6	23.1	23.7	25.5	26.7	25.8	24.1	25.4
17.8	16.0	29.1	24.2	23.3	25.1	26.9	25.5	24.8	24.9
17.9	16.2	29.3	24.0	24.0	27.6	26.9	26.1	24.8	25.7
16.1	16.5	29.4	25.2	24.8	28.5	25.9	26.6	25.0	25.6
16.2	15.3	28.9	24.5	25.4	28.1	24.3	25.8	26.7	25.2
15.6	15.0	28.8	24.0	26.8	28.8	25.9	24.7	26.7	25.8
16.2	15.7	27.5	23.6	27.3	29.4	28.2	24.4	26.7	27.0
16.2	15.0	27.2	24.3	27.9	28.8	28.3	25.1	26.8	25.4
17.2	14.9	27.6	22.9	27.3	28.2	28.5	24.9	26.2	26.8
17.6	15.4	26.4	23.3	26.5	27.8	28.2	25.1	26.0	27.0
18.8	15.1	26.0	23.6	26.8	27.2	28.1	25.5	26.2	26.9
18.5	15.2	27.7	24.1	27.2	26.5	28.2	25.4	26.8	25.9
18.3	15.4	27.0	24.3	25.6	25.4	27.8	25.6	26.4	27.4
19.3	16.2	27.7	23.9	26.3	25.5	26.9	25.8	25.7	26.6
20.1	16.8	30.0	24.9	26.8	26.1	27.8	26.1	25.6	26.7
19.1	17.1	29.4	24.2	26.3	25.2	28.1	26.4	26.3	25.4
18.9	17.8	28.7	25.1	25.3	26.2	27.0	27.1	25.8	25.9
18.3	17.1	27.5	26.4	26.0	28.1	27.5	26.3	25.7	24.3
17.2	16.4	28.4	26.3	26.3	29.1	26.9	25.7	26.0	25.0
17.0	17.1	28.7	25.4	26.7	28.5	26.1	26.7	26.8	25.2
17.3	16.7	27.8	25.1	29.0	28.7	27.0	26.7	25.9	25.7
17.3	16.6	26.7	24.9	28.9	27.3	27.2	25.2	26.8	25.1
17.0	15.9	26.5	24.5	27.5	28.4	25.8	25.2	27.0	25.5
16.6	16.2	28.6	25.2	25.4	28.4	26.4	27.0	28.1	24.0
16.9	15.6	27.3	26.0	25.7	28.8	26.4	25.8	28.0	24.5
17.3	15.5	28.1	25.0	25.3	28.3	27.9	24.7	27.8	24.7
17.1	15.2	28.3	26.5	25.0	29.0	28.2	26.5	28.3	24.8
16.9	16.2	27.1	25.9	24.7	28.6	27.7	24.9	28.3	25.1
17.8	15.7	27.1	24.8	25.9	28.0	27.4	24.9	27.7	25.0
17.7	16.1	28.0	26.0	26.0	28.0	26.2	25.0	28.0	25.2
17.6	16.1	27.7	26.2	25.5	28.2	29.4	24.7	27.6	26.0
17.8	15.9	27.8	26.0	26.0	28.1	30.1	24.5	27.9	25.7
17.8	15.0	29.3	25.5	26.3	28.4	29.4	24.7	27.2	25.0
18.1	15.7	29.5	26.1	26.2	28.1	29.6	25.2	29.2	25.0
18.7	15.7	30.9	26.3	28.7	27.5	28.8	25.5	28.0	25.5
18.5	16.6	31.2	26.4	27.9	27.9	27.4	26.2	27.0	24.9
17.9	16.3	29.5	25.7	27.7	27.4	27.6	26.5	26.2	24.6
17.9	16.9	28.4	25.5	27.8	26.3	28.8	26.2	25.6	25.0
16.9	17.5	28.2	24.8	27.1	26.1	28.7	26.0	27.4	26.3
16.0	16.8	27.1	24.2	26.1	25.9	28.8	25.4	26.9	26.2
16.1	16.1	26.1	23.4	27.0	24.9	28.7	25.2	27.1	25.8
15.6	16.0	26.0	23.9	26.2	24.9	28.1	25.3	28.3	25.5
15.7	15.2	26.9	24.2	26.1	25.0	27.8	24.5	29.0	25.2
16.1	14.7	28.3	24.0	26.7	26.6	28.1	24.7	29.0	24.6
16.0	14.9	28.2	23.3	26.9	25.9	27.6	26.9	28.6	24.3
15.6	15.3	28.6	24.7	25.9	26.4	27.5	25.1	28.0	24.2
16.4	15.1	29.0	24.9	26.0	26.1	27.0	24.8	28.1	24.3
16.4	15.1	27.3	24.4	27.1	25.8	29.3	24.9	27.4	24.3
16.9	15.2	27.5	25.6	26.1	26.7	29.3	23.6	27.9	23.4
17.5	15.1	29.1	25.2	26.0	27.4	29.3	24.4	27.3	23.6
18.1	14.4	28.8	25.2	25.8	27.6	28.6	22.1	27.3	24.8
18.3	15.0	28.2	25.7	25.4	27.5	28.8	22.5	27.0	24.4
18.5	15.8	28.7	25.9	23.8	27.2	27.5	25.7	27.1	25.0
18.3	16.8	29.2	24.6	24.4	27.5	28.3	26.8	27.5	25.0
17.6	16.4	29.9	24.2	25.2	27.3	28.0	25.5	28.6	24.4
17.8	15.5	29.6	24.2	25.9	26.9	28.0	25.0	28.6	25.4
17.1	14.4	28.9	23.4	26.2	27.0	27.1	24.2	28.6	24.7
17.1	15.0	28.5	23.0	26.1	26.7	27.5	24.0	27.0	25.4
17.5	15.6	29.4	23.2	26.8	27.1	27.0	23.4	28.3	25.1
17.9	15.3	29.3	23.5	26.0	26.4	26.1	23.4	26.3	25.2
18.5	15.1	29.6	24.8	25.5	26.0	26.0	23.5	27.1	25.5
18.2	14.9	29.9	25.3	24.7	25.1	25.9	23.6	26.3	25.0
18.0	14.7	31.4	26.3	24.7	24.1	28.1	23.2	27.2	25.6
16.4	15.8	31.4	25.3	23.7	24.3	28.1	24.1	26.8	25.6
16.4	17.5	32.3	26.7	23.6	25.6	27.6	24.8	26.9	25.6
15.9	17.1	32.1	26.0	25.5	25.8	26.6	23.8	27.9	24.4
16.6	17.6	32.6	26.6	25.9	27.1	25.2	24.0	28.2	26.1
16.7	17.4	31.7	26.1	26.8	26.9	26.3	23.5	26.8	25.8
18.2	16.7	31.2	26.8	27.3	27.0	25.8	23.8	27.2	25.1
18.3	16.2	29.9	26.2	27.5	27.1	24.1	23.9	27.7	24.0
18.1	15.4	30.1	25.6	26.8	25.7	24.5	24.0	25.8	22.9
18.0	16.6	29.8	25.5	27.1	25.0	24.4	24.1	25.9	22.6
18.1	16.2	29.3	24.8	27.1	25.4	28.3	24.0	27.1	22.6
17.7	16.4	29.3	23.5	28.0	25.3	27.6	23.5	26.6	25.2
17.1	16.3	30.0	23.5	27.5	25.6	27.6	23.5	26.6	25.8
18.4	16.3	31.0	23.6	26.8	25.9	27.9	24.0	26.1	26.4
18.3	14.7	30.3	23.2	26.9	28.3	26.6	23.8	25.9	27.1
18.2	15.4	30.5	23.6	27.5	28.3	25.9	24.3	24.6	27.0
18.0	15.0	30.7	23.4	27.0	29.0	26.4	23.7	26.9	26.4
18.4	14.7	30.4	24.8	27.2	29.2	25.6	24.8	27.1	26.7
16.5	14.1	30.4	23.7	28.0	29.0	27.1	24.3	26.6	26.7
15.7	14.2	30.6	22.8	29.4	28.9	27.6	24.3	25.9	27.5
15.2	14.7	32.5	25.2	29.1	30.1	28.3	24.3	26.9	27.1
14.8	15.1	31.9	25.8	29.8	27.9	27.7	24.8	26.8	27.6
15.0	15.0	31.0	26.3	30.1	27.9	27.0	25.7	26.3	27.6
15.5	15.1	28.6	27.0	30.2	28.4	26.7	26.5	25.1	27.9
16.5	16.0	28.2	27.3	29.4	27.9	25.0	25.1	25.8	27.0
16.8	16.8	27.2	26.2	28.3	26.8	26.7	25.2	25.4	27.0
17.4	16.4	27.3	26.5	28.9	28.4	26.0	25.2	25.5	27.0
16.8	16.6	28.2	26.1	28.0	28.5	25.3	24.9	24.3	27.3
16.7	16.9	30.1	25.1	26.8	28.9	24.0	24.4	23.7	27.3
16.9	16.8	30.5	24.2	26.5	29.7	24.1	24.5	25.1	27.5
17.1	16.0	31.5	25.1	30.0	30.4	24.0	24.1	26.8	27.7
16.7	15.3	32.3	24.2	29.5	28.7	25.5	24.7	24.9	27.8
17.8	15.1	32.3	23.9	28.6	28.1	25.4	24.2	25.0	27.9
18.0	14.9	31.8	25.1	29.1	27.0	26.8	24.2	25.6	27.9
17.8	15.2	31.4	27.4	28.6	27.2	29.4	24.5	25.4	26.8
18.0	15.4	29.7	26.7	26.9	26.6	29.5	25.7	24.0	27.5
18.1	16.6	29.9	26.3	27.5	27.4	28.5	26.1	24.4	26.7
17.6	16.7	29.2	26.5	27.7	26.7	27.8	26.3	24.2	25.9
17.3	16.1	29.1	26.9	28.5	26.8	27.1	26.5	23.7	25.5
17.0	17.2	28.5	25.0	27.8	27.4	26.0	26.6	24.6	26.6
17.1	17.4	32.2	24.7	29.3	27.2	27.0	25.3	23.9	25.2
17.7	16.9	31.4	25.1	28.1	27.5	26.8	24.9	23.6	25.9
17.9	16.7	31.2	24.0	26.2	27.3	26.8	24.8	23.2	27.6
17.8	16.4	30.0	24.3	25.7	28.3	26.0	25.5	23.3	28.0
18.0	16.1	30.5	24.7	26.8	27.4	25.4	25.6	27.0	26.8
17.0	17.9	30.7	24.5	25.8	27.1	25.2	24.8	26.3	27.0
16.1	17.6	30.4	23.7	25.5	26.4	26.4	25.1	26.5	26.8
15.7	18.3	30.5	23.4	27.5	25.8	26.8	27.1	26.6	27.3
15.9	17.1	31.6	23.6	27.7	26.2	27.9	26.7	25.5	26.0
16.2	16.3	31.1	24.2	26.9	27.2	27.6	25.1	23.8	26.0
17.1	16.0	31.1	25.6	25.7	27.3	26.8	25.3	23.9	24.8
17.6	15.7	30.1	25.8	25.5	26.3	26.3	25.0	23.4	25.4
17.8	15.7	30.3	25.0	26.2	26.0	25.7	23.9	23.5	25.0
17.5	17.6	30.2	24.9	26.4	25.6	26.7	23.7	24.5	24.9
17.2	18.0	29.3	24.9	26.6	25.4	25.3	23.7	24.5	23.8
16.5	18.5	29.4	25.4	27.9	26.4	25.0	23.7	24.7	24.9
16.2	19.0	29.5	23.9	28.0	25.8	24.9	23.5	24.3	25.9
15.7	19.1	30.3	24.8	26.4	26.5	25.3	23.8	23.8	25.6
15.6	18.4	31.3	25.5	24.6	26.8	24.8	25.2	22.5	24.6
18.0	17.7	31.5	25.6	24.9	26.2	25.3	25.5	22.8	25.6
18.1	17.9	32.3	25.4	24.8	26.1	25.8	25.2	25.6	25.9
18.2	17.8	32.9	26.3	25.9	27.0	27.5	25.3	23.8	25.4
18.6	17.5	31.6	26.6	25.5	27.0	28.6	24.4	24.7	25.7
18.6	18.3	31.4	25.0	26.6	26.8	28.0	23.9	26.1	26.2
17.6	19.1	31.1	24.7	27.5	27.7	27.2	24.0	26.8	25.8
16.7	19.5	31.1	25.1	27.6	27.3	25.7	23.1	26.0	25.1
16.7	19.7	30.8	25.5	27.3	26.9	25.7	22.4	27.0	24.8
16.0	19.6	30.9	25.6	28.9	27.9	24.9	23.9	26.4	25.6
15.8	18.2	31.3	26.4	27.3	28.5	23.7	23.6	26.1	26.0
15.8	17.9	30.8	27.1	28.3	27.9	24.0	23.1	25.6	26.6
16.2	17.2	30.5	27.4	28.1	30.0	23.5	24.1	26.5	25.8
15.9	17.4	30.9	27.5	28.1	29.6	24.0	23.6	25.5	27.8
16.0	17.3	31.2	27.5	27.7	28.5	22.8	22.5	25.4	28.0
16.8	17.9	30.3	26.7	28.4	28.0	23.1	24.1	25.5	28.1
16.7	16.7	30.0	25.9	27.6	27.3	22.3	24.1	25.5	27.7
17.2	17.7	29.6	25.3	27.6	27.3	23.0	24.4	24.2	27.8
17.4	17.3	27.8	23.4	27.2	28.1	23.4	24.5	24.6	26.9
17.1	17.3	27.9	25.9	26.9	29.3	24.1	24.0	24.5	26.3
17.3	16.8	29.1	25.1	26.5	29.3	24.2	24.1	24.4	25.9
17.4	17.9	29.6	25.4	28.6	27.9	24.8	24.1	25.0	26.0
17.6	17.2	28.3	26.0	29.3	27.4	24.5	24.3	25.9	26.4
17.9	17.7	29.1	26.3	30.6	25.9	23.0	24.7	26.2	27.1
17.8	18.1	31.1	26.1	30.4	25.3	26.6	25.6	26.5	27.7
18.0	17.4	29.1	25.9	30.8	25.0	26.3	26.1	26.9	28.3
18.1	16.9	30.0	25.4	31.5	26.6	26.2	26.3	27.1	27.2
18.4	17.0	29.9	25.4	31.0	26.7	24.9	26.3	27.2	27.0
17.9	17.2	29.3	26.2	30.8	27.7	24.2	25.9	26.0	26.6
18.6	17.2	28.9	26.4	30.7	27.9	24.4	25.9	25.7	25.5
19.1	17.7	28.6	25.9	30.4	27.7	24.4	25.5	24.9	25.7
19.3	17.1	27.7	25.8	30.5	26.8	23.9	25.1	25.1	26.8
18.5	16.8	27.1	25.3	30.3	27.1	25.0	26.1	23.8	26.7
18.5	17.3	28.0	26.1	29.5	26.6	24.9	25.4	24.6	26.6
17.9	17.2	28.2	25.7	28.8	26.2	24.8	25.6	24.9	27.8
17.7	17.6	29.1	25.0	29.5	25.9	25.3	25.1	25.2	28.1
17.4	17.1	29.9	24.0	30.7	25.4	25.5	25.5	25.9	28.3
18.1	17.9	30.9	24.4	29.2	24.9	25.3	24.8	26.0	27.9
17.8	18.1	30.8	23.9	30.0	25.6	26.4	25.5	26.4	27.6
17.5	17.7	32.0	24.3	30.3	25.7	27.1	26.1	26.7	27.0
16.6	17.2	31.2	24.7	29.4	26.0	26.8	26.5	25.9	25.5
16.8	17.5	31.2	23.8	28.6	27.1	25.0	26.6	24.5	26.9
16.2	17.9	32.3	24.0	28.0	27.7	25.7	26.6	27.4	26.5
17.1	17.2	32.3	24.8	27.4	26.9	25.2	27.2	28.2	26.1
17.2	16.7	31.2	24.9	28.2	26.7	24.4	26.6	28.4	25.7
17.9	16.3	30.6	24.7	28.2	27.7	24.2	26.3	27.8	24.8
18.0	15.8	30.1	25.4	28.7	27.2	26.9	26.1	27.8	26.0
17.5	15.6	28.4	26.1	29.5	26.4	26.4	25.7	27.7	26.5
16.7	15.5	28.2	25.3	29.6	26.6	27.1	24.8	26.9	27.1
16.7	16.0	29.0	25.9	29.6	27.2	27.4	24.5	28.1	27.5
16.2	17.6	29.8	25.8	30.1	26.3	26.6	24.4	29.5	27.7
15.3	18.4	30.7	26.3	29.5	26.5	26.0	24.5	28.6	26.3
16.2	18.1	32.3	25.1	30.2	28.0	25.5	23.5	28.6	25.3
16.3	18.6	30.8	26.2	30.1	27.9	25.7	23.5	27.8	25.4
16.4	18.8	30.0	25.5	29.0	28.8	25.3	23.7	26.2	24.5
16.7	17.7	29.8	25.9	28.2	28.5	25.1	23.9	26.1	26.0
17.6	17.3	27.9	24.7	28.7	28.4	25.6	23.5	25.3	27.8
17.1	18.0	27.9	25.2	29.7	27.7	25.2	23.3	25.0	28.6
17.1	17.6	29.7	23.8	27.8	28.2	25.3	22.7	25.0	27.4
16.9	16.9	31.3	23.9	29.4	26.2	25.2	23.3	25.6	26.5
17.2	17.1	31.1	24.6	30.1	25.3	25.1	22.6	26.8	26.8
16.6	17.1	30.9	25.7	30.0	25.6	24.5	23.6	28.0	27.0
17.1	16.4	29.2	25.8	29.8	25.3	25.1	24.4	27.8	26.3
17.6	16.5	27.6	25.8	31.2	25.0	25.6	24.1	27.4	28.0
17.9	16.3	27.4	25.7	31.4	25.8	25.8	22.8	27.2	27.6
17.1	16.3	27.6	25.0	31.0	24.6	25.2	22.9	25.1	28.6
17.3	16.3	28.7	25.0	30.2	23.9	24.6	21.8	24.4	28.5
17.3	16.3	29.0	27.2	28.8	24.5	23.8	22.8	27.3	28.0
16.8	16.2	28.5	26.1	29.4	25.3	25.4	22.4	27.5	27.3
17.0	16.2	29.4	25.7	30.1	24.8	24.5	23.9	27.4	27.5
17.8	16.6	29.7	27.8	28.8	26.9	24.5	23.6	27.7	27.4
17.6	16.5	29.7	26.1	28.9	27.5	24.3	24.4	27.8	26.2
17.5	16.7	28.5	25.5	29.3	28.0	25.2	27.5	29.2	25.3
17.9	17.3	28.6	24.9	28.2	27.9	25.2	27.4	29.8	26.5
18.4	18.2	30.7	24.5	27.3	26.8	24.4	27.5	29.2	27.3
18.0	18.3	30.2	24.3	28.7	25.7	25.3	25.9	28.9	27.5
17.8	18.2	28.9	24.8	29.9	27.7	25.5	25.4	28.8	27.4
18.2	18.0	30.4	25.0	29.4	26.7	24.5	25.0	28.0	29.0
17.5	18.4	31.4	25.8	29.4	26.0	25.0	24.4	28.0	29.2
17.0	17.2	30.4	24.9	28.9	25.9	25.3	23.3	27.7	28.7
16.5	16.2	29.8	25.0	29.0	26.1	25.3	24.3	27.6	27.2
17.1	15.8	29.3	25.2	27.0	26.3	26.0	24.0	26.7	27.5
16.2	15.8	29.7	24.6	27.6	26.1	25.9	26.1	27.6	25.9
16.9	16.9	29.0	24.9	28.6	27.0	26.4	26.6	26.9	24.9
17.4	17.4	29.6	25.1	29.9	27.3	27.2	27.8	28.5	27.1
18.1	17.5	30.4	24.7	28.5	26.7	26.8	28.0	27.7	28.1
18.5	17.4	30.9	24.3	28.8	26.1	26.1	27.3	26.1	28.4
18.5	17.3	31.3	24.8	28.7	27.2	27.3	27.8	26.5	28.7
18.5	17.5	31.1	23.9	28.5	26.9	26.2	29.0	24.8	29.7
18.1	16.6	30.9	22.3	28.8	28.5	23.7	28.2	23.7	28.9
18.2	16.9	30.1	23.3	27.8	26.9	23.9	28.5	25.1	28.4
17.6	16.4	29.0	22.9	28.8	27.1	23.1	28.7	26.5	28.4
17.0	17.1	28.3	22.4	28.3	26.3	23.1	29.0	26.8	28.2
17.2	17.0	28.3	21.6	27.9	25.6	21.8	27.4	26.8	27.0
15.9	17.2	27.8	23.5	27.0	24.9	20.9	26.7	28.0	27.3
15.5	17.2	26.8	23.3	27.2	24.0	20.9	27.2	27.3	27.7
15.3	18.4	27.7	24.4	27.2	26.4	22.3	26.6	26.1	27.1
16.9	18.1	28.7	24.7	27.7	26.1	22.7	26.2	25.3	28.4
16.4	18.1	28.6	25.1	27.7	26.7	22.5	25.8	24.9	27.4
18.1	17.6	29.8	26.1	27.8	27.6	23.1	26.6	26.4	27.4
17.7	18.0	30.1	25.4	29.0	27.4	24.9	27.6	25.9	27.1
18.1	17.2	31.1	25.3	29.4	28.6	24.7	29.1	26.6	26.3
17.8	18.1	30.8	24.8	29.5	28.5	24.7	29.5	26.6	26.6
18.2	17.8	32.2	24.8	30.0	28.7	24.2	30.1	26.6	26.4
17.4	17.9	30.4	25.4	28.5	27.9	23.0	29.8	27.2	27.7
18.3	16.5	30.5	26.4	28.4	28.1	23.5	29.7	27.9	27.1
18.5	16.6	30.6	26.3	27.7	27.5	23.7	28.8	28.0	27.2
18.8	15.6	30.9	26.3	32.5	28.5	24.0	28.8	27.8	26.4
18.8	16.8	30.3	26.3	31.1	27.5	23.9	29.0	27.3	25.3
19.1	16.1	30.4	25.8	30.4	27.5	24.3	28.4	25.8	27.1
18.7	15.9	30.4	24.9	29.3	27.8	24.2	27.1	26.5	27.8
18.3	15.6	30.0	23.9	29.9	26.6	23.9	27.1	27.4	26.7
18.0	14.7	30.2	25.2	29.3	26.3	23.3	26.6	27.8	27.5
17.7	16.7	30.1	25.3	30.8	26.3	22.8	26.1	27.4	27.8
17.5	16.4	30.9	24.0	29.8	25.2	22.9	27.4	27.9	27.6
17.6	17.1	30.7	24.4	30.4	26.1	23.0	27.8	27.4	27.4
18.0	16.4	29.8	23.5	30.3	26.3	22.9	27.6	26.2	27.7
18.2	16.4	30.8	24.1	29.1	25.9	23.6	29.2	26.9	27.8
17.9	18.1	31.7	24.2	28.9	25.9	23.7	28.2	27.3	27.9
17.8	17.6	29.6	24.8	29.6	26.5	22.7	27.4	27.7	26.2
17.3	16.8	29.3	25.2	29.4	27.1	22.3	26.5	27.0	26.7
15.9	16.8	29.7	26.1	29.8	27.0	22.7	26.5	27.0	25.9
15.4	16.6	29.6	26.7	31.2	26.4	22.5	26.9	27.9	25.4
16.3	17.6	29.1	26.2	31.0	26.5	22.1	27.1	27.4	25.5
16.4	17.6	29.1	25.5	29.9	27.8	23.2	28.3	26.7	25.6
17.2	17.7	29.1	25.3	28.3	27.8	23.9	28.1	28.2	25.8
18.4	17.6	28.7	25.9	28.5	27.3	23.7	28.6	28.7	26.7
17.7	18.0	28.3	25.3	27.6	28.1	24.9	29.0	27.0	26.5
16.8	17.6	28.2	25.4	30.7	28.9	25.9	29.8	27.0	26.5
17.3	17.9	29.0	25.3	30.5	29.0	25.4	29.4	28.2	25.6
16.2	17.4	29.8	25.1	31.4	28.8	25.2	28.9	28.6	26.6
16.5	17.7	29.6	26.2	30.4	29.2	25.5	28.3	27.1	27.1
17.2	17.1	29.8	24.8	29.9	29.7	22.4	27.6	27.9	28.1
17.7	16.6	28.8	25.3	29.4	28.9	22.1	27.4	28.9	28.2
16.7	16.8	28.4	25.7	29.7	27.2	22.3	27.2	27.3	27.5
17.9	17.5	28.9	25.8	29.3	26.9	22.3	27.6	26.8	27.9
16.9	17.4	29.1	25.1	29.3	26.0	22.8	27.3	27.6	27.9
16.8	17.5	29.8	26.8	30.2	24.8	24.1	26.9	26.7	28.4
16.5	18.1	30.5	27.1	31.6	24.8	24.2	26.4	26.2	28.2
16.8	18.2	28.6	26.5	32.5	25.3	25.2	25.3	26.0	28.7
16.6	16.8	28.8	26.9	33.4	25.7	25.4	25.3	25.5	28.5
17.2	17.1	29.9	27.2	33.1	26.6	25.8	25.2	26.1	28.8
17.9	18.0	29.3	26.3	32.9	26.6	25.5	26.0	25.8	27.7
17.9	17.6	29.8	25.7	33.3	27.6	25.0	25.5	25.2	27.5
18.2	17.6	30.6	25.7	31.6	29.2	24.3	25.8	25.0	27.0
17.8	17.6	30.7	26.1	31.2	28.8	23.5	25.3	28.4	27.0
18.0	18.1	29.7	25.9	32.3	28.4	23.4	23.8	27.5	27.6
17.7	18.3	30.6	26.5	31.8	29.5	24.6	23.1	28.1	28.0
17.5	18.4	30.6	27.0	31.2	28.5	24.5	26.0	28.5	27.9
16.9	19.4	30.4	26.4	31.0	28.2	24.2	25.8	27.9	27.0
17.2	18.6	28.3	26.2	31.6	27.5	23.7	28.0	27.4	27.7
16.3	17.6	29.1	28.4	31.4	27.4	23.2	28.2	27.5	27.2
16.8	17.0	27.8	28.7	33.4	27.3	22.6	29.3	27.5	26.4
16.5	16.5	28.6	28.7	32.3	25.9	22.3	28.7	26.7	26.4
17.4	16.2	29.5	28.8	31.4	25.5	21.9	27.9	26.9	28.0
17.5	16.5	30.0	29.1	31.1	26.6	23.7	27.4	26.7	28.9
18.0	16.9	29.8	28.3	31.1	25.8	23.7	28.1	27.2	27.9
16.6	16.6	30.9	28.3	29.9	27.6	23.8	27.2	27.7	27.7
16.6	16.9	30.2	27.9	30.1	27.7	22.4	27.2	27.8	28.6
17.1	17.4	30.0	27.4	30.5	27.5	22.0	27.7	26.8	27.9
16.3	17.0	30.3	26.6	29.7	27.6	23.4	26.7	27.5	27.8
15.8	16.8	29.4	27.0	28.7	28.0	23.1	26.3	27.9	27.8
16.3	18.4	29.4	26.3	28.7	27.5	21.9	26.5	28.0	28.0
15.9	18.0	29.8	25.8	29.8	26.9	21.9	27.9	27.7	27.0
15.2	18.2	29.5	25.9	28.7	26.0	22.8	27.8	28.6	26.7
15.5	17.9	28.7	27.0	28.6	27.0	23.8	28.8	28.2	26.4
16.5	18.6	26.5	27.7	29.5	27.3	24.7	28.2	27.7	26.1
16.9	17.7	26.5	27.7	28.7	26.6	24.3	28.6	26.8	25.8
17.3	18.0	26.0	27.6	29.6	25.5	25.3	27.5	26.7	26.0
17.6	18.4	27.9	29.4	30.6	25.0	27.0	28.1	25.5	26.6
17.9	19.3	28.7	27.7	30.7	24.6	25.8	28.0	24.8	26.3
17.8	18.8	30.9	27.1	31.4	24.7	25.1	28.2	27.4	26.9
18.1	18.3	30.6	26.4	29.1	24.9	25.3	27.6	25.8	27.5
18.4	18.2	29.6	25.7	28.7	24.9	24.7	27.6	26.5	27.8
18.4	17.6	28.5	25.1	26.8	27.7	25.7	26.3	26.9	27.0
18.1	16.1	30.7	26.8	29.3	26.0	25.6	25.4	27.6	26.7
18.5	19.5	30.8	26.9	29.0	26.0	26.1	26.0	27.5	26.4
18.2	19.1	31.1	28.5	31.0	25.2	26.7	25.8	28.5	25.2
17.9	18.9	29.2	28.0	29.6	24.0	27.4	25.9	28.3	25.1
17.6	18.6	29.8	27.6	28.7	23.3	26.2	26.3	27.9	25.2
17.1	17.6	29.5	29.0	29.5	24.1	28.6	27.1	28.2	25.2
16.6	17.4	29.1	28.8	28.1	23.9	27.7	26.0	26.9	25.9
16.4	17.2	29.0	28.4	27.7	24.2	27.8	28.9	27.0	25.8
16.4	17.5	28.8	27.3	26.8	24.1	28.1	29.0	26.8	26.2
16.9	17.5	28.1	28.1	27.6	24.9	27.6	29.2	25.5	25.8
17.1	16.4	29.7	27.2	27.6	24.1	26.6	31.9	25.7	26.7
17.3	15.5	30.8	27.6	28.3	24.0	27.8	31.0	24.9	26.3
16.8	15.2	30.9	27.8	28.7	26.9	27.6	32.8	25.2	25.6
17.4	15.3	31.6	28.0	28.4	26.4	29.3	32.0	26.1	25.8
18.3	14.8	31.1	27.9	29.2	26.7	29.8	31.2	26.1	27.3
17.9	15.3	31.5	27.3	30.5	26.4	29.6	30.7	25.9	26.8
18.0	16.1	29.8	26.2	29.6	26.7	27.3	31.7	27.2	28.0
17.3	16.4	30.1	26.6	28.6	24.9	26.6	29.2	26.7	27.5
17.5	17.9	28.4	28.6	27.8	25.0	24.9	28.7	25.9	27.0
16.8	18.4	32.4	28.0	28.0	24.2	24.6	28.6	27.6	27.3
18.8	18.8	32.6	27.9	26.5	24.0	24.1	28.1	26.8	27.7
18.4	19.1	31.0	28.5	26.8	24.0	24.6	28.5	26.3	28.3
18.1	18.7	30.2	27.2	26.5	23.6	25.3	30.7	26.4	27.8
16.8	17.7	29.3	28.0	27.0	25.1	26.6	31.7	26.1	26.7
15.6	17.6	29.1	26.7	26.9	24.9	26.6	32.4	26.1	26.5
15.6	18.2	29.3	26.2	27.7	25.1	27.6	33.9	25.8	26.9
16.0	18.1	30.3	28.5	27.3	25.5	27.5	33.3	26.7	26.3
17.1	18.2	30.3	27.5	29.4	25.0	26.9	31.4	27.3	27.2
21.4	18.0	30.8	27.6	28.9	24.7	26.8	29.8	26.8	27.5
20.8	17.8	30.0	27.4	28.9	25.2	26.7	29.9	26.0	28.0
22.7	16.4	29.7	27.9	28.0	25.6	25.9	28.3	24.9	27.8
23.3	18.1	29.0	27.0	27.4	26.6	25.6	27.8	26.0	27.4
22.5	17.7	30.0	26.9	28.2	26.9	26.9	27.6	26.4	28.0
21.9	17.9	29.6	26.1	28.7	25.8	29.5	28.8	27.2	27.4
20.9	16.6	30.0	26.5	28.6	25.0	29.4	28.3	27.8	27.1
20.7	17.8	29.7	26.7	30.2	25.9	30.1	28.7	26.2	27.0
19.7	17.5	31.2	26.4	30.6	27.0	30.7	28.6	26.4	28.0
20.7	17.4	30.2	26.1	30.6	27.4	29.9	29.4	26.2	27.0
21.5	16.9	29.3	27.1	30.5	28.3	29.5	28.9	25.1	27.0
23.4	16.9	28.7	25.6	29.7	28.5	30.0	28.9	25.1	26.8
23.4	18.1	29.0	26.2	30.6	28.9	29.2	28.8	24.5	26.7
24.3	17.9	27.3	29.9	29.6	29.5	29.2	29.5	28.2	26.5
24.0	17.8	26.4	28.9	31.2	29.4	30.1	28.4	28.4	26.4
24.7	18.2	26.9	27.8	30.3	29.7	29.4	28.4	28.0	26.8
23.0	17.7	26.7	27.3	29.9	28.7	28.9	28.7	27.9	26.1
22.1	18.2	26.6	26.3	29.5	27.7	28.6	29.5	27.6	26.4
21.3	18.9	30.2	24.9	29.6	26.6	27.5	29.2	26.2	26.3
21.5	19.0	30.2	24.2	29.2	25.6	27.6	30.1	25.2	27.5
20.1	19.2	30.1	27.0	30.0	27.7	28.7	31.0	25.5	27.4
20.8	18.9	30.9	26.6	29.7	28.0	27.7	31.2	24.8	27.8
21.5	18.5	30.3	27.8	30.0	29.4	28.5	31.7	24.2	27.5
20.1	18.3	30.3	27.7	29.4	31.3	28.8	32.2	23.7	28.0
21.3	18.3	29.9	25.9	31.1	31.9	29.2	31.1	27.4	27.4
21.4	18.3	30.0	27.1	30.9	31.0	28.6	31.4	28.1	26.9
21.8	18.4	28.8	27.1	30.2	29.9	27.0	30.8	26.9	26.8
22.2	18.2	29.3	27.6	28.0	30.8	29.1	29.0	25.7	25.8
22.9	17.8	28.4	28.6	30.0	29.9	28.5	27.7	25.6	27.5
22.0	18.0	28.3	29.2	30.2	29.2	28.2	29.0	27.5	27.6
22.5	17.5	28.2	27.1	29.5	30.5	27.2	27.7	26.5	27.8
21.8	18.0	29.0	26.8	28.4	29.3	26.9	28.7	26.8	27.7
21.8	18.0	29.7	26.1	26.6	27.7	26.1	29.5	27.3	28.3
22.3	17.5	30.4	25.4	27.1	28.6	26.1	31.0	27.9	27.9
22.4	18.6	31.2	25.1	26.6	30.6	25.9	30.7	28.3	27.4
23.4	18.3	31.8	26.1	27.3	30.5	26.5	29.9	28.0	27.6
22.5	17.6	31.9	27.0	27.4	30.5	27.7	28.6	26.9	26.3
22.2	18.0	31.7	27.0	28.6	29.9	27.2	29.1	26.3	26.6
22.1	18.7	31.4	27.1	29.3	29.0	28.4	27.1	28.0	26.6
21.0	18.1	29.8	27.0	30.4	29.1	28.4	26.8	27.6	27.0
21.0	17.9	30.7	26.9	29.0	30.1	27.6	28.0	28.3	26.2
22.3	17.7	29.4	26.4	28.1	31.1	27.6	28.1	27.6	27.8
22.7	17.8	27.7	26.4	27.7	29.5	28.1	27.8	27.3	26.9
21.8	17.6	27.7	27.9	27.6	30.0	27.9	28.2	26.0	27.9
23.2	17.7	27.7	28.3	25.8	29.0	27.4	27.7	26.9	27.8
22.4	18.2	28.7	28.4	27.7	29.6	26.4	27.4	27.3	28.6
22.2	18.4	27.7	28.4	26.6	28.6	26.1	27.0	27.3	27.3
22.1	19.5	27.1	27.9	25.7	28.9	26.3	26.1	27.2	28.8
22.0	19.7	28.4	27.7	25.5	28.8	25.8	26.3	27.1	27.8
21.7	19.4	29.2	26.9	25.0	28.9	26.7	26.7	26.9	30.2
21.9	19.2	28.2	26.6	23.5	29.4	28.4	25.4	27.3	28.9
21.6	18.5	29.1	25.8	24.9	30.2	27.9	26.3	27.8	28.6
22.4	18.0	29.2	26.4	25.9	31.0	28.5	25.1	28.3	28.1
22.5	17.8	29.2	28.3	25.9	31.3	28.4	24.5	27.3	27.9
23.6	17.4	28.7	27.3	27.1	31.5	27.5	24.8	28.1	28.6
22.4	18.3	28.8	26.4	28.1	30.5	27.3	26.5	29.2	28.6
22.6	17.8	28.5	27.3	27.3	30.7	26.3	26.0	29.1	29.6
23.1	18.0	29.0	26.5	27.0	29.8	28.0	27.5	28.6	29.9
21.7	17.8	30.3	26.3	27.2	28.8	28.0	28.3	28.6	30.4
20.8	17.6	31.3	25.8	26.8	29.1	28.4	27.6	28.1	29.4
21.7	17.2	30.5	25.8	26.1	29.8	28.4	26.1	27.7	29.4
22.2	16.3	30.9	25.7	26.7	29.4	27.4	25.6	26.6	30.0
22.2	17.8	29.3	26.6	27.6	29.4	27.9	26.7	26.4	29.7
22.6	17.8	28.3	27.0	27.5	27.0	27.2	27.3	26.4	29.1
22.5	17.9	27.4	27.4	27.4	28.5	27.5	26.4	26.6	32.0
22.9	18.3	27.7	28.6	27.6	28.5	27.9	27.1	27.0	31.2
23.2	18.0	30.2	29.1	28.1	28.5	27.4	26.3	28.0	31.7
23.8	18.2	30.6	26.9	29.8	29.3	27.0	25.3	27.9	31.0
22.9	18.1	29.9	25.7	27.0	30.7	28.0	25.0	27.9	30.0
23.4	18.3	29.9	26.2	27.2	29.9	28.4	24.8	27.9	29.6
24.0	18.1	29.4	25.7	26.7	30.2	28.2	23.8	27.6	29.9
23.7	18.5	27.6	25.7	26.2	29.1	29.1	23.8	27.5	29.1
22.0	18.1	28.1	27.3	26.8	29.2	29.6	24.3	27.9	31.3
22.8	18.0	28.9	27.7	26.5	27.7	29.0	23.5	27.9	31.7
22.6	18.5	28.9	27.5	32.5	29.8	27.0	23.4	27.6	30.9
21.0	18.2	28.0	26.7	31.7	28.9	26.9	28.5	27.2	29.1
20.2	17.6	28.0	26.8	29.4	28.8	26.3	28.7	27.6	27.6
21.8	18.0	27.4	26.5	29.4	29.6	24.9	28.7	28.1	27.0
24.0	18.4	28.2	27.6	29.4	31.0	25.8	28.3	27.9	27.6
23.7	18.6	29.3	28.1	29.9	31.0	24.4	26.7	28.9	27.0
24.4	18.2	28.5	28.5	31.3	30.6	25.0	25.7	29.1	26.1
23.6	17.9	30.1	28.3	30.7	30.4	25.6	25.4	29.1	27.2
23.4	19.2	30.1	28.6	30.3	30.6	25.9	25.2	28.6	28.1
23.0	18.5	30.4	27.7	29.8	29.9	25.3	25.1	28.0	29.9
21.9	17.7	30.6	27.5	29.1	28.7	26.1	27.4	27.0	29.9
21.7	18.3	32.0	27.7	28.2	29.0	25.9	27.5	27.0	28.7
21.1	18.5	30.8	26.9	28.9	29.6	26.3	28.0	25.8	29.0
21.7	19.3	31.1	25.9	26.8	30.1	25.8	28.6	25.2	29.4
21.9	19.0	29.7	26.1	26.4	29.9	27.0	29.3	25.2	29.7
21.9	18.9	29.4	27.2	27.5	31.0	26.7	28.6	25.9	29.7
20.7	17.8	28.0	27.1	27.8	30.8	27.5	29.5	26.2	30.8
20.6	17.4	26.1	27.9	27.4	30.0	26.4	28.4	27.2	32.0
20.0	17.2	27.5	27.8	27.6	30.9	27.5	27.7	27.4	31.3
23.4	17.4	28.2	27.5	27.5	30.9	27.6	27.2	28.0	30.2
24.4	17.4	28.2	26.9	29.8	30.3	26.6	26.8	27.9	31.5
23.7	17.5	28.3	27.0	31.1	30.8	26.1	27.3	27.8	31.4
24.7	18.4	29.6	27.2	30.0	32.4	26.2	28.1	28.0	30.9
23.9	18.2	30.0	26.7	29.7	32.0	26.0	28.0	28.2	31.4
24.1	18.0	28.5	27.1	29.4	32.3	25.8	27.5	29.1	32.6
24.3	18.3	29.4	26.6	29.1	33.4	26.9	27.7	28.6	31.0
24.0	18.9	30.4	26.5	28.2	33.1	27.3	26.4	28.4	31.7
23.5	18.7	30.4	26.6	27.6	30.8	26.8	26.2	28.6	30.8
24.9	18.0	29.7	27.6	27.6	30.4	26.2	25.2	30.7	29.1
23.8	17.8	30.5	27.5	27.6	30.7	26.3	26.5	29.4	28.4
23.5	17.5	29.4	27.4	27.3	31.5	25.8	25.8	27.9	29.2
24.1	16.5	28.7	28.5	26.5	32.5	24.2	26.0	28.4	29.1
24.2	16.6	27.7	27.3	28.1	31.6	25.2	26.0	28.0	28.7
25.0	16.7	27.3	27.2	27.3	31.2	25.7	27.3	27.7	29.0
25.4	17.3	28.1	27.8	26.7	31.9	26.3	26.8	27.4	28.6
24.6	17.0	28.7	26.5	26.6	30.2	26.5	26.6	28.3	27.5
23.1	16.9	28.2	26.4	26.3	28.6	26.0	26.5	27.2	29.5
23.3	18.4	28.8	25.5	26.3	30.7	26.2	27.1	27.2	29.8
22.9	18.4	28.9	26.3	26.2	31.3	26.3	27.0	25.6	29.6
23.4	19.7	28.3	27.6	27.1	30.8	26.5	25.7	25.5	29.0
24.3	19.0	28.9	28.5	29.4	30.9	26.7	27.3	24.8	29.2
23.2	18.3	31.1	27.5	28.8	32.1	28.1	27.6	23.8	29.2
23.4	16.5	29.4	26.7	28.8	29.9	27.6	26.2	24.0	28.5
24.4	18.0	28.8	26.2	27.0	29.7	26.3	26.2	26.2	29.9
24.3	17.1	28.6	28.7	25.9	29.9	26.9	26.8	26.2	30.2
24.1	17.1	28.7	28.4	26.6	29.5	26.1	26.2	26.6	29.5
23.6	16.8	29.7	27.8	27.4	28.5	25.6	25.5	28.1	28.7
22.7	16.5	30.6	26.8	25.7	29.7	24.7	27.0	28.1	29.5
21.8	16.3	32.3	27.0	25.7	31.0	25.0	27.9	27.5	27.8
21.7	16.7	30.8	26.7	27.2	32.0	25.1	28.7	27.4	27.4
23.1	15.9	31.2	26.5	27.4	32.3	23.7	30.0	27.7	28.0
24.4	16.1	30.3	26.5	26.5	31.2	22.7	30.9	27.7	28.2
23.6	17.6	30.7	26.8	26.6	30.2	22.6	30.0	27.1	27.6
23.3	17.9	29.4	26.5	27.2	29.6	22.5	29.4	27.1	27.8
22.7	17.9	29.5	26.2	25.8	29.7	22.8	29.7	26.6	27.8
22.7	18.0	29.5	25.4	24.2	29.9	23.5	28.8	27.5	28.0
22.3	18.0	29.2	27.2	24.3	31.1	22.9	29.0	27.8	28.4
24.3	18.2	28.4	26.7	24.2	31.0	23.4	30.1	28.1	29.0
23.6	18.0	29.7	25.6	26.6	31.3	23.7	30.4	27.5	29.6
23.7	16.5	30.4	23.9	26.7	31.4	23.4	29.6	27.6	28.2
23.2	16.7	30.9	24.0	27.9	31.5	22.0	29.6	27.5	28.2
22.7	16.7	31.5	24.1	26.1	30.8	21.5	28.8	27.3	28.8
22.7	15.7	32.1	23.7	26.2	31.0	21.0	27.4	27.5	30.2
22.8	16.2	31.6	24.1	27.0	31.5	20.8	26.7	27.1	30.5
23.4	16.7	32.8	24.9	25.7	31.8	26.4	25.7	26.8	30.8
24.2	16.9	31.4	24.7	26.3	30.5	26.4	24.6	28.5	32.1
25.0	17.2	30.2	24.9	27.3	30.0	24.8	24.8	28.4	31.1
24.0	17.3	29.0	25.0	28.1	30.0	24.9	25.5	28.4	30.0
24.7	16.7	28.1	25.0	26.6	30.0	25.4	27.3	29.1	29.2
23.7	16.5	28.9	24.6	26.2	29.6	24.4	26.6	28.9	29.4
22.0	16.2	29.4	24.1	26.4	29.5	24.6	28.0	26.6	28.5
21.4	15.7	29.5	25.0	26.2	29.6	24.8	28.0	26.8	30.8
22.3	16.5	29.6	24.4	25.6	30.0	23.8	27.1	29.7	30.5
22.8	19.3	30.3	31.2	25.9	29.3	24.0	28.2	29.4	30.9
23.5	18.8	29.6	29.5	26.6	28.9	24.1	27.5	28.7	31.3
22.5	17.9	29.2	31.2	25.4	28.3	24.7	27.8	27.9	32.1
22.4	17.7	29.6	30.3	25.8	29.4	24.4	28.8	28.4	31.3
21.3	17.5	27.9	30.5	26.1	31.0	25.5	28.6	27.5	30.8
20.1	18.1	28.3	30.3	25.6	30.3	26.8	28.3	27.5	29.9
20.4	18.0	28.2	30.4	25.6	30.1	26.1	27.8	27.1	29.5
21.1	17.0	28.2	28.8	26.2	30.8	25.4	27.6	26.3	28.3
21.1	16.7	28.5	30.9	25.7	29.3	26.3	27.8	25.4	29.0
21.5	15.5	29.4	30.3	25.7	28.6	25.4	26.8	25.3	28.1
21.3	15.9	29.5	29.9	24.7	29.0	25.6	27.5	25.4	28.6
20.4	16.7	30.5	31.2	24.3	28.8	26.2	28.8	25.1	29.9
19.5	17.5	30.2	31.1	24.2	29.2	26.0	28.1	26.3	29.6
19.6	17.3	28.9	30.2	24.5	30.0	26.9	27.5	27.1	29.8
23.5	17.1	30.1	31.3	25.6	30.3	27.9	28.4	28.1	29.5
22.5	16.8	28.3	31.0	25.5	30.5	27.1	27.1	27.8	28.4
22.0	16.2	28.4	29.9	24.0	29.6	26.5	27.2	28.1	27.0
22.4	16.5	28.5	30.8	23.5	27.8	26.7	27.2	26.6	31.0
23.4	17.1	28.2	31.8	23.6	27.9	27.0	26.1	26.6	31.6
22.6	16.7	28.2	31.6	22.5	26.9	26.9	26.7	26.9	31.0
23.8	17.0	30.1	30.1	22.4	26.8	28.1	27.4	26.5	30.9
24.1	16.9	28.5	30.0	22.6	30.9	27.3	26.7	26.5	30.5
23.0	17.0	28.4	30.0	23.3	30.7	27.1	26.9	27.2	30.3
22.7	16.6	28.0	29.3	24.1	29.8	26.9	27.4	27.0	28.8
24.9	17.6	27.1	28.6	24.9	29.6	26.7	26.7	25.6	29.0
24.8	17.0	29.4	29.8	23.5	28.9	26.3	27.5	25.7	28.2
24.2	16.5	29.4	31.2	23.9	28.6	25.4	27.4	25.6	29.0
24.0	16.5	29.4	30.8	24.0	28.8	25.9	27.4	26.3	29.1
23.0	16.9	29.3	31.6	23.5	29.6	25.3	28.4	26.3	29.6
22.4	17.0	28.8	31.3	22.3	31.5	24.8	28.1	25.5	30.3
21.5	18.0	28.7	29.8	23.1	31.8	28.4	28.0	26.3	30.8
21.9	18.6	30.2	30.3	23.3	30.6	28.3	27.7	26.0	29.5
22.4	18.5	30.7	31.4	23.0	33.1	28.1	28.8	28.6	29.9
22.2	17.8	30.6	29.8	23.8	31.8	27.2	28.5	28.5	30.4
22.3	17.4	31.1	31.4	23.9	30.1	27.5	27.9	28.3	28.5
23.7	16.2	30.6	34.1	23.6	31.9	28.8	27.7	28.3	28.9
22.3	17.5	30.2	32.3	23.5	32.4	28.3	27.1	27.9	28.9
23.0	17.6	30.0	31.1	22.5	31.8	27.5	25.4	26.5	30.2
22.5	17.7	28.6	30.3	21.2	30.7	26.5	25.0	26.5	28.6
22.4	18.1	28.5	30.5	20.9	31.6	25.8	26.1	27.5	29.3
22.3	17.5	28.0	28.7	21.6	30.1	26.9	24.9	27.4	29.9
23.3	16.7	29.0	31.0	21.7	29.8	26.0	25.2	26.5	29.7
22.7	18.7	28.1	31.8	22.8	29.3	26.1	24.5	26.7	28.4
22.2	18.2	28.6	31.7	23.9	30.3	26.3	25.2	26.9	29.5
23.7	18.0	29.6	31.4	25.1	29.3	25.8	24.9	26.0	29.8
23.5	19.2	29.3	30.3	25.7	29.7	25.4	25.8	25.8	29.0
24.0	17.7	28.1	29.5	25.1	29.9	25.9	25.9	25.4	28.8
22.6	17.1	27.6	29.0	25.3	33.8	26.2	26.4	25.5	27.8
22.5	18.1	27.7	29.2	24.5	33.6	25.7	27.0	24.7	27.4
22.7	16.8	27.5	30.4	24.6	33.0	25.5	26.7	25.7	26.8
22.5	18.3	27.6	29.7	24.1	32.5	27.5	25.7	24.8	27.0
21.5	17.9	27.0	29.6	24.5	30.6	26.7	24.9	25.4	29.1
22.8	18.1	26.6	28.5	25.3	28.9	27.1	24.6	26.2	28.4
24.4	18.9	26.1	28.3	24.9	28.4	27.1	23.9	26.9	27.7
23.6	18.5	27.6	28.5	24.2	29.8	26.2	24.5	26.3	29.9
24.3	18.0	28.5	29.5	25.2	30.0	26.1	24.9	26.5	30.5
24.7	18.1	29.0	28.4	25.5	30.4	25.4	26.0	25.7	29.6
24.4	18.1	28.9	30.1	23.9	30.3	25.7	25.9	25.8	30.0
22.0	16.4	28.5	29.4	25.6	30.5	25.6	25.7	26.4	29.5
22.9	16.5	27.4	29.2	26.1	30.9	24.7	26.7	25.5	28.8
22.3	17.3	26.5	29.3	25.6	31.5	25.9	25.5	25.7	28.9
22.3	17.3	26.9	29.7	23.9	30.4	25.1	28.1	25.6	30.0
21.8	16.9	28.8	28.7	22.8	30.1	25.7	28.5	25.2	29.4
21.9	16.8	29.1	30.3	22.4	30.4	26.9	29.0	26.6	29.6
21.8	17.1	30.3	30.4	22.3	29.8	28.5	28.4	25.9	29.7
21.3	16.7	29.5	30.5	24.4	28.7	27.7	29.2	26.2	28.8
21.8	16.8	29.5	30.6	23.9	29.4	27.6	27.9	26.7	28.1
23.0	18.1	27.7	32.3	25.3	30.3	27.4	28.5	27.5	28.0
23.8	17.3	27.4	31.9	26.0	29.1	27.7	28.9	26.2	29.7
24.6	17.2	28.7	31.4	26.5	29.0	27.5	28.9	26.5	28.8
24.0	16.3	28.5	31.2	25.4	28.0	27.9	27.9	25.9	29.6
23.7	16.5	29.1	31.1	24.2	30.3	27.2	27.6	25.5	30.9
23.3	16.5	28.5	30.1	24.4	28.7	26.4	26.4	25.3	31.5
24.0	16.6	28.7	29.8	24.3	28.3	26.0	24.9	25.1	33.4
25.1	17.1	27.2	29.4	23.6	28.4	26.8	25.0	23.8	33.3
24.7	17.2	26.5	29.2	24.7	26.9	28.1	26.1	24.7	32.3
25.2	17.1	28.8	29.1	25.6	26.1	29.1	26.7	24.9	29.8
26.1	17.4	29.3	29.1	24.1	26.5	29.2	27.7	26.2	28.3
26.1	18.2	28.4	27.9	24.9	27.3	28.7	27.7	26.6	27.6
26.0	17.4	28.8	27.6	24.3	27.4	26.9	28.3	28.4	30.4
26.3	18.3	28.5	28.8	26.2	27.6	25.3	27.0	28.5	30.6
25.5	18.0	28.5	28.4	27.0	27.8	24.9	25.6	28.8	30.2
25.9	17.8	28.4	28.1	26.5	26.7	26.7	24.8	27.7	30.6
25.1	18.2	29.1	29.6	25.9	27.1	27.1	25.0	27.3	29.4
25.0	18.4	29.2	30.6	26.7	27.2	28.1	26.0	26.3	28.7
24.3	17.9	28.5	30.0	27.1	28.3	28.4	25.6	26.8	30.6
24.2	18.2	27.7	30.5	29.2	28.7	28.4	25.8	25.4	29.0
27.6	18.1	28.5	30.2	28.9	28.9	27.0	26.0	25.3	28.5
26.7	17.2	28.9	32.3	29.7	29.4	26.6	26.8	25.4	26.7
25.6	17.3	28.9	32.5	31.4	30.7	27.2	29.4	25.8	26.8
24.9	17.4	30.3	33.1	30.1	29.6	28.2	29.0	24.3	27.0
23.9	17.5	30.5	32.4	28.7	28.4	29.3	28.4	25.3	28.5
24.0	17.5	30.9	33.2	29.5	28.0	28.3	29.0	24.9	28.0
24.5	18.0	30.6	32.7	29.4	27.7	27.3	29.2	25.2	27.9
25.8	17.7	30.9	31.8	29.4	27.9	27.4	28.5	24.6	29.3
25.7	17.7	29.8	31.2	28.6	31.0	26.3	29.2	26.0	30.4
26.9	17.2	29.4	30.7	28.2	30.7	28.0	29.4	25.6	29.4
26.2	17.8	30.1	29.9	27.7	31.0	26.9	29.0	26.0	28.6
27.8	17.1	31.1	29.3	27.0	29.7	27.0	27.9	28.5	27.1
28.1	17.0	29.9	29.3	25.6	29.4	25.8	28.4	27.2	27.2
27.7	17.1	29.7	29.1	26.6	30.0	26.7	28.9	27.8	26.5
26.6	17.3	30.2	30.2	26.5	29.6	26.1	27.9	28.4	26.7
26.7	17.5	29.0	31.1	26.9	28.8	26.8	28.1	28.9	27.4
25.7	18.2	29.4	30.6	26.3	30.9	24.7	28.8	29.3	29.5
25.5	18.5	29.0	29.1	26.3	31.2	24.7	27.8	30.1	29.6
26.6	18.7	29.3	28.9	25.9	31.2	23.8	27.3	30.4	29.5
26.8	19.0	28.9	28.3	25.0	32.0	25.5	26.5	29.3	29.5
27.2	18.7	30.0	28.2	25.3	33.4	25.2	25.6	28.4	29.3
28.3	18.9	30.2	29.4	27.0	32.5	26.3	24.9	29.4	29.2
28.8	19.1	30.7	29.7	27.3	32.4	27.1	25.1	29.7	29.8
28.9	18.6	29.7	30.9	27.4	33.1	26.5	24.2	29.7	29.4
28.4	18.0	29.6	30.9	27.0	32.7	27.0	25.9	29.1	28.5
27.4	17.7	28.4	30.5	27.1	32.6	27.1	27.1	29.7	29.3
28.2	16.7	28.3	29.5	25.8	31.3	27.4	26.9	28.9	30.2
27.3	16.4	28.0	31.1	27.2	30.1	26.2	25.4	27.8	28.4
26.5	16.9	30.9	29.8	27.3	29.1	26.1	27.1	28.8	28.4
27.4	17.0	31.6	30.3	28.4	29.0	24.9	26.7	28.7	28.5
27.9	17.4	31.8	30.8	27.4	27.6	24.5	27.5	29.9	29.3
27.8	17.9	30.4	30.3	28.0	28.5	26.4	27.0	28.7	28.5
28.3	17.4	29.7	30.1	26.1	29.9	26.5	26.9	28.2	29.0
28.5	17.6	28.9	30.4	26.0	29.2	25.9	29.2	27.7	30.2
27.8	17.6	28.5	30.7	26.0	29.3	26.2	29.7	27.4	29.8
26.8	16.6	28.3	30.3	28.7	28.4	26.9	27.9	26.3	27.9
26.4	18.4	28.7	31.7	28.1	29.6	26.4	26.8	27.2	28.5
26.6	17.7	29.3	32.6	28.0	29.3	26.8	27.4	26.4	28.3
26.3	17.2	29.0	32.8	27.2	30.3	27.1	29.1	28.1	29.1
26.8	17.5	29.2	32.1	27.1	29.7	27.1	29.0	29.3	28.8
28.3	17.3	29.9	31.0	27.0	29.4	26.8	29.6	30.4	29.8
29.1	17.4	29.5	29.9	27.7	28.7	26.8	28.7	30.2	29.6
28.9	17.1	28.3	29.2	27.2	28.3	27.5	28.6	31.2	29.8
28.9	17.6	28.4	31.0	29.0	27.0	28.1	27.7	30.9	28.4
28.0	17.7	27.3	31.3	29.1	27.5	27.6	26.5	30.1	28.5
27.9	17.4	26.0	32.0	28.0	27.9	27.0	26.2	29.7	29.3
26.5	17.6	27.9	32.1	26.7	27.3	27.2	27.0	29.7	28.6
25.8	17.0	29.3	31.0	27.6	28.6	26.9	26.1	30.0	27.7
25.9	16.1	29.6	29.8	28.0	29.1	26.3	25.7	28.8	28.0
25.9	16.2	30.6	29.7	27.4	28.7	26.5	28.3	28.5	28.3
26.1	17.0	30.4	28.2	27.3	29.2	26.2	28.9	27.8	27.8
25.7	16.7	29.8	29.2	27.5	31.0	26.4	29.8	29.1	27.8
25.3	16.1	29.2	28.8	27.8	30.0	27.2	29.2	28.0	29.2
26.3	16.2	29.3	29.4	27.7	30.2	26.6	28.2	29.2	29.7
27.5	17.0	29.9	27.6	27.8	30.4	27.3	27.8	29.9	29.9
28.3	17.0	29.0	26.8	28.0	30.7	26.6	28.1	29.5	30.4
27.7	16.3	30.0	31.5	28.0	29.9	26.0	27.2	28.4	32.0
28.2	17.9	30.6	31.9	27.9	31.6	26.0	26.8	29.2	32.1
27.4	17.1	32.1	32.0	26.3	32.2	25.8	27.0	28.7	31.6
27.9	17.1	31.1	31.3	26.5	32.9	27.4	28.8	29.0	31.2
28.1	16.6	32.0	30.8	28.0	31.1	27.0	28.2	30.0	29.8
29.4	16.3	31.0	29.4	27.7	31.9	25.6	27.6	30.9	28.8
27.9	16.5	30.7	29.7	27.0	31.1	26.0	27.2	30.9	29.8
26.9	16.8	28.1	28.7	26.8	31.5	25.6	26.5	31.3	29.1
26.6	16.1	29.2	29.5	26.8	30.8	25.9	25.3	30.7	28.0
27.1	17.4	29.0	29.9	26.5	30.6	26.4	26.0	30.5	27.4
27.4	17.4	29.5	30.1	26.7	29.9	25.6	25.7	30.1	27.2
28.6	16.7	31.8	30.3	27.8	29.6	25.6	26.3	30.6	27.0
29.2	16.7	32.0	31.8	28.3	29.8	26.8	26.4	30.0	27.8
28.0	17.0	30.5	31.3	27.5	30.3	25.3	27.8	29.8	28.1
26.7	17.6	30.2	30.8	26.9	31.2	25.9	26.8	29.6	28.0
25.4	17.4	30.4	31.4	27.0	30.4	26.6	27.5	30.8	28.7
25.5	17.3	29.3	31.0	26.2	30.7	27.2	26.8	30.6	28.6
25.2	16.8	29.4	29.8	26.5	31.5	27.9	27.7	31.1	27.2
25.4	17.2	29.8	29.9	25.6	32.3	27.0	27.2	30.8	28.3
25.6	18.2	29.7	30.4	25.0	32.3	27.2	26.7	30.6	28.1
26.4	17.2	28.8	30.2	26.8	34.3	26.4	26.4	29.8	27.7
26.5	19.2	28.6	31.0	25.9	32.8	25.4	27.4	29.1	28.1
26.7	19.2	29.0	29.1	25.7	32.9	26.2	26.4	28.1	30.0
27.1	19.3	28.5	30.3	26.3	32.0	26.4	27.1	27.8	28.1
27.0	18.7	27.8	29.4	26.2	30.3	26.3	27.1	29.4	29.3
27.2	18.7	27.1	29.9	26.6	29.1	26.0	26.4	29.4	30.4
27.9	18.4	28.5	28.6	27.2	31.3	26.9	26.8	29.1	31.8
27.1	17.3	28.5	29.9	27.1	32.4	25.8	26.8	28.7	32.9
26.4	17.2	28.9	28.2	26.9	31.3	24.8	26.7	30.3	31.9
27.2	18.8	29.0	29.6	26.1	32.3	25.9	28.2	31.3	30.1
27.2	18.7	29.4	29.7	27.0	32.5	26.3	26.9	30.6	29.0
27.1	17.9	28.8	31.2	26.9	31.4	26.1	28.9	31.4	27.9
26.6	19.2	28.7	30.1	26.5	30.9	25.7	28.1	30.8	28.3
25.6	19.2	27.5	30.3	26.8	31.6	25.5	27.6	30.4	28.2
26.3	18.1	27.7	31.3	25.8	30.5	25.0	28.5	31.7	27.8
26.8	19.3	27.8	30.9	26.6	30.0	25.3	28.1	31.6	27.2
26.7	19.3	27.3	31.0	27.8	30.7	25.7	28.0	32.0	26.8
27.1	19.4	27.9	31.4	27.4	31.1	25.2	27.7	32.3	26.9
26.2	19.2	28.1	32.5	26.1	31.3	24.9	26.1	31.0	27.5
25.7	18.3	28.6	32.1	25.9	32.1	24.7	27.6	30.6	28.3
26.8	17.7	28.2	32.5	25.4	31.8	25.9	28.5	30.4	28.7
