# Supplementary material for: Iterative improvement in the automatic modular design of robot swarms
Source: PeerJ Comput Sci. 2020 Dec 7;6:e322. doi: 10.7717/peerj-cs.322 (PMC7924708; doi:10.7717/peerj-cs.322)
Supplement: Supplemental Information 1 — Data sorted in directories by budget and design method. Each folder contains the file controller.txt containing a textual representation of the instances of control software generated for the configuration described by the folders. The file scores.csv contains a comma separated list with the performances of each instance of control software. [file peerj-cs-06-322-s001.zip › experiments_12_5k/BT_guided_shelter_improve/controller.txt]

--bt-config --nroot 3 --nchildroot 4 --n0 0 --nchild0 2 --n00 6 --c00 1 --p00 0.12 --n01 5 --a01 2 --p01 0 --n1 0 --nchild1 2 --n10 6 --c10 2 --p10 0.34 --n11 5 --a11 4 --att11 3.91 --p11 0 --n2 0 --nchild2 2 --n20 6 --c20 4 --w20 2.65 --p20 10 --n21 5 --a21 2 --p21 0 --n3 0 --nchild3 2 --n30 6 --c30 1 --p30 0.25 --n31 5 --a31 2 --p31 0
--bt-config --nroot 3 --nchildroot 3 --n0 0 --nchild0 2 --n00 6 --c00 1 --p00 0.92 --n01 5 --a01 2 --p01 0 --n1 0 --nchild1 2 --n10 6 --c10 2 --p10 0.81 --n11 5 --a11 4 --att11 2.09 --p11 0 --n2 0 --nchild2 2 --n20 6 --c20 3 --w20 2.57 --p20 3 --n21 5 --a21 2 --p21 0
--bt-config --nroot 3 --nchildroot 3 --n0 0 --nchild0 2 --n00 6 --c00 2 --p00 0.47 --n01 5 --a01 4 --att01 1.58 --p01 0 --n1 0 --nchild1 2 --n10 6 --c10 4 --w10 8.57 --p10 10 --n11 5 --a11 5 --rep11 3.82 --p11 0 --n2 0 --nchild2 2 --n20 6 --c20 1 --p20 0.28 --n21 5 --a21 2 --p21 0
--bt-config --nroot 3 --nchildroot 4 --n0 0 --nchild0 2 --n00 6 --c00 0 --p00 0.95 --n01 5 --a01 2 --p01 0 --n1 0 --nchild1 2 --n10 6 --c10 1 --p10 0.74 --n11 5 --a11 0 --rwm11 52 --p11 0 --n2 0 --nchild2 2 --n20 6 --c20 4 --w20 17.03 --p20 3 --n21 5 --a21 4 --att21 3.30 --p21 0 --n3 0 --nchild3 2 --n30 6 --c30 2 --p30 0.31 --n31 5 --a31 1 --p31 0
--bt-config --nroot 3 --nchildroot 3 --n0 0 --nchild0 2 --n00 6 --c00 5 --p00 0.29 --n01 5 --a01 2 --p01 0 --n1 0 --nchild1 2 --n10 6 --c10 1 --p10 0.43 --n11 5 --a11 2 --p11 0 --n2 0 --nchild2 2 --n20 6 --c20 2 --p20 0.60 --n21 5 --a21 4 --att21 1.33 --p21 0
--bt-config --nroot 3 --nchildroot 3 --n0 0 --nchild0 2 --n00 6 --c00 1 --p00 0.60 --n01 5 --a01 2 --p01 0 --n1 0 --nchild1 2 --n10 6 --c10 4 --w10 8.21 --p10 8 --n11 5 --a11 5 --rep11 4.48 --p11 0 --n2 0 --nchild2 2 --n20 6 --c20 2 --p20 0.61 --n21 5 --a21 4 --att21 1.48 --p21 0
--bt-config --nroot 3 --nchildroot 4 --n0 0 --nchild0 2 --n00 6 --c00 2 --p00 0.68 --n01 5 --a01 4 --att01 4.68 --p01 0 --n1 0 --nchild1 2 --n10 6 --c10 3 --w10 17.94 --p10 3 --n11 5 --a11 2 --p11 0 --n2 0 --nchild2 2 --n20 6 --c20 2 --p20 0.51 --n21 5 --a21 4 --att21 4.70 --p21 0 --n3 0 --nchild3 2 --n30 6 --c30 4 --w30 14.60 --p30 8 --n31 5 --a31 5 --rep31 1.43 --p31 0
--bt-config --nroot 3 --nchildroot 3 --n0 0 --nchild0 2 --n00 6 --c00 0 --p00 0.57 --n01 5 --a01 2 --p01 0 --n1 0 --nchild1 2 --n10 6 --c10 1 --p10 0.63 --n11 5 --a11 0 --rwm11 98 --p11 0 --n2 0 --nchild2 2 --n20 6 --c20 2 --p20 0.83 --n21 5 --a21 1 --p21 0
--bt-config --nroot 3 --nchildroot 3 --n0 0 --nchild0 2 --n00 6 --c00 4 --w00 6.76 --p00 8 --n01 5 --a01 1 --p01 0 --n1 0 --nchild1 2 --n10 6 --c10 3 --w10 15.45 --p10 2 --n11 5 --a11 2 --p11 0 --n2 0 --nchild2 2 --n20 6 --c20 2 --p20 0.60 --n21 5 --a21 4 --att21 1.85 --p21 0
--bt-config --nroot 3 --nchildroot 4 --n0 0 --nchild0 2 --n00 6 --c00 1 --p00 0.23 --n01 5 --a01 2 --p01 0 --n1 0 --nchild1 2 --n10 6 --c10 3 --w10 0.64 --p10 5 --n11 5 --a11 2 --p11 0 --n2 0 --nchild2 2 --n20 6 --c20 5 --p20 0.96 --n21 5 --a21 1 --p21 0 --n3 0 --nchild3 2 --n30 6 --c30 2 --p30 0.52 --n31 5 --a31 4 --att31 4.06 --p31 0
