# Supplementary material for: Iterative improvement in the automatic modular design of robot swarms
Source: PeerJ Comput Sci. 2020 Dec 7;6:e322. doi: 10.7717/peerj-cs.322 (PMC7924708; doi:10.7717/peerj-cs.322)
Supplement: Supplemental Information 1 — Data sorted in directories by budget and design method. Each folder contains the file controller.txt containing a textual representation of the instances of control software generated for the configuration described by the folders. The file scores.csv contains a comma separated list with the performances of each instance of control software. [file peerj-cs-06-322-s001.zip › experiments_12_5k/BT_guided_shelter_improve/scores.csv]

Design	Simulation	Pseudoreality	Reality
	629.555	621.605
	670.09	608.305
	672.12	563.095
	740.485	755.855
	646.6899999999999	578.05
	719.575	591.99
	668.91	600.92
	724.86	779.16
	753.845	617.195
	654.49	556.785
