# Supplementary material for: Iterative improvement in the automatic modular design of robot swarms
Source: PeerJ Comput Sci. 2020 Dec 7;6:e322. doi: 10.7717/peerj-cs.322 (PMC7924708; doi:10.7717/peerj-cs.322)
Supplement: Supplemental Information 1 — Data sorted in directories by budget and design method. Each folder contains the file controller.txt containing a textual representation of the instances of control software generated for the configuration described by the folders. The file scores.csv contains a comma separated list with the performances of each instance of control software. [file peerj-cs-06-322-s001.zip › experiments_12_5k/BT_guided_shelter_improve/score_development.csv]

695.23	774.555	683.22	807.72	622.79	711.03	651.525	699.385	729.36	704.865
673.215	740.22	705.24	816.45	677.11	730.36	634.345	664.73	729.615	720.05
723.92	738.11	740.335	796.385	680.565	728.585	648.625	695.655	761.17	737.155
706.97	697.78	729.585	830.465	711.925	726.45	650.485	700.595	775.735	726.655
729.91	712.14	742.005	808.485	714.575	701.58	650.38	697.645	781.74	731.5550000000001
722.725	730.2950000000001	710.415	799.155	727.975	729.455	647.9	702.95	768.1800000000001	730.585
732.98	749.77	700.875	811.325	706.295	723.7	650.435	720.495	745.4449999999999	748.265
723.575	764.61	680.425	810.02	696.345	723.16	650.49	715.965	768.455	715.725
662.25	770.54	672.74	766.33	720.84	705.125	702.41	735.73	763.19	699.725
654.45	758.16	631.7950000000001	789.53	729.39	735.305	731.3050000000001	752.445	720.39	707.0
704.745	770.135	668.66	807.505	722.69	714.135	731.52	776.705	743.38	710.1800000000001
710.61	700.64	710.98	792.84	729.825	705.815	722.62	762.375	763.195	685.765
726.76	714.185	727.51	805.165	739.21	720.925	725.535	742.775	779.73	688.13
724.31	666.135	720.075	825.755	704.5699999999999	740.045	691.04	733.4	782.75	665.855
740.8149999999999	642.025	731.835	806.18	716.8199999999999	732.55	680.23	763.275	808.79	640.5649999999999
780.345	654.3149999999999	744.835	797.125	740.0699999999999	751.175	686.35	743.505	794.7	637.43
770.4499999999999	728.92	736.47	794.34	741.96	764.345	708.63	743.67	769.9549999999999	660.345
767.36	720.3	732.965	776.11	739.43	756.4300000000001	694.715	774.6899999999999	756.6	676.91
746.3	747.78	740.08	786.93	734.515	725.005	700.87	762.4399999999999	740.095	741.665
724.88	731.785	734.61	808.49	722.0799999999999	729.36	711.475	762.54	723.0699999999999	751.045
705.775	730.645	744.44	789.625	724.3149999999999	736.205	700.87	776.0649999999999	740.535	740.9399999999999
714.04	718.625	756.175	795.49	724.385	719.81	683.645	788.13	727.12	722.24
719.8050000000001	693.99	726.875	812.065	719.025	700.805	696.34	774.355	720.055	694.25
727.815	701.15	714.955	798.815	698.835	703.56	712.145	793.74	679.095	721.375
736.91	690.99	765.1949999999999	789.75	693.365	721.865	706.53	765.16	729.815	697.695
735.335	671.785	778.325	819.33	687.705	702.34	717.11	760.87	734.395	701.98
740.325	677.755	783.2	842.8	696.445	699.3	721.68	772.29	713.16	718.91
743.31	661.38	803.825	831.13	693.96	697.7	720.905	757.405	717.9	736.58
764.4	652.895	756.01	821.655	728.475	749.6	725.52	758.775	744.3	730.505
712.985	704.905	726.5649999999999	812.745	730.17	742.875	733.3199999999999	762.97	746.32	747.66
722.15	693.0699999999999	692.365	790.54	730.33	767.155	715.81	747.205	729.115	745.8050000000001
718.745	680.48	699.83	792.635	728.915	766.86	720.3249999999999	736.0699999999999	736.895	748.49
728.67	686.21	704.425	792.265	744.3	784.075	744.39	763.585	715.85	745.125
710.4	710.095	720.915	813.185	720.66	800.14	725.75	747.845	681.285	726.375
745.315	701.87	750.625	820.195	719.025	803.55	717.245	755.875	691.84	726.905
700.46	689.88	748.18	825.615	716.475	758.1800000000001	706.49	765.39	683.92	715.6
675.51	692.06	738.035	800.02	717.695	751.255	740.63	766.715	681.665	687.745
701.74	718.6	713.255	786.13	715.64	725.45	712.5	744.485	716.835	718.895
701.9200000000001	738.225	733.49	782.11	723.165	659.365	695.86	762.285	729.405	700.985
716.875	725.76	709.66	775.945	736.99	596.23	669.475	756.1800000000001	733.58	660.46
705.665	775.79	719.54	780.145	731.59	663.51	687.63	773.97	714.205	663.355
706.73	767.415	711.9	768.29	725.59	661.34	680.67	789.775	725.21	691.69
717.1700000000001	781.755	713.76	774.345	692.635	675.58	691.935	815.5600000000001	739.415	694.25
738.48	744.71	698.415	743.47	673.82	629.99	699.56	813.515	713.045	693.17
748.99	707.96	703.1	710.9	674.04	669.7	690.5699999999999	816.83	659.095	715.16
756.835	734.685	718.925	718.75	696.455	651.9449999999999	682.185	789.2	731.45	712.91
729.8100000000001	737.93	723.8050000000001	731.165	694.3199999999999	671.785	719.415	763.62	737.115	718.5
729.335	748.485	752.88	747.635	723.61	675.175	700.13	753.75	710.645	711.65
708.91	730.3199999999999	772.355	774.625	734.635	752.22	718.03	717.22	695.135	713.75
693.575	743.415	776.22	782.13	699.665	734.855	712.355	704.65	703.705	729.0699999999999
701.59	740.22	772.55	786.84	705.805	737.285	706.045	725.31	707.275	740.035
722.535	733.06	776.64	769.8	717.365	746.355	686.3	748.275	743.3	728.2
702.245	733.84	786.245	735.835	663.645	746.74	686.705	747.005	730.595	773.73
696.625	751.655	805.095	735.94	647.88	754.475	691.61	774.73	727.62	770.02
648.28	759.115	793.475	737.585	680.66	735.045	690.61	777.855	721.01	729.15
580.48	768.98	806.25	741.795	655.935	749.97	682.75	788.3149999999999	698.96	692.91
599.18	790.07	810.615	731.345	665.8	750.005	674.205	766.875	703.765	694.34
607.525	760.79	800.505	709.72	671.135	745.48	692.27	763.28	714.51	694.31
594.3	726.01	781.285	748.835	681.0	730.02	684.025	750.4449999999999	730.495	701.77
657.98	718.5350000000001	783.855	759.67	717.255	762.06	680.135	740.06	748.76	704.64
667.52	711.84	762.13	780.845	716.02	738.45	684.425	729.24	758.6	697.0649999999999
672.485	744.49	710.115	778.51	708.135	745.18	687.19	755.575	738.015	723.5
691.85	739.2	716.24	798.76	701.34	747.525	713.325	759.68	748.16	733.095
719.685	723.75	717.715	788.055	696.195	748.815	680.88	760.12	722.115	705.34
729.4	734.985	710.59	788.71	660.3100000000001	767.15	635.795	772.185	717.74	703.845
727.135	778.975	688.12	775.4599999999999	656.525	744.075	634.41	783.6	711.67	710.625
726.285	749.76	725.8050000000001	768.6899999999999	665.04	736.31	600.61	750.95	752.745	713.715
739.5699999999999	699.575	722.295	762.085	661.585	701.395	613.405	728.69	723.225	689.465
730.885	715.0	728.67	761.21	683.035	661.3149999999999	627.715	740.47	747.28	670.035
724.235	704.69	738.925	776.11	711.7	578.27	684.0500000000001	732.5	701.2049999999999	680.1
734.445	689.275	746.84	763.675	711.345	628.735	684.43	713.51	700.645	689.97
758.445	690.265	769.73	786.225	687.455	640.91	719.315	741.425	694.66	715.825
750.05	724.865	783.8149999999999	773.215	652.65	677.11	715.62	741.5550000000001	708.52	673.24
752.62	716.1	760.96	780.66	689.27	700.505	701.705	720.4	709.105	714.295
747.78	717.395	743.5649999999999	785.635	696.9449999999999	685.96	690.23	734.86	739.1	716.485
741.03	706.015	762.43	790.78	704.515	665.8	707.71	722.29	743.5	728.965
730.405	760.0600000000001	774.51	792.69	720.97	674.38	684.505	705.715	739.28	710.415
742.3	777.97	771.045	803.95	755.06	704.515	689.92	710.365	734.72	726.425
686.255	739.735	761.215	797.41	744.62	704.095	702.0550000000001	714.66	729.12	730.515
702.235	714.53	761.69	762.855	762.185	708.9	699.95	703.845	736.725	689.79
743.5	707.23	734.21	764.845	765.865	711.8	697.525	703.91	703.655	664.03
720.6	701.08	694.52	758.29	715.9449999999999	698.28	716.71	693.445	724.21	662.635
703.54	636.975	686.25	748.07	682.435	677.56	711.855	694.805	717.22	650.6650000000001
723.26	631.7049999999999	696.005	732.55	681.745	680.2	706.95	728.325	730.165	690.265
700.1800000000001	675.185	663.54	722.385	687.05	705.29	696.9350000000001	735.17	696.09	697.515
712.825	675.865	712.425	716.775	671.73	685.515	695.945	714.7	720.49	695.5550000000001
710.5	672.235	739.415	722.5550000000001	675.68	690.53	723.13	736.88	721.82	694.915
699.53	725.55	730.465	743.235	692.8299999999999	710.025	698.71	737.025	712.69	684.585
695.325	756.41	776.725	746.5600000000001	665.375	700.63	653.375	725.1	719.71	620.495
721.745	708.11	770.3	788.34	661.835	654.865	706.89	732.255	727.825	642.235
725.185	706.715	768.845	779.095	723.445	708.425	729.26	758.62	761.225	611.76
755.85	722.57	785.125	781.835	706.53	684.545	720.7	763.9449999999999	754.89	637.005
773.655	720.27	776.07	768.02	712.71	706.265	721.115	765.12	728.805	668.53
750.575	712.15	758.28	788.2	654.47	681.225	717.0550000000001	776.775	758.0699999999999	713.615
750.9449999999999	730.87	768.56	770.175	659.475	673.815	705.445	776.845	771.685	659.335
741.225	711.025	752.545	787.07	627.43	658.14	687.44	778.72	760.86	695.875
738.03	732.58	745.79	776.35	633.825	653.5	708.63	757.225	751.295	690.465
761.145	720.78	735.04	767.94	642.54	657.915	711.87	747.29	733.95	699.895
759.9350000000001	711.77	784.135	771.49	694.345	660.75	741.125	733.65	655.85	670.205
745.675	734.69	775.1	789.935	712.16	671.54	738.8	720.65	678.08	690.82
741.1850000000001	766.975	756.88	779.82	717.57	711.035	766.04	740.85	680.69	668.0
786.49	718.295	729.635	798.105	715.225	685.375	750.08	735.105	619.165	678.17
766.3	739.8	746.02	799.49	726.955	646.575	714.615	749.48	607.205	669.555
746.76	764.795	760.725	798.715	732.345	651.0	711.15	753.64	677.4350000000001	621.79
743.34	707.3199999999999	762.58	799.0	720.905	676.075	701.58	755.0	615.29	618.735
747.85	675.6	777.45	798.685	703.51	673.51	696.15	743.745	587.025	651.835
745.045	729.01	785.19	786.765	704.75	701.565	693.805	723.84	646.005	697.235
725.45	717.115	786.585	805.79	695.365	730.37	724.485	732.38	658.24	672.5
704.8	713.15	775.71	781.055	692.065	730.32	710.82	727.0450000000001	649.615	700.575
714.95	724.06	764.275	765.235	704.51	680.29	745.455	735.685	644.885	695.215
701.135	729.165	713.92	759.58	729.07	655.185	766.3050000000001	744.275	661.325	696.32
709.495	745.49	750.6	762.395	717.93	654.805	767.685	785.285	677.1	716.365
758.755	765.87	747.955	739.26	713.22	629.175	766.435	741.51	663.49	677.85
724.275	753.58	751.785	740.74	692.62	623.865	766.035	774.755	662.295	671.39
702.2	758.24	755.69	744.075	689.62	669.3100000000001	719.21	813.205	689.24	674.96
703.79	752.74	749.34	763.925	700.04	723.11	687.525	804.785	644.95	669.15
700.345	745.965	730.32	737.4350000000001	688.185	683.095	722.9399999999999	767.425	662.63	707.075
717.285	737.93	764.355	743.145	694.1899999999999	684.655	693.16	789.6850000000001	668.86	736.36
743.27	744.205	792.07	743.815	630.05	712.545	679.935	773.76	735.12	727.985
751.565	736.715	804.21	768.07	609.265	730.685	668.78	739.725	685.66	719.16
776.69	730.48	815.9250000000001	764.02	649.24	729.465	704.6	740.895	633.18	742.54
778.885	746.575	776.29	785.405	671.505	732.325	702.73	758.005	624.755	707.44
782.55	736.43	752.4200000000001	792.77	666.62	730.325	732.3	741.975	609.325	760.9
759.885	726.39	730.515	801.24	671.645	720.215	722.25	730.195	602.795	750.1800000000001
728.455	739.78	732.015	780.09	652.005	719.175	724.285	706.535	625.18	760.255
682.015	723.93	719.77	741.465	625.405	695.87	710.525	693.675	693.905	724.205
689.54	719.375	737.29	745.79	625.37	689.0649999999999	710.94	689.72	688.6999999999999	707.565
648.67	714.4	731.635	741.415	622.67	670.0749999999999	717.715	717.15	703.235	690.365
677.14	720.565	724.52	728.225	643.8100000000001	667.46	746.89	700.065	700.58	672.29
689.32	720.105	727.025	719.22	683.215	703.875	731.885	723.975	702.37	636.64
694.795	755.59	716.875	748.185	701.1	717.1850000000001	739.145	733.865	723.515	639.25
699.91	755.13	699.845	767.595	705.895	687.455	714.205	772.425	732.62	636.57
714.495	768.93	700.25	762.875	699.2	691.705	703.9449999999999	757.055	701.615	644.365
699.55	758.405	726.6	747.78	657.52	713.425	715.895	769.81	726.27	645.35
718.6	760.8050000000001	723.675	756.125	670.485	723.815	725.9	774.83	690.78	675.22
734.5	751.58	700.42	759.76	684.945	743.825	740.25	792.6	685.475	643.555
730.385	733.415	716.5	750.97	679.635	756.845	722.725	747.65	698.345	640.16
734.03	742.475	717.275	766.315	674.765	765.77	725.67	764.8299999999999	733.215	692.835
745.26	754.415	701.645	795.8100000000001	707.745	715.63	735.915	776.55	726.53	754.275
736.66	751.925	667.69	788.695	719.635	644.25	686.745	723.665	757.53	721.705
763.635	767.895	689.08	766.33	715.605	636.455	701.79	693.6	749.79	714.005
743.61	736.725	643.735	765.85	715.435	634.3199999999999	686.46	699.72	724.595	673.73
759.675	718.505	645.12	767.66	714.25	619.4449999999999	741.9350000000001	690.215	706.97	646.87
760.69	723.375	623.84	775.74	715.755	675.86	737.225	662.2	691.665	632.4350000000001
740.36	710.9449999999999	650.9449999999999	769.1899999999999	728.845	708.91	733.985	673.895	686.735	639.61
741.77	696.845	692.015	777.855	714.735	681.505	736.63	712.56	671.74	629.55
766.8	730.4399999999999	696.775	775.46	721.435	675.37	733.445	741.08	686.9300000000001	662.155
771.21	727.105	722.745	754.31	714.69	681.96	736.2	739.7	698.42	659.06
777.61	715.585	730.01	717.7	681.06	667.72	734.715	756.345	698.8199999999999	672.835
794.22	726.28	728.245	733.435	673.16	710.09	756.385	769.075	711.52	703.955
762.81	742.61	722.965	734.41	671.1800000000001	690.265	697.485	767.34	711.79	711.02
740.06	734.835	760.255	747.445	675.2	677.605	657.18	748.74	679.305	703.69
743.67	725.3	753.45	747.12	646.285	681.995	645.185	722.1	652.0	749.72
716.71	735.895	763.565	766.46	692.9	709.995	623.9	714.645	635.08	753.18
653.415	726.66	773.365	794.96	688.58	703.76	660.725	718.7	643.815	722.59
686.93	701.57	769.51	805.535	619.875	707.25	701.825	716.675	681.59	698.305
661.7	671.82	765.35	811.65	594.225	695.28	720.015	732.79	757.99	742.405
698.35	707.745	710.985	813.31	597.0550000000001	667.345	699.34	748.945	729.32	746.6899999999999
712.9	700.325	718.3	783.25	636.16	643.705	723.23	756.785	733.77	747.66
726.59	692.855	692.155	768.715	632.59	634.625	716.97	744.915	735.33	727.355
727.835	705.145	691.21	797.185	663.365	654.685	699.795	737.235	709.96	664.5799999999999
716.29	741.985	705.01	756.745	629.83	666.88	666.365	744.945	685.46	670.54
719.935	743.375	705.86	765.59	638.01	676.47	690.645	757.055	725.69	651.86
742.545	720.305	697.835	790.175	624.205	675.51	669.13	737.1949999999999	749.565	658.5699999999999
748.355	747.075	705.39	806.045	590.88	676.85	590.1	758.965	723.995	666.88
706.99	735.265	716.63	773.4449999999999	607.955	650.02	667.785	762.54	729.115	697.52
732.69	724.2	681.47	787.43	638.615	685.965	677.57	742.69	688.35	701.045
739.87	722.42	675.715	789.46	642.9	706.78	638.425	752.2	677.745	733.37
709.885	742.3100000000001	671.97	778.265	671.8149999999999	692.835	642.24	760.71	669.17	689.9549999999999
723.675	697.89	691.425	756.265	679.63	745.515	629.725	766.425	685.435	665.215
761.215	662.5	651.865	766.8299999999999	693.71	744.865	606.065	773.72	657.0749999999999	693.805
685.77	628.935	698.62	757.29	700.685	732.005	597.11	769.785	658.155	696.81
729.715	693.98	683.47	738.0699999999999	712.5500000000001	722.51	642.245	781.16	677.87	652.875
739.075	687.12	661.315	703.84	727.965	723.235	640.33	777.255	623.215	697.61
722.5	654.51	655.73	706.23	732.69	725.275	663.76	773.715	607.22	720.735
694.795	659.565	645.425	720.145	759.64	711.92	667.955	764.48	619.4300000000001	750.55
726.085	665.26	655.51	712.8249999999999	755.69	714.115	656.0699999999999	773.38	619.785	729.435
739.0	703.805	731.265	733.56	742.225	691.55	684.425	747.915	623.215	709.6
722.735	714.325	716.33	742.535	742.14	708.28	652.505	756.045	739.9399999999999	679.685
713.955	736.32	678.445	755.23	707.88	664.29	664.67	749.855	728.98	683.715
746.42	729.42	636.515	763.65	688.37	658.595	693.6949999999999	768.6	730.46	680.81
750.605	701.71	647.3050000000001	791.605	695.42	671.05	668.615	770.82	731.335	716.0
738.75	696.195	623.62	766.4	702.5699999999999	704.6800000000001	670.855	769.69	707.665	743.88
710.075	729.115	647.64	788.4549999999999	670.49	692.885	656.56	757.545	690.76	739.225
702.065	712.625	640.7049999999999	782.14	670.175	673.35	650.13	745.8199999999999	702.425	741.345
649.98	742.87	646.4449999999999	777.5799999999999	683.075	682.89	690.555	729.83	699.27	733.16
653.085	730.805	651.005	791.0	681.73	660.845	703.43	714.6800000000001	705.58	729.645
653.33	675.62	618.54	782.59	704.9250000000001	673.98	716.915	715.105	737.16	707.865
676.77	684.76	603.23	750.27	712.605	627.395	732.8050000000001	717.265	711.36	720.955
670.09	698.26	621.86	748.16	681.215	681.59	722.3	739.405	687.405	723.575
639.03	657.955	643.63	755.2	700.695	682.33	738.805	719.945	664.25	686.78
627.85	671.905	610.67	770.925	710.78	644.985	739.14	710.175	659.445	711.34
645.675	698.69	642.945	788.375	700.105	668.085	713.8299999999999	721.515	680.225	745.93
627.305	689.655	671.22	836.79	698.2	675.135	709.16	730.985	736.37	753.01
629.64	667.855	645.605	831.5699999999999	682.4200000000001	692.14	713.625	706.92	730.355	764.1949999999999
671.215	665.22	642.735	813.95	691.49	681.525	706.585	738.14	715.475	761.275
706.01	678.32	611.88	778.275	705.23	713.74	670.505	753.87	717.685	763.78
694.81	698.585	683.345	799.57	695.06	696.62	668.775	724.275	679.865	748.62
692.89	724.26	656.265	765.105	699.4	705.39	632.95	721.635	696.805	740.085
667.6800000000001	725.1800000000001	664.385	776.82	717.21	698.63	618.44	741.48	678.15	720.29
663.65	709.83	696.27	778.345	690.185	701.26	644.0	725.6	703.6800000000001	706.42
671.0450000000001	716.34	702.005	795.81	703.545	691.8050000000001	616.485	717.225	709.44	698.845
661.5550000000001	716.3	714.22	770.675	691.505	682.185	609.455	747.495	747.23	701.325
653.565	684.06	747.135	779.165	693.07	650.13	615.455	776.87	764.065	713.025
707.695	681.76	745.8199999999999	761.325	653.595	653.465	605.35	790.83	777.845	716.095
702.655	690.615	727.975	741.765	677.835	678.295	590.205	792.4350000000001	764.385	731.705
683.435	727.815	725.745	738.565	693.57	673.985	639.81	795.1	751.18	740.925
722.03	739.12	718.86	742.24	707.255	680.3100000000001	663.47	790.885	715.925	720.25
716.0550000000001	756.27	703.03	725.63	701.85	685.125	650.23	784.4200000000001	670.425	721.73
709.375	745.59	699.5699999999999	706.95	730.895	649.81	671.25	771.175	651.605	730.52
682.41	763.185	700.395	735.1800000000001	727.45	635.99	672.615	792.185	666.945	733.735
709.27	756.235	695.62	729.9	723.5699999999999	603.51	639.015	790.44	673.4	717.51
689.985	771.725	667.105	725.585	721.065	609.82	641.12	791.56	659.49	736.43
711.24	753.825	636.905	743.015	698.865	604.37	750.775	757.75	678.075	731.795
691.26	771.89	630.725	745.58	704.235	599.79	755.77	739.405	698.76	734.6
700.775	774.765	648.8	726.06	694.8050000000001	619.24	749.805	727.63	684.575	728.795
705.905	793.56	660.785	742.305	665.74	646.92	717.855	725.42	691.735	720.085
710.32	772.025	680.31	736.215	660.87	732.535	693.63	738.265	691.89	717.46
684.3	787.09	690.755	716.155	631.29	722.83	659.68	738.14	692.87	683.74
667.705	767.88	709.035	731.125	683.355	725.97	642.735	760.755	668.11	698.02
649.3199999999999	752.965	695.175	750.89	678.75	744.78	636.365	754.42	647.81	708.205
628.885	737.23	696.495	745.09	688.87	724.245	681.21	751.43	644.54	738.135
646.365	745.765	678.905	735.41	713.095	705.8	666.645	737.215	681.51	733.275
703.985	738.81	674.6	748.4300000000001	744.42	692.085	663.715	742.3149999999999	694.115	749.475
712.795	725.87	652.7	757.9	731.67	706.935	668.51	725.645	707.11	724.525
736.355	740.11	637.255	762.865	710.05	698.225	683.34	734.345	715.05	699.85
748.875	742.105	661.345	766.35	706.715	732.87	709.11	722.465	691.74	702.82
759.08	768.125	666.65	752.515	692.63	763.235	709.645	698.115	688.56	709.2850000000001
685.425	776.035	671.475	763.22	661.82	757.935	724.715	707.76	687.56	717.44
699.735	777.045	682.825	737.525	670.285	722.865	722.3050000000001	713.98	741.12	729.05
699.41	778.585	695.025	723.375	693.885	688.14	699.0450000000001	716.28	719.825	740.0649999999999
692.555	757.4449999999999	691.375	704.515	704.05	683.54	689.29	711.1	725.635	685.175
664.755	756.51	708.09	728.55	697.775	662.19	691.32	750.2	694.9399999999999	720.405
694.6	757.38	712.3	712.625	726.91	678.635	641.5	741.125	683.89	732.51
674.525	748.965	725.71	729.425	719.345	720.74	702.275	750.865	708.4499999999999	709.01
656.165	730.85	734.595	749.895	698.835	738.235	709.5649999999999	790.425	703.785	718.735
672.8299999999999	733.385	744.0	778.35	673.42	733.315	711.96	773.865	692.335	769.445
673.8199999999999	737.79	729.92	779.255	665.465	742.415	730.595	720.25	684.41	756.09
690.755	735.1	690.255	803.96	650.27	739.895	708.055	737.885	659.235	721.735
676.44	757.99	712.23	796.145	668.715	716.72	718.935	702.27	626.3199999999999	732.395
716.86	750.605	653.545	796.645	684.53	713.575	738.61	699.41	609.97	766.6899999999999
723.325	754.695	668.815	782.12	656.085	704.155	726.745	722.755	605.745	778.6899999999999
677.14	753.745	663.49	775.54	652.525	649.12	742.16	752.365	670.22	740.73
673.155	761.72	707.66	771.125	653.01	659.9	723.05	722.985	629.69	742.1
654.35	761.015	689.11	801.3199999999999	650.545	674.78	712.44	735.22	619.615	735.795
630.665	794.065	712.115	801.97	689.31	662.745	679.3050000000001	730.075	614.37	724.14
610.235	790.85	719.33	799.6700000000001	696.42	686.645	663.35	718.905	601.04	711.12
683.615	783.3050000000001	721.865	784.04	698.355	704.835	654.405	712.975	605.37	757.055
733.495	776.925	710.575	773.6	684.84	695.715	682.485	734.5600000000001	618.525	767.93
731.735	769.155	710.72	751.855	688.545	681.895	696.41	768.845	630.44	769.3149999999999
681.48	770.355	684.71	734.87	691.115	697.12	690.775	747.03	624.215	775.33
645.515	769.62	685.0	735.005	686.7	690.84	686.945	736.95	632.2	757.26
617.915	744.38	646.945	741.15	666.145	748.38	680.475	750.06	605.02	765.8
555.06	751.415	665.275	737.7950000000001	669.44	757.755	657.775	762.86	609.585	785.85
665.36	754.095	687.825	714.01	641.5550000000001	767.0600000000001	626.745	731.585	621.87	746.97
683.1800000000001	715.015	684.275	757.11	644.65	734.535	708.6700000000001	737.2	615.095	744.4200000000001
681.11	701.35	671.92	777.41	704.975	741.815	695.4200000000001	732.915	616.54	756.85
695.825	736.755	690.41	767.385	668.97	728.825	710.2950000000001	697.895	620.175	747.7
740.985	680.135	689.435	743.045	686.37	668.54	683.07	693.57	616.16	704.205
759.975	676.755	709.24	753.835	685.055	673.0	709.475	716.515	618.465	723.385
780.125	687.015	710.555	730.665	668.335	681.56	758.085	714.75	631.995	724.3199999999999
748.77	706.775	710.225	710.78	681.795	696.28	774.645	747.98	651.7	735.065
750.3	690.465	713.44	732.06	702.845	711.64	770.795	777.665	655.185	749.48
717.77	730.86	724.985	760.91	662.57	765.665	769.965	771.91	670.2	726.925
722.42	754.215	683.565	750.08	684.63	763.96	753.52	758.275	677.415	754.085
734.615	728.945	713.465	773.615	693.035	773.05	704.415	786.415	695.27	727.62
753.23	711.28	706.81	785.165	687.555	741.025	712.735	796.03	709.96	723.61
699.765	716.365	709.395	768.5	683.985	755.6800000000001	705.925	795.97	710.4449999999999	673.535
673.985	709.8	705.53	772.645	683.06	736.8050000000001	728.02	792.4200000000001	703.09	761.6899999999999
669.165	695.22	704.505	781.765	711.34	714.85	759.76	799.85	713.785	753.41
663.1750000000001	677.225	702.395	737.655	715.515	737.93	724.73	789.395	707.16	769.11
660.26	691.52	721.415	725.32	711.3149999999999	734.795	704.39	762.86	683.31	746.975
705.075	679.6800000000001	715.96	721.475	712.44	681.23	721.885	743.715	674.445	757.6
745.225	673.965	688.635	731.735	713.615	691.745	704.875	731.895	668.92	740.51
742.135	702.1850000000001	674.91	727.55	693.11	669.06	681.605	724.235	646.295	736.57
727.965	734.2	662.785	755.345	681.775	663.04	653.46	711.23	635.095	748.455
738.03	740.2950000000001	684.48	778.54	698.79	679.505	688.115	718.3050000000001	622.4	752.855
734.87	740.165	677.565	821.5	733.085	703.12	676.1949999999999	726.61	611.13	763.06
734.845	753.33	668.29	821.54	705.355	703.175	704.775	700.51	613.75	753.775
740.33	719.795	675.63	812.465	710.0799999999999	729.545	698.875	700.515	613.05	749.995
753.385	700.645	650.775	780.615	702.235	704.715	757.175	698.11	603.46	714.265
765.59	696.895	647.715	758.92	696.9	718.915	753.25	680.63	645.275	716.42
772.41	720.795	668.87	710.5550000000001	688.43	739.71	724.905	716.265	648.96	705.495
748.41	742.265	687.9300000000001	670.29	708.565	712.5	703.145	747.27	663.86	718.6899999999999
728.96	759.8149999999999	682.515	679.86	711.56	717.475	737.255	735.1800000000001	636.77	710.455
716.1949999999999	775.21	706.835	698.97	706.75	743.915	733.01	713.575	666.035	754.995
683.41	765.155	693.545	671.745	711.265	703.135	716.16	709.005	653.46	751.045
664.47	756.51	690.5600000000001	649.8	725.3	682.915	726.66	702.575	707.875	729.745
695.96	749.505	695.38	647.0550000000001	726.5799999999999	677.595	726.69	700.785	704.1800000000001	685.875
695.565	752.17	690.28	649.59	725.275	642.04	713.415	683.235	733.95	695.15
697.275	704.285	676.475	657.66	700.565	685.275	697.35	713.23	720.77	717.365
728.08	716.35	681.58	682.625	664.66	693.345	708.705	716.455	724.875	719.255
716.675	725.165	687.37	708.06	679.145	728.9200000000001	711.29	717.38	702.87	721.655
708.05	708.055	680.28	735.245	705.075	734.425	742.245	756.03	704.105	727.795
723.655	709.01	673.335	722.055	712.0	753.505	740.95	758.86	691.5600000000001	734.84
739.425	717.485	653.49	715.75	736.615	689.58	743.735	738.0	694.785	731.42
715.915	706.115	662.1	713.44	720.18	704.58	773.945	753.475	693.35	717.23
745.815	712.485	660.585	720.88	690.9	727.4449999999999	743.17	727.87	749.12	708.085
695.79	728.405	673.905	725.335	663.83	730.625	722.275	743.06	748.1949999999999	724.945
683.865	732.5	687.11	710.97	662.5699999999999	705.895	708.955	727.185	760.6	734.145
676.49	729.625	654.035	727.71	667.65	750.65	690.0649999999999	718.25	758.215	721.635
691.99	757.71	628.75	741.665	668.705	717.935	667.585	730.64	770.47	704.465
710.18	726.55	688.065	736.675	687.475	726.8	699.83	733.955	750.18	696.165
716.885	740.035	682.215	730.115	707.615	700.76	692.77	685.19	710.22	710.025
739.62	727.62	680.97	736.88	717.06	731.17	685.955	703.875	720.59	708.12
761.16	736.18	689.955	735.335	680.73	724.33	719.465	713.89	722.285	732.5699999999999
771.67	731.385	685.5450000000001	752.4300000000001	619.0	723.45	696.99	740.025	680.02	755.655
768.31	750.87	694.555	759.315	651.275	740.2	696.755	762.125	686.385	752.895
750.305	728.635	698.225	780.71	657.125	772.105	692.445	785.29	729.4350000000001	723.17
726.865	756.53	683.855	764.525	658.03	761.535	687.76	774.71	721.575	722.3
704.365	749.455	695.665	764.69	676.78	765.105	656.315	781.195	730.94	688.025
651.34	739.53	682.385	757.51	735.29	782.015	640.58	786.345	758.315	670.755
599.285	737.725	728.765	773.26	695.925	810.48	670.85	791.39	739.035	691.13
618.74	719.875	715.44	750.125	685.75	761.695	698.225	790.34	741.4300000000001	687.275
747.3149999999999	702.445	720.085	769.4200000000001	687.665	730.53	721.31	769.025	723.715	698.985
767.01	714.535	706.255	743.365	666.69	741.685	716.5550000000001	779.13	686.64	705.28
771.16	745.935	687.145	734.35	668.775	749.625	732.0550000000001	777.165	683.77	703.185
767.245	756.005	686.745	721.985	693.13	753.37	741.665	744.8100000000001	684.265	726.155
726.495	803.875	660.53	728.6800000000001	696.26	780.545	724.515	733.315	666.75	726.18
728.17	784.895	637.45	708.1700000000001	654.05	797.44	749.22	743.815	691.49	764.215
727.975	782.42	654.625	719.38	665.22	775.765	740.28	744.215	712.085	720.73
723.72	752.975	668.22	712.865	687.795	768.755	706.51	751.56	701.65	710.63
725.27	722.865	668.025	738.05	681.3199999999999	757.825	671.885	743.15	705.685	733.88
729.11	763.255	681.245	753.285	654.0799999999999	756.135	659.8	775.1949999999999	729.545	729.825
730.895	760.385	700.72	777.105	673.575	754.665	639.78	783.665	721.915	736.96
765.96	727.56	692.795	778.27	679.84	740.45	638.495	766.27	714.64	758.55
774.3	737.785	672.34	783.955	706.45	795.13	613.545	754.0699999999999	728.565	730.64
776.285	739.4200000000001	657.125	770.895	705.735	776.095	634.835	760.9	735.51	759.64
788.5600000000001	746.65	636.295	764.85	686.835	748.19	640.52	751.78	738.225	791.455
764.315	740.035	638.71	741.65	674.97	738.5	638.615	754.305	719.965	797.85
769.05	714.955	649.615	729.09	699.605	748.1800000000001	667.025	755.625	723.975	796.165
727.6800000000001	711.485	692.86	733.81	674.2950000000001	726.045	699.965	746.1	714.38	768.98
732.08	717.545	685.895	740.125	683.105	740.745	712.025	734.84	737.51	769.105
720.715	725.335	677.08	746.835	668.535	737.24	719.92	716.185	720.005	737.275
709.83	729.975	723.01	780.18	666.035	741.08	700.235	710.33	709.53	706.195
709.33	732.22	726.11	763.955	682.97	740.375	683.19	713.3199999999999	704.8000000000001	687.145
718.995	720.245	738.85	763.89	697.13	741.61	663.965	701.775	711.7	698.475
716.645	726.155	720.235	762.08	718.275	719.7	663.12	712.495	699.835	723.8299999999999
717.45	735.1850000000001	710.05	757.755	709.39	741.67	651.1800000000001	718.9449999999999	712.7	760.99
748.25	731.995	698.285	723.4	682.29	734.545	628.1949999999999	726.7	701.155	753.215
731.38	735.47	677.225	779.22	680.6800000000001	704.095	660.6899999999999	704.01	711.16	758.3
734.475	754.295	689.245	777.465	673.22	698.24	686.5699999999999	714.585	705.53	731.525
764.6800000000001	685.265	684.5	736.685	653.04	689.365	693.495	722.025	690.23	767.5699999999999
732.195	688.265	694.52	734.8199999999999	648.225	671.8199999999999	720.88	728.76	678.3050000000001	747.025
728.84	660.23	698.52	763.3149999999999	653.46	685.345	706.965	783.19	688.87	775.755
721.845	650.355	719.96	746.545	644.74	715.035	660.86	815.305	677.36	769.275
703.4	643.715	737.525	751.0799999999999	652.87	730.9	656.57	806.2	684.65	787.975
694.0	697.69	740.88	787.17	691.1850000000001	770.585	644.33	786.32	704.23	758.88
725.9	682.525	741.155	769.71	703.06	782.275	624.8050000000001	785.395	686.74	736.335
678.97	698.215	748.905	748.335	701.17	791.16	643.615	782.18	715.27	714.05
666.01	742.215	731.02	732.1	704.935	773.745	664.5	768.005	697.735	722.87
688.0	706.0	721.36	710.675	682.28	764.915	669.465	774.46	685.94	707.9
691.655	697.34	722.03	729.23	675.35	704.015	687.235	790.15	671.845	717.61
685.665	673.985	719.55	747.535	676.945	686.345	705.7	764.65	684.77	704.945
719.975	741.365	719.3050000000001	743.855	659.345	651.22	688.8199999999999	758.875	684.145	760.575
708.375	754.03	713.235	721.28	686.27	656.21	639.855	751.52	650.02	756.47
680.235	734.365	695.02	763.7	642.835	660.6800000000001	658.03	739.86	673.925	761.58
661.955	713.35	672.23	748.86	633.035	700.36	665.61	716.5550000000001	686.195	742.78
625.08	715.83	675.32	753.69	644.35	718.345	625.1	732.35	705.665	753.405
635.105	719.485	690.495	780.7	649.585	743.24	620.52	742.98	696.3149999999999	748.025
698.95	726.93	690.075	818.88	670.8149999999999	737.325	675.77	770.55	739.505	751.09
719.585	744.875	691.975	795.175	695.77	759.24	679.3000000000001	784.81	699.045	741.39
725.87	730.54	660.1850000000001	758.9399999999999	701.42	770.645	667.03	772.83	701.685	749.155
729.385	714.23	641.33	749.97	684.58	768.385	645.88	815.37	668.405	743.13
718.545	720.075	619.425	732.325	716.395	727.105	660.955	798.75	684.95	752.455
707.84	732.935	668.485	722.5	706.03	697.25	682.67	807.58	696.425	758.5500000000001
735.285	745.17	692.87	733.545	706.105	758.99	666.165	803.25	716.36	776.83
746.66	749.92	712.455	754.185	707.56	750.285	702.125	844.49	729.6949999999999	770.965
777.45	751.1899999999999	722.225	757.735	714.345	748.6	659.145	794.72	714.39	734.205
744.98	713.11	722.21	763.105	716.165	754.8	684.3050000000001	790.295	724.305	711.37
753.715	728.14	717.875	739.02	694.4	760.395	682.275	761.42	700.105	754.61
734.9	721.3199999999999	697.0	720.515	695.03	717.51	655.185	766.63	689.575	727.92
724.39	709.85	682.36	733.92	675.325	692.66	648.8	754.58	695.575	723.5699999999999
695.8199999999999	709.04	671.255	704.94	676.66	706.81	700.45	769.825	688.6949999999999	705.7
702.965	730.55	659.755	718.86	636.635	727.97	682.905	775.205	691.545	701.46
723.335	704.155	646.13	737.505	677.725	708.38	705.62	784.0	727.345	692.065
754.72	738.06	661.035	763.415	682.955	747.0799999999999	684.87	750.795	736.295	714.175
728.97	719.305	719.34	766.83	720.8050000000001	734.67	704.94	722.085	744.105	713.215
745.07	713.515	725.445	780.54	728.0550000000001	744.3149999999999	700.665	713.38	760.52	738.61
752.09	674.83	730.115	750.585	751.585	729.595	713.48	684.215	749.165	745.095
715.445	668.7	724.72	742.97	760.055	753.715	662.835	676.61	719.16	756.45
688.675	648.905	707.78	717.255	753.09	735.67	690.3199999999999	708.76	697.8	732.84
697.415	643.9	663.53	716.16	750.08	703.765	690.915	714.64	689.55	749.6
720.97	702.585	596.04	703.635	736.15	714.445	681.84	692.385	657.345	723.57
720.905	718.72	586.145	724.705	730.585	680.69	683.7	732.605	682.335	715.655
720.3100000000001	725.685	598.515	742.795	723.69	625.87	712.66	722.495	696.96	699.88
721.17	726.39	624.62	740.255	716.6800000000001	650.865	707.255	745.5450000000001	709.905	714.035
726.57	730.545	594.935	741.345	696.03	690.3	672.005	771.755	654.32	727.01
762.315	709.775	601.47	760.1949999999999	704.2	643.275	634.875	779.065	685.665	731.835
746.12	681.47	630.15	748.75	710.63	715.75	621.995	776.91	667.665	781.725
748.8	683.19	640.045	758.115	708.675	704.755	612.135	759.605	669.105	775.15
716.53	663.305	656.585	764.8199999999999	703.02	703.86	605.51	769.265	673.555	762.86
699.72	704.925	665.22	703.395	711.66	685.73	641.52	776.955	723.71	765.035
679.445	684.29	688.355	698.18	728.145	716.03	610.5550000000001	776.155	680.985	754.925
666.815	683.68	708.14	702.12	721.245	695.5	662.165	778.78	667.305	729.575
660.29	662.96	711.675	695.165	721.35	709.95	670.735	765.675	663.265	751.12
664.175	662.135	692.51	700.28	716.86	704.65	680.75	731.16	657.14	739.33
687.565	635.1800000000001	701.5550000000001	736.625	694.47	715.605	686.78	719.54	670.97	723.59
692.5	661.255	688.375	732.88	692.71	702.28	707.725	723.2049999999999	709.83	709.495
716.38	667.48	700.49	723.705	692.975	705.03	713.445	708.61	726.395	705.975
720.23	684.16	681.0	723.69	726.935	686.53	728.465	719.74	734.96	696.0699999999999
744.7	662.925	692.375	739.925	728.25	693.225	696.66	737.385	705.92	701.815
729.58	662.135	696.235	728.36	747.99	730.21	709.41	753.55	695.815	721.4
753.565	666.88	746.055	733.025	725.66	768.41	743.5600000000001	745.4300000000001	694.34	756.415
780.1800000000001	675.13	739.375	730.96	710.12	765.95	702.5600000000001	739.355	682.81	753.76
748.59	686.83	737.55	729.13	677.975	780.66	678.3	758.4449999999999	688.27	736.85
689.865	648.39	725.4449999999999	773.95	681.64	789.07	689.0600000000001	746.085	723.95	751.145
696.4499999999999	630.285	702.8149999999999	788.74	648.065	779.8050000000001	660.48	732.25	723.185	728.915
663.5699999999999	639.805	696.24	782.825	600.325	749.76	642.925	742.15	733.5649999999999	699.595
660.4399999999999	646.625	670.9	785.66	636.77	733.405	676.075	745.08	730.785	675.895
716.56	721.21	671.81	793.495	643.1	748.635	617.76	766.34	731.095	703.855
755.39	715.23	678.19	819.99	650.235	729.975	609.0	780.705	734.265	710.305
756.92	722.225	693.125	796.26	653.055	674.865	612.0	764.175	743.94	721.86
735.4	732.5550000000001	685.92	780.5649999999999	688.26	740.325	649.29	756.72	743.47	733.09
696.1	668.365	699.97	767.56	673.135	692.835	666.115	768.835	740.945	744.07
680.915	658.48	683.65	742.225	659.96	632.9399999999999	672.5	743.285	716.04	768.335
661.96	699.905	672.42	717.965	699.55	637.285	656.185	732.45	703.29	761.395
623.56	680.8299999999999	670.115	738.225	694.67	666.365	671.535	741.735	698.26	772.02
597.655	668.58	680.77	765.0	705.545	668.115	702.04	741.655	693.41	775.615
630.615	709.63	674.115	781.81	709.2	705.71	684.19	738.405	688.835	723.715
678.035	725.405	680.63	815.97	707.96	699.175	708.615	757.26	709.17	672.275
665.165	704.975	662.11	809.14	642.79	680.045	709.8	786.875	709.195	684.36
656.11	643.81	706.51	794.88	640.535	661.28	720.875	810.415	695.12	728.89
645.455	634.485	671.77	767.12	609.0550000000001	655.0749999999999	723.83	806.485	692.36	730.485
653.07	667.625	665.315	761.39	590.53	692.22	774.28	814.78	698.43	741.18
643.79	622.145	661.82	726.85	583.385	699.77	749.64	796.11	699.1	727.605
641.595	633.8050000000001	665.415	733.61	615.58	702.3299999999999	740.105	791.38	708.09	727.25
670.055	643.6800000000001	667.97	759.035	621.91	711.14	740.585	769.525	708.6800000000001	696.615
650.515	659.59	694.105	773.0	629.615	723.4449999999999	716.635	775.4449999999999	720.155	688.665
673.79	668.145	697.55	765.785	702.005	724.735	674.3100000000001	764.905	734.86	633.215
659.165	709.04	697.885	798.155	692.02	726.395	663.4350000000001	773.685	719.315	668.76
657.035	705.645	685.345	799.64	689.525	731.375	664.03	761.795	706.96	673.955
640.5649999999999	688.36	671.045	763.94	706.765	692.13	680.9	793.17	726.565	689.65
649.26	644.115	681.8	723.53	724.015	668.505	710.735	764.535	716.535	683.365
648.78	641.255	641.855	738.79	724.08	649.16	717.88	771.48	701.4350000000001	699.34
668.035	604.3100000000001	605.93	765.41	729.86	591.785	714.565	769.765	702.8100000000001	663.24
703.05	620.395	521.305	738.24	727.67	585.265	666.39	781.885	721.63	653.96
696.145	622.985	516.46	728.22	716.61	619.285	679.83	756.825	693.69	744.765
722.16	622.105	582.645	747.805	723.905	616.725	648.91	775.13	676.065	768.45
697.105	641.0550000000001	591.13	735.99	732.895	617.65	638.75	749.37	671.635	754.41
675.78	659.73	610.625	707.465	747.235	687.225	684.6	765.805	689.95	769.475
660.42	633.265	657.145	761.86	742.42	698.795	675.87	747.265	684.04	750.085
641.335	626.315	683.635	768.3199999999999	758.0	692.765	681.46	743.855	688.88	742.775
643.505	617.205	705.9300000000001	766.365	704.28	690.6	668.17	767.63	710.025	714.015
667.13	595.195	722.025	781.08	689.115	689.4100000000001	674.83	756.42	728.14	726.765
691.735	592.09	705.175	798.95	673.935	700.01	679.64	750.495	732.12	722.05
660.515	574.145	716.72	770.0	671.925	691.125	699.83	742.71	735.685	714.23
666.445	577.11	709.82	765.74	665.73	690.225	714.375	778.93	725.9549999999999	727.53
651.985	605.02	690.79	756.69	701.47	680.925	732.715	745.125	713.74	681.785
676.66	561.095	692.55	756.035	700.44	686.33	667.05	758.9300000000001	699.53	734.79
666.875	557.955	710.925	749.24	703.95	665.415	657.75	788.775	693.395	750.41
674.0	595.3100000000001	681.455	740.71	684.825	662.1	626.26	798.39	689.125	747.935
683.085	593.135	689.575	728.47	669.75	685.53	667.23	754.385	704.1	742.4399999999999
698.595	658.895	679.015	753.8	687.6	714.245	685.61	753.795	703.235	765.31
674.4300000000001	679.01	691.975	750.295	702.36	697.715	698.82	756.765	706.19	755.04
683.32	659.24	679.75	768.655	702.0550000000001	725.96	680.235	745.425	679.74	749.51
693.9	671.495	703.865	770.965	711.81	698.15	653.795	718.87	685.465	728.625
647.485	667.095	698.545	764.2	688.955	697.705	604.245	708.815	687.4399999999999	696.755
666.765	669.9	700.015	720.26	694.985	658.865	725.45	728.855	678.96	664.35
655.78	668.36	676.46	706.3	655.96	662.515	727.615	737.315	661.435	667.51
669.76	679.815	673.6800000000001	692.37	636.72	647.68	732.395	748.99	675.86	711.5
756.345	669.55	665.34	726.7	653.6	677.38	683.9449999999999	777.1700000000001	652.6800000000001	730.33
781.085	707.705	666.33	719.995	680.42	675.45	718.6	786.07	625.07	753.935
810.11	683.755	676.8	753.24	700.325	667.335	732.325	746.315	637.65	771.885
773.135	687.99	683.755	763.475	715.385	661.965	743.56	730.66	651.65	773.0
750.9	687.6800000000001	695.735	756.425	732.755	663.4	755.31	730.6800000000001	661.255	733.66
770.785	678.74	689.605	733.295	727.65	675.9	752.13	701.705	675.26	717.93
765.03	684.585	697.455	734.23	690.53	682.475	747.145	708.84	675.81	706.805
769.305	682.02	689.99	735.25	685.83	685.625	719.56	742.505	635.095	694.365
783.885	674.3100000000001	675.14	733.465	693.795	685.255	718.955	732.595	630.74	671.135
787.92	670.36	676.905	723.905	692.99	687.875	759.325	718.05	685.6600000000001	658.8199999999999
752.275	678.095	714.505	735.835	679.205	683.595	720.74	733.065	653.395	728.095
727.645	729.92	724.47	729.58	709.18	672.91	663.85	745.405	667.5	740.775
696.05	712.77	700.67	691.095	696.15	690.025	650.855	747.42	674.28	736.8199999999999
668.125	684.08	687.9	727.25	700.25	698.34	685.465	762.195	674.66	708.475
658.315	667.48	670.8	743.75	718.645	701.545	677.07	748.52	696.415	684.415
683.19	657.965	659.765	734.525	732.3299999999999	721.4300000000001	719.6800000000001	737.875	713.835	688.355
684.145	653.965	677.335	737.025	732.895	716.835	703.94	743.13	684.79	702.75
741.5649999999999	658.225	701.87	775.93	745.915	713.71	705.895	738.4	669.295	734.64
729.435	683.37	713.585	746.0	732.845	711.275	679.93	726.135	674.5	746.32
752.145	701.06	676.98	740.215	731.34	699.785	681.74	728.89	662.995	714.895
704.0649999999999	707.575	682.62	733.65	738.225	689.52	701.34	731.425	668.6949999999999	690.69
729.075	696.9399999999999	688.44	744.71	738.305	700.13	746.165	726.0649999999999	693.17	725.98
704.06	688.015	674.35	743.12	735.015	716.885	717.34	745.68	701.995	735.335
702.175	682.245	673.89	736.235	726.185	705.7	710.655	749.225	675.4449999999999	733.0699999999999
703.6	674.295	687.925	713.14	666.18	712.36	691.99	751.335	669.375	709.965
700.675	687.235	697.61	737.165	650.27	723.795	702.28	741.25	668.81	697.79
690.005	677.225	691.81	724.13	642.295	734.35	706.375	744.975	712.11	700.4449999999999
703.2	685.175	668.4399999999999	707.64	655.0649999999999	738.29	723.26	741.8199999999999	738.59	682.27
755.445	682.27	671.285	680.68	609.6	729.895	720.94	759.21	725.14	669.87
771.655	665.685	665.0	686.095	664.725	722.8199999999999	723.235	788.03	739.575	692.59
762.095	664.3	648.735	673.12	690.11	684.45	701.4449999999999	781.165	722.675	686.705
771.8050000000001	702.695	660.18	729.78	696.855	672.465	699.8	795.24	701.13	680.74
721.685	686.935	676.645	761.56	690.275	659.37	742.165	794.65	707.13	698.81
679.51	680.99	695.46	738.195	721.97	641.55	691.25	783.78	705.615	705.715
685.28	688.84	690.205	744.2	688.885	655.6	677.575	742.445	702.28	666.275
707.81	653.455	689.2	739.425	660.6	691.61	631.67	776.38	709.61	676.77
682.61	658.39	681.03	702.66	649.085	671.075	631.485	772.295	714.255	733.155
717.52	654.4399999999999	684.22	713.205	648.35	679.705	629.835	745.4399999999999	701.415	730.125
719.375	638.81	680.56	711.335	704.25	685.025	614.99	745.745	699.835	726.64
718.61	641.535	628.575	684.78	732.075	684.99	625.775	740.285	707.03	746.505
674.17	649.93	610.885	700.83	728.415	712.98	609.54	736.555	701.97	725.475
744.0699999999999	708.755	581.475	731.93	732.915	704.81	681.955	738.465	688.52	728.615
758.385	760.575	576.585	744.755	748.39	716.035	697.16	768.595	697.115	697.995
759.17	775.13	586.035	719.6899999999999	737.83	710.81	676.355	727.565	678.36	694.305
728.425	745.17	602.815	734.735	729.89	691.02	647.33	759.945	684.555	673.05
744.09	735.235	598.97	756.735	720.085	681.4	723.97	775.465	709.89	746.6
699.225	701.71	645.92	763.85	723.76	695.9	721.775	748.765	725.38	736.425
708.225	699.11	641.305	750.275	682.135	682.34	695.06	751.04	695.9399999999999	732.885
693.76	696.28	652.795	726.455	674.835	668.525	658.265	775.1949999999999	725.115	739.955
721.295	725.405	660.505	708.145	664.315	687.39	653.63	763.235	720.485	720.53
692.82	734.335	718.395	664.155	690.395	654.03	600.24	737.47	713.74	659.9350000000001
712.445	748.81	721.84	690.07	671.265	649.475	661.58	738.79	716.06	651.725
694.6800000000001	737.435	689.96	668.865	693.105	668.965	673.05	704.095	733.725	651.865
679.47	745.525	679.54	694.945	695.405	675.78	688.765	715.775	694.48	648.13
689.515	707.205	680.44	712.205	667.89	663.13	686.115	722.62	686.1899999999999	686.315
734.93	718.225	648.27	728.28	668.655	680.86	648.8199999999999	714.67	711.08	733.795
740.745	733.005	640.795	767.3	701.49	668.625	684.535	747.39	705.005	673.995
722.575	721.78	631.54	802.47	689.865	635.73	695.625	748.8050000000001	703.175	690.1
726.285	723.4250000000001	634.305	771.675	702.515	600.75	686.65	739.36	736.33	687.33
