# Supplementary material for: Iterative improvement in the automatic modular design of robot swarms
Source: PeerJ Comput Sci. 2020 Dec 7;6:e322. doi: 10.7717/peerj-cs.322 (PMC7924708; doi:10.7717/peerj-cs.322)
Supplement: Supplemental Information 1 — Data sorted in directories by budget and design method. Each folder contains the file controller.txt containing a textual representation of the instances of control software generated for the configuration described by the folders. The file scores.csv contains a comma separated list with the performances of each instance of control software. [file peerj-cs-06-322-s001.zip › experiments_12_5k/BT_guided_shelter_irace/controller.txt]

--nroot 3 --nchildroot 4 --n0 0 --nchild0 2 --n00 6 --c00 4 --p00 5 --w00 0.15 --n01 5 --a01 4 --att01 2.42 --p01 0 --n1 0 --nchild1 2 --n10 6 --c10 2 --p10 0.68 --n11 5 --a11 4 --att11 2.58 --p11 0 --n2 0 --nchild2 2 --n20 6 --c20 1 --p20 0.2 --n21 5 --a21 2 --p21 0 --n3 0 --nchild3 2 --n30 6 --c30 4 --p30 7 --w30 6.93 --n31 5 --a31 5 --rep31 2.32 --p31 0
--nroot 3 --nchildroot 2 --n0 0 --nchild0 2 --n00 6 --c00 1 --p00 0.16 --n01 5 --a01 2 --p01 0 --n1 0 --nchild1 2 --n10 6 --c10 2 --p10 0.69 --n11 5 --a11 4 --att11 2.03 --p11 0
--nroot 3 --nchildroot 3 --n0 0 --nchild0 2 --n00 6 --c00 0 --p00 0.33 --n01 5 --a01 2 --p01 0 --n1 0 --nchild1 2 --n10 6 --c10 1 --p10 0.99 --n11 5 --a11 2 --p11 0 --n2 0 --nchild2 2 --n20 6 --c20 2 --p20 0.2 --n21 5 --a21 1 --p21 0
--nroot 3 --nchildroot 3 --n0 0 --nchild0 2 --n00 6 --c00 3 --p00 4 --w00 1.24 --n01 5 --a01 2 --p01 0 --n1 0 --nchild1 2 --n10 6 --c10 4 --p10 6 --w10 11.19 --n11 5 --a11 0 --rwm11 47 --p11 0 --n2 0 --nchild2 2 --n20 6 --c20 2 --p20 0.78 --n21 5 --a21 4 --att21 2.16 --p21 0
--nroot 3 --nchildroot 4 --n0 0 --nchild0 2 --n00 6 --c00 3 --p00 2 --w00 9.18 --n01 5 --a01 2 --p01 0 --n1 0 --nchild1 2 --n10 6 --c10 2 --p10 0.63 --n11 5 --a11 4 --att11 2.58 --p11 0 --n2 0 --nchild2 2 --n20 6 --c20 1 --p20 0.31 --n21 5 --a21 2 --p21 0 --n3 0 --nchild3 2 --n30 6 --c30 4 --p30 3 --w30 11.4 --n31 5 --a31 3 --p31 0
--nroot 3 --nchildroot 4 --n0 0 --nchild0 2 --n00 6 --c00 2 --p00 0.87 --n01 5 --a01 4 --att01 3.2 --p01 0 --n1 0 --nchild1 2 --n10 6 --c10 4 --p10 1 --w10 3.37 --n11 5 --a11 3 --p11 0 --n2 0 --nchild2 2 --n20 6 --c20 1 --p20 0.07 --n21 5 --a21 2 --p21 0 --n3 0 --nchild3 2 --n30 6 --c30 4 --p30 3 --w30 13.65 --n31 5 --a31 0 --rwm31 25 --p31 0
--nroot 3 --nchildroot 4 --n0 0 --nchild0 2 --n00 6 --c00 0 --p00 0.27 --n01 5 --a01 2 --p01 0 --n1 0 --nchild1 2 --n10 6 --c10 1 --p10 0.69 --n11 5 --a11 0 --rwm11 49 --p11 0 --n2 0 --nchild2 2 --n20 6 --c20 2 --p20 0.63 --n21 5 --a21 1 --p21 0 --n3 0 --nchild3 2 --n30 6 --c30 0 --p30 0.88 --n31 5 --a31 1 --p31 0
--nroot 3 --nchildroot 4 --n0 0 --nchild0 2 --n00 6 --c00 1 --p00 0.1 --n01 5 --a01 2 --p01 0 --n1 0 --nchild1 2 --n10 6 --c10 4 --p10 2 --w10 4.16 --n11 5 --a11 2 --p11 0 --n2 0 --nchild2 2 --n20 6 --c20 4 --p20 1 --w20 3.39 --n21 5 --a21 3 --p21 0 --n3 0 --nchild3 2 --n30 6 --c30 2 --p30 0.74 --n31 5 --a31 4 --att31 2.45 --p31 0
--nroot 3 --nchildroot 2 --n0 0 --nchild0 2 --n00 6 --c00 2 --p00 0.59 --n01 5 --a01 4 --att01 2.87 --p01 0 --n1 0 --nchild1 2 --n10 6 --c10 1 --p10 0.19 --n11 5 --a11 2 --p11 0
--nroot 3 --nchildroot 3 --n0 0 --nchild0 2 --n00 6 --c00 0 --p00 0.8 --n01 5 --a01 2 --p01 0 --n1 0 --nchild1 2 --n10 6 --c10 1 --p10 0.79 --n11 5 --a11 2 --p11 0 --n2 0 --nchild2 2 --n20 6 --c20 2 --p20 0.43 --n21 5 --a21 1 --p21 0
