# Supplementary material for: Iterative improvement in the automatic modular design of robot swarms
Source: PeerJ Comput Sci. 2020 Dec 7;6:e322. doi: 10.7717/peerj-cs.322 (PMC7924708; doi:10.7717/peerj-cs.322)
Supplement: Supplemental Information 1 — Data sorted in directories by budget and design method. Each folder contains the file controller.txt containing a textual representation of the instances of control software generated for the configuration described by the folders. The file scores.csv contains a comma separated list with the performances of each instance of control software. [file peerj-cs-06-322-s001.zip › experiments_12_5k/BT_guided_shelter_irace/scores.csv]

Design	Simulation	Pseudoreality	Reality
	676.085	562.585
	728.755	622.38
	743.695	769.98
	742.285	645.185
	729.285	601.29
	562.17	549.61
	688.15	793.04
	659.87	591.395
	692.3299999999999	605.75
	735.425	770.9
