# Supplementary material for: Iterative improvement in the automatic modular design of robot swarms
Source: PeerJ Comput Sci. 2020 Dec 7;6:e322. doi: 10.7717/peerj-cs.322 (PMC7924708; doi:10.7717/peerj-cs.322)
Supplement: Supplemental Information 1 — Data sorted in directories by budget and design method. Each folder contains the file controller.txt containing a textual representation of the instances of control software generated for the configuration described by the folders. The file scores.csv contains a comma separated list with the performances of each instance of control software. [file peerj-cs-06-322-s001.zip › experiments_12_5k/BT_guided_shelter_minimal/controller.txt]

--bt-config --nroot 3 --nchildroot 4 --n0 0 --nchild0 2 --n00 6 --c00 1 --p00 0.29 --n01 5 --a01 2 --p01 0 --n1 0 --nchild1 2 --n10 6 --c10 4 --w10 12.85 --p10 3 --n11 5 --a11 2 --p11 0 --n2 0 --nchild2 2 --n20 6 --c20 2 --p20 0.33 --n21 5 --a21 4 --att21 2.91 --p21 0 --n3 0 --nchild3 2 --n30 6 --c30 4 --w30 13.91 --p30 5 --n31 5 --a31 2 --p31 0
--bt-config --nroot 3 --nchildroot 3 --n0 0 --nchild0 2 --n00 6 --c00 2 --p00 0.96 --n01 5 --a01 4 --att01 1.18 --p01 0 --n1 0 --nchild1 2 --n10 6 --c10 4 --w10 4.62 --p10 1 --n11 5 --a11 3 --p11 0 --n2 0 --nchild2 2 --n20 6 --c20 1 --p20 0.86 --n21 5 --a21 2 --p21 0
--bt-config --nroot 3 --nchildroot 4 --n0 0 --nchild0 2 --n00 6 --c00 0 --p00 0.29 --n01 5 --a01 2 --p01 0 --n1 0 --nchild1 2 --n10 6 --c10 0 --p10 0.99 --n11 5 --a11 1 --p11 0 --n2 0 --nchild2 2 --n20 6 --c20 1 --p20 0.72 --n21 5 --a21 0 --rwm21 85 --p21 0 --n3 0 --nchild3 2 --n30 6 --c30 2 --p30 0.51 --n31 5 --a31 1 --p31 0
--bt-config --nroot 3 --nchildroot 3 --n0 0 --nchild0 2 --n00 6 --c00 0 --p00 0.32 --n01 5 --a01 2 --p01 0 --n1 0 --nchild1 2 --n10 6 --c10 1 --p10 0.80 --n11 5 --a11 2 --p11 0 --n2 0 --nchild2 2 --n20 6 --c20 2 --p20 0.06 --n21 5 --a21 1 --p21 0
--bt-config --nroot 3 --nchildroot 3 --n0 0 --nchild0 2 --n00 6 --c00 1 --p00 0.13 --n01 5 --a01 2 --p01 0 --n1 0 --nchild1 2 --n10 6 --c10 2 --p10 0.67 --n11 5 --a11 4 --att11 4.98 --p11 0 --n2 0 --nchild2 2 --n20 6 --c20 3 --w20 5.70 --p20 1 --n21 5 --a21 0 --rwm21 62 --p21 0
--bt-config --nroot 3 --nchildroot 2 --n0 0 --nchild0 2 --n00 6 --c00 2 --p00 0.83 --n01 5 --a01 4 --att01 2.34 --p01 0 --n1 0 --nchild1 2 --n10 6 --c10 1 --p10 0.17 --n11 5 --a11 2 --p11 0
--bt-config --nroot 3 --nchildroot 3 --n0 0 --nchild0 2 --n00 6 --c00 0 --p00 0.33 --n01 5 --a01 2 --p01 0 --n1 0 --nchild1 2 --n10 6 --c10 1 --p10 0.97 --n11 5 --a11 2 --p11 0 --n2 0 --nchild2 2 --n20 6 --c20 3 --w20 1.88 --p20 9 --n21 5 --a21 1 --p21 0
--bt-config --nroot 3 --nchildroot 4 --n0 0 --nchild0 2 --n00 6 --c00 0 --p00 0.86 --n01 5 --a01 2 --p01 0 --n1 0 --nchild1 2 --n10 6 --c10 1 --p10 0.97 --n11 5 --a11 2 --p11 0 --n2 0 --nchild2 2 --n20 6 --c20 2 --p20 0.30 --n21 5 --a21 1 --p21 0 --n3 0 --nchild3 2 --n30 6 --c30 0 --p30 0.08 --n31 5 --a31 2 --p31 0
--bt-config --nroot 3 --nchildroot 4 --n0 0 --nchild0 2 --n00 6 --c00 0 --p00 0.66 --n01 5 --a01 2 --p01 0 --n1 0 --nchild1 2 --n10 6 --c10 5 --p10 0.20 --n11 5 --a11 0 --rwm11 69 --p11 0 --n2 0 --nchild2 2 --n20 6 --c20 1 --p20 0.89 --n21 5 --a21 2 --p21 0 --n3 0 --nchild3 2 --n30 6 --c30 2 --p30 0.17 --n31 5 --a31 1 --p31 0
--bt-config --nroot 3 --nchildroot 2 --n0 0 --nchild0 2 --n00 6 --c00 1 --p00 0.24 --n01 5 --a01 2 --p01 0 --n1 0 --nchild1 2 --n10 6 --c10 2 --p10 0.54 --n11 5 --a11 4 --att11 2.03 --p11 0
