# Supplementary material for: Iterative improvement in the automatic modular design of robot swarms
Source: PeerJ Comput Sci. 2020 Dec 7;6:e322. doi: 10.7717/peerj-cs.322 (PMC7924708; doi:10.7717/peerj-cs.322)
Supplement: Supplemental Information 1 — Data sorted in directories by budget and design method. Each folder contains the file controller.txt containing a textual representation of the instances of control software generated for the configuration described by the folders. The file scores.csv contains a comma separated list with the performances of each instance of control software. [file peerj-cs-06-322-s001.zip › experiments_12_5k/BT_guided_shelter_minimal/scores.csv]

Design	Simulation	Pseudoreality	Reality
	595.0600000000001	528.745
	683.985	516.37
	754.135	815.09
	754.905	781.235
	708.935	590.605
	730.53	570.64
	768.955	784.075
	774.35	798.065
	810.53	823.6800000000001
	656.865	488.13
