# Supplementary material for: Iterative improvement in the automatic modular design of robot swarms
Source: PeerJ Comput Sci. 2020 Dec 7;6:e322. doi: 10.7717/peerj-cs.322 (PMC7924708; doi:10.7717/peerj-cs.322)
Supplement: Supplemental Information 1 — Data sorted in directories by budget and design method. Each folder contains the file controller.txt containing a textual representation of the instances of control software generated for the configuration described by the folders. The file scores.csv contains a comma separated list with the performances of each instance of control software. [file peerj-cs-06-322-s001.zip › experiments_12_5k/BT_guided_shelter_minimal/score_development.csv]

60.0	60.0	66.0	78.0	66.0	48.0	78.0	66.0	96.0	78.0
60.0	60.0	60.0	72.0	78.0	49.935	72.0	54.0	99.655	78.0
101.565	42.0	54.0	78.0	84.0	59.42	60.0	54.0	99.705	98.26
118.24000000000001	93.72999999999999	48.0	78.0	92.64	63.115	66.0	60.0	101.66499999999999	101.1
115.125	105.355	18.57	90.0	100.435	56.175000000000004	72.0	42.0	197.62	99.76
119.055	105.66	65.48	90.0	110.25	108.61	66.0	48.0	196.70999999999998	97.625
113.61	97.075	68.8	78.0	106.89	124.18	48.0	60.0	195.64499999999998	93.745
120.77	57.43	95.075	66.0	116.625	130.555	117.22	66.0	193.695	96.03
194.13	89.985	115.545	67.195	116.905	104.295	115.36	84.0	199.935	91.47
193.01	87.66499999999999	159.485	63.72	122.775	77.36	116.965	90.0	201.705	92.595
191.79	84.765	134.885	52.885	116.865	40.475	139.045	84.0	203.575	99.08
191.05	88.31	182.45	56.61	127.045	35.205	203.865	66.0	206.07	101.245
191.18	87.675	154.03	56.815	127.365	64.955	225.735	66.0	216.885	103.115
187.785	88.4	164.12	84.79	125.87	78.645	234.145	48.0	217.57	115.80499999999999
185.28	91.495	119.26	80.98	124.265	117.625	229.03	48.0	227.14499999999998	110.485
188.85	97.84	93.59	89.92	125.74	153.755	225.065	49.065	219.08499999999998	111.435
186.02	96.26	97.57000000000001	90.27	128.385	153.57	221.42	59.895	229.215	112.28999999999999
188.53	96.95	85.595	90.27	124.755	140.435	171.91	88.86	194.545	109.48
192.99	96.44	62.525	78.27	124.94	137.005	153.81	200.375	250.74	111.645
192.73	93.275	89.525	71.91	126.25	144.865	180.295	232.775	248.89000000000001	183.49
191.675	91.08	89.46000000000001	83.96	128.76500000000001	153.225	165.755	217.105	207.19	186.175
192.965	93.245	97.94500000000001	77.98	120.745	143.57	157.315	182.21	224.735	197.845
192.395	94.42	107.115	71.99	121.895	167.315	158.095	127.905	223.71	190.36
191.645	93.015	110.46	78.275	116.63	506.585	164.965	107.36	240.285	183.2
193.43	93.58	103.345	83.895	117.875	632.385	154.01500000000001	81.17	249.93	178.985
194.3	101.09	100.645	107.28999999999999	111.615	617.465	189.99	171.04999999999998	246.13	188.63
192.78	101.5	109.15	100.6	104.295	616.3050000000001	196.25	192.39499999999998	239.25	196.835
189.77	428.835	121.235	86.67999999999999	104.695	599.47	225.06	202.74	230.115	198.44
190.905	406.52	100.455	83.925	120.965	608.525	220.335	226.11	226.74	198.53
190.57999999999998	367.045	105.185	43.31	129.54500000000002	606.795	226.67	205.26500000000001	218.98	195.1
192.535	523.44	128.22	79.825	134.685	614.115	229.435	191.545	259.77	200.315
193.925	750.345	110.635	85.655	150.645	638.015	254.15	237.365	253.18	204.685
193.54	765.88	119.75	68.065	147.675	612.535	233.935	178.425	235.44	198.615
193.45	769.1949999999999	117.88	67.415	150.92000000000002	604.505	234.545	159.715	231.48000000000002	197.12
195.075	790.11	97.31	65.51	167.16	672.625	241.02	153.71	222.935	200.74
193.53	778.025	78.0	23.29	164.165	658.175	277.705	168.495	247.59	195.16
193.585	792.27	78.0	19.07	163.375	662.765	280.85	134.58	268.15	202.115
189.42	767.175	54.0	34.72	163.525	687.885	287.705	177.845	272.77	197.02
198.31	761.74	48.0	27.185	170.37	700.075	289.26	140.485	222.345	190.775
197.19	773.355	48.0	40.715	172.395	698.645	282.785	132.195	248.42499999999998	183.32
198.63	749.0799999999999	66.0	47.02	163.69	697.665	271.495	127.68	242.23499999999999	185.555
198.805	698.485	54.0	67.105	165.66500000000002	691.235	269.97	197.82	258.715	183.05
201.645	703.47	54.0	120.62	164.1	660.775	265.85	154.82999999999998	260.57	188.355
192.74	730.71	60.0	115.68	161.93	666.46	265.805	175.725	270.775	191.415
201.29500000000002	707.085	60.06	95.63000000000001	167.775	703.28	265.69	219.28	259.01	194.82
203.745	752.5699999999999	57.43	90.08500000000001	170.45000000000002	706.545	297.93	261.805	272.805	193.31
213.905	737.61	53.455	59.52	167.895	713.75	295.395	202.3	267.925	187.495
212.285	762.1	50.575	46.605	172.685	717.39	303.085	204.53	248.3	192.635
213.24	752.955	55.185	74.895	210.24	696.625	306.16	198.56	286.395	193.945
210.68	777.38	122.6	68.505	209.725	709.095	306.125	238.01500000000001	271.23	190.815
206.25	782.36	150.73	65.46	225.485	671.53	587.71	274.54	240.205	190.8
204.17	784.69	111.34	94.505	230.165	663.095	574.145	318.205	251.165	203.175
242.63	731.105	91.795	54.53	233.34	695.5699999999999	537.78	294.995	232.415	201.555
242.02	706.835	88.41	35.53	211.785	692.245	550.045	272.25	214.93	199.465
238.585	683.495	143.085	59.245	211.255	679.045	584.215	224.345	212.09	208.73
222.52	631.3	169.975	64.265	208.255	738.895	575.3199999999999	227.855	235.735	209.06
222.62	593.605	177.38	65.605	205.98	713.865	585.855	233.895	221.52	308.12
218.31	630.925	154.94	85.655	197.22	704.255	578.18	218.96	233.275	417.695
214.61	651.005	255.14	66.675	196.595	715.77	555.145	258.645	251.46	422.45
219.69	660.34	255.075	31.87	193.745	720.77	526.53	245.965	244.8	430.03000000000003
215.335	665.805	300.89	95.23	198.39	684.05	521.74	152.085	216.32999999999998	392.59000000000003
219.24	708.855	325.065	95.73	210.07	702.685	528.785	166.65	232.215	391.325
224.595	731.76	361.785	100.71000000000001	229.52	711.62	548.235	205.82	241.445	400.355
636.295	771.815	332.51	101.58500000000001	241.79500000000002	664.4300000000001	548.505	178.38	272.725	415.73
617.665	763.805	302.195	99.495	260.685	657.715	590.99	234.885	287.7	405.31
623.295	755.36	226.155	95.215	251.75	695.625	597.175	286.1	305.18	405.98
626.385	727.71	219.43	94.45	269.855	686.75	588.0550000000001	235.79500000000002	314.31	407.405
702.975	733.53	219.245	95.59	272.16499999999996	680.28	576.57	214.88	306.755	459.57
711.49	699.935	198.095	96.805	249.16	687.805	579.825	191.65	287.735	428.205
696.49	708.16	195.345	96.29	247.745	668.6899999999999	569.34	211.625	282.65999999999997	418.055
713.885	726.655	235.14	96.62	235.91	662.59	560.415	178.965	295.65999999999997	630.6949999999999
673.475	732.705	247.175	91.055	217.465	675.015	552.695	218.215	292.7	647.33
649.145	716.655	275.15500000000003	89.475	186.345	626.11	541.97	246.415	270.635	620.0550000000001
692.3	745.59	264.28	88.955	186.33	644.535	546.195	229.47	251.635	666.65
681.6	771.12	273.285	96.325	197.605	650.735	606.1	206.48	266.97	706.45
665.8149999999999	766.865	238.04500000000002	98.485	194.53	644.755	615.8199999999999	175.11	257.295	705.5649999999999
681.87	748.66	225.98	97.595	192.02	688.745	605.65	216.44	284.155	685.27
692.77	746.205	194.72	105.84	216.91	680.265	603.84	198.0	307.43	697.815
672.255	749.815	170.03	105.865	222.33	695.8149999999999	597.91	195.915	388.66499999999996	648.21
666.16	726.35	200.69	166.435	234.465	713.175	629.74	261.63	381.13	625.975
678.03	703.74	190.22	182.5	233.23	712.705	606.71	279.57	336.765	648.125
689.095	700.71	189.175	179.695	233.38	700.17	632.8050000000001	245.095	353.085	655.215
682.49	704.495	204.025	207.875	224.225	670.4	606.025	248.42000000000002	364.23	643.745
676.855	747.145	267.835	201.865	220.055	639.505	604.595	255.04000000000002	417.255	640.585
680.67	765.5550000000001	332.585	177.255	220.82	637.085	584.775	237.84	397.675	641.425
698.185	733.58	342.59	170.305	224.925	622.17	572.335	205.57	408.63	639.015
670.615	747.935	316.645	176.99	222.68	631.825	566.95	220.205	517.805	633.045
671.615	757.485	304.85	198.24	433.095	643.985	575.705	195.24	505.235	633.425
689.01	748.68	284.61	209.005	423.145	629.04	585.135	167.08	539.27	637.71
675.46	731.48	249.39000000000001	225.185	407.805	626.88	633.8	163.76	492.02	643.075
663.005	744.79	237.335	225.87	376.375	606.49	632.92	168.99	549.085	643.375
689.81	718.635	250.3	512.105	364.225	603.5	633.87	212.855	596.325	639.685
703.525	696.87	242.885	519.615	360.86	598.7	626.38	207.1	572.45	691.0550000000001
691.39	715.27	192.34	515.995	345.875	659.16	619.125	175.9	564.13	695.105
682.395	723.015	262.085	546.47	431.92	678.1800000000001	613.21	164.37	587.27	675.65
703.89	742.315	244.57500000000002	566.18	480.73	672.51	621.215	169.065	571.345	680.3050000000001
667.32	727.04	227.125	546.735	434.68	694.62	610.785	205.585	525.88	673.16
643.425	760.78	234.74	542.53	447.12	685.325	603.12	205.73	564.75	661.79
651.205	744.54	260.115	571.28	414.625	683.69	621.23	200.885	571.155	671.61
706.915	719.3	244.37	528.125	384.34499999999997	674.04	614.06	187.335	569.49	669.29
650.9	698.265	246.065	577.91	356.235	659.315	625.75	168.88	587.9499999999999	669.595
659.15	704.61	217.085	607.255	352.3	666.38	604.93	252.73499999999999	601.3299999999999	658.44
662.12	729.55	237.58	560.03	377.76	657.4	599.315	262.16	572.525	699.525
665.335	742.57	186.32000000000002	539.325	387.84499999999997	686.085	580.11	247.92000000000002	550.92	678.825
659.825	707.495	151.655	570.67	452.065	691.485	587.22	220.63	530.515	662.585
718.63	713.67	185.125	584.855	454.885	680.845	588.46	221.32999999999998	515.68	667.25
724.215	716.29	214.625	592.61	449.265	656.72	614.595	226.76	511.02	672.885
722.545	694.44	158.465	585.215	451.84999999999997	656.8000000000001	616.945	206.815	528.665	647.11
708.22	683.415	229.01000000000002	591.995	448.625	631.7	633.385	208.375	531.23	653.165
707.29	689.075	227.235	590.8199999999999	399.245	621.9200000000001	629.005	217.96	505.555	664.86
709.12	688.185	219.915	592.965	404.915	675.88	637.355	216.18	584.17	703.965
707.165	717.73	194.175	586.54	396.58000000000004	691.225	625.91	351.07	603.61	675.0
704.41	743.63	199.52	611.82	406.33500000000004	693.295	636.875	362.26	609.5749999999999	661.785
721.395	710.965	160.325	613.05	390.83500000000004	698.61	629.95	349.04	602.27	654.075
685.045	718.175	156.79	606.01	399.71	694.075	616.74	349.54	619.575	671.015
674.24	700.875	192.66	597.15	421.07	684.61	612.205	363.64	585.275	688.3100000000001
670.51	692.005	206.25	595.53	422.885	669.29	604.105	373.15	573.8	674.375
627.235	721.915	256.705	581.8	403.88	658.48	609.23	365.24	533.0	696.5550000000001
572.395	777.515	250.955	565.85	399.61	681.4	609.835	321.32	499.065	682.435
616.94	748.155	270.535	572.235	403.235	699.24	606.53	360.15	500.075	677.615
593.5450000000001	771.91	243.275	589.015	384.61	691.025	615.08	348.09	494.745	676.305
605.62	768.195	267.47	580.285	388.425	718.97	607.195	346.11	495.94	691.65
616.425	742.6800000000001	210.16	595.365	392.795	753.405	605.745	345.195	548.9	679.765
656.425	723.535	232.975	612.415	401.515	740.405	612.485	364.79	564.5	686.615
663.835	725.155	219.145	599.755	367.5	713.87	623.665	327.29	543.305	695.18
653.59	718.935	209.115	608.795	400.85	715.27	626.485	326.72	550.91	689.61
652.98	733.88	206.04000000000002	647.935	373.49	713.135	628.6	324.45	523.12	700.46
693.605	717.78	266.59499999999997	624.86	380.23	714.68	652.965	335.63	522.715	689.71
685.235	719.605	255.885	596.64	388.645	705.59	650.345	357.455	562.6899999999999	689.885
667.365	738.6	311.835	625.45	454.02	705.04	653.38	357.55	557.4	695.55
662.405	733.48	332.31	640.8	436.68	704.58	651.68	335.01	529.79	668.595
648.41	730.73	259.025	600.44	410.725	677.84	654.085	335.985	532.86	671.7
648.745	737.595	281.215	622.015	401.83	681.23	628.08	341.15500000000003	567.59	676.01
653.885	724.29	279.335	646.105	390.15	687.06	643.255	327.52	549.305	689.5699999999999
688.625	742.75	242.57	642.775	433.205	683.4399999999999	644.145	308.015	565.99	704.315
679.845	733.67	261.685	632.91	486.785	672.22	639.42	343.31	562.895	726.49
676.135	686.89	286.865	662.745	465.385	682.29	619.505	334.52	551.605	701.155
643.58	697.81	304.29	641.36	446.29	693.66	610.585	400.805	542.25	707.385
645.515	710.675	296.165	652.715	457.515	724.875	590.12	395.235	544.52	701.125
654.0550000000001	703.765	244.115	642.145	453.58	697.5550000000001	603.005	427.58	521.385	679.25
691.435	718.605	202.185	645.385	459.58500000000004	678.53	598.465	444.84	513.05	664.51
707.285	746.005	228.93	631.34	450.57	670.225	612.145	460.63	509.165	674.965
718.6	714.5	252.605	628.975	458.445	604.495	630.755	487.31	510.325	679.815
723.73	764.375	231.31	621.485	671.385	603.145	605.295	485.21	510.12	671.5550000000001
713.415	737.355	221.365	631.86	718.45	641.13	580.47	459.74	567.9	694.03
709.4300000000001	700.175	188.6	622.325	715.675	667.615	608.74	441.815	548.21	698.76
683.075	697.42	193.885	608.0600000000001	713.985	662.295	615.99	429.91	511.745	701.46
666.59	689.185	194.83	602.58	715.13	743.81	625.045	412.39	533.41	679.44
654.31	643.69	222.71	603.1	709.005	730.25	640.9	415.06	520.605	674.945
684.25	698.2	205.42499999999998	611.985	697.9449999999999	714.64	657.97	404.645	548.125	699.255
689.695	703.145	536.7	626.525	706.585	693.235	637.485	454.875	532.0550000000001	705.86
694.735	666.865	571.3199999999999	626.375	709.01	706.575	633.115	474.23	555.4	716.55
711.915	656.77	558.74	635.42	702.73	711.65	625.955	495.1	568.79	689.755
723.67	641.26	553.475	623.86	728.715	723.53	636.55	472.925	586.8149999999999	685.725
728.89	678.1800000000001	533.595	616.79	736.575	727.145	625.24	464.23	593.945	614.99
717.81	686.84	531.745	605.98	709.79	728.505	631.485	440.96500000000003	576.115	612.725
695.2	785.71	501.105	608.85	708.225	723.195	646.155	439.125	609.0	645.04
688.41	759.125	554.375	617.46	723.505	709.175	658.825	473.21999999999997	583.51	686.345
663.965	746.345	559.55	613.1850000000001	697.805	710.77	629.49	482.67499999999995	584.04	686.0699999999999
650.56	743.07	580.68	609.425	696.9	715.85	694.465	478.305	583.525	693.785
640.58	730.85	566.6899999999999	601.88	723.095	713.265	699.92	463.03499999999997	584.595	686.525
629.125	724.0550000000001	573.13	594.9	723.925	707.2	679.87	448.245	583.35	668.48
595.47	692.895	591.565	601.275	710.79	721.3	684.065	423.945	591.595	706.115
640.17	689.04	591.73	595.0649999999999	721.625	728.7	691.665	414.77	589.8	681.665
639.545	669.765	560.55	601.435	720.935	715.51	685.8199999999999	419.79	600.345	652.84
679.08	659.86	564.66	595.115	714.635	717.0550000000001	675.59	455.575	606.385	623.16
676.655	633.925	574.965	647.685	709.695	717.42	690.485	437.525	602.09	663.24
657.0600000000001	672.85	545.46	624.385	698.995	722.3149999999999	710.41	453.68	605.8	649.915
665.445	682.685	539.3	620.3	681.19	712.5699999999999	699.635	455.655	586.565	682.52
663.325	709.725	554.61	624.595	666.52	721.86	689.84	471.665	688.4549999999999	682.5550000000001
684.41	717.525	549.305	615.935	671.1	724.855	671.61	449.89	677.845	698.44
682.625	765.56	585.185	617.505	658.72	716.4549999999999	702.085	444.43	665.6	709.895
695.995	799.575	601.675	618.445	704.685	708.5749999999999	674.875	446.2	630.715	700.25
696.975	800.625	597.32	619.715	715.28	724.78	679.67	445.96999999999997	625.8249999999999	664.32
713.76	783.53	603.68	609.985	687.205	730.285	685.76	451.555	619.5	655.89
718.71	770.305	614.455	615.01	699.38	724.665	678.185	450.245	608.825	655.24
730.71	766.0699999999999	600.195	619.175	694.89	733.19	673.775	465.81	583.3199999999999	644.09
700.9300000000001	763.375	619.485	606.08	676.005	705.72	663.79	454.21	583.265	642.21
680.745	728.865	611.45	598.59	683.515	722.54	645.775	458.16999999999996	582.31	690.005
683.06	720.94	603.01	604.77	737.67	689.765	637.38	441.815	586.795	672.84
641.21	714.07	611.595	606.725	729.96	692.58	639.8199999999999	414.92	615.64	667.205
659.985	722.52	608.2	598.125	721.1	676.5	656.415	399.335	621.39	652.09
703.01	740.255	629.2	582.44	719.81	688.62	640.565	431.805	596.24	649.595
690.285	735.955	638.12	580.05	729.74	673.885	631.94	433.045	569.485	658.015
709.32	709.025	651.855	574.06	708.405	686.3	643.81	449.02	561.05	672.315
672.42	723.395	656.45	566.44	724.235	703.97	660.02	476.905	567.075	693.37
644.89	721.265	678.71	567.865	734.235	708.51	621.61	486.71	596.25	684.415
657.415	687.635	664.475	603.685	695.2	707.495	649.8	470.15	583.505	706.21
695.23	671.175	667.535	611.42	681.01	703.23	623.06	479.515	622.8149999999999	703.38
679.04	674.76	654.085	625.625	672.105	693.94	662.655	504.785	633.23	690.01
668.74	701.06	647.725	627.025	642.81	707.795	657.145	545.1899999999999	617.005	688.25
669.87	682.48	641.35	629.74	640.005	722.745	676.265	528.365	615.985	709.245
697.1	690.21	638.545	602.665	672.295	698.25	680.84	520.36	623.755	676.985
696.73	723.82	657.585	607.565	661.095	711.47	655.275	545.275	614.63	657.245
701.815	673.165	694.2049999999999	591.525	682.575	683.26	657.005	569.43	628.26	656.125
712.525	674.745	683.62	575.815	702.615	664.655	668.28	594.79	602.41	683.59
704.62	692.6850000000001	684.78	578.955	707.785	648.97	662.82	595.41	606.14	699.9
694.76	660.085	664.425	562.865	707.145	687.2	669.565	620.11	599.025	725.015
718.255	670.105	629.42	553.135	714.275	650.81	677.76	692.645	583.255	689.905
715.97	723.945	641.34	568.105	713.64	647.1899999999999	697.165	681.315	586.92	690.035
685.345	669.88	676.5600000000001	568.055	710.6949999999999	625.835	701.495	677.335	597.045	692.465
693.65	652.835	684.9350000000001	580.925	716.88	688.15	695.16	673.485	607.505	684.375
689.405	676.2	684.72	603.925	711.91	721.115	671.91	655.195	598.5550000000001	650.48
683.6	691.935	657.785	604.965	704.035	703.46	660.26	660.77	588.42	660.75
680.35	684.895	644.395	605.3050000000001	687.12	711.99	649.365	680.385	570.155	654.21
686.025	706.9449999999999	629.205	602.24	685.55	689.57	627.775	678.925	565.59	647.635
674.35	669.585	618.94	594.1800000000001	661.77	688.15	628.215	711.54	541.515	663.8
646.965	681.91	642.82	572.875	663.37	682.205	632.51	743.025	572.02	656.095
678.495	670.325	659.995	566.205	688.38	691.675	657.13	724.985	579.085	651.395
668.2950000000001	645.4449999999999	670.845	578.665	721.985	704.55	620.435	725.565	592.18	677.4
663.25	658.395	646.29	576.36	737.695	714.665	643.45	728.64	609.42	658.09
671.7850000000001	726.625	667.77	564.61	768.61	716.0649999999999	642.825	698.745	621.345	661.095
695.1750000000001	699.4449999999999	646.415	570.91	763.54	743.46	643.49	660.37	596.615	689.3100000000001
705.39	701.42	646.99	560.24	734.765	763.76	647.15	679.535	613.385	681.335
697.3050000000001	679.255	676.22	546.245	718.125	746.525	688.9300000000001	674.52	612.24	651.995
710.355	649.735	696.56	548.365	716.825	746.9399999999999	692.8199999999999	665.56	599.395	673.7
717.885	701.75	668.545	546.795	694.66	730.935	707.375	653.38	584.0799999999999	656.525
713.675	678.175	664.315	580.075	658.435	715.78	728.125	650.855	574.365	652.4
698.805	673.4300000000001	665.74	600.365	684.255	702.6949999999999	727.245	661.075	580.64	672.045
697.5	658.855	617.09	588.62	696.36	699.425	732.7	667.86	563.145	660.975
678.77	656.3100000000001	616.85	566.4	682.56	672.685	717.54	677.89	590.79	675.71
660.1	675.105	652.85	576.235	680.4	662.77	716.145	696.53	602.57	684.58
694.175	667.195	641.43	562.985	725.88	654.1	709.145	685.775	581.63	699.33
685.8	680.175	646.175	553.22	705.625	685.375	697.205	697.68	603.875	700.075
667.285	679.99	632.64	660.875	690.405	702.035	692.205	698.625	602.475	700.61
664.975	689.71	635.56	639.8	697.465	697.395	659.78	721.755	605.905	705.845
658.485	683.985	612.23	656.355	701.515	700.74	691.845	723.3050000000001	604.605	706.105
646.55	689.545	617.75	632.455	685.835	719.64	685.325	725.745	621.685	693.265
659.59	686.345	615.77	637.9300000000001	684.185	699.98	673.03	707.64	602.54	660.01
674.9499999999999	718.995	605.39	636.02	665.145	679.5	662.48	699.61	623.06	684.585
654.385	707.21	639.125	678.745	654.6800000000001	686.25	682.615	684.18	622.045	686.715
669.375	727.355	639.76	650.01	646.535	686.105	664.035	693.505	616.835	701.375
686.04	712.65	645.475	670.72	638.575	673.135	665.5500000000001	717.715	612.425	717.25
671.735	697.51	678.6700000000001	655.72	637.945	693.67	692.075	747.58	619.82	755.0
676.82	644.985	683.36	674.825	634.665	696.21	709.035	727.63	596.595	697.01
704.4	644.025	677.865	676.875	650.865	698.8050000000001	710.285	725.285	588.985	710.89
694.625	690.245	680.03	667.165	681.04	707.665	682.5	718.23	591.405	679.25
688.035	694.955	707.825	677.95	674.735	705.42	699.28	760.785	577.395	691.4200000000001
697.8199999999999	676.345	678.045	693.4	674.53	694.67	683.77	739.615	587.62	707.67
698.08	622.635	662.58	689.09	683.515	702.93	694.74	763.89	591.72	714.455
738.1800000000001	644.975	642.025	646.245	693.43	691.605	688.48	767.0	591.88	707.715
722.27	693.475	658.095	647.21	710.96	694.4	742.92	767.13	598.425	704.715
722.23	683.24	613.09	655.075	718.76	694.145	746.735	742.84	620.74	700.38
713.515	693.59	647.78	660.825	639.58	679.285	767.1949999999999	733.1949999999999	638.4350000000001	651.9
715.0649999999999	723.0	638.6949999999999	620.05	623.05	716.09	761.055	734.745	650.87	691.35
715.99	725.565	689.53	648.56	695.235	721.44	753.1850000000001	723.33	650.325	678.58
709.4	716.455	677.245	634.17	682.385	717.62	706.395	727.26	638.0500000000001	675.62
711.11	721.375	713.305	624.515	681.965	696.375	667.78	758.03	615.41	675.87
710.89	723.33	683.665	628.375	713.46	683.375	643.735	758.56	619.5	653.99
710.62	692.955	662.6899999999999	683.78	705.275	661.76	665.58	757.95	605.23	619.495
702.745	683.8	653.995	697.595	668.745	703.91	665.335	777.485	630.165	637.8
704.4300000000001	703.705	632.55	694.84	678.215	701.415	661.98	770.595	614.435	628.77
664.5	661.8149999999999	650.89	696.85	681.475	705.415	658.53	769.485	624.74	620.4
635.355	656.13	670.515	706.095	686.505	689.27	659.12	779.22	589.485	659.245
637.205	637.175	684.755	703.085	668.95	705.505	633.225	777.115	576.11	683.94
636.775	612.755	686.155	715.78	700.375	731.28	651.6	766.355	606.155	659.805
666.825	667.545	702.615	693.065	702.84	722.22	633.44	774.54	642.13	682.95
665.01	716.48	721.12	677.2950000000001	694.61	715.135	647.225	769.545	650.575	686.79
630.89	697.43	703.855	695.365	717.665	700.89	637.345	758.675	670.725	690.075
637.755	674.945	693.405	710.265	697.91	720.77	657.27	765.375	664.765	701.88
623.775	687.5600000000001	672.02	677.44	691.3050000000001	721.8	650.895	781.31	634.755	682.29
582.51	673.44	656.15	717.08	679.15	728.0799999999999	684.4	785.415	611.295	677.49
577.075	646.3100000000001	612.975	714.73	670.0649999999999	695.0749999999999	687.615	794.475	618.075	653.195
598.71	642.13	640.47	706.515	673.0649999999999	693.62	692.5450000000001	798.88	620.325	668.925
593.025	662.865	636.6850000000001	695.765	692.745	686.68	677.9350000000001	737.545	622.21	646.29
609.305	666.375	660.61	695.645	688.095	711.85	659.79	720.835	603.96	661.13
606.905	661.81	668.195	657.365	712.835	684.225	628.205	723.83	589.8199999999999	699.72
606.785	646.98	728.165	660.855	728.26	683.43	671.59	722.145	559.6	709.745
613.0649999999999	601.945	736.41	648.005	709.595	674.24	663.385	706.225	552.85	707.27
579.605	597.62	711.995	646.395	712.455	707.55	684.515	724.395	533.765	733.13
570.89	667.07	702.56	656.84	711.06	702.525	676.865	743.95	562.9399999999999	713.42
604.7049999999999	687.605	667.095	650.0	710.815	711.76	650.49	739.925	582.39	686.37
612.3199999999999	726.825	665.24	661.35	664.09	707.73	663.87	718.975	587.4499999999999	661.065
599.91	740.92	632.59	690.705	680.975	682.14	639.19	713.705	586.4449999999999	673.71
616.89	741.5550000000001	690.575	667.905	691.3149999999999	695.79	630.43	720.75	586.735	677.975
621.15	735.91	677.91	682.385	704.985	677.645	648.91	688.515	588.1	704.3100000000001
616.845	737.32	687.6899999999999	680.6	699.71	650.9200000000001	625.28	702.86	574.5	711.425
638.395	709.705	656.4449999999999	648.435	718.985	682.44	601.005	719.23	580.375	735.03
630.35	715.615	668.45	632.095	724.875	704.95	606.095	755.46	608.53	670.495
625.735	722.75	637.625	665.665	733.84	700.1850000000001	637.12	780.64	609.135	653.795
629.165	744.16	642.395	666.555	724.56	734.32	624.775	795.295	621.87	653.57
636.715	740.965	652.775	646.82	711.42	720.005	671.085	793.125	627.055	668.215
636.385	766.98	662.495	658.245	711.36	712.12	693.01	800.425	607.27	676.615
606.905	787.76	640.6850000000001	634.85	703.685	698.29	690.935	807.44	605.54	703.81
624.75	755.33	652.475	599.225	689.295	685.75	695.855	772.595	594.065	676.96
623.645	728.745	625.035	576.735	693.2	676.48	689.8	755.595	596.655	673.665
618.72	718.14	619.825	586.025	703.0600000000001	686.295	670.5649999999999	754.105	631.98	658.585
619.18	726.97	624.75	603.5450000000001	680.36	686.345	663.855	736.215	636.35	621.685
636.46	681.765	648.66	641.97	645.6	680.835	666.885	749.485	626.41	585.405
623.1899999999999	747.3	681.06	653.445	645.14	704.815	647.225	781.62	644.155	639.69
634.795	744.37	704.75	654.33	663.735	675.7	657.27	803.97	649.4449999999999	623.51
653.29	708.14	705.95	680.065	649.27	668.04	664.195	792.25	620.23	649.3199999999999
640.07	725.78	700.47	655.275	675.34	626.64	663.135	803.66	641.71	646.94
626.14	716.835	679.785	654.465	672.865	632.17	677.265	746.6899999999999	620.92	685.54
623.515	732.285	664.53	655.93	686.71	630.39	675.74	708.965	624.275	670.33
601.98	744.275	654.0	650.505	655.715	660.375	663.875	711.465	617.04	656.475
594.64	760.405	626.365	637.43	669.79	657.705	663.24	739.39	633.375	634.32
602.135	747.85	611.75	633.675	651.115	695.08	639.895	742.3	650.065	678.91
596.725	750.54	604.92	635.14	697.95	708.75	641.46	774.17	659.9	675.175
636.03	742.395	593.755	622.45	699.225	736.435	640.215	782.195	631.065	691.865
615.475	729.055	622.29	646.6800000000001	699.92	743.36	642.97	764.13	619.31	684.995
613.825	713.975	598.55	653.33	682.85	734.615	652.835	763.37	624.715	702.415
630.585	718.395	622.875	652.49	668.945	745.355	683.08	763.465	614.1	728.675
638.53	711.375	605.085	652.585	679.6	741.96	677.845	750.95	608.725	698.085
649.84	700.26	605.36	667.645	652.825	734.29	697.395	742.64	621.675	673.71
646.355	686.565	585.1899999999999	655.275	649.01	718.585	716.2	725.28	626.175	697.985
637.05	704.895	581.845	667.795	648.755	701.645	682.0	722.5550000000001	632.48	679.23
630.38	672.575	549.475	680.67	656.95	683.78	714.54	726.4300000000001	646.62	660.15
632.835	655.07	568.47	683.76	711.78	683.865	703.125	782.345	646.69	683.005
629.3	662.35	614.355	677.11	706.365	666.04	678.78	794.62	632.105	684.93
616.725	715.125	664.215	673.395	689.115	666.115	667.66	818.035	660.56	693.55
593.175	682.855	678.64	652.4449999999999	682.045	630.1850000000001	674.6	761.85	622.835	731.515
602.29	704.635	706.4449999999999	653.1	675.125	611.245	698.05	775.74	643.79	753.325
597.87	731.975	697.435	643.03	690.42	603.58	705.62	745.085	645.6949999999999	755.6850000000001
576.525	673.48	678.485	629.295	699.19	635.1800000000001	723.795	742.475	660.08	763.165
615.24	679.56	662.41	633.8299999999999	703.4300000000001	660.72	677.73	735.755	682.505	744.65
596.8	688.615	661.23	645.84	699.87	696.5699999999999	711.8	750.93	684.035	723.12
648.9	692.46	653.3050000000001	612.51	691.09	699.0699999999999	676.815	744.075	660.29	717.255
643.885	681.755	669.375	689.675	698.725	713.145	681.02	758.615	653.77	719.165
640.725	712.795	668.73	680.525	712.0	716.24	693.035	778.515	624.88	702.22
632.48	704.63	651.205	661.08	708.12	707.06	741.175	760.6800000000001	620.19	706.525
639.1	718.78	663.49	647.52	714.0649999999999	708.835	693.34	748.08	619.175	690.47
639.32	724.065	652.675	671.985	712.115	674.36	679.745	749.365	643.1700000000001	677.565
573.255	733.785	641.575	620.655	704.42	644.665	673.21	744.35	656.8100000000001	665.885
608.03	754.66	642.46	628.735	687.905	615.005	657.545	712.5450000000001	641.175	664.24
616.385	742.105	642.335	619.52	690.415	593.415	650.1949999999999	715.965	642.1800000000001	662.535
623.42	717.465	643.595	639.335	665.535	633.75	662.265	730.7	653.95	678.39
581.29	702.26	636.555	636.755	652.67	674.22	692.015	743.85	631.95	684.14
594.315	709.29	641.84	668.855	618.3100000000001	667.5899999999999	700.455	732.135	653.895	706.485
583.165	708.29	640.73	671.72	620.645	699.5749999999999	664.485	725.05	662.835	674.485
599.855	698.03	640.86	750.395	629.02	679.765	662.41	731.17	652.16	634.35
602.905	696.545	655.17	755.56	567.885	706.655	683.955	737.44	638.835	641.315
603.6	696.415	665.505	767.555	552.415	724.905	670.0	725.46	633.885	765.5550000000001
637.225	716.895	679.035	734.795	530.87	743.23	665.94	723.0799999999999	616.835	731.26
640.03	737.725	704.985	760.365	535.495	743.285	692.985	740.45	618.745	701.57
662.345	727.55	696.93	752.405	632.005	754.425	701.885	764.73	650.06	713.515
676.72	737.33	671.185	738.92	628.14	732.34	686.115	770.58	655.015	714.145
666.91	722.77	630.255	732.645	663.255	724.28	678.0	747.845	669.49	735.81
663.015	716.92	627.5699999999999	782.6700000000001	666.5	707.275	696.0	762.145	656.985	730.675
671.33	679.12	641.915	779.645	657.165	720.72	706.64	762.735	669.44	752.235
679.38	679.125	629.365	788.345	676.94	730.225	705.28	770.58	624.235	774.815
687.645	644.64	633.27	789.53	666.215	739.9	686.5550000000001	760.56	626.25	753.845
698.145	708.54	643.1	785.475	630.86	731.15	709.115	798.945	611.6800000000001	742.345
689.54	710.3149999999999	635.92	753.845	651.485	712.205	701.61	805.985	617.48	747.195
687.115	681.74	634.175	760.6	666.12	701.16	680.27	775.745	642.88	707.94
674.195	673.6949999999999	655.6949999999999	798.64	661.55	704.195	709.1949999999999	760.245	654.6	681.705
663.4300000000001	658.66	671.705	777.335	688.855	708.335	678.14	781.84	671.415	706.69
646.41	605.95	687.065	782.93	739.08	695.405	680.445	796.53	660.255	742.35
630.01	673.855	677.37	803.36	713.23	689.485	687.605	795.61	645.6	761.725
641.51	665.915	688.965	783.015	739.605	695.225	694.765	836.985	636.845	770.685
615.505	687.495	695.855	760.03	695.9	650.125	673.125	828.29	645.73	785.065
632.985	691.405	674.775	763.385	695.59	645.235	692.285	820.96	660.565	773.86
642.13	692.4300000000001	640.195	772.28	691.035	657.62	688.74	782.91	657.355	768.755
650.92	676.095	649.28	756.265	669.83	674.09	698.92	774.49	685.415	729.435
653.09	656.97	624.645	763.205	638.3	692.19	714.415	742.345	671.98	740.4549999999999
668.9250000000001	631.61	642.91	780.195	654.38	706.845	718.725	746.845	689.11	723.585
674.005	668.205	636.9350000000001	758.29	643.345	714.07	727.015	724.7	680.455	732.67
649.175	723.765	646.445	736.2	638.83	705.675	702.72	728.075	697.425	652.93
643.345	740.01	633.7	753.29	674.075	699.855	678.6899999999999	721.59	672.585	614.3149999999999
616.645	732.15	650.84	779.79	680.675	692.575	639.46	724.83	672.465	618.615
616.965	725.5799999999999	635.715	770.56	681.55	693.605	642.01	709.52	670.52	585.845
673.885	749.435	670.99	759.095	673.425	645.35	623.78	742.685	669.305	598.465
688.225	731.27	661.895	744.41	666.8199999999999	666.535	649.99	716.865	649.55	583.355
693.4449999999999	763.11	662.25	733.96	666.495	670.045	662.755	739.21	662.68	624.58
691.845	728.05	687.93	709.1850000000001	660.63	694.68	702.235	777.05	661.49	631.585
706.985	713.39	681.28	699.66	645.135	694.785	687.58	812.585	649.48	656.41
714.405	728.3	662.545	700.08	637.445	729.675	700.43	805.88	648.825	610.325
714.93	707.845	670.055	720.395	623.72	716.205	675.04	809.76	652.13	583.17
705.875	700.735	640.27	704.39	640.56	729.285	672.38	803.115	645.9	622.21
688.58	722.25	607.775	732.45	661.45	722.775	646.875	780.48	656.965	600.36
678.775	727.09	622.525	685.07	682.96	702.405	656.925	755.125	660.33	637.785
656.465	727.995	657.745	698.755	647.305	728.38	654.28	747.645	649.03	668.19
657.175	739.13	660.285	713.6850000000001	664.69	719.1949999999999	635.425	776.745	648.835	685.45
699.795	725.805	691.44	761.985	663.585	729.765	631.445	770.04	655.31	674.075
665.295	706.36	706.0550000000001	756.385	648.725	730.505	626.88	760.415	639.63	675.065
678.06	716.46	711.7	800.775	627.86	727.77	622.24	748.525	634.17	679.55
684.395	755.6949999999999	690.97	789.915	680.94	701.34	629.64	736.245	632.84	674.265
682.295	712.36	644.5	780.2	674.435	713.31	651.475	722.75	641.59	699.49
678.635	700.81	630.88	736.4449999999999	676.735	694.54	645.53	741.28	654.34	700.295
695.24	713.195	606.725	720.775	707.865	680.22	696.1899999999999	733.2	669.825	704.665
691.075	709.97	582.605	719.775	713.455	665.545	698.255	730.295	696.53	696.95
683.555	707.42	616.785	717.185	701.14	676.805	715.66	749.935	721.665	684.96
699.5550000000001	754.01	687.51	746.79	687.66	654.785	724.43	746.495	708.39	677.1
703.66	775.935	681.835	783.53	696.5550000000001	651.31	695.525	734.495	697.185	673.9300000000001
699.26	781.59	692.02	786.46	692.47	673.13	692.085	741.34	692.095	637.425
717.475	773.66	687.965	788.26	693.9300000000001	667.375	688.89	746.63	681.94	644.61
720.19	765.73	674.995	791.755	681.61	700.785	700.835	739.37	669.62	651.5
716.485	722.54	647.965	773.255	689.645	716.815	680.53	719.765	681.26	652.795
692.555	693.23	647.165	780.16	692.31	722.03	708.13	713.49	676.1899999999999	658.8050000000001
706.99	699.725	632.58	756.32	693.4449999999999	707.465	689.495	700.04	681.77	679.85
680.195	689.445	654.255	743.73	701.525	695.58	679.825	709.125	692.41	691.08
675.96	744.825	678.025	756.95	714.41	702.555	668.05	704.06	701.93	699.37
661.855	742.795	690.125	756.425	691.895	672.33	661.505	723.805	699.8	671.73
663.86	728.6949999999999	688.415	721.765	696.99	657.56	655.455	726.405	719.145	651.71
671.6949999999999	714.055	681.27	746.425	683.11	664.235	672.195	737.97	739.585	682.81
686.425	702.12	674.9300000000001	757.665	649.47	660.98	675.8100000000001	735.975	730.985	654.495
678.555	700.355	680.44	744.475	621.375	678.56	639.66	734.46	704.755	642.01
714.985	715.955	642.69	755.265	639.8100000000001	700.305	644.105	709.96	699.785	637.455
710.71	747.275	674.34	767.49	647.08	700.11	626.655	726.77	675.74	652.28
700.145	740.925	676.79	783.885	658.495	680.79	610.6700000000001	727.1899999999999	681.125	650.375
686.865	743.985	653.3	784.5	678.18	700.985	616.19	722.45	672.375	716.355
691.9	741.845	635.33	779.37	645.14	689.71	651.24	740.225	689.94	700.695
675.0699999999999	720.295	655.875	765.37	658.885	685.48	689.35	754.44	660.945	715.1800000000001
675.88	713.61	653.795	761.615	657.605	690.85	683.08	745.475	655.455	736.8
693.5649999999999	703.35	639.93	744.185	660.175	671.715	679.125	733.555	638.29	729.035
702.46	678.545	652.0699999999999	743.86	665.48	671.255	684.3199999999999	740.065	638.945	709.115
701.88	693.885	658.265	748.135	633.42	626.345	702.425	734.63	633.165	733.615
689.995	708.41	669.43	767.71	655.9549999999999	624.81	666.4399999999999	732.36	637.605	714.42
706.045	714.125	674.475	774.39	650.6899999999999	631.41	649.5	715.54	647.93	688.23
694.16	720.96	731.17	776.04	675.035	658.765	642.415	717.265	628.855	723.33
702.485	706.08	721.085	768.0600000000001	673.405	601.0	645.85	728.045	612.145	724.55
690.86	730.79	696.635	787.715	683.1850000000001	652.18	618.31	708.11	620.355	711.4200000000001
702.72	739.625	672.53	768.315	656.855	699.05	619.25	743.595	677.245	725.09
678.235	724.79	660.73	795.965	657.14	688.135	629.99	751.32	656.57	720.39
664.995	729.375	652.855	788.2	652.62	662.58	638.8000000000001	773.145	656.145	717.45
694.08	773.01	663.26	763.255	643.86	597.06	610.6600000000001	744.035	636.65	717.335
662.95	776.75	711.83	754.04	630.695	620.035	625.04	788.65	733.73	713.895
668.785	764.145	686.12	770.48	677.4	678.685	625.14	753.53	712.22	712.585
669.945	754.79	663.835	756.705	692.915	691.045	636.835	768.435	711.67	722.875
668.515	735.11	647.7	767.425	691.15	694.545	619.635	756.205	703.31	710.735
657.9	754.625	646.09	793.865	694.855	670.265	641.245	771.545	707.285	703.905
688.0799999999999	741.29	648.225	796.42	703.985	678.3199999999999	634.78	750.66	682.15	707.74
660.505	726.215	658.855	786.395	696.28	673.34	630.245	748.545	689.52	704.185
683.045	718.06	683.705	747.96	676.96	678.155	627.25	732.975	691.415	718.605
667.2	728.27	636.8	735.145	641.905	684.2	647.625	732.82	695.05	697.995
648.24	703.72	660.485	729.23	664.85	698.26	645.495	747.445	708.02	704.575
660.92	704.185	666.975	703.505	616.415	684.295	622.505	758.57	715.1	711.66
673.025	690.735	673.875	736.6800000000001	644.835	645.85	634.115	780.21	732.19	726.9
680.1	679.02	650.29	748.19	645.005	654.015	644.74	785.9449999999999	721.29	700.115
700.0	735.875	692.735	773.9300000000001	645.8050000000001	684.6700000000001	627.46	804.585	719.64	706.915
715.0	734.72	692.405	785.5550000000001	635.915	692.8100000000001	607.57	777.845	705.485	657.12
720.25	754.3149999999999	688.845	785.755	711.365	709.195	625.905	761.175	722.715	662.725
720.39	722.42	694.4	771.62	685.26	733.915	604.365	749.19	705.925	667.635
691.415	745.115	671.655	767.655	662.52	726.135	598.79	757.885	721.155	671.455
688.87	750.97	681.6949999999999	741.12	645.245	720.73	603.815	748.595	685.61	689.22
681.16	763.665	671.115	712.02	642.965	714.5699999999999	671.45	758.305	711.86	710.03
665.63	762.5699999999999	658.825	739.215	662.51	705.705	689.185	782.995	719.005	698.86
659.375	756.145	635.425	724.3050000000001	684.105	705.015	663.57	789.075	707.615	697.235
668.915	745.66	664.07	722.235	684.54	721.465	660.985	787.61	668.865	693.795
658.505	703.315	633.425	764.48	679.1949999999999	699.95	627.025	789.92	702.18	682.03
655.225	676.66	619.28	745.59	675.5550000000001	708.725	620.765	777.13	663.475	678.02
654.93	716.26	657.785	727.31	672.74	635.72	578.95	743.62	672.505	678.78
666.935	698.105	665.955	738.65	674.44	678.03	600.3	755.805	670.4	684.13
682.67	669.15	670.5699999999999	739.3	686.65	675.525	581.79	773.875	676.01	679.03
694.625	694.5	696.315	738.78	701.725	662.8100000000001	589.75	773.005	650.815	701.1899999999999
706.505	700.825	697.375	752.625	725.235	664.78	584.04	779.78	665.065	664.675
685.275	688.8	655.335	755.37	722.61	684.355	625.725	779.075	681.55	637.055
660.075	648.28	620.59	749.4300000000001	737.375	687.95	604.3	785.715	685.5600000000001	649.785
657.255	671.615	627.99	771.48	709.185	677.9399999999999	625.855	780.56	689.45	646.73
633.56	665.59	635.8	785.385	694.685	692.335	625.405	737.325	698.935	627.76
660.0649999999999	743.385	629.165	774.3199999999999	657.645	678.605	635.765	701.685	702.925	647.485
639.045	738.12	660.025	770.9399999999999	736.575	690.25	614.685	734.545	667.465	675.675
665.175	734.28	697.045	752.4	721.0749999999999	691.36	621.505	757.11	662.8050000000001	689.185
682.94	728.735	708.27	729.13	720.5699999999999	672.58	601.78	754.18	699.6899999999999	693.975
627.605	754.895	701.765	698.78	718.68	684.055	600.4449999999999	773.405	687.385	650.55
641.985	705.735	706.84	699.985	713.315	730.14	596.995	793.305	701.795	707.04
636.695	709.215	674.29	687.3	687.42	722.695	607.475	783.63	683.925	718.0699999999999
639.02	711.25	684.48	709.725	696.19	714.6	594.245	739.265	685.23	731.08
634.085	698.4	681.505	738.13	703.58	734.52	592.745	764.315	716.105	724.29
684.145	645.615	671.44	743.125	708.87	732.86	612.51	744.605	709.23	734.625
720.41	680.01	677.48	751.925	695.21	719.765	607.76	761.26	698.8	715.755
709.005	674.3	684.81	746.8149999999999	701.855	738.285	623.125	736.9	730.165	688.415
698.31	737.375	689.22	752.28	693.525	725.89	663.99	724.415	706.89	669.59
694.01	730.61	669.77	739.97	669.55	715.62	642.71	736.31	688.525	618.005
688.08	714.925	701.385	736.66	649.855	722.12	665.0649999999999	787.175	689.71	686.63
663.14	705.13	691.135	727.0550000000001	668.72	649.34	657.14	781.23	662.06	685.29
655.325	710.58	694.75	737.755	645.145	647.405	663.425	781.435	655.19	684.54
661.92	744.425	678.785	722.025	624.72	684.885	653.755	792.0550000000001	687.84	680.395
664.03	728.215	708.84	699.685	664.58	684.485	648.48	782.955	681.905	691.635
678.845	742.02	671.82	708.175	660.975	710.375	616.85	796.62	662.72	690.295
694.21	716.285	667.635	693.225	706.27	711.825	613.9	760.35	683.63	694.525
678.235	706.325	677.285	708.94	714.245	678.23	612.225	761.4300000000001	689.14	664.76
650.28	725.29	685.8050000000001	716.285	691.735	655.915	604.395	742.66	672.605	690.645
655.1800000000001	709.44	653.335	722.65	699.775	634.785	604.88	721.945	670.705	673.635
618.605	721.405	605.565	709.09	689.4	683.01	592.09	685.3050000000001	710.235	680.62
635.37	709.33	606.02	678.11	686.425	676.255	612.635	700.34	695.985	700.82
648.3050000000001	787.2	614.145	705.245	668.64	684.03	626.715	697.23	686.005	701.375
675.48	743.605	621.735	686.0	680.88	706.13	663.075	725.62	715.575	693.09
671.65	764.91	596.255	703.045	689.35	692.3	665.84	769.84	734.01	671.72
670.335	759.92	651.955	721.57	705.15	668.68	657.535	761.75	728.255	680.67
657.22	781.9	676.1899999999999	760.375	693.3100000000001	678.225	643.485	757.825	731.28	670.89
714.69	723.67	678.1949999999999	752.705	678.07	629.605	659.5	775.89	728.87	665.835
720.0550000000001	717.36	642.645	786.39	687.2	628.54	648.395	783.16	703.4499999999999	681.255
714.445	678.4300000000001	629.85	784.775	646.415	596.8050000000001	661.96	800.45	692.5699999999999	672.355
718.045	696.91	602.035	791.485	612.5	630.355	642.0649999999999	808.785	665.54	682.625
728.77	704.26	584.08	781.52	679.38	656.23	668.1800000000001	780.45	691.5	678.3199999999999
677.16	658.08	604.77	766.525	665.7	682.16	683.88	773.3199999999999	674.925	711.75
667.87	643.935	611.305	770.125	673.87	691.245	689.34	760.195	694.115	717.75
664.225	656.155	634.4	761.595	696.675	707.32	687.205	781.005	718.45	697.63
646.47	663.265	659.08	763.485	725.72	725.645	715.0550000000001	776.225	722.98	706.18
635.54	664.2	668.605	748.45	703.425	713.3000000000001	696.845	793.9200000000001	710.375	683.365
666.325	711.75	658.415	754.745	717.36	717.7850000000001	663.8	798.1850000000001	695.795	689.63
664.4	726.905	660.4300000000001	750.335	704.4300000000001	707.645	646.6	799.01	705.335	667.9449999999999
636.665	723.715	607.115	741.9	698.425	700.15	608.275	792.475	736.38	700.605
657.665	743.04	565.025	737.92	669.11	686.44	618.965	782.77	714.27	677.37
691.48	737.23	542.94	740.24	671.24	715.855	677.285	775.515	715.39	699.505
713.5	724.815	602.02	755.095	694.28	714.68	683.275	747.21	726.23	673.54
688.405	708.22	629.26	749.445	714.72	724.885	726.55	743.89	692.48	656.87
702.255	701.58	654.695	779.275	743.735	728.185	708.995	733.37	672.8299999999999	678.865
686.585	710.88	662.45	779.325	731.79	731.48	700.675	743.275	702.585	709.56
684.37	718.03	665.845	808.06	741.29	708.13	726.545	756.77	679.625	717.815
709.92	770.395	650.03	821.71	717.855	689.945	689.39	768.505	652.175	752.955
715.355	749.2	656.635	796.77	696.445	700.74	677.42	764.445	674.435	725.09
712.865	748.46	639.9	775.655	690.845	707.645	712.885	789.275	712.66	714.04
703.435	761.71	618.095	758.275	677.27	692.87	729.885	793.115	723.765	695.265
717.025	765.325	555.14	773.63	685.635	693.58	705.9449999999999	775.935	744.505	689.505
693.725	762.36	531.83	764.02	694.28	706.675	749.71	761.745	748.905	644.03
713.365	769.295	495.455	763.62	708.47	680.865	745.55	767.39	743.23	646.965
701.345	772.15	450.425	769.55	718.335	638.42	774.315	717.965	695.025	663.07
704.75	776.1949999999999	525.9	769.42	709.36	686.41	768.08	702.87	653.51	680.62
692.545	774.34	548.9300000000001	760.505	700.51	686.025	787.87	714.395	713.395	673.165
693.64	780.38	547.395	752.875	702.205	679.12	791.53	733.81	703.025	681.795
682.935	784.105	546.195	751.395	708.245	671.365	801.365	729.88	693.11	697.625
673.225	775.02	585.305	744.36	703.385	673.4	782.1850000000001	750.21	688.08	684.33
660.465	726.585	572.1899999999999	730.34	688.2	672.055	759.375	759.9300000000001	711.73	675.315
673.865	701.875	573.04	739.47	680.215	670.58	757.315	743.525	718.28	689.805
659.38	663.39	560.39	764.7	707.735	669.65	753.03	759.485	720.335	698.74
665.34	653.1949999999999	583.535	787.405	716.145	666.535	740.815	762.775	718.025	697.12
678.49	654.41	583.075	786.5	711.49	665.645	757.82	761.3050000000001	737.185	660.875
672.97	730.035	601.175	790.245	711.16	665.45	806.21	770.585	722.86	663.005
667.4	729.6	566.49	790.88	687.395	681.705	792.72	797.57	750.185	667.61
664.155	735.83	563.65	748.8	693.81	664.1800000000001	782.46	779.6949999999999	766.14	670.49
690.9449999999999	717.855	557.37	731.21	693.435	642.385	787.84	771.25	765.65	669.075
664.75	668.46	534.885	716.87	711.415	644.985	775.255	776.475	763.75	686.775
659.075	671.54	596.7049999999999	713.785	696.4649999999999	636.055	743.755	748.91	756.05	700.675
688.72	659.81	596.885	725.305	698.535	626.5	743.125	733.14	747.015	698.915
678.105	658.23	607.835	736.33	706.86	645.585	743.24	725.975	697.15	689.805
673.705	641.39	558.67	695.25	693.9399999999999	671.02	749.61	742.635	677.085	698.61
666.885	633.235	665.565	700.05	671.155	683.65	724.405	735.71	705.15	704.34
671.905	702.89	665.9	715.21	681.95	719.425	713.85	728.83	723.44	708.225
659.73	751.535	647.23	709.69	647.455	716.3199999999999	709.86	718.25	721.1	694.525
663.005	725.46	634.01	715.6800000000001	645.95	740.795	709.05	732.92	750.0699999999999	714.295
640.29	711.985	658.98	749.125	636.045	735.01	744.055	745.16	788.245	695.505
677.685	716.29	641.725	751.58	691.24	735.385	769.465	745.145	754.025	704.47
693.015	724.155	648.23	734.595	687.125	735.735	755.225	771.5799999999999	769.21	687.0550000000001
707.365	709.18	666.03	723.69	694.975	715.425	779.49	763.245	762.685	691.82
700.675	727.355	643.005	714.4449999999999	679.66	683.965	789.735	763.465	762.14	682.51
703.01	726.84	656.225	713.57	700.495	683.2	754.8149999999999	776.8299999999999	755.75	669.565
683.255	715.35	660.54	712.535	688.7	683.535	747.87	767.255	759.005	697.715
667.72	717.33	683.725	714.135	702.835	691.195	767.785	756.685	760.145	703.545
657.52	696.385	682.895	720.375	703.405	673.15	765.825	775.98	763.4	690.325
671.41	691.455	659.75	730.355	706.505	714.69	772.12	775.355	738.045	691.705
672.28	706.76	658.42	717.02	709.485	704.7	786.3100000000001	791.5699999999999	701.895	679.445
677.1949999999999	722.87	650.95	710.39	722.935	705.48	806.36	794.27	703.96	689.935
673.355	753.57	655.075	733.895	701.11	712.985	797.3050000000001	799.365	713.815	692.9
699.145	760.41	655.175	747.885	702.3199999999999	718.655	794.085	782.37	736.2	697.245
686.155	751.61	638.33	764.115	710.5	719.58	756.375	766.27	750.4	698.22
645.735	762.39	657.22	779.71	708.525	720.245	738.51	760.21	759.65	715.155
661.91	778.31	634.045	789.605	677.395	705.21	718.67	771.12	786.295	707.68
618.865	744.48	638.71	786.55	715.965	693.4300000000001	718.22	743.3	786.1	670.35
615.91	688.315	630.84	800.45	713.94	689.585	708.125	736.235	770.185	685.65
615.89	673.795	648.37	792.84	688.35	659.585	751.585	730.16	771.835	666.215
660.8	685.655	626.845	781.97	670.395	619.61	753.395	740.3149999999999	808.45	644.365
665.55	675.21	636.54	788.705	691.845	638.54	760.77	756.275	773.555	684.235
702.825	699.775	660.925	780.0799999999999	680.005	630.575	767.615	795.0	748.395	685.07
679.19	760.3050000000001	664.085	753.355	657.815	640.485	772.275	785.075	763.45	659.175
666.48	756.86	641.55	747.615	657.745	710.48	749.3199999999999	769.96	753.305	678.245
667.535	758.99	601.6	792.63	649.875	731.635	725.93	753.935	727.345	686.025
692.065	742.4	612.135	780.125	655.705	708.1	714.735	771.635	730.0649999999999	700.805
722.69	736.51	570.855	792.35	640.57	706.015	711.95	777.495	758.925	705.725
730.695	709.23	682.04	798.425	675.54	634.105	692.68	795.545	724.16	706.6
726.4300000000001	722.425	647.63	811.25	699.8149999999999	603.99	703.84	793.08	713.805	749.87
719.5699999999999	711.77	665.645	792.39	699.175	590.705	716.3299999999999	795.6	708.53	726.33
729.875	722.12	665.73	779.105	731.495	602.0	707.04	763.6	713.385	702.72
702.47	736.99	672.3149999999999	761.275	709.56	602.19	701.98	769.73	692.275	702.765
677.5749999999999	746.9	673.48	753.685	724.475	641.47	736.905	744.865	709.96	686.45
658.91	720.59	689.2	730.02	715.55	667.27	751.275	780.38	727.0	678.055
659.36	719.515	700.64	734.53	694.525	699.025	746.28	767.665	730.05	700.925
650.375	734.66	688.925	753.975	712.35	696.9	775.59	750.305	739.695	684.415
671.965	725.485	716.925	751.09	714.345	694.39	788.9300000000001	743.84	725.1800000000001	657.78
667.415	727.155	736.525	779.875	717.465	715.44	759.86	771.27	737.105	671.245
685.05	721.265	734.0799999999999	814.875	681.815	702.455	736.32	764.625	740.86	717.105
661.845	734.525	729.625	818.905	665.86	672.77	757.1949999999999	785.535	744.895	716.16
673.55	722.96	703.215	831.585	668.89	677.665	754.035	796.01	733.71	725.435
666.17	732.0	681.19	837.045	671.34	655.455	752.365	795.985	751.335	718.49
650.515	732.49	648.785	816.435	668.35	651.63	733.575	788.5600000000001	748.17	720.4
648.165	721.9549999999999	637.1899999999999	821.2	652.365	673.235	735.29	761.2950000000001	773.235	730.835
646.94	701.86	629.0649999999999	794.65	664.45	721.135	748.66	740.075	773.94	726.355
658.535	699.99	642.265	763.97	680.565	714.52	738.055	729.09	814.155	715.2
670.115	693.8299999999999	647.5799999999999	785.355	674.1700000000001	715.66	732.09	708.88	811.77	725.84
659.57	700.625	697.985	773.035	672.845	726.405	756.77	697.87	775.38	699.615
679.045	748.95	699.935	768.73	690.605	721.67	778.16	698.22	770.935	721.265
676.6850000000001	752.78	697.44	767.775	716.12	744.545	741.765	705.665	752.85	706.125
683.62	717.365	699.075	775.77	703.03	743.585	738.835	728.425	699.555	698.705
684.04	740.455	729.105	769.925	703.68	781.105	763.99	735.2950000000001	694.355	680.955
683.435	741.655	696.89	756.0	730.3149999999999	770.91	754.715	744.215	718.135	691.29
663.93	727.355	701.465	733.38	729.155	743.265	731.995	734.57	719.1	679.34
679.745	734.5	699.155	740.83	701.855	744.63	729.525	782.455	734.07	658.075
666.405	749.065	671.5550000000001	731.445	732.47	712.135	746.12	750.53	741.395	666.97
644.23	741.025	669.44	735.755	711.575	683.49	707.805	774.465	738.5	674.4
705.385	737.3299999999999	701.005	763.66	725.02	673.52	724.02	792.745	737.715	676.32
706.265	742.465	710.575	784.28	734.375	699.81	739.96	796.75	720.065	705.26
696.76	765.775	659.53	800.855	725.42	695.78	740.765	770.995	732.775	687.52
696.96	721.435	652.975	814.96	696.74	730.205	721.29	808.6800000000001	769.64	682.3050000000001
692.1	741.595	664.4300000000001	797.495	701.37	744.865	743.025	801.42	785.02	680.955
687.085	704.8050000000001	644.665	794.09	670.085	734.505	749.675	790.095	745.005	646.845
691.0799999999999	748.335	614.86	795.055	651.025	719.99	730.065	764.85	770.165	666.525
694.41	736.15	632.24	788.135	647.81	741.86	734.53	754.585	722.705	709.625
710.245	739.215	642.705	768.14	631.85	721.315	765.215	723.88	704.755	714.95
715.535	716.18	651.42	751.105	634.545	655.11	774.66	705.64	692.73	697.98
724.26	702.8199999999999	694.1700000000001	775.545	654.555	637.61	759.665	691.995	710.35	695.96
725.075	696.26	688.59	759.635	687.645	600.7	774.105	729.495	713.775	708.16
716.4	712.12	699.13	762.455	692.775	614.3100000000001	790.1949999999999	720.145	717.075	708.26
712.78	731.8	669.71	795.3	698.73	683.595	793.825	719.705	739.83	694.765
711.595	722.8050000000001	671.275	809.69	698.335	786.595	781.405	687.525	728.515	685.82
709.715	736.075	684.13	753.8	688.96	779.8	789.97	638.88	794.235	658.95
725.21	717.0600000000001	677.27	736.04	709.305	781.46	784.46	772.03	785.41	664.735
716.275	698.115	671.84	709.65	705.91	740.5	755.3	785.1949999999999	804.62	660.005
723.985	660.955	655.825	674.45	694.0	724.665	761.0550000000001	764.525	775.275	697.3
724.26	679.495	640.485	696.27	703.535	744.21	769.12	756.805	756.27	704.185
705.115	680.99	693.79	713.485	666.36	749.865	760.14	746.68	759.27	716.14
669.39	674.355	673.525	693.335	703.44	768.365	759.69	780.215	741.345	716.085
654.455	684.5	657.29	722.375	681.295	737.615	751.16	752.175	767.0550000000001	722.3
646.15	713.29	666.0550000000001	748.3050000000001	674.5649999999999	730.215	794.125	739.76	786.49	702.655
601.1	719.01	647.855	720.79	646.16	724.44	785.68	736.715	761.785	690.145
590.75	729.89	615.545	760.49	660.835	744.86	804.075	760.1949999999999	754.995	670.04
621.215	712.84	644.89	772.715	584.85	735.84	797.385	761.255	748.665	669.935
676.525	693.35	673.765	749.255	588.575	770.52	792.345	807.605	710.055	671.565
652.7	708.33	701.785	730.825	587.02	751.335	762.665	820.495	695.205	687.0
650.13	712.31	703.115	728.27	586.97	766.465	760.44	814.4449999999999	704.85	700.205
670.895	725.85	677.655	709.035	609.95	764.305	758.5600000000001	818.8149999999999	688.1700000000001	689.19
635.94	742.48	656.99	703.875	665.0799999999999	708.955	732.235	840.095	685.695	671.15
672.44	755.62	640.65	717.58	671.225	678.05	730.945	799.65	686.155	674.85
688.925	762.77	633.98	734.605	665.085	683.12	744.335	790.02	689.455	643.51
714.1	756.5699999999999	612.15	755.37	664.13	607.14	728.31	763.23	670.5450000000001	634.25
697.17	737.4449999999999	630.19	757.07	646.49	604.135	733.01	746.635	686.395	657.585
685.655	741.865	583.02	763.615	644.58	637.335	772.32	741.965	680.96	674.08
711.26	722.51	564.41	765.96	658.1850000000001	623.585	772.225	784.865	673.535	695.665
680.515	738.245	659.345	735.99	658.965	551.355	783.445	769.895	639.84	721.3100000000001
652.845	725.97	683.405	718.005	656.87	698.4350000000001	786.125	803.355	642.67	723.215
642.385	766.09	688.22	739.535	682.05	653.115	781.98	795.395	625.9	715.74
664.645	770.295	737.245	752.5699999999999	669.0699999999999	634.745	752.485	773.265	658.1949999999999	678.21
661.645	742.435	762.26	761.0699999999999	654.59	588.68	743.155	726.755	651.755	641.755
692.21	740.115	748.9	780.15	662.87	599.22	760.29	724.9	650.79	635.525
697.095	727.66	740.475	781.365	669.94	617.105	772.43	750.23	656.74	668.345
723.725	697.4449999999999	746.11	758.015	665.88	633.645	769.93	755.205	664.5550000000001	623.74
705.39	684.16	749.745	761.46	675.14	585.635	796.685	750.64	678.525	603.385
717.605	651.105	745.825	740.26	662.555	590.615	806.41	747.055	673.845	689.55
720.795	639.29	746.35	756.625	646.82	663.455	776.77	747.62	668.71	686.27
711.85	690.925	730.55	792.8149999999999	630.78	644.645	767.1	765.77	663.75	686.38
714.135	712.87	707.14	796.395	667.435	646.32	763.65	770.37	671.845	691.975
725.97	725.63	683.8	782.22	652.78	637.365	756.065	771.53	679.87	676.015
716.58	738.0550000000001	748.115	797.71	657.715	650.315	747.245	752.165	649.33	666.295
694.085	726.625	759.98	778.885	639.965	686.14	726.775	749.875	634.67	684.06
688.265	709.61	740.225	769.0	665.75	610.385	737.505	766.16	641.81	698.34
698.26	708.99	711.455	775.46	646.03	628.585	752.64	741.245	665.605	680.445
705.215	686.555	723.535	796.86	652.595	644.455	748.375	751.7950000000001	676.8199999999999	668.76
715.565	700.1949999999999	731.555	795.885	710.24	659.17	768.51	775.91	683.655	630.8050000000001
709.15	721.12	694.0	797.415	734.195	653.01	784.025	784.76	714.54	629.235
724.235	724.89	712.08	755.285	706.165	639.61	789.75	773.855	703.76	602.565
705.015	717.42	737.295	761.78	722.85	590.75	779.215	782.495	692.99	619.525
686.31	742.035	718.105	766.785	697.08	622.345	780.02	770.495	648.675	605.075
661.835	734.975	739.93	757.48	708.34	666.44	770.37	775.075	665.49	574.965
667.065	751.9449999999999	779.96	745.5550000000001	723.63	672.5550000000001	771.92	785.115	657.5799999999999	567.145
627.85	724.4399999999999	781.3	760.825	723.22	691.255	752.09	769.6800000000001	668.41	610.73
638.995	715.085	765.645	749.04	716.87	696.74	742.84	782.65	687.63	615.225
602.17	718.035	766.665	704.63	702.125	654.665	755.43	777.62	719.265	657.955
599.545	687.225	735.02	710.7	633.525	617.65	766.91	751.505	714.58	697.1949999999999
633.855	683.58	720.92	734.565	622.61	620.8199999999999	779.09	718.64	777.63	693.355
688.805	706.22	737.745	757.02	630.635	605.28	774.005	733.03	771.185	659.95
703.6	670.47	745.625	752.665	664.295	630.575	773.31	715.755	735.005	664.54
707.625	617.45	760.67	777.32	655.96	658.48	756.62	722.74	703.765	660.465
720.505	620.55	774.755	769.1700000000001	714.54	675.09	750.13	738.715	737.855	674.2950000000001
698.27	634.275	796.625	744.925	739.75	660.27	707.66	742.29	746.265	683.31
686.1850000000001	616.185	759.215	734.425	694.515	658.595	710.1	711.165	768.31	683.795
666.025	628.605	739.73	749.365	679.6800000000001	659.635	734.53	733.87	797.455	661.165
666.37	649.065	730.385	757.605	709.2	666.755	739.38	748.8299999999999	808.005	638.705
664.48	647.765	759.81	771.905	712.07	667.435	744.505	721.46	756.59	607.43
727.74	654.59	774.83	765.79	697.9350000000001	676.62	769.57	758.22	741.705	684.665
697.225	695.82	782.21	770.51	721.96	701.4300000000001	765.03	755.55	730.335	685.51
672.59	688.59	816.22	758.35	731.315	694.34	752.3050000000001	751.09	716.425	711.13
679.455	707.25	804.73	753.875	728.8199999999999	690.925	740.955	738.8	732.975	723.475
666.02	698.025	799.27	754.47	747.4549999999999	684.725	745.5	746.13	746.175	714.055
644.05	735.935	774.64	795.975	749.995	682.45	753.965	753.38	743.1899999999999	719.305
682.395	736.205	775.29	788.985	741.435	674.965	748.075	736.055	724.525	700.705
676.63	725.955	751.35	784.485	716.51	673.295	740.595	728.975	722.59	672.71
671.39	754.535	751.78	790.395	699.225	664.125	769.66	723.0899999999999	714.925	673.285
689.1	762.355	769.53	804.025	684.0	672.815	776.59	738.625	711.82	687.3050000000001
689.42	779.58	792.215	805.245	681.115	672.92	749.535	759.415	721.405	659.615
697.64	768.77	774.23	823.835	670.36	674.395	759.0649999999999	756.835	770.665	670.6800000000001
724.085	782.995	778.28	838.835	650.45	676.045	748.68	767.8199999999999	778.73	686.245
737.12	772.08	799.165	836.435	688.58	678.3199999999999	738.56	785.985	773.635	697.36
702.34	787.16	774.495	782.705	728.285	696.02	706.34	791.24	759.935	717.47
681.43	782.915	729.885	773.16	683.025	685.825	745.67	749.735	755.22	723.105
660.055	777.96	733.59	729.135	645.97	684.215	745.245	750.12	719.69	717.21
640.555	782.615	724.93	718.54	697.5699999999999	672.55	752.765	754.73	762.51	719.5
627.47	791.2	724.25	728.985	722.3050000000001	677.59	780.175	758.585	785.38	691.36
663.315	782.715	705.13	749.785	689.04	695.855	792.02	714.14	802.14	646.045
687.8149999999999	776.86	714.885	755.045	707.655	703.005	803.985	715.115	786.355	612.295
693.59	777.04	731.825	760.515	697.01	700.63	795.6800000000001	707.835	781.62	628.19
692.86	774.7950000000001	735.595	773.47	679.635	689.605	793.485	709.76	748.0699999999999	607.4
693.865	755.5600000000001	717.6850000000001	761.035	656.505	717.455	779.77	713.885	735.09	621.295
683.94	761.42	717.74	779.965	710.69	714.4	735.53	736.92	732.36	648.515
714.775	770.935	702.02	771.6800000000001	721.485	716.01	752.825	726.3	737.275	662.845
661.73	764.44	682.62	776.025	729.215	695.765	789.54	742.755	730.475	649.345
659.93	781.14	671.155	787.87	738.735	700.185	776.305	718.24	755.765	657.49
657.4	754.71	683.52	809.42	733.04	720.43	779.085	746.085	757.05	652.635
653.8	755.57	745.265	802.16	715.375	712.145	788.1899999999999	758.82	762.51	664.78
649.45	747.81	765.815	822.065	694.445	716.925	769.28	791.235	763.355	652.06
681.15	745.46	772.38	813.69	687.08	732.175	773.1949999999999	800.02	770.485	651.745
647.83	776.41	783.0	783.32	684.56	743.235	777.88	846.525	772.74	643.745
653.2950000000001	733.27	790.3149999999999	747.66	667.235	724.2	754.595	812.16	749.86	647.62
659.9300000000001	727.3199999999999	788.205	746.475	682.795	723.255	733.6899999999999	808.065	751.56	651.6
619.26	728.3299999999999	771.395	709.145	671.475	697.095	706.675	801.98	735.12	688.69
608.99	718.3	789.11	738.905	649.62	666.475	705.835	801.38	761.275	707.67
628.6	742.675	766.96	742.315	689.485	646.51	676.525	781.895	754.59	710.6
656.28	754.595	755.675	749.495	721.565	642.59	697.38	797.385	756.13	733.115
686.725	763.725	740.46	743.39	698.605	629.37	725.25	802.97	742.885	714.2
689.92	744.64	738.975	758.91	724.46	633.28	749.02	792.025	752.37	699.56
691.19	762.72	726.49	716.995	739.2	689.895	750.79	810.805	744.825	619.115
680.88	719.165	725.96	722.35	740.1	701.405	752.42	805.56	727.795	621.37
670.04	707.19	698.3	739.665	731.025	688.525	752.455	789.51	727.92	623.715
633.365	713.235	720.24	752.46	709.67	672.635	765.185	761.175	733.89	638.025
629.415	758.47	751.39	765.1	718.095	654.665	767.775	771.38	731.12	621.725
611.57	713.695	757.7	780.075	725.87	644.67	773.96	745.7	738.385	670.235
627.535	716.745	772.365	783.3199999999999	708.38	714.635	746.285	742.795	743.765	685.11
638.725	707.73	780.375	771.595	664.585	723.2	761.545	772.83	741.73	680.745
655.245	685.935	763.73	762.4549999999999	676.89	723.36	768.355	783.73	738.695	675.72
656.91	746.5550000000001	743.855	762.85	661.745	733.375	754.17	776.515	743.94	674.57
694.86	753.5	758.485	750.73	643.26	742.945	702.29	769.995	756.115	673.57
668.12	763.04	788.63	746.025	654.5	739.08	698.4	775.98	759.96	678.885
671.495	761.615	769.345	728.685	733.33	722.045	666.775	785.705	762.855	726.405
678.765	768.58	745.935	732.615	736.275	695.8	670.1949999999999	785.715	782.285	730.605
652.13	753.865	739.605	737.885	719.315	674.33	658.855	788.08	764.6899999999999	697.3199999999999
638.68	742.95	714.69	734.36	697.755	661.35	689.065	785.105	741.025	706.37
628.285	726.02	688.4	754.965	709.75	682.05	679.965	756.46	731.93	695.875
668.6949999999999	687.85	720.055	770.195	718.965	684.6	706.87	711.645	733.215	685.17
647.9	667.08	719.515	779.485	705.225	668.105	712.14	729.575	721.94	675.4449999999999
664.285	701.98	716.795	767.0600000000001	678.1700000000001	673.08	736.98	736.1	720.33	677.555
678.425	704.455	707.435	771.84	684.17	689.355	751.945	758.95	705.105	668.035
669.65	702.08	702.34	767.225	685.865	661.275	773.325	736.465	737.635	707.485
678.84	748.035	686.26	755.89	666.3199999999999	683.3199999999999	763.97	736.02	754.155	710.015
688.09	766.53	676.24	756.14	684.855	702.65	751.925	717.475	781.295	712.665
662.71	748.44	651.965	760.5799999999999	677.88	672.6800000000001	746.97	706.385	789.325	699.11
649.96	714.995	660.58	794.715	674.675	695.24	741.405	705.14	784.72	664.085
629.29	701.88	657.735	784.685	667.545	705.4	728.51	706.74	744.86	643.9
635.485	655.425	666.465	807.09	711.09	680.81	731.5649999999999	716.61	753.24	634.385
646.245	640.625	702.62	791.04	716.325	685.635	705.125	735.03	736.445	637.595
695.205	645.45	735.005	781.5	715.525	722.98	709.325	716.745	726.77	691.03
674.925	650.495	744.515	754.41	705.7	710.925	735.29	723.99	732.415	724.8000000000001
695.5	688.73	756.6949999999999	737.745	709.965	702.1949999999999	738.145	761.09	748.92	719.15
674.625	738.52	756.13	730.99	677.77	698.04	727.35	781.67	711.415	686.735
676.08	694.245	734.23	738.365	648.49	707.295	730.505	763.13	727.885	682.8
668.56	704.755	752.26	734.53	618.75	737.73	686.14	803.475	759.99	723.355
701.725	742.185	722.905	730.21	671.015	730.485	653.525	838.195	754.125	742.775
672.78	730.685	725.35	748.705	649.37	744.665	700.32	784.085	754.535	731.385
663.165	700.51	681.765	728.995	672.285	741.745	738.455	747.66	758.0600000000001	720.385
655.135	737.225	676.855	742.3	627.045	719.47	736.24	749.715	760.71	691.255
655.615	738.945	652.995	729.725	714.65	714.185	742.92	753.56	746.175	670.25
648.365	773.195	674.5550000000001	762.875	758.03	713.09	746.84	736.99	730.61	654.04
657.32	772.91	696.835	766.605	778.465	706.4	717.81	752.455	740.19	689.9499999999999
702.67	767.12	704.2	781.08	730.48	714.065	705.12	776.24	745.36	677.015
687.465	717.92	755.99	755.425	708.035	703.585	722.745	776.37	704.3	685.37
664.4399999999999	731.3	785.12	768.845	725.02	692.465	734.785	807.445	712.985	680.97
620.865	736.475	807.71	759.725	694.74	682.28	745.755	776.505	748.875	677.05
614.6899999999999	694.92	781.735	743.99	691.09	680.51	779.43	773.795	739.55	688.04
604.18	737.13	747.08	733.585	697.18	679.04	791.1899999999999	766.55	728.955	695.905
626.84	737.475	724.035	725.46	680.255	687.635	791.36	757.94	757.62	700.44
650.78	715.33	740.57	702.79	670.415	690.845	773.2	723.285	753.625	703.79
676.505	717.52	744.365	697.79	644.215	695.26	753.935	702.655	730.6	700.1800000000001
671.08	730.04	765.87	720.0600000000001	656.915	683.64	756.33	719.335	744.1949999999999	706.55
664.525	735.96	763.55	738.22	642.8	681.32	786.61	728.85	740.89	693.84
683.44	752.36	768.78	744.795	626.53	697.77	775.345	766.64	719.86	694.1800000000001
676.3	797.6	760.975	768.03	607.705	694.17	774.515	760.73	725.045	700.8
675.84	741.805	750.98	778.93	645.87	718.49	758.16	800.575	731.35	715.61
695.445	724.51	731.665	755.24	671.515	736.885	719.765	797.765	703.115	723.12
722.22	693.12	730.36	764.44	665.955	736.27	724.67	798.88	706.685	721.9
724.195	626.095	719.645	776.19	674.525	729.03	755.78	763.69	737.015	732.125
721.72	647.335	734.325	756.225	692.03	731.05	756.51	785.325	725.605	723.505
722.02	689.375	724.77	749.87	702.895	691.51	753.9449999999999	761.425	729.83	692.74
704.135	684.605	752.11	790.56	710.39	712.48	756.66	743.12	741.15	704.355
711.825	728.07	763.015	780.79	717.94	718.07	761.13	748.275	754.825	722.0
693.98	728.395	793.605	805.815	703.705	693.68	729.9300000000001	774.52	749.46	711.375
687.1	740.78	770.41	836.955	728.52	694.37	708.015	748.0	757.91	703.055
713.75	729.6800000000001	760.995	841.27	712.14	707.725	707.85	758.95	761.94	711.095
732.575	739.29	742.415	824.045	681.02	711.22	714.385	764.675	771.625	708.375
701.565	757.99	747.135	798.91	668.895	725.9	730.4	775.275	769.635	695.845
693.33	752.38	688.47	767.315	650.19	692.78	731.14	758.64	770.85	680.15
677.49	721.715	691.795	761.6899999999999	648.965	686.365	737.225	753.31	755.895	691.935
666.81	745.395	704.49	760.875	664.565	680.64	770.835	752.96	783.49	669.63
638.375	720.4449999999999	709.275	773.145	664.215	667.59	762.915	755.94	784.115	648.625
608.945	689.37	726.225	767.15	640.51	628.26	793.88	731.755	792.085	643.3050000000001
593.72	682.925	744.08	764.4399999999999	647.75	703.105	787.81	746.1	796.745	642.855
643.625	669.26	746.495	748.275	696.4399999999999	695.0	804.575	745.58	828.24	644.345
631.515	649.035	750.7	745.935	688.93	687.14	763.735	734.735	792.545	608.13
652.81	667.085	732.71	736.66	657.99	696.135	740.895	730.555	792.5	613.55
700.8299999999999	675.8	711.8149999999999	758.77	714.14	710.505	711.015	751.075	770.4449999999999	629.565
692.74	671.435	724.065	785.345	697.6	695.335	732.03	752.42	738.475	650.66
694.225	653.635	719.435	773.23	670.62	688.235	732.075	746.755	703.06	661.63
713.15	684.79	730.415	773.87	682.495	685.09	763.98	743.915	678.7	666.535
707.835	714.47	743.175	765.29	674.955	683.01	771.675	741.425	674.135	682.925
698.96	733.99	756.245	748.885	761.81	722.11	772.945	735.76	732.2	693.325
668.42	730.455	771.135	722.755	798.105	702.8	757.735	706.1	763.0600000000001	719.2
698.19	756.87	761.715	759.815	760.31	702.03	729.125	709.715	768.26	699.39
667.62	718.725	748.965	758.665	727.54	695.93	705.37	711.47	784.635	658.15
695.505	710.12	721.295	747.21	696.11	691.24	726.455	715.255	785.295	667.52
684.34	702.48	738.405	759.24	633.4449999999999	634.59	726.52	707.785	791.79	675.09
723.955	698.3	741.245	785.44	624.54	666.24	729.5550000000001	749.505	753.86	615.43
694.1700000000001	710.165	751.06	759.425	646.9	653.5649999999999	756.86	748.53	731.47	636.945
692.865	689.105	747.875	730.99	628.46	664.045	778.3050000000001	754.88	720.28	643.13
698.295	693.54	759.59	749.845	645.26	642.84	750.1	779.39	739.245	684.615
719.515	711.81	749.6	726.475	649.75	686.515	768.425	786.42	735.85	654.67
715.835	747.545	737.31	702.8050000000001	624.985	645.39	778.955	789.97	742.615	720.605
706.645	747.64	733.85	701.07	686.485	664.315	769.77	784.82	730.255	707.825
715.825	708.4449999999999	756.64	707.0450000000001	695.74	642.8199999999999	765.6800000000001	794.15	726.145	719.505
676.46	694.6	801.12	706.91	708.335	646.63	766.255	765.67	720.88	687.885
663.605	655.465	802.805	736.325	701.735	642.79	741.155	761.92	736.25	705.425
650.935	718.375	791.8	743.245	729.585	670.13	733.08	753.265	785.265	705.0799999999999
665.58	731.605	787.27	742.61	698.06	671.045	732.0	766.745	801.71	695.555
659.53	748.21	771.46	752.7	729.3	681.725	729.78	756.895	828.655	690.725
681.99	742.5	737.4	769.455	709.13	681.54	732.965	771.845	816.8	689.375
706.9200000000001	749.785	716.85	777.575	703.8149999999999	685.92	746.565	777.42	790.8	676.76
692.37	697.4	739.99	793.96	695.86	667.435	737.61	755.005	756.48	693.045
688.38	658.465	754.745	806.145	702.42	640.885	737.35	759.6949999999999	767.62	699.54
731.18	653.315	756.81	772.805	723.62	647.53	743.37	757.38	753.37	713.06
741.835	637.4250000000001	754.1999999999999	760.93	722.645	678.93	743.49	770.705	787.915	718.13
754.05	643.69	771.36	729.915	707.095	646.5550000000001	736.5550000000001	794.06	789.575	703.185
753.285	695.41	741.75	707.86	721.55	654.0500000000001	749.0550000000001	808.5550000000001	764.615	689.53
760.895	705.885	723.37	717.96	736.58	676.795	725.175	798.65	761.19	709.19
740.66	689.36	714.59	724.0550000000001	683.3	680.91	728.33	819.25	763.825	694.185
695.52	700.31	707.225	736.19	695.45	682.96	723.74	802.09	725.775	742.835
678.795	695.99	716.1	757.2	723.465	708.115	715.17	778.425	712.5649999999999	736.98
677.275	719.0	746.065	763.84	729.65	685.31	717.7	782.56	731.865	718.5
668.82	704.635	727.88	741.95	700.185	669.905	747.835	801.095	713.45	682.785
685.24	772.37	719.475	725.24	697.04	671.495	745.715	791.905	732.03	680.0600000000001
714.04	749.145	740.33	721.095	695.38	667.79	763.485	757.495	752.59	677.8
697.05	722.49	739.45	710.28	637.155	662.625	771.855	793.225	737.14	668.885
700.55	731.77	739.995	693.41	641.42	682.27	771.56	798.0350000000001	731.37	682.595
674.135	706.3	746.885	700.925	648.54	693.77	765.03	781.03	760.255	659.76
666.555	721.35	774.485	749.9449999999999	665.45	680.14	730.955	738.105	777.365	678.225
649.03	683.53	760.38	754.825	680.915	675.5	721.25	730.38	780.435	711.375
686.12	717.975	755.98	771.22	664.035	670.79	714.415	711.255	788.63	702.525
696.86	702.505	756.16	788.59	679.685	669.835	714.175	738.485	803.72	706.735
706.655	743.83	779.0600000000001	788.5450000000001	732.845	677.105	703.745	723.905	773.595	722.245
705.665	716.065	769.4	751.7	730.75	680.155	715.355	742.04	761.7	714.205
721.135	760.2	766.75	751.42	706.345	696.86	728.52	754.875	748.4	710.885
709.79	709.73	778.845	712.77	687.1850000000001	703.995	733.3199999999999	755.375	748.22	692.0
706.805	724.095	775.8050000000001	733.33	671.04	693.525	761.265	733.955	743.57	693.165
717.66	728.425	773.1	765.485	631.4	707.545	739.3	739.8	769.485	726.495
723.155	724.485	779.17	779.27	612.705	713.545	746.555	746.1949999999999	755.725	748.64
744.075	741.165	781.135	759.615	668.465	704.76	705.18	712.9549999999999	773.89	729.02
721.43	717.945	758.86	778.26	677.195	698.335	695.72	684.78	797.08	682.345
703.54	729.165	753.155	752.42	630.98	712.38	679.195	699.67	774.355	696.635
720.47	718.36	773.96	736.685	663.57	690.915	668.885	680.585	767.86	700.6800000000001
709.26	705.695	734.715	745.36	629.925	684.29	678.475	691.87	762.635	734.965
706.365	701.905	750.2950000000001	750.24	638.955	676.62	691.625	680.995	769.735	736.71
675.705	707.35	740.115	727.585	635.175	684.925	705.715	712.715	734.99	753.555
658.19	727.775	752.355	738.5749999999999	621.96	686.38	732.805	703.565	745.525	731.4549999999999
644.27	744.185	757.61	703.9449999999999	644.76	718.195	754.4549999999999	707.715	737.75	713.355
637.76	746.805	758.675	702.65	686.3	726.235	740.18	746.0699999999999	753.545	727.98
646.13	738.215	760.865	705.795	657.39	749.0	725.93	735.685	770.53	755.8000000000001
654.795	742.87	772.8050000000001	691.92	636.28	731.855	738.65	718.9449999999999	796.81	753.855
626.37	744.09	769.02	730.815	620.8050000000001	707.015	703.55	704.01	791.525	730.88
598.12	710.86	729.83	763.35	602.87	680.85	697.195	710.675	758.885	729.48
537.665	721.235	756.015	747.76	618.57	673.885	703.715	714.395	716.5550000000001	704.46
522.91	691.69	745.77	775.41	617.45	657.1850000000001	728.85	853.91	684.13	687.905
521.86	676.455	735.785	792.47	686.345	657.49	715.1800000000001	861.795	720.345	667.665
555.81	752.29	735.775	805.985	666.025	638.235	764.5550000000001	820.08	743.3149999999999	706.16
545.155	774.745	736.115	823.715	761.855	641.44	792.53	774.375	754.3	685.775
619.295	718.995	730.845	821.2	745.28	650.025	763.81	746.23	772.375	705.75
665.87	681.68	733.45	801.695	706.425	663.6850000000001	752.475	717.215	776.425	704.2
649.985	651.82	767.4449999999999	812.175	678.845	680.07	749.065	688.515	732.03	707.61
659.76	652.945	759.795	794.935	681.405	691.415	738.71	692.91	725.025	690.045
634.615	653.505	780.8	784.425	692.835	718.54	734.41	752.15	771.4350000000001	705.81
640.995	655.595	792.98	777.67	701.425	684.53	753.035	773.375	798.51	714.45
628.39	659.1	787.47	776.43	715.225	693.845	759.56	764.59	796.64	712.275
616.315	680.25	756.855	755.41	731.655	671.875	783.505	769.315	811.235	691.675
612.185	648.475	773.675	766.84	738.23	643.125	793.96	771.07	798.645	693.51
628.39	667.715	755.52	783.805	737.905	643.28	808.11	764.64	784.1	668.48
628.585	669.115	760.48	787.99	723.39	653.005	809.515	781.8050000000001	773.275	664.1
637.01	670.965	758.81	796.37	718.43	676.235	799.955	791.915	777.205	706.625
655.34	679.055	741.05	793.345	730.585	655.995	796.58	757.555	779.195	710.415
668.44	681.225	734.29	784.275	734.9449999999999	688.8299999999999	770.095	762.645	769.525	715.43
648.9350000000001	663.045	736.05	797.235	702.0	687.85	760.93	764.465	772.3199999999999	732.11
655.07	638.345	719.26	780.66	721.935	714.905	759.645	737.605	768.19	727.175
706.57	633.02	685.97	756.19	746.155	718.52	779.88	720.87	778.4	736.48
710.285	638.87	730.075	733.825	730.46	739.245	754.51	759.405	779.16	729.075
714.955	645.54	749.23	765.63	732.355	725.085	757.625	768.5649999999999	788.845	756.045
714.515	644.1949999999999	761.37	734.485	721.96	712.795	759.99	774.61	770.4	724.025
723.825	674.095	763.635	773.855	716.545	709.255	726.05	782.68	750.97	720.205
723.205	686.245	795.485	772.67	712.325	705.49	718.53	764.5649999999999	740.425	696.985
712.085	705.55	781.4	811.365	734.13	649.735	719.9	768.26	699.515	683.685
721.985	702.235	772.13	795.38	732.035	658.83	733.48	778.745	678.69	697.225
727.79	704.81	740.99	797.22	757.125	671.92	729.4449999999999	796.43	686.005	715.755
739.18	648.74	731.35	789.94	749.32	672.61	743.64	764.215	707.19	693.16
741.96	646.55	717.885	824.235	741.195	670.07	741.095	806.36	723.05	700.5
715.385	693.95	718.125	786.005	711.245	712.06	753.6	788.61	748.02	669.225
706.145	690.17	747.92	789.4300000000001	715.945	701.85	746.9449999999999	803.2	758.23	670.8199999999999
701.39	670.59	775.735	783.605	706.295	663.89	741.99	760.05	768.295	678.62
706.965	661.96	786.4	789.08	740.195	672.5699999999999	739.015	759.8050000000001	779.405	685.925
670.2	649.84	774.58	773.48	740.9449999999999	704.69	743.265	750.965	767.345	681.995
674.5550000000001	626.56	797.815	787.23	770.39	692.925	725.5550000000001	777.165	749.87	735.035
701.815	700.0	770.285	805.4	768.74	693.115	697.135	779.31	764.5	748.645
736.425	738.515	767.925	795.12	777.275	682.985	692.8050000000001	797.675	728.0600000000001	746.78
736.545	719.835	773.615	779.9549999999999	766.095	652.295	697.725	774.265	706.975	752.325
766.12	707.525	776.875	776.0649999999999	698.62	668.425	735.835	749.015	719.795	793.97
775.355	690.14	779.11	789.005	644.175	646.63	729.005	743.665	774.82	779.265
764.99	680.92	783.97	756.65	667.04	658.04	766.875	748.955	760.905	745.395
704.58	691.385	800.24	779.035	670.5799999999999	669.91	756.9	724.415	791.79	762.53
698.8	690.825	792.405	765.04	623.525	650.465	752.115	717.31	797.515	744.975
671.925	694.54	810.1	756.32	677.665	648.29	758.765	724.315	790.455	730.535
684.33	679.18	814.125	749.675	705.77	700.215	772.655	706.365	773.205	717.595
682.095	654.3199999999999	816.75	770.045	677.42	682.595	774.355	686.02	773.41	739.765
720.165	648.435	810.8199999999999	754.9350000000001	677.915	634.3	797.645	687.21	784.435	729.675
696.46	629.535	807.345	710.41	687.235	667.815	794.985	698.48	778.7	757.45
707.15	626.94	822.105	702.67	690.035	662.44	774.275	710.15	791.13	737.06
712.085	646.04	808.955	698.99	699.415	688.865	753.97	740.89	807.365	734.985
773.915	659.525	818.385	691.6700000000001	707.865	672.655	744.825	770.26	800.795	692.545
741.615	659.755	817.595	711.49	686.39	695.585	736.03	812.535	782.375	725.53
698.96	633.345	817.29	737.025	715.22	675.5550000000001	733.865	812.6899999999999	779.295	698.7
690.215	622.405	804.125	733.29	715.35	635.52	744.965	803.855	768.525	698.42
660.635	632.84	786.885	733.575	712.41	706.01	746.24	781.43	756.885	696.655
640.095	637.285	759.46	731.455	708.04	715.425	752.775	779.38	764.08	714.03
655.6949999999999	621.0	792.255	728.375	697.66	714.24	749.5600000000001	740.7149999999999	762.86	700.995
698.29	675.795	792.9399999999999	710.48	670.99	675.655	753.395	743.0699999999999	740.65	722.29
713.6	682.65	772.02	714.375	651.48	686.97	764.5699999999999	757.3199999999999	711.635	757.925
694.94	696.635	785.78	732.5	681.685	665.21	782.65	747.17	719.465	782.15
708.85	657.36	779.68	703.575	681.04	634.4300000000001	774.775	706.88	728.725	778.645
731.6700000000001	638.205	735.255	705.885	651.665	608.77	770.63	735.33	718.8	781.605
727.46	623.485	732.335	732.625	641.235	634.4200000000001	771.155	717.005	716.53	742.35
726.2	624.555	752.415	766.71	640.75	629.135	766.08	685.665	729.13	728.795
735.745	593.22	741.62	759.475	648.47	708.095	787.925	702.95	723.315	721.1
715.805	592.52	759.69	793.015	645.45	727.355	816.005	737.75	728.86	731.285
688.355	613.75	762.94	800.49	685.895	726.0	829.65	732.71	738.03	731.99
646.195	640.45	738.79	817.25	702.815	726.03	818.75	750.66	734.815	743.22
653.82	630.305	732.075	798.65	733.435	709.455	807.595	769.615	745.58	749.475
632.285	669.975	721.19	808.8050000000001	666.38	730.0	806.115	775.065	741.24	787.715
576.31	706.12	714.64	798.09	641.0	707.54	784.45	755.785	739.84	769.035
561.77	691.6	757.28	786.1800000000001	643.57	689.98	774.815	775.6	724.52	744.64
617.4	648.615	764.155	768.775	669.53	702.1899999999999	808.5600000000001	800.545	765.545	768.805
663.99	706.97	774.135	764.145	635.545	691.65	819.66	809.2	764.635	766.37
625.185	703.91	756.62	777.075	681.83	677.55	828.475	807.86	774.175	754.78
647.765	703.04	769.67	768.855	698.905	697.485	837.6800000000001	807.61	770.915	736.97
669.485	685.37	752.545	787.9	725.71	713.575	850.43	769.395	787.405	738.725
676.02	699.355	739.625	793.885	711.275	703.585	809.655	753.66	766.415	744.505
721.6800000000001	705.575	753.205	801.05	698.22	690.16	805.495	747.5699999999999	779.27	721.25
712.38	696.725	771.9300000000001	809.8149999999999	650.895	687.345	779.045	742.0	752.43	710.415
697.885	714.595	744.505	791.725	656.665	668.89	757.86	739.955	752.355	733.54
696.04	729.05	741.315	779.32	650.72	677.825	729.86	767.64	761.305	736.1949999999999
690.56	727.69	764.11	751.45	646.51	669.92	763.445	768.765	787.31	711.425
690.79	724.96	784.4350000000001	757.88	643.725	709.33	767.9	773.69	791.245	746.91
684.0	712.225	796.4350000000001	749.165	675.39	680.695	756.015	783.29	804.56	698.63
667.73	715.8199999999999	797.86	772.59	689.625	647.29	766.01	797.905	813.735	681.88
674.925	644.505	763.9449999999999	766.39	668.19	676.75	760.6	756.075	790.715	697.26
737.6	653.245	741.81	741.32	692.955	676.895	746.505	762.77	778.14	704.745
740.475	657.225	720.135	718.625	677.98	663.7	755.475	763.73	811.65	714.995
710.485	672.81	731.24	718.28	690.765	681.12	773.85	753.1500000000001	805.21	710.925
738.575	661.885	769.31	701.245	726.655	722.515	782.8149999999999	751.335	791.63	720.815
729.325	722.59	802.24	694.585	728.495	697.885	791.59	771.4100000000001	780.115	709.885
722.02	715.5550000000001	837.44	719.86	743.14	704.34	777.5649999999999	746.8100000000001	758.95	685.785
701.19	710.535	845.22	731.0	764.485	708.81	740.08	707.63	721.23	659.545
737.805	703.355	835.205	748.855	725.98	673.22	730.62	686.965	715.42	635.91
733.46	691.245	831.2	763.63	686.675	665.465	721.73	666.705	697.33	644.215
706.02	694.195	798.885	758.31	715.35	672.705	722.845	656.98	711.055	632.5500000000001
685.63	699.095	791.3100000000001	733.95	709.125	673.725	725.48	651.68	715.72	615.78
639.28	688.625	784.79	734.345	717.255	682.745	759.965	699.18	726.26	623.78
648.205	697.165	762.4350000000001	705.47	726.0699999999999	713.275	773.085	731.495	735.37	661.21
613.74	715.16	744.35	712.855	744.955	703.53	776.655	761.315	756.405	660.67
645.875	718.07	763.98	745.285	739.015	695.235	764.345	758.075	760.065	670.405
636.645	696.605	777.795	756.275	769.3199999999999	696.55	785.39	758.32	787.785	740.19
710.17	698.405	782.1850000000001	729.4300000000001	768.95	672.89	776.825	743.98	785.905	704.115
690.15	697.345	821.14	720.91	784.71	682.865	758.715	736.84	801.615	703.115
670.96	704.335	813.07	747.465	754.88	700.6	743.03	729.645	794.885	704.28
646.045	691.3299999999999	797.71	721.155	707.23	716.275	738.48	747.77	781.26	711.085
652.61	680.235	774.955	711.845	673.835	699.74	732.76	743.815	755.72	728.225
646.805	714.15	755.75	729.175	655.945	722.16	743.415	736.99	749.315	727.88
649.0799999999999	720.94	749.84	750.505	636.895	697.605	744.94	736.725	747.865	733.6700000000001
680.585	710.355	721.785	765.84	631.32	678.62	761.91	738.42	761.175	701.845
657.88	692.685	749.675	763.7	670.315	691.505	763.38	749.675	752.355	685.96
680.03	717.76	749.3149999999999	772.39	670.11	710.75	789.87	791.075	747.415	668.895
690.81	706.315	742.405	770.025	722.495	696.855	793.4300000000001	790.555	752.805	708.225
696.17	690.61	741.855	760.73	716.565	659.095	795.61	811.5699999999999	742.275	699.24
693.725	659.045	768.9	766.945	735.55	628.94	802.265	808.965	722.865	706.615
700.105	657.67	751.755	772.14	701.115	647.265	816.54	787.0550000000001	726.915	736.165
710.645	627.62	769.66	771.52	685.475	630.155	777.46	743.17	757.4250000000001	727.345
694.1850000000001	612.735	756.005	784.27	676.79	671.265	738.625	750.51	724.04	760.63
708.3050000000001	633.785	748.895	777.855	680.76	689.635	742.37	723.675	710.46	775.74
687.005	661.075	741.83	741.95	703.41	715.08	725.48	716.32	739.435	757.75
695.77	662.245	730.29	726.815	718.985	701.71	723.02	734.8	764.32	756.92
664.44	689.33	711.66	732.505	745.635	697.1800000000001	737.865	739.445	727.08	713.24
663.89	692.545	739.58	723.3050000000001	732.545	671.37	744.65	747.065	764.54	713.3
669.515	679.6949999999999	768.52	722.265	728.855	660.245	709.86	764.03	777.94	697.79
672.555	674.825	774.205	729.485	712.05	653.315	673.885	764.565	763.075	694.29
686.15	687.395	769.455	737.7	697.015	662.865	682.3299999999999	758.645	729.96	693.205
645.075	697.925	779.245	747.305	687.3	629.85	747.24	771.53	772.525	726.2
652.92	710.58	779.0	743.485	704.465	662.49	755.985	763.215	750.84	720.92
654.265	733.64	744.23	737.23	699.9399999999999	621.44	740.81	758.45	748.8199999999999	671.525
646.64	722.115	724.99	768.73	657.22	619.495	735.905	780.6	743.185	675.5699999999999
631.17	731.455	712.745	763.955	674.765	629.055	716.15	804.15	743.22	682.8
636.88	705.575	732.42	757.625	684.365	677.545	735.6949999999999	821.07	729.905	679.4
626.505	705.58	754.215	752.605	729.29	685.69	734.65	828.0550000000001	721.24	652.095
647.675	681.495	767.91	763.7	723.685	682.015	771.395	805.95	695.98	711.725
644.65	664.42	784.91	730.705	760.945	692.775	773.5	789.895	679.145	702.42
669.52	670.05	791.26	741.945	756.705	699.025	765.8	793.35	714.28	718.9399999999999
673.54	633.67	765.935	715.825	746.295	700.71	772.35	765.11	704.4300000000001	719.455
688.665	638.485	739.215	707.765	770.0600000000001	686.75	777.685	743.5500000000001	706.55	704.08
652.975	697.72	733.16	725.975	747.89	675.89	773.17	791.225	697.79	739.015
648.1	733.6899999999999	729.2	739.65	718.05	673.025	772.68	803.395	669.52	697.45
610.28	677.86	746.175	745.105	684.285	641.5	775.805	795.55	678.895	705.785
668.28	695.465	751.965	746.485	694.16	655.015	752.0699999999999	784.935	663.39	675.085
639.83	706.09	760.8199999999999	749.93	633.31	682.67	740.715	790.3199999999999	663.865	676.355
630.05	685.4	750.9	722.755	651.12	688.115	748.2	758.095	678.4300000000001	693.515
632.49	666.455	769.03	741.085	649.215	682.045	745.0	715.97	702.54	744.73
646.125	723.0550000000001	777.265	732.78	686.325	699.92	739.53	704.9	730.54	749.98
655.87	701.395	737.78	738.87	670.385	697.98	740.59	713.565	738.43	740.6
683.135	692.065	732.83	772.56	691.75	700.615	715.865	716.665	753.47	742.8100000000001
697.62	701.025	732.045	779.38	704.085	695.91	711.39	711.71	749.0699999999999	713.53
751.07	698.385	714.435	754.485	711.015	695.745	710.13	730.71	706.125	712.0
762.29	667.095	708.17	759.26	705.965	702.755	711.16	744.265	735.055	709.865
759.575	656.165	743.45	788.065	710.09	692.3	716.115	756.645	717.2	735.795
730.09	685.35	714.445	767.685	712.515	655.81	732.38	783.285	736.48	751.145
715.745	688.67	719.935	772.325	753.925	621.49	736.4449999999999	814.115	734.3050000000001	756.63
691.64	702.015	743.255	776.19	725.245	668.125	730.805	836.28	771.4350000000001	739.3
670.845	700.35	740.015	753.15	725.16	678.565	730.49	828.975	723.4200000000001	737.85
668.99	717.36	736.6949999999999	730.295	699.78	683.475	731.47	794.39	742.73	737.48
687.745	721.33	745.115	723.925	705.61	697.73	737.475	783.085	742.52	725.93
691.565	724.07	760.54	725.615	686.225	665.73	759.0	748.4449999999999	734.04	677.375
705.71	717.335	758.29	743.565	699.27	663.585	759.195	723.99	736.62	685.64
728.665	692.31	751.39	753.085	705.475	654.08	791.105	730.385	772.785	687.595
671.83	673.79	768.46	751.925	709.875	654.78	790.315	762.6	769.35	691.02
660.995	628.695	802.9250000000001	763.43	717.8050000000001	694.045	789.88	763.045	799.875	709.915
683.855	643.05	810.735	754.42	715.9200000000001	700.45	765.2	805.2149999999999	779.975	728.855
623.5649999999999	656.245	788.905	754.8199999999999	709.085	715.615	772.975	819.015	763.145	679.52
633.135	658.015	772.86	724.1949999999999	729.59	678.475	738.84	823.53	747.195	643.475
634.78	653.905	752.645	720.975	694.9350000000001	668.925	738.305	820.4	739.19	650.415
672.865	641.29	773.325	748.84	713.61	701.195	747.59	825.425	715.89	651.03
667.24	609.685	765.83	763.425	711.725	695.015	752.985	795.775	733.8	655.5550000000001
691.24	679.72	758.465	767.985	731.055	667.17	751.345	797.765	732.755	653.535
698.1800000000001	668.6	769.2	811.84	724.43	692.825	764.595	808.325	767.415	728.11
670.225	644.575	793.295	804.0699999999999	724.22	705.225	770.04	786.7	776.21	730.3050000000001
691.775	706.53	760.49	798.64	739.095	689.64	767.935	779.745	757.62	739.395
671.34	720.1949999999999	748.055	780.49	742.7	683.375	772.23	766.34	753.7	733.63
644.915	710.115	764.625	769.95	688.355	683.62	787.22	761.39	753.725	738.81
627.59	726.7	773.32	761.58	687.245	704.705	767.0	741.36	692.64	744.68
648.575	706.42	759.36	767.06	692.21	692.99	765.945	751.68	709.16	735.17
667.89	702.395	745.815	731.595	702.495	721.225	759.61	775.145	714.425	727.935
678.34	691.065	751.3149999999999	728.245	707.12	738.05	744.99	797.04	720.775	736.735
705.465	694.67	743.23	727.9	694.17	731.115	713.88	783.16	725.595	745.64
714.25	697.77	724.31	726.705	675.0799999999999	729.725	698.235	784.42	735.205	707.44
709.31	727.5	748.865	735.58	692.92	711.17	693.565	794.55	733.655	713.685
705.6	714.16	758.72	757.295	700.315	712.7	671.835	773.97	750.2	724.835
