# Supplementary material for: Iterative improvement in the automatic modular design of robot swarms
Source: PeerJ Comput Sci. 2020 Dec 7;6:e322. doi: 10.7717/peerj-cs.322 (PMC7924708; doi:10.7717/peerj-cs.322)
Supplement: Supplemental Information 1 — Data sorted in directories by budget and design method. Each folder contains the file controller.txt containing a textual representation of the instances of control software generated for the configuration described by the folders. The file scores.csv contains a comma separated list with the performances of each instance of control software. [file peerj-cs-06-322-s001.zip › experiments_12_5k/BT_guided_shelter_random/scores.csv]

Design	Simulation	Pseudoreality	Reality
	823.22	700.1899999999999
	728.92	714.69
	753.265	725.1899999999999
	778.85	763.42
	692.11	757.635
	688.39	610.265
	728.055	637.485
	682.19	544.9399999999999
	728.86	788.2
	719.515	789.735
