# Supplementary material for: Iterative improvement in the automatic modular design of robot swarms
Source: PeerJ Comput Sci. 2020 Dec 7;6:e322. doi: 10.7717/peerj-cs.322 (PMC7924708; doi:10.7717/peerj-cs.322)
Supplement: Supplemental Information 1 — Data sorted in directories by budget and design method. Each folder contains the file controller.txt containing a textual representation of the instances of control software generated for the configuration described by the folders. The file scores.csv contains a comma separated list with the performances of each instance of control software. [file peerj-cs-06-322-s001.zip › experiments_12_5k/BT_guided_shelter_random/score_development.csv]

51.385	89.445	31.715	60.0	1.575	42.32	173.69	81.255	78.53999999999999	89.28999999999999
49.07	87.255	30.78	421.52	20.66	45.75	167.79500000000002	81.38	79.05	89.31
46.055	76.99	32.825	412.45	38.475	53.38	214.15	169.425	78.15	94.705
54.625	106.725	33.81	413.195	37.805	97.1	214.355	164.195	105.68	104.045
55.315	84.905	32.785	383.84	74.555	154.735	218.505	166.315	102.86	112.24
51.18	106.96	33.425	412.33	58.625	136.475	218.545	170.245	219.77	115.575
50.019999999999996	119.885	35.58	412.615	66.33500000000001	167.72	218.11	169.485	530.425	139.26999999999998
74.98	88.41	34.825	426.355	73.85	147.23	213.92000000000002	166.94	549.11	136.51999999999998
72.995	88.65	34.215	409.495	71.28	121.745	213.29	182.74	569.11	182.745
72.7	108.525	34.105	456.67	72.385	98.46000000000001	273.11	202.235	558.45	176.915
99.975	105.185	33.25	446.93	68.795	129.12	281.795	198.27	550.935	177.655
92.13	89.765	33.58	457.335	66.92	98.24	323.37	199.29	566.095	184.79
101.525	88.105	38.515	454.66	61.015	119.285	310.42	195.68	577.945	190.71
86.97500000000001	100.35	36.655	459.105	61.895	89.365	304.06	193.73499999999999	562.83	191.875
114.47500000000001	105.925	33.115	449.8	74.715	94.97500000000001	312.215	197.32999999999998	574.98	196.66
111.92	121.64	29.855	456.22	120.0	67.695	316.24	195.585	587.84	186.85
110.005	84.69500000000001	38.415	444.77	108.0	46.545	344.365	192.165	579.975	188.655
118.3	121.515	40.14	440.17	84.0	25.495	340.28999999999996	186.75	567.535	194.255
119.705	112.745	43.315	433.015	78.0	50.925000000000004	354.805	184.845	560.365	158.995
96.06	111.505	44.295	416.475	66.0	33.24	358.44	187.25	597.21	187.875
92.74	70.725	44.475	427.225	71.125	51.805	360.32	187.22	615.74	188.36
104.74	79.19	42.955	415.855	65.51	52.26	377.54	188.70499999999998	599.745	182.46
85.27	86.105	44.205	419.175	78.645	102.345	380.57	194.89499999999998	592.245	174.135
82.305	119.84	38.7	443.58	78.645	124.55	370.835	196.89	590.61	167.935
117.48	127.375	36.63	443.475	75.7	115.595	393.78999999999996	191.28	564.805	171.07
108.79	212.27	35.25	423.055	77.825	110.38	392.28999999999996	188.005	551.915	169.565
104.825	194.315	40.005	439.9	73.145	117.925	385.68	185.265	540.845	171.73
99.49	204.425	37.34	472.225	68.125	122.925	386.25	179.03	546.6850000000001	175.85999999999999
103.28	213.47	39.165	430.715	74.125	102.97	398.71999999999997	179.54	566.415	183.65
91.47	207.125	51.96	425.34	74.795	90.665	375.59	183.06	540.67	186.59
94.155	220.13	57.49	442.25	60.67	91.06	372.86	189.82	556.105	181.44
90.555	209.945	58.71	451.605	72.67	80.57000000000001	373.59	195.675	579.225	175.655
84.12	220.515	56.97	440.78000000000003	66.67	72.47	376.33	198.195	625.45	174.225
94.47	228.27	56.815	464.0	70.6	68.115	339.59499999999997	196.45	617.5699999999999	173.015
97.305	293.34000000000003	62.335	436.475	86.34	76.545	351.09	195.125	621.67	172.4
96.46000000000001	275.245	60.14	589.05	74.34	78.44	358.055	193.76999999999998	595.14	174.535
117.36	232.18	95.045	588.9449999999999	69.72	80.425	419.62	190.525	598.765	177.93
177.2	217.755	95.36	597.04	75.73	87.255	409.995	194.275	592.01	418.635
198.13	221.24	87.25999999999999	597.105	82.75	107.085	388.13	197.065	592.225	435.69
245.62	208.16	79.895	615.595	78.765	93.45	413.585	198.49	612.36	437.54
233.57999999999998	262.605	82.39	600.6949999999999	83.165	91.335	401.52	197.71	684.155	437.385
549.92	355.08	61.254999999999995	596.335	67.32000000000001	72.175	470.96	197.57999999999998	660.65	444.42
556.91	293.51	82.675	590.77	68.27	74.895	705.495	193.23499999999999	680.865	430.695
560.92	271.075	81.475	596.39	54.56	179.915	688.93	189.84	655.62	418.18
557.22	262.085	73.275	583.265	59.415	176.71	664.005	185.255	643.055	418.255
573.875	329.365	178.79999999999998	593.99	96.215	178.135	597.155	180.625	663.91	417.075
574.7	361.165	215.23	586.155	91.99	185.225	560.52	187.345	640.325	418.77
557.595	329.94	250.59	596.17	83.18	192.745	571.46	192.45	620.48	413.88
557.475	339.77	243.045	605.74	75.13	197.325	607.65	188.195	657.78	407.01
568.05	370.675	204.315	613.565	74.185	296.185	592.005	198.695	653.0699999999999	420.81
545.095	339.2	174.665	596.09	90.075	296.575	627.815	199.99	685.2049999999999	412.89
537.45	338.3	162.3	601.175	79.805	301.18	658.54	195.04500000000002	670.63	429.585
564.095	284.9	171.41	579.135	92.715	321.88	616.29	191.315	685.275	444.405
573.145	234.645	168.39499999999998	551.33	82.63	278.75	596.075	196.835	650.885	454.0
592.225	185.04	206.33	550.415	81.395	275.795	604.605	190.685	663.705	457.215
597.97	188.505	215.69	571.205	76.06	264.43	569.7	191.54500000000002	710.64	457.855
586.155	135.9	218.17	565.915	76.115	269.675	583.015	191.98	673.69	465.95
570.11	236.375	224.025	591.87	65.44	288.215	587.36	197.7	653.88	459.33
558.8199999999999	256.635	217.22	600.565	103.565	367.12	585.695	192.465	624.245	442.26
548.865	253.325	201.865	563.825	162.485	335.915	597.89	194.805	602.43	428.25
557.085	203.16	244.19	584.205	131.93	337.11	588.77	192.05	540.625	422.585
613.89	240.20499999999998	295.68	566.84	108.84	348.025	567.77	193.415	622.9	412.27
597.6850000000001	212.935	294.57	596.605	115.055	319.12	574.585	190.835	652.42	414.905
582.34	228.18	247.52	618.05	113.22	368.785	695.815	187.87	728.6899999999999	435.93
581.215	236.185	235.81	633.95	92.935	398.7	643.39	191.555	755.135	444.47
580.27	275.65500000000003	262.02	622.135	83.47	443.13	637.41	195.25	759.645	454.595
593.025	261.365	236.76	634.73	102.17999999999999	436.645	623.515	197.405	762.995	457.165
588.33	238.88	216.19	595.485	111.685	420.055	661.805	196.82999999999998	771.065	452.0
597.97	335.32	206.5	577.92	98.015	412.68	583.485	202.335	778.02	529.25
612.825	331.1	208.36	572.515	104.81	410.49	581.365	198.725	756.51	527.645
620.09	286.51	192.815	583.7049999999999	115.34	392.525	576.55	197.625	774.245	551.89
632.9449999999999	253.975	204.485	613.535	107.03	397.575	531.81	196.41	785.0	542.4300000000001
632.975	296.53499999999997	235.88	645.6	110.645	407.95	551.6899999999999	199.41	760.595	532.835
644.63	256.595	236.225	636.215	114.63	413.39	604.65	196.57999999999998	734.335	527.125
626.405	225.955	198.815	634.215	103.695	402.435	596.92	195.88	743.53	516.36
652.3100000000001	233.07	201.99	621.815	85.785	417.6	604.87	187.49	735.66	521.785
651.05	257.0	209.62	615.59	86.19	361.185	622.18	188.785	730.395	550.645
677.625	217.13	196.945	559.32	102.235	379.81	607.325	192.37	731.35	570.86
657.515	311.3	185.76	587.5699999999999	100.625	356.8	651.14	192.985	712.25	591.4350000000001
644.68	296.03	185.55	615.205	109.645	354.17	600.655	197.545	697.64	589.6
608.825	304.575	180.605	582.425	145.52	371.685	601.23	203.505	690.615	587.79
608.655	329.765	213.20499999999998	582.6	156.755	375.90999999999997	632.515	199.4	690.645	602.895
583.555	322.365	240.35	608.465	139.005	386.83	663.46	198.805	700.975	587.265
574.9	239.375	267.895	600.555	134.18	439.445	572.14	202.485	724.3	569.245
608.875	263.455	243.305	605.27	127.58	435.535	576.39	208.35	734.145	592.035
618.65	247.245	277.825	625.875	125.415	390.81	585.04	201.495	724.795	571.17
600.21	174.72	248.74	626.335	130.145	406.395	579.88	201.32	713.12	567.4399999999999
610.425	143.32500000000002	214.595	657.1949999999999	152.86	383.21	594.475	194.145	729.235	574.0
639.855	400.01	194.41	660.585	154.155	365.78	619.46	192.5	747.08	576.3199999999999
633.925	367.28	214.505	666.01	143.67000000000002	394.355	651.97	188.835	747.205	550.0
631.765	358.465	240.86	651.845	163.05	437.04	632.84	189.58	769.525	563.335
635.45	326.88	255.95000000000002	643.47	129.335	495.275	647.095	192.05	786.5	564.3050000000001
637.02	313.425	243.49	621.985	106.195	502.05	613.415	192.925	772.125	556.64
617.07	284.76	199.675	628.87	105.625	530.785	628.63	190.21	750.085	553.1850000000001
598.1	308.64	259.63	616.86	88.02	545.835	618.52	190.105	738.895	550.38
585.785	338.745	241.825	637.905	70.715	547.9300000000001	581.395	186.22	745.46	547.035
607.2	339.755	240.355	650.75	84.935	558.655	646.69	188.275	747.245	547.84
626.35	361.42	263.4	649.165	86.91499999999999	571.66	596.355	186.37	769.02	536.515
644.4	356.195	270.975	633.07	321.04	547.885	570.915	183.34	760.6949999999999	561.1
657.045	300.145	361.655	649.135	320.79	553.44	555.105	180.73	762.555	572.06
691.32	283.59499999999997	322.335	630.835	319.525	537.115	605.155	186.615	763.155	572.215
679.03	294.695	283.665	599.33	308.905	518.91	622.725	186.685	773.1	570.9449999999999
645.525	273.135	265.735	587.87	310.495	492.63	674.7950000000001	190.165	765.535	589.2049999999999
641.795	313.91	219.275	596.845	318.18	479.44	670.6850000000001	192.07	761.3249999999999	571.135
629.14	325.535	242.35	602.045	313.61	455.15500000000003	689.98	194.235	790.485	553.985
593.8	330.95	291.005	615.21	292.96500000000003	430.02	685.785	217.395	786.205	554.585
592.18	336.38	242.615	636.64	310.18	425.235	699.825	221.81	784.59	527.59
594.745	354.21	218.265	660.73	309.24	421.52	696.685	221.075	781.075	526.395
585.1	362.24	217.205	641.375	304.715	401.5	719.27	221.965	778.21	528.03
586.61	381.745	272.51	623.535	284.93	402.695	718.845	252.375	761.965	692.305
600.635	367.24	252.85	633.62	283.785	386.265	656.99	250.585	795.12	675.67
594.5600000000001	335.93	268.7	594.82	272.18	392.77	616.78	241.39	804.53	687.55
605.6850000000001	346.215	253.695	567.845	268.015	409.63	567.425	231.005	798.925	681.11
620.595	356.905	244.755	559.095	276.52	399.47	564.285	225.115	798.5899999999999	659.75
620.5600000000001	350.115	226.045	573.53	302.935	424.935	548.16	226.025	812.925	666.44
614.8	357.35	226.975	561.54	306.09499999999997	444.175	607.6999999999999	524.15	787.785	676.835
614.21	383.39	235.39499999999998	591.295	300.825	496.865	611.095	515.655	785.375	668.235
598.07	385.315	246.76	584.355	306.925	500.705	654.935	584.73	771.745	672.35
593.28	369.57	329.71500000000003	613.065	330.32	495.805	599.665	582.66	762.2	695.97
599.885	351.37	322.11	611.225	321.055	469.02	626.52	583.185	723.825	687.355
601.34	368.255	324.495	606.71	319.755	488.63	626.645	606.83	746.17	680.97
595.465	363.425	324.315	607.305	352.24	449.795	618.51	586.64	753.06	681.32
622.635	367.855	382.495	630.605	350.925	443.245	594.89	568.505	758.63	699.685
610.26	373.24	398.355	619.305	297.725	487.655	632.385	553.675	767.5550000000001	696.455
592.5	389.06	393.90999999999997	619.6949999999999	322.89	430.815	611.04	558.545	753.775	726.845
607.675	372.42	357.46999999999997	626.3299999999999	318.115	396.40500000000003	623.64	538.87	734.295	723.835
626.225	383.97	404.49	624.375	305.57	418.71000000000004	635.54	570.075	727.89	721.965
623.745	368.83	381.125	581.035	305.315	440.04	623.515	573.115	769.96	711.595
604.745	336.1	336.135	586.99	325.035	426.435	601.105	544.295	745.785	731.73
631.645	343.435	360.815	588.21	308.47	463.83	579.415	535.64	785.175	716.735
616.105	339.05	357.72	584.1	288.51	455.435	583.45	494.83	791.15	663.51
620.97	329.795	373.63	602.81	297.59	427.57	593.78	494.775	775.89	682.435
611.085	320.21	333.23	612.595	295.64	432.415	617.4399999999999	471.01	773.755	657.91
654.84	327.26	329.325	604.64	296.63	459.505	642.6999999999999	486.585	778.525	662.77
682.135	346.02	372.015	602.08	319.335	444.825	635.465	492.26	771.905	669.22
675.885	374.865	363.915	615.96	332.71	440.985	612.06	544.31	777.535	692.655
677.14	375.925	336.36	591.93	659.78	478.075	585.525	522.745	796.44	702.41
672.605	384.825	373.145	590.915	645.045	469.205	578.54	520.605	762.98	723.885
660.675	382.015	389.34	598.315	625.78	428.47499999999997	566.545	612.75	770.98	707.695
631.38	506.73	366.955	589.9449999999999	619.25	464.68	607.275	626.365	755.515	715.49
646.72	483.76	416.995	583.0649999999999	619.28	413.25	602.485	607.19	758.555	705.16
632.71	491.78	425.01	581.7	587.72	405.155	571.94	592.54	732.42	698.615
643.735	474.06	431.03	597.24	617.8199999999999	424.315	575.41	601.56	746.415	704.255
653.31	467.5	402.485	586.345	608.635	453.91999999999996	616.24	638.755	751.68	682.105
639.89	460.31	390.3	619.335	607.985	447.60499999999996	640.565	593.775	740.13	702.3
641.515	470.125	380.375	629.595	597.49	500.02	656.69	591.91	742.545	725.535
656.59	475.07	357.36	626.1	606.73	476.425	603.03	629.935	761.23	720.955
649.39	475.875	371.015	618.065	580.44	498.44	612.0550000000001	631.995	759.7	703.55
634.96	489.395	382.005	617.08	595.15	446.815	606.175	598.11	754.465	754.065
654.615	491.98	370.415	611.94	601.955	407.7	600.995	607.69	781.655	727.895
647.32	506.145	418.92	634.3199999999999	617.115	343.105	605.0450000000001	582.64	753.615	692.5
639.825	496.88	438.52	639.725	599.665	368.56	669.63	551.325	744.6800000000001	669.095
650.865	486.0	476.815	653.48	703.3	324.495	657.23	525.935	711.975	688.82
656.475	484.87	497.415	664.515	758.375	382.585	655.315	616.615	741.47	644.105
628.72	506.015	502.875	644.02	761.995	412.905	661.775	635.875	727.13	641.39
650.935	491.48	506.325	618.775	765.8	417.405	653.265	602.87	722.3	644.3000000000001
645.915	491.645	497.725	625.275	727.84	415.785	619.09	573.145	712.4	648.915
619.9	510.255	508.39	621.2049999999999	723.725	458.97	597.89	613.885	745.365	656.72
611.22	553.8299999999999	490.805	599.11	724.375	450.115	602.005	610.84	752.005	636.015
616.885	539.24	479.65000000000003	602.68	696.705	456.315	602.24	603.015	764.145	643.34
588.475	533.92	477.605	607.52	689.6	460.835	574.105	646.81	762.275	650.6800000000001
578.365	509.31	497.475	588.0649999999999	680.115	521.18	570.76	665.25	772.62	648.15
592.79	484.115	496.005	555.17	708.51	500.415	587.045	654.75	783.72	624.59
597.8050000000001	504.245	484.875	564.85	720.99	499.33	552.77	682.625	748.88	620.585
600.32	498.84000000000003	471.415	573.0649999999999	746.215	491.235	517.3	663.99	742.9	622.625
607.095	513.805	470.12	557.265	741.3	490.78000000000003	516.695	645.205	745.505	608.54
634.64	487.17	459.615	575.64	753.01	472.07500000000005	517.915	635.91	739.385	612.23
614.965	497.41499999999996	446.43	617.775	730.0	477.37	524.82	639.705	716.08	616.825
615.96	517.845	458.82	613.135	729.92	493.935	551.265	602.1800000000001	767.165	610.13
593.22	522.92	461.595	611.025	731.675	539.885	581.355	636.66	757.04	611.74
581.77	524.32	474.4	612.89	743.79	556.06	592.15	591.795	757.63	625.42
562.035	510.555	454.33500000000004	618.09	737.37	521.07	580.655	582.635	762.59	596.255
586.45	521.315	474.36	611.395	758.025	507.065	588.635	542.515	753.34	608.64
565.015	518.55	488.88	617.595	725.96	515.185	584.215	596.86	764.495	623.23
604.915	505.7	450.73	608.125	716.095	514.01	638.12	544.6899999999999	787.145	625.075
631.55	516.73	441.315	614.345	710.845	523.435	626.055	543.475	794.995	619.26
642.275	539.395	550.415	585.28	712.555	532.025	653.75	540.27	795.36	652.795
630.325	526.495	547.705	574.425	681.855	526.865	644.9449999999999	557.895	805.665	649.6999999999999
651.465	502.15500000000003	545.72	584.74	688.435	533.175	618.825	538.045	809.73	642.1949999999999
617.675	538.59	539.545	575.085	725.45	551.755	587.8	519.125	798.71	627.3199999999999
592.95	514.315	548.59	560.15	720.72	550.145	617.35	529.865	795.225	615.23
559.4399999999999	496.25	544.5	571.145	731.005	550.2	588.835	537.315	784.965	608.105
586.84	479.765	548.705	584.345	746.415	565.165	585.55	503.095	793.74	604.09
577.92	459.475	548.545	570.255	775.595	576.07	610.47	536.125	771.5550000000001	610.4449999999999
622.975	467.985	567.975	572.1850000000001	766.95	562.38	609.345	521.615	760.5550000000001	623.28
624.275	464.83	570.58	599.905	770.795	569.145	560.27	576.62	764.3	632.805
629.5550000000001	486.85	590.71	616.465	764.555	577.2	566.975	547.94	767.885	617.64
613.405	503.425	576.68	606.69	741.95	581.16	576.26	545.665	769.495	616.035
622.03	509.76	570.51	604.69	728.205	541.97	575.055	467.725	788.305	602.98
606.935	495.19	583.6949999999999	606.06	718.75	554.25	580.155	469.65	793.9	616.02
610.015	532.365	583.0649999999999	582.535	725.035	551.05	635.79	523.27	788.495	634.82
615.035	519.485	563.11	558.73	726.33	537.77	665.64	529.875	778.405	641.555
615.29	500.28000000000003	583.96	579.795	739.275	576.005	686.22	531.91	757.695	640.37
649.635	480.79	593.93	570.245	733.65	592.935	674.965	589.4350000000001	717.53	649.42
648.025	526.5	590.575	586.33	729.875	587.62	665.005	596.925	723.8050000000001	627.03
665.025	525.26	576.53	576.11	719.04	568.075	663.415	620.165	704.24	634.145
655.135	535.41	585.5	611.55	723.315	565.215	639.615	605.895	701.3050000000001	644.515
656.44	530.045	563.42	652.24	721.925	549.815	670.56	621.195	694.5550000000001	633.295
645.145	538.535	555.155	675.495	706.775	556.5600000000001	659.305	605.96	703.27	610.58
645.755	513.63	595.715	691.035	757.0600000000001	560.07	670.585	663.665	714.47	595.16
635.495	499.525	612.66	694.405	738.915	583.635	675.53	662.075	744.88	585.205
649.585	484.61	618.935	680.985	716.91	576.19	672.645	674.495	754.275	589.615
654.94	473.86	617.645	674.46	728.745	552.415	661.61	683.03	793.41	593.085
649.345	512.385	632.63	686.05	757.315	537.125	677.02	690.22	787.03	618.735
655.015	515.865	626.565	638.86	745.0699999999999	536.83	620.75	640.99	775.22	661.085
665.3	522.37	620.885	668.525	751.47	554.67	621.45	642.55	759.615	671.235
648.615	507.84000000000003	605.025	656.02	781.175	529.99	596.105	655.0699999999999	749.415	673.565
631.4	486.2	616.35	654.25	778.88	535.83	528.105	661.12	741.225	666.85
646.025	495.40999999999997	625.24	648.425	777.3	599.115	516.89	644.6949999999999	768.33	663.025
626.785	497.755	607.35	678.14	770.94	618.185	548.73	659.245	757.45	666.755
627.04	483.125	616.66	634.42	768.54	605.12	537.64	633.27	760.52	689.71
621.74	486.175	599.82	627.92	752.2	596.96	572.555	618.965	753.6700000000001	662.655
636.58	487.605	576.77	628.6899999999999	768.63	595.775	577.18	610.825	749.48	682.16
637.775	488.55	574.375	607.915	781.005	581.585	592.31	666.58	742.815	689.36
643.82	502.43	568.545	595.64	793.465	551.385	558.475	644.095	760.89	674.175
643.665	499.205	565.6	594.375	793.21	543.74	592.91	637.04	743.4	663.05
651.41	497.07	571.465	591.525	799.58	548.17	587.815	637.66	754.685	683.8149999999999
652.505	530.13	570.455	590.365	772.035	525.195	607.895	659.545	732.465	656.135
669.895	523.47	602.175	658.825	756.9449999999999	578.22	592.975	599.975	759.745	639.02
701.17	534.51	608.535	664.09	761.625	579.11	637.22	609.04	738.28	653.59
701.96	547.24	594.28	658.6850000000001	761.885	573.395	607.515	617.52	757.115	654.805
701.345	561.03	586.98	691.355	760.96	561.035	591.165	619.9	765.275	633.17
685.215	545.86	603.855	695.325	760.78	562.375	620.525	608.64	780.24	649.375
643.47	536.74	616.125	662.885	749.59	606.625	614.675	618.01	755.825	666.175
634.99	514.73	674.37	664.595	755.02	612.53	602.95	630.655	764.415	675.035
611.58	508.40500000000003	660.36	665.8199999999999	777.225	611.23	547.745	641.13	744.8	709.77
601.73	488.095	673.785	639.315	764.9449999999999	598.735	571.35	652.9	731.45	737.58
614.35	505.575	650.735	646.275	784.525	598.06	570.35	654.935	739.82	764.295
638.89	513.1800000000001	621.6800000000001	667.31	789.475	601.835	606.39	616.155	741.9100000000001	740.075
624.595	507.08000000000004	611.73	679.965	770.395	605.75	640.495	620.71	734.77	712.6899999999999
606.56	505.185	625.86	676.275	758.045	577.715	676.05	591.12	757.525	765.085
608.605	524.605	633.79	691.01	785.645	593.055	640.335	582.88	769.16	747.175
633.645	490.295	636.105	670.725	766.6	579.725	632.735	562.49	775.545	747.82
620.555	477.25	640.08	674.545	781.89	577.755	629.52	594.73	776.4	743.235
627.4	474.09499999999997	719.68	674.595	789.5	572.215	596.05	626.21	796.495	742.575
624.6899999999999	480.28	734.7	690.345	790.47	543.545	638.68	659.36	775.185	728.525
664.105	477.805	731.83	688.5	780.92	500.22	663.06	662.215	759.11	695.25
638.215	498.71	731.355	694.985	791.4	491.035	646.0	670.175	763.735	657.435
649.11	489.32	736.98	655.835	792.385	541.455	627.965	700.835	773.7	686.79
653.2950000000001	479.485	732.825	641.2	799.505	535.14	639.27	714.685	747.45	688.23
675.72	483.64	717.885	650.545	786.27	547.16	616.495	684.14	745.92	688.355
644.35	467.65500000000003	731.34	627.595	774.09	532.815	615.975	668.12	768.235	728.45
666.885	461.095	720.29	636.89	767.875	526.395	626.735	618.18	743.0699999999999	741.66
651.755	466.0	730.53	658.19	717.125	527.4	613.435	594.1949999999999	768.14	697.89
650.765	459.35	753.92	646.91	719.1850000000001	570.975	629.35	561.355	784.415	683.215
657.9399999999999	422.95	782.4300000000001	632.75	732.96	572.155	627.835	603.755	765.255	686.8
667.75	420.21000000000004	773.475	647.655	722.205	559.64	628.665	584.13	758.68	687.755
670.77	437.375	781.0550000000001	634.285	734.665	567.255	634.16	622.7	766.34	710.445
686.42	439.29	763.135	658.675	775.345	517.08	659.735	598.595	751.14	739.445
677.5	441.45	771.96	679.095	755.6949999999999	514.37	667.01	617.57	727.025	780.92
646.0	513.43	737.805	697.015	757.685	485.0	646.71	614.64	767.885	812.25
656.075	536.33	722.335	706.43	792.12	481.51	596.145	612.695	751.12	811.13
644.755	514.055	682.38	706.045	764.745	474.795	583.255	621.58	769.905	797.8100000000001
637.34	530.135	708.39	685.04	759.66	504.93	550.115	611.575	740.37	797.1750000000001
624.9	518.56	676.25	668.895	771.145	509.305	533.255	634.97	748.625	767.205
647.8050000000001	493.805	697.155	621.26	764.715	504.235	557.0	647.445	748.61	751.6700000000001
692.735	483.73	690.46	631.0	726.285	493.235	572.41	624.03	756.065	741.965
677.765	498.6	732.375	622.58	740.48	498.93	499.815	618.805	765.98	788.61
647.04	476.835	741.16	598.5	750.925	496.075	543.4	645.695	741.205	776.755
642.03	486.01	768.77	603.795	749.9	506.15999999999997	569.055	617.865	722.34	798.155
641.86	491.44	739.705	613.0	741.095	514.295	569.825	600.76	728.6949999999999	759.39
728.795	482.49	731.91	597.655	756.49	530.725	573.735	644.685	740.255	755.325
731.755	450.825	728.81	618.54	762.315	571.99	612.67	619.63	713.775	717.46
743.83	471.835	726.815	627.98	765.225	551.45	637.595	608.47	718.09	738.0500000000001
727.27	488.49	693.495	646.765	762.745	549.0699999999999	592.7	585.445	736.64	718.635
723.23	462.56	690.875	664.895	774.93	544.27	606.075	589.875	730.04	736.1850000000001
716.8	473.545	706.56	664.89	763.285	555.915	623.86	540.995	721.4	741.4350000000001
736.55	517.765	719.4	651.02	764.45	548.75	656.185	524.9200000000001	716.52	723.28
729.485	509.05	717.275	688.6949999999999	762.045	544.99	662.145	535.1850000000001	719.44	723.395
734.87	512.495	736.88	682.6899999999999	748.815	546.675	660.05	510.15500000000003	750.37	713.4
732.13	519.695	778.205	680.615	737.875	538.6800000000001	640.225	476.11	743.94	707.2049999999999
746.105	504.215	774.01	672.015	771.6800000000001	553.39	651.2	564.535	746.755	693.615
762.13	515.2	768.635	658.125	749.315	574.115	628.485	595.64	752.135	705.0799999999999
801.375	518.875	756.185	678.54	737.09	589.6700000000001	587.48	612.525	750.615	717.735
739.04	514.14	761.235	669.97	770.525	583.025	581.4350000000001	617.02	755.19	768.325
779.79	533.3199999999999	722.37	676.46	797.29	562.0350000000001	545.53	661.6800000000001	760.0450000000001	754.685
775.995	544.765	746.865	653.355	763.935	566.745	508.02500000000003	606.375	750.39	766.595
755.875	533.85	741.66	681.9	780.435	571.165	503.31	590.285	762.15	772.2
716.205	507.42	746.855	655.815	753.285	585.865	574.8100000000001	555.255	750.87	690.0
753.27	494.835	735.705	656.97	730.455	586.48	514.19	580.4350000000001	752.255	663.71
772.9	466.71500000000003	743.475	636.24	739.53	592.405	562.06	526.98	748.68	705.945
771.4	461.92	750.515	630.325	754.57	585.59	583.985	552.2	752.66	691.095
746.235	456.615	745.17	634.39	759.64	563.04	556.825	557.555	739.2	694.4350000000001
738.035	474.65	726.39	637.315	789.7	592.145	552.685	573.355	764.11	772.035
709.0	487.2	716.285	623.32	806.125	600.635	559.745	556.915	749.495	769.64
696.49	511.88	727.845	625.11	772.745	607.43	557.46	584.18	732.285	779.54
698.525	513.975	737.125	638.99	767.445	616.765	533.735	572.83	719.1800000000001	793.4
710.76	535.6850000000001	709.81	626.945	773.175	622.73	594.755	588.76	693.215	800.1800000000001
747.73	527.76	752.17	635.14	777.405	596.59	597.45	596.01	696.39	767.725
752.14	531.63	752.56	660.59	760.21	593.195	643.79	570.58	695.145	748.35
740.855	517.485	739.485	653.85	775.935	572.145	678.69	553.4449999999999	695.045	726.675
729.38	508.90000000000003	735.52	671.605	763.855	586.245	661.45	554.045	706.2	711.23
755.975	497.33500000000004	762.25	681.345	759.12	566.175	600.985	526.3149999999999	716.27	719.38
728.64	496.505	740.025	668.71	746.985	566.855	629.0500000000001	523.65	697.45	725.79
710.51	507.775	752.665	650.4399999999999	766.12	551.4300000000001	659.12	577.915	695.6700000000001	766.09
722.51	514.775	741.2	672.765	772.97	561.425	615.04	563.015	701.48	736.605
734.365	535.99	723.93	716.025	784.005	580.825	580.61	568.5	715.33	727.315
712.82	546.41	745.23	735.3199999999999	766.785	561.84	661.2	596.715	715.87	700.585
742.53	536.12	753.465	752.42	766.475	553.45	618.905	592.5550000000001	725.99	717.72
763.5450000000001	508.635	732.52	758.83	765.49	535.33	607.9	612.695	720.245	711.59
742.95	486.225	749.555	742.525	768.795	520.01	570.02	616.035	717.8000000000001	702.33
734.51	475.52	762.35	732.895	751.86	575.86	612.81	656.38	707.825	713.06
752.12	492.215	757.55	739.875	750.94	615.5	613.99	628.345	743.985	719.24
732.505	510.655	765.115	738.6899999999999	749.69	611.675	552.185	635.835	756.59	680.59
722.48	507.105	776.49	712.9449999999999	719.12	597.785	566.365	599.505	749.83	641.195
780.985	522.405	787.895	710.78	713.94	613.175	594.155	612.325	755.23	684.34
785.28	532.8	774.175	735.245	729.845	612.49	594.39	572.26	747.79	683.09
726.965	500.59	764.2	732.14	727.085	608.98	532.39	579.285	706.415	671.6850000000001
726.06	478.36	740.905	738.635	735.655	567.775	602.415	577.62	686.79	705.935
732.46	475.87	737.67	731.67	774.58	573.02	582.75	604.865	675.45	734.245
721.45	453.385	714.485	723.685	777.39	570.86	639.21	601.42	665.285	740.095
715.435	428.81	718.68	695.425	779.215	553.25	614.84	624.96	663.9449999999999	760.61
771.73	417.235	716.35	712.485	785.35	556.565	635.665	620.09	686.3149999999999	801.305
803.95	426.8	738.675	703.445	798.915	594.385	615.875	579.975	723.33	772.54
799.985	445.56	732.63	733.81	756.78	577.58	645.745	580.65	701.7	774.0
786.37	458.885	728.7	738.38	745.36	523.815	613.825	584.26	721.38	757.985
758.645	460.86	750.72	783.285	737.655	544.91	638.44	572.035	715.91	768.51
746.395	479.49	767.38	762.53	752.875	536.075	608.23	579.28	735.41	768.7950000000001
750.235	473.78	747.4449999999999	760.14	743.41	539.77	616.15	622.805	734.705	784.065
731.73	488.635	728.5649999999999	753.9	768.13	580.0600000000001	586.295	618.14	742.78	786.215
756.725	496.09	734.52	748.745	756.92	581.995	566.47	595.77	731.2	780.325
794.44	512.35	718.205	717.325	780.245	545.94	564.1850000000001	592.54	736.4	760.09
797.625	491.06	717.965	729.05	766.67	539.905	523.55	623.755	718.39	724.95
792.22	476.1	740.1700000000001	743.495	753.255	543.1	532.36	617.9	698.925	726.825
803.73	448.96	776.0600000000001	735.45	748.325	538.1949999999999	515.205	578.715	742.91	717.22
798.365	423.03	780.675	743.775	757.9399999999999	567.9449999999999	481.995	571.74	744.5699999999999	718.08
800.225	396.91	782.13	765.08	714.36	562.025	495.91	578.925	733.75	720.3050000000001
787.375	390.265	775.26	759.065	740.955	562.835	548.555	587.62	704.1949999999999	753.125
784.705	401.82	776.1	775.225	750.375	584.56	597.88	560.895	721.9	758.64
779.425	430.885	760.955	782.325	758.29	564.0	631.415	614.35	697.345	742.295
732.9	445.695	757.075	770.85	775.415	570.025	667.99	657.69	685.905	755.495
727.225	466.355	760.92	753.4649999999999	807.695	551.35	585.295	656.105	656.79	770.135
731.08	495.045	770.8199999999999	785.925	766.525	555.465	605.705	652.155	695.155	757.99
725.43	481.12	753.57	755.475	755.655	567.445	591.47	673.56	683.665	753.3100000000001
720.8	472.335	737.545	754.0799999999999	750.17	582.48	570.135	613.315	697.56	769.285
759.095	478.805	717.59	763.725	729.255	593.185	544.87	585.82	685.845	724.63
778.825	491.93	690.285	761.105	726.505	580.75	623.28	570.165	732.19	713.85
762.605	491.145	702.69	735.575	722.97	580.795	576.44	558.05	734.84	717.04
781.73	539.795	707.415	748.08	757.22	568.175	611.095	558.4350000000001	709.225	717.55
759.485	532.33	698.88	752.165	762.915	546.23	584.905	625.31	673.705	729.225
738.53	515.32	720.6899999999999	746.435	774.765	568.15	615.74	659.215	702.375	761.64
711.74	476.99	730.905	755.615	798.115	588.625	609.29	658.11	674.765	757.565
745.625	483.2	700.785	737.915	787.5799999999999	591.04	647.925	660.66	679.635	755.035
730.48	505.695	717.905	748.535	784.175	597.345	588.595	619.115	727.575	756.395
736.065	502.53000000000003	729.255	756.345	776.765	585.8	581.54	627.775	759.705	735.1800000000001
741.565	506.94	737.41	763.11	804.11	562.3199999999999	573.27	616.495	717.87	736.17
754.505	542.04	756.115	757.69	764.745	545.0649999999999	588.225	587.33	739.325	755.535
722.04	545.575	752.52	772.0699999999999	807.615	542.64	573.26	597.39	711.34	743.1800000000001
750.775	510.375	734.73	784.05	776.435	606.925	610.745	604.07	695.2	745.74
778.6	508.71500000000003	758.325	779.915	770.835	606.08	626.555	557.9	673.405	766.005
767.215	509.7	769.215	771.575	759.245	630.155	592.565	559.245	720.12	800.01
778.185	498.59	732.46	738.435	764.985	622.115	550.55	603.115	697.18	786.64
803.125	516.475	728.67	726.965	753.88	614.375	579.79	593.765	703.38	811.235
794.35	518.62	721.905	717.545	754.975	590.16	596.865	582.655	694.33	815.965
759.895	517.59	714.785	698.1	747.09	579.295	624.395	601.98	718.74	813.1
754.375	517.29	713.72	688.4449999999999	726.04	571.155	615.845	592.355	699.98	784.93
747.63	525.995	722.595	757.545	732.315	580.675	605.38	576.18	710.055	783.76
718.845	504.275	749.355	763.24	704.725	586.57	634.245	602.41	689.095	761.615
744.985	521.125	741.155	743.845	715.895	568.8	581.765	587.305	709.585	767.48
756.4300000000001	527.87	759.28	757.21	741.865	586.775	556.5550000000001	650.1	691.655	772.79
778.3100000000001	538.62	774.71	759.755	748.965	609.885	621.155	667.07	692.83	770.24
744.27	510.235	789.035	738.6899999999999	736.34	589.965	670.865	668.005	673.04	770.155
751.11	497.825	792.425	744.465	754.36	616.905	597.5	642.81	695.74	743.345
749.33	485.045	830.79	766.265	765.315	590.41	622.485	649.555	701.2	757.15
757.56	483.38	801.68	737.55	760.1800000000001	600.95	614.73	633.665	712.395	738.34
729.31	477.99	786.47	766.215	772.295	579.545	572.65	586.305	718.89	738.585
756.28	501.145	771.12	780.525	755.6800000000001	576.615	547.68	576.5	746.51	744.785
787.795	498.475	765.265	763.35	764.885	583.575	581.37	561.035	735.235	764.78
768.115	539.86	749.77	717.04	744.715	609.9449999999999	570.97	564.89	723.91	753.375
780.75	533.78	764.015	726.665	751.72	592.135	508.675	535.96	713.21	760.585
785.155	530.92	763.7	706.97	754.105	627.04	557.84	550.33	710.145	768.455
799.835	525.88	783.025	686.365	803.825	628.715	593.585	553.78	710.135	759.11
772.41	545.745	783.765	669.93	807.795	664.93	596.54	570.485	731.195	776.32
794.4549999999999	521.225	760.73	683.67	816.255	664.655	600.945	550.03	738.72	770.005
787.965	512.435	753.6800000000001	666.75	809.955	679.255	648.48	511.235	754.825	790.875
805.745	517.7	772.225	693.965	834.245	674.425	588.54	554.1	745.525	776.605
781.37	512.255	774.06	722.27	811.335	675.895	602.895	575.025	730.025	782.065
793.995	513.0	760.295	722.245	791.385	667.72	614.08	601.0	734.27	802.495
779.405	517.435	771.525	745.99	798.785	664.755	623.6	614.08	753.76	787.835
790.945	536.805	769.595	773.285	733.08	665.525	612.195	636.705	737.175	767.45
807.5550000000001	627.93	779.63	771.965	735.295	662.24	608.07	630.965	747.915	755.345
804.46	622.52	764.29	754.245	726.365	683.9	595.015	651.46	760.535	734.3199999999999
796.465	629.165	776.35	771.97	738.715	669.315	552.15	659.395	732.355	725.005
772.64	623.0	762.83	737.465	724.99	667.53	559.85	664.46	740.03	746.275
722.16	635.285	744.98	736.0	775.955	678.845	587.685	674.085	708.645	744.64
703.92	658.745	744.395	728.595	738.895	685.04	614.47	668.125	702.085	780.09
712.95	636.745	778.6	731.415	738.395	710.02	574.73	612.11	707.8	777.085
711.57	647.44	781.0	742.52	730.615	691.69	614.585	574.235	693.0	786.04
732.375	650.03	760.0799999999999	785.605	697.73	682.32	616.135	556.06	707.425	775.62
751.06	634.985	775.8149999999999	763.025	714.495	676.5699999999999	607.68	531.5699999999999	742.585	795.49
740.89	603.755	805.22	765.715	731.51	667.265	626.205	561.08	743.365	767.73
759.89	630.865	789.2	745.46	739.17	676.48	650.895	632.4399999999999	773.295	759.915
773.31	622.265	768.62	731.235	759.47	646.18	655.665	592.35	815.315	754.135
769.375	613.875	779.235	736.795	790.985	651.285	630.345	606.36	809.79	767.165
792.81	645.23	757.16	729.92	758.82	678.045	635.465	617.255	811.67	753.855
807.6949999999999	661.64	717.26	723.955	719.925	680.74	610.99	581.59	840.535	774.215
784.76	636.48	707.87	743.17	698.48	736.6949999999999	624.45	555.695	806.72	782.645
779.705	613.155	702.51	765.17	686.12	734.535	621.72	612.645	806.09	784.535
769.075	623.38	687.345	743.67	639.7	732.675	635.44	595.715	800.275	751.9
749.92	635.96	703.4300000000001	771.71	657.44	708.135	646.9	596.405	784.975	769.515
763.095	632.145	710.585	782.41	700.74	654.435	647.215	596.25	772.965	740.925
752.5	660.595	688.285	753.06	722.505	628.85	620.64	586.1949999999999	775.135	736.98
728.175	666.41	699.15	703.5699999999999	722.04	629.225	589.315	550.185	747.865	723.57
733.685	675.56	722.895	710.38	778.81	642.715	593.75	520.215	761.44	733.055
756.9	647.49	731.1899999999999	682.515	752.565	656.3199999999999	587.43	638.565	749.245	715.715
737.1949999999999	645.25	733.025	670.4449999999999	768.91	675.645	595.24	654.445	716.6949999999999	738.74
750.96	648.155	742.685	723.205	770.275	676.47	619.31	672.69	714.29	730.01
739.505	641.38	751.335	759.16	736.685	685.28	638.515	703.65	698.98	757.515
744.46	710.55	755.585	769.5699999999999	738.08	681.105	613.97	703.725	717.16	778.7950000000001
758.1899999999999	724.855	782.93	781.3	733.2	691.13	630.11	632.8050000000001	722.19	787.755
791.3149999999999	724.415	802.41	798.68	706.245	691.765	639.0699999999999	619.47	721.81	769.23
763.615	738.785	791.465	766.87	682.005	684.68	634.835	615.92	718.5600000000001	791.29
810.965	719.88	774.5	792.325	704.375	671.305	650.02	577.065	731.91	793.19
817.175	696.755	758.3299999999999	779.235	738.025	645.975	664.01	584.625	697.8050000000001	795.25
788.19	684.655	758.38	783.61	742.95	671.76	652.305	639.77	708.955	788.89
757.175	709.34	750.4	745.835	747.265	662.835	627.62	620.73	743.875	805.555
754.04	702.865	754.945	753.42	771.6850000000001	691.465	561.16	599.92	758.77	782.555
745.105	728.7	761.9300000000001	732.73	770.08	730.565	518.085	633.58	771.785	780.365
723.145	759.545	773.75	744.18	733.985	735.055	535.865	637.59	772.2	755.375
747.265	753.94	755.565	731.61	749.705	670.72	562.15	638.345	772.845	744.61
776.7850000000001	777.58	733.9	740.32	741.0699999999999	692.945	578.47	621.075	741.565	722.755
783.825	715.665	733.725	723.235	726.4	693.675	609.2	639.515	732.31	736.785
781.13	719.26	725.9	714.315	740.55	695.525	640.355	625.215	706.73	717.49
800.725	690.485	722.135	709.955	796.105	685.655	622.0	605.355	726.54	712.915
792.725	678.63	749.55	743.865	795.845	716.52	578.25	600.355	741.075	722.245
785.115	643.58	729.8199999999999	755.81	810.14	713.235	587.14	631.11	740.01	731.62
770.12	673.925	732.83	765.585	810.205	727.35	596.75	626.32	757.135	710.105
773.47	657.47	720.835	791.755	797.1949999999999	718.72	596.305	668.37	775.65	730.195
763.725	726.415	753.44	778.83	766.215	680.65	631.105	623.335	740.795	773.525
758.735	762.285	729.04	758.075	768.645	670.81	657.06	572.43	739.35	792.73
747.84	797.46	772.155	780.715	749.835	675.365	643.42	543.78	748.63	779.0550000000001
747.245	824.685	788.935	795.2	746.985	706.78	639.17	532.9	693.7	795.94
729.885	821.87	809.785	786.5699999999999	736.455	725.73	628.055	528.8199999999999	725.75	780.915
730.995	794.74	799.44	775.31	750.34	738.575	612.625	582.78	748.71	732.955
727.665	752.43	801.97	772.965	757.845	738.83	621.835	610.365	741.53	715.37
699.88	700.04	803.195	775.61	755.4300000000001	743.11	630.28	636.4300000000001	768.33	693.83
712.415	682.75	784.47	781.0	776.16	754.145	643.665	680.185	779.33	678.755
736.025	676.975	769.01	776.665	783.44	742.94	651.1800000000001	679.44	782.195	689.605
729.485	658.17	746.0	810.4300000000001	768.125	733.9	643.11	682.98	794.3050000000001	734.975
737.8	665.535	732.36	817.35	783.64	729.61	629.12	669.215	802.5450000000001	744.67
768.2	682.49	736.09	798.3100000000001	784.875	734.795	592.88	613.09	799.205	771.72
734.565	698.24	750.105	778.065	767.485	720.385	484.21500000000003	577.515	806.495	772.215
729.23	707.405	757.365	777.495	743.705	710.9	455.805	600.25	828.335	722.77
740.69	699.915	787.4649999999999	760.555	764.355	709.345	421.01	588.865	805.695	746.79
735.285	728.81	779.985	742.39	747.405	718.625	428.12	580.295	825.3	746.235
742.675	740.14	787.0799999999999	736.245	738.58	719.915	466.05	584.92	825.245	725.385
770.305	739.735	771.4449999999999	707.095	712.18	725.41	538.56	606.855	796.145	735.91
758.705	735.56	758.765	723.3	680.965	723.97	528.745	582.955	775.88	756.135
753.65	730.655	734.115	701.6850000000001	659.82	720.145	569.12	584.29	793.4649999999999	756.79
748.405	714.89	749.62	707.995	648.325	663.48	598.815	605.855	771.0849999999999	775.235
745.03	707.8299999999999	708.535	703.65	662.34	709.415	579.34	576.64	766.665	796.3299999999999
740.365	738.59	711.795	729.62	702.36	702.8050000000001	529.195	640.495	815.5899999999999	786.825
735.355	754.095	698.715	726.095	715.14	689.95	510.855	611.245	796.305	793.1899999999999
727.045	756.58	701.685	727.28	718.04	706.615	492.96	653.675	792.94	798.135
726.9549999999999	775.43	692.48	765.175	740.275	714.435	503.265	628.4	771.3050000000001	814.545
723.355	756.245	724.36	774.96	741.045	715.265	507.05	626.74	754.6600000000001	795.605
703.455	724.825	721.385	770.2	753.0649999999999	730.79	537.14	648.155	748.715	773.43
721.735	730.965	746.435	740.605	754.555	750.995	618.005	653.465	726.07	786.54
738.13	735.67	755.6	751.845	740.735	725.74	624.04	628.42	721.695	785.55
725.42	737.405	753.84	734.345	756.785	711.165	604.545	587.47	724.015	772.025
705.63	738.75	754.825	724.37	749.2	693.1949999999999	604.285	609.4300000000001	711.47	755.205
695.965	782.305	773.125	731.6	765.28	682.16	525.72	636.615	715.355	786.65
752.16	760.86	789.27	732.775	773.33	680.4	516.5649999999999	617.945	738.335	776.755
733.4399999999999	771.1	809.0699999999999	748.56	753.75	671.005	494.51	590.995	732.27	767.21
732.035	735.45	803.745	743.73	757.445	689.54	514.42	596.575	736.845	762.83
753.685	767.67	789.9549999999999	752.825	772.575	663.43	546.745	626.165	725.655	779.785
749.845	738.25	778.625	760.465	730.45	657.44	603.9	626.73	729.9549999999999	760.55
732.4549999999999	750.25	757.04	772.275	732.325	662.23	591.9300000000001	614.41	742.43	747.17
743.765	736.47	748.305	778.95	740.3149999999999	664.975	628.245	642.075	750.455	735.85
730.41	743.04	753.265	773.655	725.755	665.905	612.835	657.27	749.665	761.225
732.185	740.395	766.22	763.835	706.66	704.635	606.735	622.2	750.995	775.355
744.4	759.025	758.605	754.22	711.22	692.235	596.015	602.63	784.245	784.27
750.55	767.6700000000001	768.93	763.525	721.635	705.65	617.07	603.48	787.08	801.325
750.655	771.37	746.265	753.715	731.22	714.0	621.195	611.12	792.165	800.225
757.31	772.02	753.56	768.68	760.75	708.535	594.36	590.1850000000001	797.29	799.0699999999999
748.035	749.0550000000001	759.01	780.87	755.03	698.155	563.69	603.355	800.465	777.74
747.61	720.2950000000001	753.705	757.1	789.05	678.9399999999999	562.495	559.03	794.38	757.085
765.8100000000001	716.9350000000001	748.495	741.705	788.435	697.995	558.065	573.94	773.85	763.41
761.945	694.29	755.33	721.575	771.62	697.2	535.915	564.48	756.415	769.805
742.09	686.065	753.105	719.795	748.875	674.75	553.435	575.125	737.095	750.2
707.84	689.515	753.1850000000001	733.105	761.0	678.07	556.36	557.375	702.24	751.635
717.455	722.015	734.955	747.33	742.65	736.055	551.825	589.095	689.66	788.05
689.115	710.855	730.9	754.45	739.23	763.67	539.92	594.9	721.33	757.8199999999999
679.135	743.045	752.075	760.21	745.725	735.985	573.29	598.45	724.85	756.8
683.435	734.33	743.525	773.35	713.1700000000001	747.39	606.16	616.3	747.81	755.38
694.275	753.585	721.04	769.035	680.4200000000001	743.755	598.425	592.235	764.3	764.985
706.815	732.84	739.25	780.225	689.015	732.395	594.38	606.835	733.665	737.535
735.15	770.275	753.105	786.185	697.98	734.16	595.17	599.1	701.12	727.065
748.39	753.375	739.09	781.27	689.295	733.615	544.29	536.26	709.185	723.5550000000001
743.37	763.315	739.0699999999999	770.89	728.46	713.205	606.555	517.785	721.135	726.31
758.705	759.08	728.335	733.38	750.38	665.215	549.665	559.455	730.56	692.65
740.32	762.025	733.77	730.3	763.665	673.34	516.605	573.78	743.655	710.24
727.825	732.425	716.455	723.795	789.35	663.505	504.555	580.85	732.21	744.735
735.465	711.295	727.29	707.55	775.56	678.365	524.64	651.8	718.04	725.7049999999999
766.97	728.83	738.62	719.085	761.01	676.275	515.655	642.105	744.24	746.88
755.36	704.73	761.92	752.45	769.81	702.155	547.93	616.49	767.8	757.755
754.87	710.555	758.45	743.475	755.02	684.86	567.92	618.635	783.11	729.135
759.925	707.375	769.965	742.645	728.78	687.075	593.55	626.92	812.27	723.675
738.01	728.0	736.915	782.05	765.73	679.995	615.025	636.85	819.73	755.405
751.935	734.455	729.595	788.8	759.575	673.3	631.545	628.14	818.455	726.865
780.76	766.49	724.025	796.25	765.89	691.935	618.575	647.455	819.89	722.915
765.19	757.01	739.315	795.115	779.41	704.6800000000001	693.265	628.06	808.015	751.035
767.425	746.81	717.24	794.82	787.375	696.795	703.79	593.06	804.195	760.82
771.43	753.625	703.79	767.03	784.975	695.0	704.425	568.12	796.205	755.54
761.025	732.61	701.71	726.535	785.565	753.485	671.95	582.795	792.815	763.28
737.235	718.08	713.47	703.545	773.195	740.89	638.73	579.67	752.715	804.23
768.585	711.4	751.0	724.885	773.31	713.63	629.065	607.27	757.485	766.365
763.36	734.44	750.245	727.905	790.58	686.1899999999999	570.75	625.89	765.0899999999999	760.32
789.81	736.655	769.22	741.4	788.6	677.08	552.76	650.945	762.415	736.46
795.015	733.575	770.48	753.83	808.675	675.905	515.175	653.155	744.875	724.73
792.08	733.1	758.6700000000001	774.93	796.58	704.365	576.465	630.415	767.51	694.635
775.64	755.615	742.745	778.745	784.205	712.455	579.025	622.995	781.87	736.63
783.4	752.63	779.3199999999999	757.165	755.645	719.52	579.715	621.365	804.72	734.1750000000001
764.68	757.645	793.49	757.41	746.96	712.775	595.83	565.6899999999999	790.32	743.89
770.615	759.74	800.515	756.45	742.77	726.685	639.055	572.7	826.54	764.59
791.0	741.3	790.54	748.63	730.495	734.645	607.515	597.69	827.9	785.955
790.26	726.72	771.155	766.05	717.98	690.775	562.3	595.205	818.905	767.215
815.645	735.13	763.945	773.17	720.25	695.795	569.45	585.155	779.755	754.075
820.9449999999999	741.01	759.135	793.47	719.9	731.905	526.095	613.46	799.48	767.545
800.79	784.34	756.515	771.43	706.81	720.64	553.615	615.94	799.49	764.0649999999999
784.83	802.87	757.46	748.61	719.29	650.84	580.785	609.71	810.5	761.24
786.105	816.915	750.475	741.025	723.445	672.39	563.55	607.53	802.72	772.06
741.575	823.965	756.285	763.475	739.425	696.0	603.035	635.52	805.88	767.775
718.845	796.755	748.025	745.815	717.94	689.705	651.25	614.37	800.57	777.405
713.6	768.86	738.895	747.105	702.04	675.52	639.55	606.995	772.765	783.4449999999999
724.195	765.82	774.73	757.05	697.7	720.265	578.655	634.8199999999999	776.02	803.86
714.09	790.325	755.715	770.73	697.015	717.03	645.515	614.145	759.93	809.66
730.06	765.4449999999999	753.76	782.115	670.655	730.33	633.765	593.84	751.665	836.33
746.84	789.66	757.505	800.03	714.3050000000001	728.76	600.745	602.68	746.965	795.06
747.01	772.035	746.21	794.155	743.56	717.585	594.895	597.145	764.88	787.385
702.33	774.765	748.48	789.96	738.95	702.09	643.245	580.645	766.365	775.225
733.465	745.965	746.99	792.58	772.675	689.66	598.83	551.54	791.02	750.63
729.79	763.06	755.195	769.17	797.61	715.645	581.98	566.2	793.105	729.065
736.415	743.775	702.82	764.305	818.775	723.12	626.855	579.69	785.6949999999999	757.01
744.485	756.89	713.995	776.355	825.95	754.5699999999999	638.82	563.4	756.075	753.605
757.22	761.41	743.51	787.525	827.135	759.49	677.23	560.975	741.18	737.05
783.725	754.25	742.38	764.85	804.54	766.715	653.125	618.61	722.33	749.1949999999999
785.825	760.3149999999999	745.06	752.86	783.275	745.185	662.185	609.01	724.67	738.5
768.03	793.2	756.485	740.78	752.04	716.525	609.6949999999999	611.34	750.005	738.775
787.535	819.635	775.675	760.365	740.96	734.23	560.225	597.3199999999999	760.125	730.585
802.35	816.26	782.525	766.345	757.405	733.985	522.33	585.22	753.975	746.58
803.735	792.89	762.525	788.625	775.4	745.3399999999999	562.28	526.6899999999999	721.51	766.855
797.705	774.2	747.12	802.75	769.21	736.38	537.285	524.865	699.94	767.425
796.17	770.85	731.705	792.13	791.3	748.015	527.79	493.13	691.55	751.29
769.24	762.99	686.84	778.1800000000001	789.6	752.465	627.625	528.3199999999999	707.15	751.4
758.63	757.21	704.46	739.52	804.365	747.375	634.73	572.8149999999999	725.76	746.95
715.84	776.895	714.955	718.035	778.855	726.825	612.19	616.885	727.46	711.6949999999999
723.985	776.58	721.745	695.275	790.025	736.625	623.155	597.7	724.59	731.61
723.875	759.205	730.975	677.385	794.535	744.465	648.185	642.7	732.37	732.445
714.005	744.3100000000001	746.56	677.085	788.745	763.535	638.405	647.655	711.01	759.965
715.165	755.425	739.55	705.185	766.935	760.35	652.135	612.4	688.245	739.265
737.545	764.62	728.01	714.21	747.365	705.555	663.605	611.23	707.685	747.12
750.15	752.42	731.21	706.0699999999999	740.595	715.38	651.45	614.4399999999999	734.68	750.39
748.48	762.075	741.925	728.345	708.44	723.08	628.655	608.355	723.985	770.515
758.89	769.22	732.085	713.915	701.83	707.67	594.275	601.095	764.635	746.18
759.495	780.95	699.3	712.525	689.925	719.575	559.47	591.39	754.6949999999999	772.865
756.375	792.865	724.13	700.5	703.89	795.275	600.1800000000001	602.285	778.65	801.325
739.165	820.29	724.405	734.175	714.17	794.65	648.715	620.515	775.74	818.485
757.375	834.1	720.905	748.69	721.585	748.88	609.715	631.075	785.29	781.055
771.16	817.405	727.91	762.09	721.46	735.9449999999999	631.5500000000001	653.245	767.295	772.375
773.5649999999999	793.77	764.98	770.235	725.385	719.38	569.5600000000001	646.895	808.285	762.575
776.12	759.925	748.49	771.765	751.22	696.025	544.3000000000001	677.425	780.255	763.105
781.185	733.885	759.43	742.705	731.42	694.43	482.255	685.255	759.405	767.825
791.53	695.695	743.875	729.45	768.68	719.85	625.42	699.695	762.365	799.67
772.31	704.69	753.31	734.245	794.11	725.145	666.285	686.745	744.4	813.88
755.835	720.875	722.66	734.51	829.765	742.78	655.465	688.585	739.41	808.56
757.335	725.28	719.5	762.605	798.88	760.555	653.66	648.985	739.845	802.675
774.475	755.235	736.405	778.98	804.21	740.865	683.6850000000001	616.655	734.275	780.355
763.29	762.015	762.45	824.285	782.215	732.665	636.3100000000001	611.305	749.24	743.34
777.465	757.45	751.03	811.725	783.38	737.9200000000001	620.485	613.3	755.5699999999999	742.6
762.9350000000001	743.9	759.27	821.605	740.865	717.6850000000001	640.66	603.365	758.1	753.5450000000001
743.3	758.015	769.115	792.315	739.425	694.27	637.505	602.78	770.01	776.83
728.07	729.375	761.685	782.925	730.165	712.11	615.1	626.745	743.61	771.585
752.005	718.3199999999999	754.565	722.095	747.34	693.38	601.805	625.3050000000001	744.09	786.28
764.855	706.545	767.22	708.95	711.02	702.47	629.0799999999999	637.025	742.85	775.75
790.615	707.245	748.58	660.6	737.03	694.005	593.755	637.915	753.66	782.43
808.485	727.005	749.495	655.345	741.19	701.73	554.945	624.07	717.77	762.3
782.6949999999999	720.82	756.86	666.215	773.575	687.015	565.75	586.655	738.3299999999999	760.835
770.08	747.205	726.96	704.37	726.565	729.735	620.705	624.94	731.265	753.375
747.16	776.285	727.17	726.52	733.275	734.355	611.63	590.745	743.11	759.8199999999999
736.43	761.51	737.395	730.125	721.18	744.16	626.435	543.415	722.755	754.31
726.975	729.175	752.375	759.5	742.095	733.41	614.825	601.51	733.135	758.925
742.61	755.655	732.24	754.92	730.91	757.545	635.88	551.04	740.1800000000001	777.43
753.755	782.3199999999999	733.11	735.75	737.945	736.145	606.46	553.645	748.815	780.485
743.795	762.1	719.8	733.595	737.08	735.27	584.945	558.655	730.6750000000001	770.39
727.065	766.04	702.74	764.945	732.575	729.165	599.42	609.2	741.71	752.585
714.655	804.995	720.585	750.58	738.6949999999999	725.84	627.53	612.025	766.475	759.21
709.0600000000001	802.665	734.365	776.04	732.135	722.42	619.73	672.475	765.4300000000001	738.56
698.445	770.71	740.325	785.75	747.84	722.615	647.855	643.81	730.33	728.535
692.86	780.94	775.64	773.08	749.845	723.45	625.42	662.66	742.495	740.59
705.44	769.13	794.29	762.275	763.65	726.1850000000001	637.73	641.65	723.81	719.035
698.16	752.0	813.825	731.5600000000001	740.115	720.905	615.765	640.555	720.09	711.1800000000001
703.85	758.115	795.0	718.14	747.68	751.04	668.03	597.71	700.6949999999999	708.355
708.825	795.72	794.73	697.75	716.22	721.92	635.475	600.485	714.11	703.13
714.715	792.725	786.755	715.3100000000001	737.725	714.075	647.685	577.77	728.81	693.9449999999999
690.735	799.525	747.565	705.89	726.11	728.46	611.93	613.19	740.4	744.67
737.415	791.625	760.1	722.02	760.055	713.04	622.3149999999999	602.115	771.37	762.575
719.9	782.795	724.5550000000001	685.615	767.13	687.6800000000001	588.98	601.96	772.495	775.79
701.325	759.675	721.175	708.005	776.895	676.265	649.65	634.855	768.32	769.25
738.355	750.14	726.31	705.815	756.195	701.035	630.02	642.965	739.33	775.995
758.28	759.95	757.465	710.285	758.4250000000001	711.655	650.765	650.595	751.515	753.725
726.08	762.36	727.175	720.755	726.65	759.4399999999999	645.71	615.22	736.625	727.76
734.075	752.0600000000001	756.045	747.565	724.055	761.75	650.8	575.075	753.98	757.1600000000001
755.6	757.9300000000001	723.695	734.79	724.145	769.23	661.12	565.38	751.985	774.855
769.3299999999999	751.165	697.0649999999999	749.25	720.225	718.26	699.65	556.065	757.905	771.755
752.375	735.07	671.265	719.905	700.51	708.945	704.26	541.465	760.405	778.69
768.5649999999999	758.9300000000001	672.155	725.72	723.315	709.3100000000001	720.665	559.865	775.11	783.08
756.495	749.175	675.025	743.5699999999999	742.055	712.625	727.88	573.65	779.47	777.64
747.715	756.355	683.285	753.91	759.86	673.075	714.495	563.72	789.785	786.375
729.36	757.655	685.005	743.55	753.225	719.8	693.255	521.565	798.985	765.23
752.765	764.53	691.81	759.91	744.03	669.02	714.645	498.175	806.175	781.59
770.66	737.335	729.895	752.155	733.405	649.765	702.785	518.66	787.985	809.12
765.4300000000001	748.5450000000001	715.035	734.085	704.455	665.945	696.97	554.705	770.33	802.83
755.625	727.47	743.55	729.91	741.365	678.67	698.38	536.61	752.785	807.33
776.2	748.615	726.46	750.295	728.0600000000001	649.735	695.465	515.05	733.02	808.15
784.375	761.7	749.37	756.23	699.995	657.79	662.485	543.005	734.79	763.755
767.985	774.575	718.395	768.095	701.94	631.0649999999999	665.25	557.2	723.89	740.325
767.925	780.42	707.84	779.96	739.5	629.4	669.885	550.415	733.92	697.05
779.375	790.715	713.31	772.065	717.24	645.68	642.675	576.955	738.0550000000001	689.885
797.625	774.01	752.545	738.995	753.125	653.125	626.755	596.985	748.515	718.78
786.0	786.14	722.935	767.13	742.2	630.725	622.095	599.9449999999999	723.845	716.42
802.09	776.59	738.155	761.47	745.625	699.8	637.72	606.42	732.825	712.175
802.295	773.0799999999999	771.51	734.4300000000001	747.14	699.36	653.685	650.925	721.605	744.085
788.01	754.505	780.855	736.26	758.29	661.15	680.685	625.835	709.145	729.69
761.475	749.09	781.125	739.72	729.175	637.235	689.615	625.885	724.275	712.45
766.465	699.705	759.715	726.28	730.6800000000001	638.57	709.175	638.025	716.475	737.205
736.395	704.585	755.86	739.48	735.665	664.19	674.255	643.955	714.895	734.31
708.43	703.6850000000001	750.665	752.955	697.28	649.295	654.57	618.58	712.37	735.565
708.9	703.22	737.52	774.065	677.09	659.3149999999999	645.165	604.4350000000001	714.93	758.9449999999999
717.005	693.855	751.4	798.005	694.91	693.72	636.94	607.705	709.94	756.83
689.97	727.705	792.925	796.155	710.095	676.6949999999999	640.36	577.1	736.265	777.415
684.65	723.355	784.15	771.795	710.21	610.61	656.91	543.79	744.905	792.535
696.5550000000001	735.845	761.85	766.16	727.685	638.77	657.09	565.455	736.81	773.645
704.81	757.325	755.505	728.39	779.18	660.6949999999999	657.535	603.885	744.85	755.16
698.455	778.39	745.23	704.655	745.5699999999999	656.335	652.095	565.41	764.085	745.1800000000001
712.6949999999999	771.52	748.66	706.075	710.995	667.6949999999999	670.66	585.835	761.9350000000001	723.32
709.23	783.215	746.335	709.865	710.295	730.1949999999999	681.22	587.97	762.925	695.935
720.49	765.735	761.19	710.215	756.96	719.27	677.395	563.555	781.23	701.935
730.765	761.19	771.25	744.005	763.495	722.645	694.455	564.22	801.46	717.985
741.9200000000001	750.41	776.8	729.38	787.6999999999999	717.705	701.245	598.965	784.64	722.51
730.48	741.655	753.71	725.145	777.465	674.72	688.78	633.99	767.745	731.785
771.705	750.83	763.155	728.495	749.18	683.705	644.825	639.255	749.335	746.645
775.86	759.99	778.59	738.225	728.665	650.78	635.465	651.735	755.935	767.895
768.24	784.36	789.725	719.49	749.765	671.545	643.125	638.8199999999999	745.285	754.765
775.18	764.43	761.825	751.815	740.6850000000001	683.11	647.8149999999999	580.21	736.22	789.825
794.555	774.715	762.75	748.435	751.465	697.86	659.23	548.885	726.665	788.575
775.33	765.775	765.405	753.635	746.955	697.395	686.025	524.38	754.355	795.23
769.55	770.995	757.175	771.235	728.605	727.09	682.04	601.31	753.235	825.76
780.21	753.48	769.235	779.49	712.91	743.97	669.855	584.74	752.715	835.1850000000001
774.37	772.345	787.045	791.535	715.425	716.555	685.39	572.065	789.28	811.345
784.745	767.0699999999999	770.75	777.095	739.045	665.62	673.255	598.835	789.535	828.985
768.755	786.91	741.045	788.425	751.05	658.955	683.985	611.39	769.405	811.1400000000001
776.325	755.335	735.095	770.59	788.955	642.645	687.08	570.165	744.38	777.695
773.415	756.64	711.655	771.695	799.325	644.74	685.325	580.69	742.435	765.155
771.72	741.29	730.6850000000001	763.235	797.795	651.93	675.4399999999999	574.335	726.805	749.605
750.5799999999999	731.12	760.835	789.27	796.25	667.0	733.865	550.845	760.385	731.34
735.825	713.2	772.22	787.775	794.835	642.515	724.4	566.25	729.565	723.255
739.665	729.16	760.705	778.1700000000001	778.305	655.405	726.03	590.67	742.765	706.115
723.585	736.135	777.42	732.4350000000001	762.67	695.91	726.615	538.85	739.3	705.99
724.94	752.2049999999999	761.295	706.825	764.29	641.03	705.87	508.47	739.405	715.215
741.565	767.545	747.61	730.635	734.08	647.45	696.155	454.035	734.975	729.815
742.6850000000001	757.395	759.31	733.245	728.705	650.255	706.26	478.0	757.9399999999999	742.105
764.9	783.1949999999999	755.355	722.315	731.74	634.99	690.945	566.03	755.9499999999999	753.075
773.225	797.83	738.995	750.07	721.755	622.535	672.375	557.37	785.2049999999999	749.965
782.325	795.95	714.625	789.44	728.675	628.455	678.18	603.83	776.725	762.77
764.36	780.345	712.6	770.675	752.12	651.355	671.655	628.315	811.2	762.63
781.155	800.47	696.6600000000001	766.75	775.03	602.865	695.15	641.19	805.725	751.0649999999999
768.33	762.43	711.03	766.115	748.275	672.38	688.155	643.12	831.84	741.0799999999999
784.34	761.095	719.28	742.4200000000001	776.595	633.095	692.54	638.01	781.64	710.88
772.92	733.13	720.79	709.115	766.96	621.65	674.43	649.46	764.845	726.71
767.5699999999999	744.15	727.5	692.92	744.58	667.255	649.41	635.125	765.37	745.225
773.1949999999999	718.795	719.53	738.5699999999999	768.425	676.205	644.275	640.005	775.02	768.54
781.535	728.94	723.575	729.045	778.04	669.105	660.02	603.925	759.625	762.055
771.145	714.9	705.845	738.095	759.75	676.745	659.96	603.46	777.855	776.185
773.0	736.29	699.4350000000001	785.93	783.75	676.025	652.075	588.92	788.135	789.895
772.84	736.67	697.8000000000001	829.45	776.36	642.225	708.985	544.455	770.915	760.21
731.16	739.665	713.19	800.38	784.66	614.785	712.205	552.735	764.53	751.915
733.715	735.155	699.525	788.35	769.525	644.485	692.415	573.3149999999999	748.865	779.155
713.65	757.7	727.81	766.855	782.5350000000001	618.75	690.015	563.165	733.765	774.035
701.535	753.775	740.73	788.495	767.5350000000001	644.715	729.775	542.61	728.205	784.155
704.72	732.69	757.515	746.87	784.895	672.645	728.35	605.305	719.31	794.075
746.91	744.275	755.075	740.36	769.255	660.14	729.075	624.795	740.905	784.145
748.47	742.695	764.035	767.63	777.745	668.735	702.36	601.49	744.76	774.215
744.545	738.76	747.355	758.125	765.725	670.725	670.605	610.965	747.735	779.205
751.45	747.1800000000001	745.325	758.25	751.47	666.78	655.6850000000001	588.345	766.07	761.425
752.5799999999999	753.35	773.655	773.795	742.67	659.845	664.24	567.54	742.905	762.725
733.425	760.105	771.085	796.75	745.295	691.925	641.98	575.54	744.515	756.8050000000001
707.49	744.9449999999999	787.795	786.8	741.105	696.715	680.94	578.34	752.93	751.455
721.7149999999999	749.43	783.005	769.96	742.165	696.35	678.575	595.595	747.035	744.77
686.625	764.855	791.9	764.245	769.05	688.9399999999999	673.385	619.635	731.91	754.81
678.0799999999999	784.73	762.49	767.58	763.735	656.025	665.585	621.075	759.54	765.81
695.0	763.345	754.75	764.99	761.175	661.115	678.72	615.755	753.1800000000001	757.955
769.42	797.335	744.0	779.22	765.085	729.705	677.425	650.885	754.535	776.39
761.745	801.61	744.645	782.905	747.265	726.685	676.35	614.11	769.99	787.595
770.895	797.295	715.02	800.8	735.405	738.035	702.31	585.3	783.46	804.0550000000001
772.765	802.515	707.05	780.425	763.385	743.78	687.265	560.295	773.405	803.15
775.395	804.045	737.085	775.255	742.45	736.12	706.475	545.895	766.945	811.16
774.17	785.29	720.215	753.765	738.155	719.835	684.53	552.5	758.245	786.67
792.665	786.885	721.175	763.405	748.18	720.525	703.72	571.395	738.375	758.67
774.26	781.605	722.57	756.535	736.985	712.115	698.04	578.6	717.245	743.37
782.3	776.245	741.905	761.765	699.675	713.865	717.46	608.2	707.13	737.91
786.9399999999999	804.48	738.965	753.35	701.165	706.105	694.03	604.835	704.255	743.2
778.405	821.99	732.02	742.37	700.95	715.935	690.45	589.975	726.38	746.905
771.715	810.635	746.65	761.605	701.575	670.52	677.12	609.05	734.435	762.06
783.265	785.72	760.14	737.95	713.045	670.92	673.68	617.295	745.71	768.08
781.765	781.8050000000001	761.15	749.705	716.075	650.55	651.6	587.775	768.755	775.325
772.995	759.61	758.83	737.795	711.145	665.49	663.085	578.58	779.64	727.375
778.235	771.245	807.65	769.04	711.915	664.235	684.14	596.71	793.635	746.845
785.54	753.5	774.835	747.965	715.81	710.345	686.875	593.245	784.975	755.09
792.4	762.72	764.395	763.985	710.585	696.9	673.715	589.5	790.585	749.87
812.515	735.545	780.61	765.09	715.8	709.255	645.045	601.7	785.005	746.605
804.895	743.405	763.46	777.09	739.035	707.395	631.01	606.3	772.475	791.84
786.165	718.415	749.905	799.13	745.1850000000001	726.8199999999999	617.205	568.325	738.405	780.205
769.53	749.28	766.0600000000001	809.89	743.9200000000001	707.69	660.38	637.735	744.225	776.66
768.84	745.88	748.5450000000001	798.95	749.16	717.945	628.42	646.165	739.635	762.785
727.215	784.015	713.635	784.205	755.605	717.47	649.755	621.4	768.39	744.505
740.365	774.69	758.865	765.535	778.12	719.86	675.0	635.055	779.74	737.585
736.725	798.345	773.915	750.935	760.38	708.685	689.165	635.885	796.985	723.765
729.975	773.975	773.8	744.48	746.03	692.455	681.395	588.035	791.8199999999999	705.625
735.985	760.425	767.665	742.675	754.72	706.5	669.015	561.935	754.99	723.8399999999999
757.685	739.7	808.85	729.605	761.435	702.26	682.735	594.195	723.55	732.3199999999999
744.105	732.74	788.435	745.02	739.83	672.28	666.795	608.365	716.64	733.16
755.6800000000001	722.93	790.59	741.725	722.5600000000001	667.895	638.365	608.0799999999999	720.05	758.555
739.085	748.97	784.14	734.315	736.955	669.965	605.42	646.53	731.535	773.75
721.51	764.825	776.47	744.64	744.345	668.505	605.355	657.26	745.965	757.105
716.215	767.725	798.5	753.065	728.435	671.5	594.38	645.42	765.635	746.16
722.96	792.005	791.705	769.505	741.235	689.315	612.69	624.77	786.245	751.845
676.865	796.0550000000001	747.98	777.475	763.9	692.93	634.51	637.225	753.62	752.91
687.87	776.3100000000001	762.16	764.86	766.665	697.59	713.03	613.175	728.235	759.13
699.325	786.8050000000001	762.17	753.81	744.0	673.95	728.595	628.08	737.835	772.43
735.495	791.71	758.61	726.13	771.8199999999999	715.915	710.34	617.585	728.265	778.555
726.34	772.9649999999999	806.43	720.5699999999999	811.05	693.02	707.615	584.79	703.67	765.0699999999999
748.485	748.305	833.5649999999999	754.64	820.4	685.13	717.98	576.05	725.41	758.71
751.38	762.525	823.255	743.39	812.35	720.075	700.405	563.12	714.55	754.035
766.88	754.54	840.8149999999999	737.105	774.315	718.535	713.08	547.75	714.755	754.72
745.275	725.975	803.235	775.495	762.495	728.285	718.11	558.55	732.23	773.83
761.17	720.13	784.55	746.285	772.115	736.825	729.47	544.01	748.46	789.825
761.91	732.235	789.4399999999999	733.135	799.3	728.955	712.765	584.55	740.22	789.715
757.185	749.645	759.865	747.325	797.4	718.215	696.215	635.095	742.03	797.29
745.8299999999999	732.25	737.5	754.02	786.0699999999999	694.36	696.695	592.43	768.0600000000001	811.675
765.615	766.655	749.06	754.485	800.085	701.855	689.48	582.26	779.62	795.2
752.84	761.28	712.67	769.54	795.83	679.675	678.75	583.095	762.16	794.445
746.27	744.53	738.655	794.445	772.235	640.49	717.645	553.795	785.66	791.34
732.185	728.755	730.965	762.495	749.095	704.32	685.33	540.4499999999999	779.11	784.435
736.1	760.105	793.365	755.9449999999999	773.425	696.675	684.725	568.72	767.435	771.195
826.4300000000001	748.17	762.925	778.645	738.93	664.875	696.53	561.3199999999999	752.15	774.625
809.795	743.97	776.6	755.405	741.28	659.25	697.365	564.65	770.405	744.4
791.665	753.66	749.235	772.665	729.245	700.195	688.295	558.095	740.175	727.18
768.145	741.345	767.81	784.675	727.7	668.65	745.09	590.71	726.66	710.305
726.75	749.405	778.415	787.165	724.045	666.975	726.635	559.085	722.875	694.11
709.5699999999999	761.865	769.26	783.44	742.1	689.42	693.885	608.3	749.02	694.495
720.61	762.265	731.615	790.77	727.44	670.5649999999999	675.38	599.635	748.905	728.69
708.905	777.665	716.7049999999999	787.785	694.345	684.23	637.0749999999999	569.8050000000001	753.265	741.135
747.765	795.005	718.115	806.75	684.0699999999999	703.59	702.34	577.235	756.345	756.305
744.1850000000001	779.415	692.125	792.59	707.585	704.0450000000001	682.2950000000001	595.4350000000001	765.98	764.115
747.17	791.74	704.33	742.475	708.505	687.285	677.495	595.395	746.62	758.855
767.435	822.85	719.99	748.745	697.6700000000001	655.04	640.505	586.24	732.44	770.65
786.865	827.365	737.94	745.465	720.63	680.22	645.425	620.48	728.225	787.8
787.895	822.86	732.19	738.085	743.6	655.23	647.135	612.87	725.47	776.66
793.81	784.505	740.295	735.09	750.11	711.38	674.35	557.835	718.435	779.805
812.775	761.16	728.53	757.0699999999999	752.87	729.795	685.305	549.22	732.3	789.475
799.585	761.13	685.8100000000001	755.47	752.5600000000001	723.21	694.075	566.8050000000001	739.565	754.77
805.065	754.03	672.975	748.965	747.765	730.77	693.61	507.925	752.655	740.4
787.975	748.17	669.365	723.24	751.605	731.12	697.52	560.245	746.34	755.22
804.205	753.49	688.615	711.82	745.785	754.97	752.335	593.67	743.22	757.87
768.19	751.725	665.285	723.62	751.9449999999999	744.54	756.58	581.215	743.125	752.695
777.6	736.2	721.64	738.795	780.4549999999999	742.065	728.555	535.895	757.855	767.05
761.29	726.55	733.945	770.6	793.055	759.9200000000001	698.91	612.33	764.175	780.695
753.6850000000001	763.175	743.83	798.435	794.12	771.28	694.61	619.135	764.5	768.53
754.345	790.23	730.015	814.075	804.08	741.345	688.585	592.03	765.135	764.945
765.17	802.565	776.8050000000001	794.74	800.325	759.29	752.455	587.425	760.565	745.3050000000001
729.145	830.775	753.0550000000001	805.185	768.725	706.99	774.95	552.91	728.7	738.275
721.39	842.54	738.315	746.59	761.59	726.325	799.725	568.24	726.555	745.265
793.66	790.115	728.415	698.48	766.895	727.895	803.895	580.9	720.08	766.005
794.75	803.595	723.735	688.635	734.85	717.035	784.02	584.685	717.4	756.31
799.005	800.14	708.53	695.355	730.875	713.965	781.42	578.14	713.34	750.755
789.65	783.74	718.225	689.535	738.9300000000001	739.765	779.33	651.8	726.105	752.385
782.365	764.63	725.395	739.26	739.02	729.925	782.385	667.745	713.8299999999999	739.99
764.675	762.22	716.64	771.62	745.49	736.29	782.925	676.975	709.6949999999999	706.42
742.13	738.24	698.22	775.12	755.9300000000001	760.89	767.56	689.485	675.965	720.58
749.465	749.03	700.335	780.97	749.545	752.73	768.88	692.14	683.225	739.6
744.525	782.705	694.785	754.79	728.515	718.305	761.935	669.1949999999999	670.145	708.67
752.115	807.19	717.64	743.21	719.335	754.0	746.635	635.235	673.23	688.245
748.245	813.71	740.76	750.01	687.335	768.165	696.325	614.38	698.46	692.145
735.955	809.405	769.85	749.405	676.2	777.44	710.975	613.39	718.775	669.57
734.83	796.78	787.715	737.35	722.535	784.73	709.18	606.89	730.8199999999999	654.11
749.545	756.93	771.72	787.525	745.24	790.61	702.265	594.955	732.735	670.05
717.22	738.01	776.995	788.615	773.1	770.08	707.49	612.6800000000001	721.105	688.615
739.645	771.4499999999999	792.025	772.505	803.585	786.2	703.0	619.5450000000001	702.85	710.4
744.775	766.175	788.975	760.4300000000001	787.165	746.12	732.305	623.205	737.01	729.96
728.695	768.415	754.37	755.16	758.285	718.265	742.815	620.42	701.49	734.855
732.83	771.54	773.075	737.41	756.25	706.375	724.91	646.24	716.385	749.945
770.925	782.575	753.85	756.85	711.745	751.98	721.335	630.14	729.745	736.285
771.1800000000001	737.905	759.675	769.36	708.19	721.99	734.85	641.795	726.855	717.88
789.48	772.25	752.88	742.955	730.835	713.855	734.825	659.635	720.05	714.645
792.725	758.51	752.655	749.765	737.84	752.12	743.33	635.085	729.22	715.115
744.785	762.3149999999999	745.605	771.68	705.545	744.65	724.7	631.365	739.0	724.125
725.405	765.79	745.88	730.115	710.03	761.85	768.94	657.965	756.34	716.785
718.4	785.0699999999999	703.325	732.625	725.64	754.24	759.41	652.33	754.535	721.8199999999999
691.58	743.715	699.11	753.43	724.975	776.175	708.735	622.22	748.74	733.975
714.91	734.855	707.13	731.375	731.5	773.94	708.725	625.27	768.22	721.84
742.55	701.175	709.94	724.955	741.595	759.05	712.63	584.02	740.5550000000001	730.715
751.68	696.53	676.95	734.405	704.165	746.13	686.21	580.755	741.19	724.125
770.6899999999999	700.17	666.525	725.52	750.895	725.29	668.125	635.42	761.995	723.75
758.9449999999999	717.055	666.445	760.425	745.39	711.95	756.685	642.465	768.915	726.465
749.9449999999999	715.885	655.935	780.925	757.81	719.045	761.875	612.645	776.935	738.83
781.93	746.335	634.24	761.035	768.875	735.8149999999999	744.645	620.75	784.645	714.425
783.265	740.58	650.91	774.22	805.615	709.92	720.3	630.145	794.61	694.23
771.135	756.49	628.555	769.135	763.205	684.74	729.7	600.285	778.64	701.535
768.4	760.57	627.295	741.45	766.0649999999999	682.5649999999999	750.575	608.535	758.0550000000001	714.055
760.59	772.395	624.135	758.59	775.135	698.14	722.345	621.4	757.64	707.96
749.49	772.36	642.645	773.99	753.14	663.0	701.4449999999999	615.455	788.835	721.59
735.035	774.855	659.47	782.555	731.13	675.905	715.03	594.13	765.415	741.345
719.67	742.445	658.835	777.975	718.465	723.05	721.365	653.455	779.44	744.605
737.5699999999999	724.875	652.94	799.4	715.245	726.565	733.51	660.615	775.695	743.425
751.63	733.08	662.97	764.34	726.66	738.84	756.525	649.69	738.96	720.39
751.855	758.24	663.73	796.445	765.34	767.06	759.64	655.285	697.4	719.63
783.165	774.155	664.83	792.625	791.05	776.4399999999999	739.015	679.35	694.9	708.0550000000001
766.865	791.515	682.7	810.73	809.01	741.14	772.955	615.84	695.035	691.375
741.465	825.085	668.045	801.3	806.98	744.8149999999999	759.375	588.585	693.1	680.195
756.4350000000001	819.955	682.3149999999999	824.1949999999999	760.1899999999999	745.83	739.38	589.125	711.065	704.575
739.04	812.3100000000001	678.5899999999999	779.88	754.485	750.26	723.05	517.895	736.04	718.065
724.52	787.54	678.355	806.355	739.135	776.535	712.3199999999999	546.4350000000001	744.835	757.275
725.095	796.415	697.69	775.735	721.245	729.0450000000001	746.525	590.97	727.81	789.145
736.175	782.925	728.145	761.5	725.375	721.455	743.955	627.94	721.735	789.19
720.275	772.3	709.5550000000001	739.385	745.1949999999999	729.655	742.995	596.875	745.305	797.38
755.975	780.385	687.79	770.13	735.11	707.8	730.62	668.935	750.45	778.945
772.14	777.915	681.91	736.52	721.4300000000001	725.38	722.39	641.285	767.795	775.6
792.665	764.855	683.885	755.97	735.64	752.67	706.52	685.665	803.245	769.715
804.375	753.295	664.615	741.905	744.63	725.92	729.49	691.515	784.71	757.6
811.09	777.44	681.61	779.385	776.99	699.96	743.095	673.665	770.11	778.42
794.33	766.7	688.47	763.935	767.41	695.2	755.39	646.525	770.4350000000001	772.655
780.44	764.53	690.885	764.515	785.12	675.935	753.875	633.595	763.54	773.17
773.145	754.025	671.565	770.155	782.6	736.02	769.715	594.94	756.01	799.745
751.755	762.7	677.77	793.52	751.295	702.33	766.81	605.9449999999999	772.02	803.92
729.21	750.34	674.06	772.695	683.865	683.495	782.69	638.065	772.12	794.99
721.83	743.935	665.885	775.3	716.72	652.905	779.86	663.225	769.455	763.77
731.515	770.23	686.585	757.04	702.365	681.925	777.89	679.215	750.875	762.94
734.045	809.41	669.55	737.925	719.01	673.825	784.15	706.005	739.83	730.37
749.54	820.54	669.3	723.61	734.99	681.61	775.05	701.42	728.84	724.91
762.025	831.305	666.315	729.54	779.085	664.165	757.995	663.87	734.08	751.51
766.26	831.595	668.64	720.405	765.64	690.5	767.8299999999999	647.18	711.765	774.99
740.0	811.365	641.66	712.5	769.615	706.9399999999999	754.54	596.005	752.875	759.385
741.6750000000001	800.0550000000001	697.59	730.1800000000001	739.52	702.26	733.85	610.73	737.65	774.6
762.415	795.425	681.895	753.975	756.425	694.73	728.715	619.535	712.44	802.04
782.5550000000001	794.39	673.8050000000001	754.785	766.485	686.835	741.27	633.53	734.855	769.48
791.015	782.865	663.865	738.52	771.315	649.59	725.88	644.97	769.185	768.72
788.1	794.215	663.505	748.8	734.34	610.795	743.84	688.055	722.775	764.09
799.69	793.1	627.3199999999999	741.66	729.255	627.595	696.395	649.265	730.905	763.135
787.1750000000001	782.575	631.3199999999999	760.545	679.925	633.085	715.425	599.14	739.485	739.94
786.145	779.205	626.435	750.115	652.65	637.04	718.72	605.46	742.5899999999999	747.38
773.3249999999999	800.925	632.3	765.22	642.615	663.205	722.29	608.615	743.615	749.845
775.775	810.14	638.06	775.68	660.895	649.965	720.96	642.08	745.97	723.5649999999999
774.285	787.92	682.215	787.3249999999999	674.485	675.235	726.095	650.435	739.53	747.23
780.84	790.935	653.615	784.2049999999999	714.3199999999999	668.87	714.845	669.62	746.375	751.12
786.3199999999999	790.825	670.11	787.56	734.54	670.92	681.15	629.9	750.195	740.87
791.6	805.52	644.415	781.8	748.12	642.495	694.855	614.8	748.985	753.94
801.13	781.905	648.78	780.87	755.925	655.21	692.785	626.255	751.405	770.12
784.24	778.49	610.1	763.045	763.875	642.17	687.1	573.34	784.035	753.23
763.105	774.515	637.9300000000001	768.325	761.55	624.815	658.8	522.155	787.595	750.3199999999999
769.34	754.08	621.09	763.715	774.235	653.28	662.125	581.61	790.345	734.59
788.185	731.51	631.3100000000001	780.13	768.075	638.98	653.155	589.735	784.4350000000001	726.345
782.675	750.725	651.8100000000001	794.595	784.9200000000001	658.385	680.74	587.325	762.9	748.245
783.53	759.115	659.515	775.37	769.06	640.48	656.77	644.55	746.73	762.72
767.7	776.805	658.995	756.56	771.535	571.625	652.14	635.735	732.22	734.61
757.355	776.535	749.72	760.73	750.45	566.41	668.43	629.47	720.07	746.615
740.5	769.48	725.78	752.4350000000001	741.275	589.9599999999999	716.48	624.86	702.665	740.64
741.255	763.16	731.58	724.02	746.16	574.24	726.44	617.92	740.98	718.005
767.535	807.47	731.205	746.87	781.61	529.5649999999999	738.31	603.385	745.96	707.0550000000001
765.22	813.655	681.87	784.065	781.435	518.97	727.89	590.595	756.725	738.675
756.605	815.2	710.39	767.03	791.5	599.715	697.58	616.92	784.15	711.76
725.135	803.75	740.895	769.33	811.465	629.38	694.17	591.905	788.635	721.06
715.75	794.675	752.45	754.6	778.495	593.3050000000001	683.955	569.835	802.75	694.855
736.04	759.53	745.835	768.875	752.98	627.99	708.51	605.995	830.1800000000001	687.78
731.74	710.95	746.755	783.35	746.45	637.435	665.91	629.3149999999999	817.59	677.685
757.7	711.77	761.365	819.01	767.64	665.725	680.015	626.04	786.04	716.365
764.17	716.81	754.125	783.325	747.705	667.005	706.655	660.44	770.5699999999999	727.11
777.49	724.165	742.5500000000001	782.035	754.285	694.305	703.215	684.5649999999999	726.225	766.335
746.1949999999999	709.67	754.005	747.91	747.5	674.595	710.035	673.465	736.835	767.695
747.625	728.295	775.16	727.535	757.245	676.715	704.495	682.045	710.78	760.985
737.1999999999999	719.635	780.94	688.5	760.25	689.7	696.915	670.515	721.375	760.73
763.93	715.605	779.38	704.88	769.21	683.045	703.71	660.245	743.02	754.27
752.815	705.605	779.465	693.4	778.605	721.005	686.7	666.085	784.53	736.79
742.6850000000001	695.535	751.635	705.705	780.94	684.64	664.77	678.115	772.105	727.53
755.51	720.63	761.89	731.215	774.27	657.245	674.46	677.335	765.455	722.75
765.1	720.965	749.975	760.95	776.99	683.14	645.35	678.02	736.035	716.1899999999999
748.515	742.585	718.97	787.45	760.525	663.535	679.695	685.14	745.325	711.87
737.44	743.685	719.11	786.875	742.705	655.1	666.1	683.63	720.725	694.975
726.525	767.88	727.775	764.875	744.905	668.925	654.71	663.97	711.15	728.935
718.28	763.89	713.935	712.615	742.8050000000001	707.795	657.385	639.6949999999999	716.025	751.95
731.02	753.005	708.885	690.84	721.77	747.11	689.935	650.1899999999999	751.83	759.295
735.6800000000001	726.575	738.225	663.89	726.86	734.98	714.99	614.395	739.755	769.095
708.54	722.32	728.97	670.67	724.385	707.94	744.56	596.495	761.915	779.2
720.185	713.15	745.59	687.83	720.97	681.245	727.35	614.965	788.1800000000001	757.185
756.995	697.05	742.895	701.83	755.035	675.155	698.67	645.16	813.24	737.565
778.11	701.465	760.4	693.4	754.55	650.31	684.665	594.21	799.63	774.95
763.25	710.785	763.185	719.04	755.495	632.32	670.69	576.68	817.7	786.775
796.99	725.64	772.445	730.535	768.315	711.19	662.1	532.745	789.885	773.72
809.8199999999999	747.565	749.625	713.62	753.285	690.615	683.18	532.73	772.97	751.54
780.245	773.625	742.48	744.72	716.6949999999999	692.66	703.6949999999999	539.74	762.825	749.895
772.66	800.3	740.85	770.525	723.995	684.485	713.305	601.725	765.355	742.42
781.525	811.45	716.145	749.195	719.495	684.16	704.81	658.24	734.885	737.945
759.41	799.03	706.415	724.61	725.48	643.845	701.855	726.3050000000001	736.2049999999999	713.58
749.93	766.415	720.57	724.33	721.0600000000001	661.11	719.185	741.605	741.26	736.27
755.18	745.84	708.275	708.385	732.3	654.495	712.665	697.11	737.135	731.375
754.3149999999999	760.1800000000001	718.04	720.94	735.97	712.46	711.115	686.69	724.015	711.245
776.875	764.505	741.105	723.825	727.125	721.83	732.14	687.41	759.925	738.115
797.83	762.455	780.25	747.565	730.085	708.845	720.915	637.275	787.01	744.615
791.31	762.21	776.295	774.895	730.52	673.1949999999999	671.765	631.67	783.355	737.895
787.3149999999999	752.465	793.145	776.365	696.485	646.74	680.545	664.17	793.54	753.39
800.845	763.9350000000001	784.845	772.315	681.47	610.495	709.08	661.21	818.435	763.91
778.1899999999999	776.8	765.885	765.63	727.895	672.94	705.4200000000001	671.175	792.025	770.805
783.8	784.2	754.06	734.735	718.29	682.24	682.275	689.29	774.73	755.9
768.06	804.3050000000001	759.145	750.91	757.1800000000001	654.75	702.2	666.3299999999999	774.43	767.96
760.615	776.435	747.39	760.6800000000001	764.065	652.32	711.82	645.625	748.11	762.43
728.465	762.285	764.445	728.16	791.77	649.405	687.475	640.47	746.15	788.885
722.5550000000001	764.955	778.765	715.34	756.745	592.55	653.285	576.485	758.625	756.9
716.9350000000001	765.755	777.145	769.38	771.675	579.435	686.89	578.955	728.4449999999999	729.785
772.54	766.8100000000001	790.66	791.525	771.29	601.675	702.77	567.955	740.025	718.71
758.14	777.57	789.795	775.28	782.475	630.55	686.83	594.23	744.725	723.23
779.11	773.44	772.46	770.65	768.67	619.05	684.46	615.235	722.3199999999999	722.75
795.775	760.45	777.405	783.595	774.98	689.615	714.35	696.215	718.975	750.665
750.93	751.775	764.53	709.64	760.51	710.125	723.025	652.6850000000001	745.05	760.415
731.265	750.85	759.7	690.895	753.68	717.86	697.05	648.22	759.62	774.035
740.67	775.26	742.815	716.6700000000001	742.905	703.29	712.24	650.98	754.33	806.09
736.84	769.65	730.39	717.815	733.78	687.125	722.91	650.12	781.195	816.475
719.99	793.76	753.44	690.59	735.685	746.005	722.425	647.96	779.605	776.94
752.705	783.865	751.4350000000001	746.485	723.725	722.75	719.51	657.48	783.635	762.61
749.385	755.455	703.16	768.175	719.64	737.16	742.135	663.515	772.215	747.13
745.89	727.87	707.73	764.92	734.455	678.06	726.64	662.115	762.515	751.905
774.12	737.595	680.07	753.905	758.26	646.105	736.76	653.185	715.64	705.675
770.6	751.185	689.375	782.94	746.06	642.195	718.73	610.225	716.015	729.36
779.74	772.665	694.64	774.275	785.48	640.205	706.97	674.97	705.015	737.56
826.9200000000001	781.6800000000001	740.1949999999999	751.455	784.905	636.11	719.13	635.265	713.725	718.57
830.715	789.96	742.545	780.215	767.5600000000001	653.565	703.795	644.4300000000001	753.22	701.485
803.385	797.405	731.915	777.155	739.535	657.7	697.575	642.97	760.3	710.045
814.43	786.6949999999999	722.87	789.54	751.26	656.855	708.71	672.335	742.585	720.175
803.14	762.19	741.055	782.19	728.325	687.01	725.34	636.0600000000001	727.52	689.725
776.025	766.5	763.21	775.995	742.115	640.935	721.28	664.205	727.825	717.96
771.17	766.51	747.095	772.045	733.66	674.735	742.865	660.31	725.185	739.64
761.97	746.83	764.505	743.08	731.08	726.61	743.55	658.37	714.55	753.81
777.815	747.88	761.765	722.145	702.815	753.975	739.59	627.035	718.27	736.575
782.455	755.765	776.895	729.2	693.4	741.235	728.34	667.91	739.54	735.71
770.185	751.46	750.92	710.8	688.83	755.1800000000001	706.295	693.285	706.725	726.59
790.625	742.23	739.87	749.3	711.59	738.04	699.6	610.0749999999999	726.955	695.18
817.62	750.335	736.365	755.335	681.81	731.2950000000001	703.3050000000001	614.3199999999999	719.4300000000001	678.455
795.5699999999999	756.83	739.0649999999999	736.67	690.425	713.335	731.12	607.035	740.24	684.325
757.48	768.915	718.9399999999999	744.09	685.165	719.935	712.03	596.43	744.16	670.44
760.0	745.945	700.755	764.4	692.54	685.475	702.13	644.825	764.735	684.995
761.22	758.595	717.545	809.535	693.51	721.5	692.56	655.4449999999999	767.965	692.23
714.85	791.845	734.785	768.26	707.725	692.88	672.52	652.605	765.355	745.97
729.98	780.31	758.165	776.685	676.195	694.02	645.35	686.9300000000001	758.335	785.92
751.185	778.87	780.5799999999999	794.865	692.21	715.89	653.22	643.48	751.63	818.675
751.005	779.83	782.715	753.1800000000001	681.335	706.835	699.945	613.805	746.265	821.21
721.23	753.335	801.41	719.94	711.155	681.795	715.74	601.425	741.63	802.845
694.05	742.92	748.465	776.795	734.58	680.415	718.1	586.51	759.485	786.745
722.785	773.4300000000001	724.965	795.655	752.525	688.2049999999999	741.88	595.615	770.4	763.625
720.305	783.96	720.255	790.51	752.05	687.865	732.625	618.07	760.97	748.62
697.475	789.04	752.4449999999999	782.1800000000001	743.205	682.9449999999999	727.985	629.515	755.545	781.235
693.1949999999999	821.39	736.26	823.86	719.15	693.3399999999999	701.6800000000001	595.095	735.35	788.035
786.29	814.755	762.89	782.27	715.6850000000001	677.01	688.585	624.74	734.465	783.1800000000001
794.925	804.245	752.195	773.995	711.715	707.9649999999999	671.6	652.685	728.705	782.96
819.12	793.475	726.24	780.08	734.8	703.84	670.69	646.65	738.415	751.89
848.475	796.945	725.525	794.56	721.105	715.37	661.095	646.145	752.67	718.625
820.97	787.085	719.4350000000001	781.645	705.47	732.97	664.06	672.045	776.145	712.18
803.22	772.665	691.115	793.36	704.75	693.195	639.825	671.785	752.985	711.555
788.1949999999999	751.9	692.41	789.54	705.5550000000001	680.5	668.39	630.57	760.91	683.53
809.155	735.485	698.195	806.29	718.95	640.64	670.81	641.9250000000001	743.745	717.7049999999999
799.035	740.525	701.005	793.285	716.6	582.01	689.405	630.6850000000001	714.64	722.795
792.56	750.79	700.91	747.025	709.545	587.325	693.73	617.44	727.505	733.58
778.17	751.38	700.365	743.27	711.38	617.81	699.27	655.405	716.83	745.78
775.475	768.11	694.06	720.155	711.1700000000001	618.27	703.955	645.305	699.975	745.3199999999999
765.435	758.265	703.175	712.765	721.77	620.28	686.915	671.19	716.65	729.605
768.39	727.5799999999999	708.425	734.315	697.695	740.6850000000001	672.095	669.395	728.575	724.39
799.905	747.62	703.175	730.175	701.8050000000001	742.145	686.955	640.0749999999999	724.175	724.25
832.8	763.22	689.595	724.65	681.08	697.885	682.6949999999999	640.08	720.895	728.815
814.9	771.615	697.67	716.48	674.245	689.28	687.2	670.195	735.425	747.355
857.97	770.1	683.565	743.685	677.05	703.145	692.6899999999999	668.14	732.07	757.73
854.855	770.43	652.79	756.675	729.38	759.45	711.175	650.205	741.855	759.695
856.8399999999999	720.63	633.26	755.835	742.345	765.41	683.53	675.82	710.73	757.31
831.37	717.0	625.43	743.415	749.985	740.12	677.6	682.96	736.77	756.535
822.36	693.15	640.91	768.765	761.8	727.38	680.565	671.925	722.105	760.77
798.23	689.12	652.61	748.51	774.985	718.43	681.475	628.705	747.985	767.85
774.53	714.065	666.535	751.855	772.9549999999999	672.06	680.95	615.105	714.09	772.74
770.385	769.03	689.165	763.25	753.605	680.0799999999999	678.49	629.76	693.3100000000001	757.015
763.54	764.28	693.055	770.325	737.0550000000001	716.93	685.735	612.69	650.1800000000001	741.595
766.035	780.515	668.58	745.67	754.625	735.8199999999999	693.885	584.76	696.555	701.05
775.515	781.365	762.3	738.78	729.955	723.23	694.8199999999999	638.35	716.235	682.56
807.985	767.09	749.78	744.725	730.995	760.39	696.745	667.42	744.05	694.245
789.61	767.8	738.87	727.02	766.245	732.75	710.405	651.78	767.805	722.25
788.48	750.15	732.62	744.665	783.805	709.915	726.45	656.48	805.525	770.835
774.8249999999999	742.09	727.53	739.385	767.995	710.355	706.72	678.02	768.27	783.56
798.385	767.645	695.625	719.54	748.95	750.725	722.04	648.085	749.475	787.55
828.78	762.0450000000001	693.775	717.44	722.775	747.69	741.575	646.1800000000001	754.81	777.425
831.275	761.73	726.055	742.295	694.69	746.11	731.545	666.9	755.27	783.315
825.405	758.275	738.76	737.685	708.74	713.455	724.8	657.49	766.28	748.915
811.875	753.655	756.52	733.115	701.83	674.665	747.685	638.5550000000001	806.575	760.275
777.145	734.765	785.645	742.67	724.675	664.16	741.2	641.96	785.505	782.21
784.08	778.3100000000001	780.515	730.87	740.005	650.045	721.5450000000001	638.46	784.27	763.075
775.99	798.965	776.845	721.975	757.025	674.23	720.5450000000001	655.1	763.9300000000001	755.77
775.275	805.965	776.5799999999999	722.595	755.89	714.655	716.735	650.325	746.095	787.115
790.205	804.05	763.245	734.71	777.935	696.36	713.695	654.75	740.28	783.86
841.73	800.255	766.65	758.1800000000001	770.825	669.185	719.475	693.645	772.8	756.455
806.125	787.375	777.195	750.425	761.72	703.775	709.38	698.99	775.385	740.89
824.48	755.215	765.38	739.615	749.215	706.65	704.955	644.285	800.5	738.085
808.32	723.125	777.175	747.195	771.715	639.66	687.42	637.12	801.88	714.925
789.91	693.315	766.47	761.76	752.31	639.64	694.205	616.66	806.975	732.675
762.78	700.825	740.03	744.575	747.6899999999999	627.05	686.38	631.99	791.275	740.905
816.1	724.49	787.13	743.81	775.485	598.61	678.11	615.625	799.86	707.08
810.155	732.095	784.9	780.38	755.37	607.115	687.85	630.01	780.22	698.62
805.045	709.23	784.75	780.94	701.105	604.525	696.65	596.445	757.145	696.895
796.59	735.045	790.765	761.39	702.485	610.13	680.64	615.035	765.47	721.155
775.98	736.375	809.16	749.435	711.835	681.19	691.74	597.72	756.675	716.495
773.88	738.9350000000001	756.625	771.115	702.76	718.62	712.87	606.58	762.805	738.12
758.67	727.015	755.225	742.7	714.79	715.09	703.1850000000001	617.495	776.06	768.67
780.6	787.42	738.34	730.9549999999999	736.245	716.77	722.13	601.55	793.14	780.9300000000001
775.78	788.5649999999999	734.63	742.225	751.8050000000001	752.555	715.87	583.89	776.505	782.255
789.525	768.365	730.895	737.875	775.175	745.23	716.4	572.83	795.9	766.35
783.0	745.455	741.14	716.2099999999999	758.875	749.385	703.235	549.49	770.3	768.82
800.165	723.1	732.46	726.975	739.615	738.05	697.18	533.59	728.74	750.105
804.37	710.565	738.46	746.5	735.37	743.865	692.2	606.975	721.2049999999999	748.11
813.545	727.565	739.33	737.315	769.755	704.425	701.13	608.935	784.095	755.37
815.665	727.66	733.635	711.57	744.025	737.395	677.525	585.9	776.375	748.85
818.275	730.015	801.525	723.7950000000001	757.755	738.97	695.39	606.55	792.075	738.255
809.53	716.6	770.985	745.235	757.275	702.31	706.67	570.775	793.145	757.89
806.11	726.15	807.365	760.17	750.4	671.795	688.61	581.725	795.1	723.675
798.505	726.465	762.03	738.805	724.86	712.265	706.425	617.285	755.09	718.17
820.175	726.69	746.86	783.845	741.415	678.05	715.4	648.83	751.02	734.445
834.765	744.51	770.34	766.02	772.61	761.625	733.6	644.995	748.09	759.01
831.3050000000001	786.8	728.9499999999999	776.53	766.045	743.535	731.775	669.595	776.5799999999999	748.205
858.05	783.26	720.6949999999999	750.405	777.135	734.465	733.395	676.06	768.835	749.065
863.865	759.22	751.95	767.11	794.465	730.05	703.155	659.55	772.045	779.545
856.96	782.045	732.7	795.905	791.695	715.715	679.43	607.97	767.585	757.345
833.46	789.575	738.72	807.105	774.285	712.435	691.575	601.9449999999999	762.1949999999999	737.795
850.9549999999999	758.245	773.655	811.51	757.655	738.82	685.365	593.48	727.625	723.505
827.175	763.545	777.64	782.765	742.23	738.98	694.445	593.98	762.015	717.86
832.025	774.95	753.11	783.265	727.835	741.245	708.79	625.16	764.195	685.485
802.325	760.83	757.09	746.94	743.775	742.64	719.59	670.36	759.325	717.695
806.865	769.535	824.695	751.445	721.005	725.705	748.13	655.415	753.725	739.4
807.715	783.07	799.135	736.14	730.745	723.47	747.875	693.305	766.64	764.525
828.395	777.6800000000001	772.35	748.955	712.535	725.67	750.14	673.03	739.28	785.995
