# Supplementary material for: Iterative improvement in the automatic modular design of robot swarms
Source: PeerJ Comput Sci. 2020 Dec 7;6:e322. doi: 10.7717/peerj-cs.322 (PMC7924708; doi:10.7717/peerj-cs.322)
Supplement: Supplemental Information 1 — Data sorted in directories by budget and design method. Each folder contains the file controller.txt containing a textual representation of the instances of control software generated for the configuration described by the folders. The file scores.csv contains a comma separated list with the performances of each instance of control software. [file peerj-cs-06-322-s001.zip › experiments_12_5k/BT_SCA_improve/controller.txt]

--bt-config --nroot 3 --nchildroot 4 --n0 0 --nchild0 2 --n00 6 --c00 4 --w00 8.97 --p00 9 --n01 5 --a01 4 --att01 4.04 --p01 0 --n1 0 --nchild1 2 --n10 6 --c10 2 --p10 0.86 --n11 5 --a11 0 --rwm11 5 --p11 0 --n2 0 --nchild2 2 --n20 6 --c20 2 --p20 0.26 --n21 5 --a21 1 --p21 0 --n3 0 --nchild3 2 --n30 6 --c30 4 --w30 3.87 --p30 9 --n31 5 --a31 1 --p31 0
--bt-config --nroot 3 --nchildroot 4 --n0 0 --nchild0 2 --n00 6 --c00 2 --p00 0.69 --n01 5 --a01 0 --rwm01 29 --p01 0 --n1 0 --nchild1 2 --n10 6 --c10 2 --p10 0.03 --n11 5 --a11 3 --p11 0 --n2 0 --nchild2 2 --n20 6 --c20 1 --p20 0.87 --n21 5 --a21 1 --p21 0 --n3 0 --nchild3 2 --n30 6 --c30 1 --p30 0.27 --n31 5 --a31 1 --p31 0
--bt-config --nroot 3 --nchildroot 4 --n0 0 --nchild0 2 --n00 6 --c00 3 --w00 6.65 --p00 3 --n01 5 --a01 2 --p01 0 --n1 0 --nchild1 2 --n10 6 --c10 0 --p10 0.99 --n11 5 --a11 3 --p11 0 --n2 0 --nchild2 2 --n20 6 --c20 0 --p20 0.90 --n21 5 --a21 5 --rep21 4.12 --p21 0 --n3 0 --nchild3 2 --n30 6 --c30 3 --w30 11.58 --p30 2 --n31 5 --a31 3 --p31 0
--bt-config --nroot 3 --nchildroot 4 --n0 0 --nchild0 2 --n00 6 --c00 0 --p00 0.25 --n01 5 --a01 3 --p01 0 --n1 0 --nchild1 2 --n10 6 --c10 2 --p10 0.29 --n11 5 --a11 0 --rwm11 12 --p11 0 --n2 0 --nchild2 2 --n20 6 --c20 5 --p20 0.34 --n21 5 --a21 2 --p21 0 --n3 0 --nchild3 2 --n30 6 --c30 5 --p30 0.96 --n31 5 --a31 5 --rep31 4.64 --p31 0
--bt-config --nroot 3 --nchildroot 3 --n0 0 --nchild0 2 --n00 6 --c00 4 --w00 5.95 --p00 8 --n01 5 --a01 3 --p01 0 --n1 0 --nchild1 2 --n10 6 --c10 5 --p10 0.14 --n11 5 --a11 1 --p11 0 --n2 0 --nchild2 2 --n20 6 --c20 2 --p20 0.59 --n21 5 --a21 0 --rwm21 62 --p21 0
--bt-config --nroot 3 --nchildroot 2 --n0 0 --nchild0 2 --n00 6 --c00 2 --p00 0.68 --n01 5 --a01 0 --rwm01 9 --p01 0 --n1 0 --nchild1 2 --n10 6 --c10 0 --p10 0.58 --n11 5 --a11 1 --p11 0
--bt-config --nroot 3 --nchildroot 4 --n0 0 --nchild0 2 --n00 6 --c00 2 --p00 0.22 --n01 5 --a01 0 --rwm01 4 --p01 0 --n1 0 --nchild1 2 --n10 6 --c10 5 --p10 0.49 --n11 5 --a11 3 --p11 0 --n2 0 --nchild2 2 --n20 6 --c20 5 --p20 0.94 --n21 5 --a21 5 --rep21 3.22 --p21 0 --n3 0 --nchild3 2 --n30 6 --c30 0 --p30 0.93 --n31 5 --a31 1 --p31 0
--bt-config --nroot 3 --nchildroot 2 --n0 0 --nchild0 2 --n00 6 --c00 4 --w00 16.04 --p00 4 --n01 5 --a01 4 --att01 3.99 --p01 0 --n1 0 --nchild1 2 --n10 6 --c10 2 --p10 0.93 --n11 5 --a11 0 --rwm11 7 --p11 0
--bt-config --nroot 3 --nchildroot 4 --n0 0 --nchild0 2 --n00 6 --c00 2 --p00 0.17 --n01 5 --a01 0 --rwm01 76 --p01 0 --n1 0 --nchild1 2 --n10 6 --c10 5 --p10 0.04 --n11 5 --a11 0 --rwm11 91 --p11 0 --n2 0 --nchild2 2 --n20 6 --c20 3 --w20 19.02 --p20 8 --n21 5 --a21 1 --p21 0 --n3 0 --nchild3 2 --n30 6 --c30 0 --p30 0.45 --n31 5 --a31 0 --rwm31 100 --p31 0
--bt-config --nroot 3 --nchildroot 4 --n0 0 --nchild0 2 --n00 6 --c00 4 --w00 4.82 --p00 1 --n01 5 --a01 4 --att01 1.64 --p01 0 --n1 0 --nchild1 2 --n10 6 --c10 2 --p10 0.59 --n11 5 --a11 0 --rwm11 50 --p11 0 --n2 0 --nchild2 2 --n20 6 --c20 4 --w20 14.29 --p20 9 --n21 5 --a21 1 --p21 0 --n3 0 --nchild3 2 --n30 6 --c30 2 --p30 0.02 --n31 5 --a31 1 --p31 0
