# Supplementary material for: Iterative improvement in the automatic modular design of robot swarms
Source: PeerJ Comput Sci. 2020 Dec 7;6:e322. doi: 10.7717/peerj-cs.322 (PMC7924708; doi:10.7717/peerj-cs.322)
Supplement: Supplemental Information 1 — Data sorted in directories by budget and design method. Each folder contains the file controller.txt containing a textual representation of the instances of control software generated for the configuration described by the folders. The file scores.csv contains a comma separated list with the performances of each instance of control software. [file peerj-cs-06-322-s001.zip › experiments_12_5k/BT_SCA_improve/scores.csv]

Design	Simulation	Pseudoreality	Reality
	3281.7	3899.4
	3791.3	3339.7
	2753.6	1427.6
	2773.2	1563.2
	2310.0	1567.4
	3329.4	2624.6
	2706.2	3400.9
	1822.8	2126.1
	2490.8	2314.6
	2495.1	2496.9
