# Supplementary material for: Iterative improvement in the automatic modular design of robot swarms
Source: PeerJ Comput Sci. 2020 Dec 7;6:e322. doi: 10.7717/peerj-cs.322 (PMC7924708; doi:10.7717/peerj-cs.322)
Supplement: Supplemental Information 1 — Data sorted in directories by budget and design method. Each folder contains the file controller.txt containing a textual representation of the instances of control software generated for the configuration described by the folders. The file scores.csv contains a comma separated list with the performances of each instance of control software. [file peerj-cs-06-322-s001.zip › experiments_12_5k/BT_SCA_improve/score_development.csv]

3656.5	2492.5	3164.3	3021.5	2210.5	2920.8	2930.0	2867.8	3751.1	3558.2
3581.1	2878.9	3100.4	2914.7	2696.9	2865.4	3009.7	2597.0	3431.0	3275.9
3538.1	2995.9	3045.8	2724.3	2643.2	2912.8	2863.0	2634.7	3558.3	3159.6
3603.9	2993.3	3234.7	2616.2	2739.5	3263.5	2846.5	2627.6	3461.4	2867.7
3954.4	3396.5	3080.5	2847.4	2859.1	3193.5	3119.2	2676.0	3392.8	2956.7
3699.1	3613.8	2810.2	2544.8	2942.4	3216.5	3001.8	2696.7	3295.9	3098.2
3774.4	3300.1	2814.2	2407.8	2969.9	3390.9	2834.5	2650.3	3122.1	3247.4
3643.8	3585.9	2957.7	2168.2	3114.3	3476.2	3014.7	2885.0	3164.7	3557.7
3204.5	3931.9	3009.3	2169.0	3137.9	3255.0	2865.6	2913.2	3096.8	3652.4
2937.9	3876.2	2878.3	1935.8	3067.0	3199.7	3312.2	3423.9	2701.8	3599.8
2982.1	3998.5	2983.6	1833.7	2908.7	3112.0	3165.3	3659.9	2739.8	3597.0
2858.5	4016.5	3429.8	1383.5	2579.7	3080.6	3008.9	3707.1	2499.1	3637.9
2833.7	3680.9	3410.4	1387.5	2525.3	2994.5	2879.7	3670.0	2558.5	3510.2
3192.1	3102.0	2983.1	1656.8	2460.4	3001.7	2839.4	3683.8	2569.0	3508.8
3404.7	2748.0	2997.8	1371.1	2388.9	2770.9	2647.3	3308.9	2550.2	3301.9
3565.4	2610.6	2909.5	1450.8	2483.2	3203.3	2750.7	2911.0	2938.6	3158.9
3611.3	2568.8	2857.7	1669.7	2423.6	3152.2	2834.5	2766.7	3246.2	3163.4
3722.1	2696.7	2833.3	1654.8	2110.9	2983.2	2702.3	2527.3	2940.4	2946.3
3622.3	2727.1	3235.0	1533.0	2194.3	2833.0	2590.5	2313.6	2968.1	3192.9
3488.4	2209.6	3253.2	2012.4	2041.7	2753.7	2719.8	2227.1	2886.1	3429.1
3570.4	2472.4	3194.0	2039.4	2154.1	2570.2	2581.7	2495.8	2878.5	3415.3
3918.1	2446.5	2974.2	2205.9	2353.4	2484.8	2493.5	2891.3	2547.0	3672.3
4020.6	2284.2	3051.6	2557.9	2662.0	2699.7	2582.1	2728.9	2466.6	3807.0
4389.8	2333.5	3005.7	2726.7	2282.6	2642.7	2759.8	3037.1	2369.8	3709.8
4139.6	2516.2	3093.7	2905.5	2492.7	2726.4	2647.2	3098.1	2298.3	3554.8
3898.8	2606.5	2984.3	2772.9	2694.5	2784.4	3022.0	3068.6	2606.6	3589.1
3758.8	2435.6	3051.5	2674.0	2549.4	2867.3	2909.2	3225.4	2811.1	3083.8
3435.9	2909.6	2981.9	2438.9	2742.3	3032.2	2807.2	3457.9	3455.8	2898.5
2958.2	3233.4	2878.7	2448.2	3132.2	3050.1	2864.1	3789.9	3500.5	2817.2
3206.8	3114.1	3021.6	2327.9	3082.3	2918.6	3038.5	3829.2	3698.0	2851.6
3263.1	2915.1	3130.5	2448.8	3098.9	2974.5	3138.4	3727.9	3854.8	2847.1
3612.4	2594.7	3007.8	2423.4	3315.6	2969.7	3097.5	3493.4	3559.7	3083.1
3651.9	2486.7	2934.6	2761.8	3269.6	2973.1	3117.6	3090.3	3597.9	3416.3
4177.7	1926.8	2852.0	2532.1	3295.9	2879.3	3083.1	2484.2	3622.2	3222.8
4153.8	2379.0	2939.9	2539.5	3284.9	3234.2	3082.7	2580.8	3848.3	3522.1
4232.2	2908.2	2819.7	2669.7	3189.2	3328.4	3068.0	2767.6	3429.7	3589.4
3922.7	3062.1	2847.0	2568.9	3069.7	3256.3	3161.3	3112.4	3458.6	3568.5
4018.3	3107.1	2878.8	2322.6	2793.4	2922.2	3174.2	3511.7	3205.6	3262.3
3454.6	3494.6	2854.5	2353.0	2612.9	2970.2	3158.3	3502.8	3363.0	3372.8
3321.1	3244.4	2773.9	2391.0	2694.6	2986.3	3228.2	3375.1	2602.4	3011.5
3636.6	3476.2	2852.3	2387.9	2521.2	3202.3	3163.2	3533.7	2671.2	3103.6
3733.3	3183.6	2623.4	2189.0	2632.2	2946.9	3071.2	3351.3	2791.7	3137.2
3729.5	2915.2	2651.5	2027.4	2752.6	2931.0	2880.9	2976.5	2765.7	3248.5
3725.3	3077.7	2904.9	2161.8	3136.4	3051.5	2818.0	3075.7	2508.3	3502.2
4144.5	3356.3	2649.7	2391.9	3139.0	2844.5	2680.5	2702.2	2795.9	3712.1
3971.3	3341.0	2525.9	2173.4	3351.9	2703.2	2949.3	2379.7	2951.1	3127.5
4332.8	3125.2	2903.2	2511.8	3180.7	2560.2	2847.5	2366.5	2998.4	3065.8
4505.3	3201.8	2927.2	2387.7	3087.1	2637.6	2924.0	2489.1	3160.8	3029.3
4725.7	3086.0	2887.2	2902.9	2709.7	2797.7	2842.7	2485.2	2997.6	2809.8
4262.2	2891.9	2944.5	2463.5	2645.4	2622.2	3049.1	2623.9	2975.2	3254.9
4130.3	2781.2	2723.8	2589.9	2554.5	2818.5	2942.2	2971.1	2644.9	3186.7
3813.5	3231.9	2999.5	2416.4	2613.0	2732.9	2822.8	3049.0	3162.2	2957.2
3539.1	3528.1	2943.3	2732.3	2906.4	2870.2	2911.5	2909.4	3068.1	3346.3
3316.0	3656.2	2733.9	2260.3	2839.1	2894.6	3028.0	3111.4	3240.4	3427.3
3487.4	3818.0	2641.6	2594.0	3190.8	3144.1	2837.8	3489.0	3519.7	3619.0
3579.0	3719.2	2523.7	2376.0	2982.6	2903.2	2837.5	2904.0	3626.2	3726.6
3580.4	3377.7	2425.2	2465.4	2823.5	2885.3	3009.8	2944.3	3219.1	3622.3
3619.7	2944.8	2391.3	2767.4	2739.2	2836.6	3176.4	3666.7	3356.9	3127.3
3542.3	3058.5	2918.7	2681.2	2943.6	2855.2	2883.1	3397.0	4064.3	2968.2
3823.7	2585.1	2677.5	2777.6	2644.9	2896.9	2869.1	3351.6	3770.6	3090.9
3588.1	2863.2	2593.0	2909.6	2778.6	2974.0	2782.8	3284.0	3723.4	2936.7
3261.0	3071.0	2680.1	2692.4	2725.8	3019.2	2786.3	2788.2	3659.4	2903.2
3235.6	3274.2	2740.0	2468.3	2484.1	2988.6	2858.4	2371.9	3152.6	3179.5
3646.5	3051.0	2935.0	2809.8	2458.0	2906.5	3004.1	2410.7	2642.6	3022.6
3220.2	2892.1	2808.9	2597.9	2643.0	2755.2	3182.0	2541.0	2791.4	2742.1
3569.4	3002.9	2886.1	2739.7	2829.5	2796.7	3088.1	2627.6	2849.6	2892.5
4036.5	2691.0	2610.6	2719.5	2664.7	2922.8	3074.4	2909.1	3002.8	3106.4
4331.1	2741.6	2708.7	2620.9	2640.6	2890.9	2888.4	3196.3	3163.2	3154.2
4288.0	2716.9	2702.5	2410.0	2445.1	2862.9	2408.6	3387.4	3132.3	3204.0
4387.9	2846.2	2483.5	2630.1	2172.2	2741.9	2430.8	3036.8	3186.3	3159.8
3759.8	2456.1	2456.0	2181.9	2304.6	2756.6	2509.9	3014.0	3090.9	3072.0
3782.4	2857.1	2762.4	2299.4	2308.1	2721.8	2590.7	2628.9	2923.6	3381.9
3599.7	3069.4	2787.2	2635.9	2361.6	3012.3	2767.7	2124.3	2944.3	3144.9
3549.3	3221.3	2852.0	2392.1	2427.9	2978.7	3138.4	1835.3	2656.0	3146.7
3787.2	3223.9	3229.9	2297.1	2529.3	3105.3	3548.5	2018.2	2391.9	3158.0
4000.4	3351.4	3106.3	2807.0	2769.9	2898.0	3217.9	2165.3	2430.0	3251.1
3748.9	3412.0	3065.3	2808.7	2982.7	2931.8	3006.3	2558.8	2455.6	3219.3
3545.7	3049.5	2816.3	2421.1	3136.5	2777.1	2746.2	2677.7	2179.3	3420.2
3447.6	2864.4	2829.1	2524.0	3057.9	2496.6	2585.1	2798.3	2490.8	3118.5
3300.7	2737.6	2585.1	2208.3	3271.8	2316.8	3367.5	2723.1	2360.1	3286.6
3379.6	3000.5	2524.8	2030.2	3238.7	2545.6	3596.3	2609.3	2443.3	3284.1
3451.0	2935.0	2437.4	1925.8	3119.7	2539.8	3574.2	2219.2	2344.8	3104.2
3480.1	2806.6	2663.2	1926.8	3428.6	2614.4	3345.4	1975.7	2634.1	2763.1
3276.1	2719.1	2572.3	1828.9	3287.8	2668.6	3128.3	2326.6	2396.9	2836.2
3122.1	2552.8	2385.3	2156.8	3276.1	2689.0	3348.0	2359.9	2270.8	2813.7
2914.3	2998.6	2382.3	1930.3	3233.8	3002.9	3207.5	2288.1	3120.9	3113.4
2896.7	3131.1	2640.7	2038.8	3128.8	2859.7	3232.9	2937.6	3365.9	3087.3
2864.5	3093.2	2712.4	2763.0	2952.1	2845.5	3355.9	3246.8	3264.9	3260.2
3258.0	2649.5	2804.1	2881.1	3179.9	2931.4	3418.9	3219.4	3206.0	3309.1
3224.0	2556.4	2741.1	2977.9	3091.2	2938.6	3233.6	3238.7	3455.1	3207.7
3889.7	3183.5	2831.3	3084.2	2956.3	2759.6	3199.9	3035.6	3448.7	2654.8
3578.0	2893.5	3041.1	3045.7	2830.3	2836.1	3467.1	2941.8	3486.1	2836.0
3856.4	2669.7	2999.1	2671.8	2962.1	2778.5	3114.3	2973.4	3577.3	2876.6
3904.9	3119.6	2822.2	2735.3	2989.5	2718.7	3124.4	2970.4	3536.2	2930.6
4264.8	3117.4	3037.8	2408.6	2852.0	2798.4	3324.5	2984.1	3300.5	3284.6
3931.7	3140.7	3007.6	2417.9	2891.5	2774.6	3107.9	3180.0	3290.8	3513.6
4229.4	3122.7	2611.7	2639.4	2760.0	2833.4	2942.5	2777.6	3044.6	3401.2
4294.0	3279.8	2596.1	2522.5	2458.2	2931.5	3220.1	2802.4	2941.7	3028.6
4129.1	3229.6	2602.8	2682.0	2357.3	3073.0	2748.0	2715.4	3198.6	3412.8
3712.8	2917.0	2658.0	2684.9	2278.1	2836.2	2649.1	2731.9	3221.3	3673.6
3405.5	2862.3	2896.0	2983.5	2373.3	3080.5	3382.7	2237.2	2922.7	3710.0
3165.0	3029.1	2966.3	3061.0	2634.6	3031.0	3533.1	2216.6	2928.1	3603.7
3023.5	2809.1	2921.4	2718.1	2722.4	2728.0	3716.0	2573.8	3179.5	3711.5
2986.5	2839.8	2949.3	2492.2	2830.3	2694.8	4319.3	2915.7	3079.9	3578.8
3316.6	2745.2	2952.5	2609.9	3215.8	2554.0	4202.3	3029.8	2734.7	3491.1
3287.4	2736.5	2784.1	2318.9	3247.6	2491.1	3756.9	3128.9	2364.4	3130.1
3653.0	2829.9	2716.6	2240.3	3115.6	2827.9	3574.5	3296.5	2786.6	3313.7
3481.0	2610.4	2667.9	2300.2	2901.5	2986.5	4079.7	3279.8	2734.7	3199.1
3744.9	2506.9	2616.0	2082.7	3064.0	3085.5	3576.9	3250.1	2598.9	3128.6
3730.8	2647.4	2716.8	2497.2	2890.2	3287.5	3792.7	3460.7	2349.9	2923.9
4106.0	2525.5	2713.5	2497.1	2951.8	3244.3	3991.5	3730.2	2519.6	3032.4
4003.4	2932.0	2814.0	2312.7	3040.9	3109.4	3938.3	3423.2	2479.0	3147.2
4123.4	3153.5	2744.7	2224.8	2965.9	3218.3	3576.9	3472.1	2771.5	2702.7
4063.8	2974.6	2997.8	2795.2	2873.5	3214.5	3282.9	3401.5	3584.8	2683.9
3569.4	3216.2	3020.9	2758.3	2841.3	3415.8	2955.8	3082.9	3954.9	2663.3
3667.6	3277.5	3194.8	2863.6	2791.2	3136.7	2644.4	3653.6	3609.2	2811.2
3820.6	3490.3	2932.6	2633.3	2826.6	2973.0	2596.8	4123.5	3479.1	2438.1
3675.5	3141.0	2974.8	2787.5	2886.0	2856.5	2852.4	4043.9	3532.5	2897.9
3455.9	3466.2	2963.6	2149.8	2967.0	2970.4	3057.5	3465.0	3347.8	3103.6
3512.4	3150.4	2960.7	1636.6	3153.5	2954.9	3729.6	3683.1	3282.4	3043.6
3472.7	3373.8	2807.4	1855.1	3380.0	3248.3	3558.6	3537.7	3375.9	3167.2
3116.0	3162.6	2878.1	2149.6	3328.9	3281.5	3212.2	3000.3	3416.7	3310.0
3577.2	3540.3	3004.9	2421.8	3269.6	3195.2	3151.5	3113.6	3165.5	3139.3
3792.0	3167.0	2988.0	2762.9	3252.3	2911.5	2988.8	3352.5	3159.3	3069.1
3847.3	3474.7	3018.8	3096.2	3229.3	2737.8	3688.2	3138.8	2907.7	3158.9
3813.2	3350.1	2922.2	2787.1	3088.2	2720.4	3427.7	3073.8	2842.3	2899.2
4264.4	3269.5	3004.6	2741.6	2852.5	2861.8	3639.4	3311.1	2707.5	2943.5
4196.9	3024.9	3098.7	2483.6	3117.5	2833.9	3525.9	2940.3	2849.7	2697.9
4325.4	3297.3	3161.3	2255.9	3093.8	3049.2	3807.5	3215.0	3162.9	2632.6
4270.0	3165.4	2908.8	2146.0	2846.7	3110.3	3901.3	2993.4	3032.9	2674.3
4018.9	3316.3	2962.8	2020.6	2634.4	3183.7	3872.6	3354.5	2974.7	3076.1
3873.3	3576.8	3105.1	1987.7	3046.4	2956.0	3795.2	3310.3	3462.4	2885.1
3480.6	3540.2	3042.4	1825.4	2552.3	3117.5	4008.2	3698.8	3099.7	2731.7
3224.3	3856.2	3081.8	2150.8	2250.9	3020.7	3831.5	3612.1	2777.0	2571.1
3199.3	3791.1	3084.2	2267.6	2379.3	3092.1	3916.8	3628.1	2795.1	2423.1
3063.9	3648.4	3179.8	2499.7	2368.0	3016.5	3483.0	3439.0	2560.8	2378.0
2961.0	3774.1	2844.4	2387.6	2661.0	3158.1	3282.4	3633.4	2340.6	2473.6
3170.7	3671.0	2633.7	2457.1	2841.1	3088.5	2770.5	3080.5	2498.1	2623.5
2902.2	3246.8	2624.0	2370.4	2957.8	3029.5	2752.2	3076.1	2861.6	3174.6
3423.3	2869.3	2736.9	2559.8	2668.0	2873.8	2550.2	2947.2	3034.6	3118.9
3704.3	2963.7	2592.2	3019.6	3034.4	2927.0	2591.7	3121.3	2851.0	2852.6
3828.1	2736.8	2811.1	3036.9	3232.9	3013.8	2869.3	2836.1	2969.8	2928.3
3529.2	2699.1	2882.3	3061.5	2916.1	2907.6	2727.5	3091.1	2892.5	3039.0
3543.5	3112.2	2825.8	2965.8	2861.6	2895.0	2577.5	2907.9	2949.1	3286.3
2955.1	3232.5	2869.5	2545.9	2938.9	2930.9	2544.7	3057.0	2973.8	3412.2
2858.7	3073.3	2932.3	2251.6	2691.4	2948.1	2815.0	3086.7	2979.0	3251.2
2752.2	3018.8	3043.3	2134.3	2739.9	2789.2	2696.9	3500.6	2724.5	2867.7
2817.8	3100.0	3255.0	2438.7	2960.1	2893.9	3081.0	3230.5	2745.5	2495.1
3036.9	2534.9	3247.1	2505.3	2563.7	2953.7	3357.7	3350.0	2343.2	2594.6
3230.1	2877.3	3280.8	2614.2	2359.1	3175.8	3317.7	3670.6	2489.2	2863.5
3100.8	3019.8	3046.8	2880.5	2748.9	3134.1	3408.6	3760.9	2712.6	2685.5
3393.2	3046.5	2981.4	3131.4	2714.9	3185.5	3640.6	3645.7	2888.5	2941.5
3296.3	2990.7	2913.9	2858.9	2836.5	3132.7	3602.2	3455.6	2681.8	2955.8
2865.0	3120.6	2878.0	2807.0	2950.7	3116.1	3688.5	3481.9	3165.4	2941.8
2729.1	2790.5	2809.4	3198.6	2872.7	2818.9	3887.4	2971.0	3063.9	2999.5
2907.3	3245.2	2956.8	2769.0	2851.4	2637.6	3852.2	2848.9	2877.9	3145.9
3131.3	3271.1	3032.4	2748.5	3088.1	2637.4	3495.0	2618.2	2947.5	2866.4
3032.4	3303.0	3031.3	2531.8	2581.9	2613.6	3419.5	2666.3	2975.6	3821.4
3172.2	3005.1	3089.2	2142.2	2753.8	2688.0	3240.3	2603.2	2823.7	3549.4
3582.3	2650.9	3182.1	1851.0	2811.8	2811.4	3030.4	3126.8	2896.4	3728.1
3657.9	2196.7	3295.5	1729.5	2724.3	2861.6	2905.2	3344.6	2804.9	3026.8
2951.0	1971.0	3049.2	1536.2	2749.6	2963.2	3055.9	3428.9	3095.0	3275.1
2839.8	1863.8	2894.3	1913.1	3385.9	2962.9	3310.4	3441.9	3093.4	2987.6
3475.8	2315.7	2764.7	2181.7	3116.8	3042.4	3643.7	3413.7	3076.0	3421.5
3297.5	2555.5	2800.6	2278.2	2956.5	3137.3	3642.3	2718.7	3037.8	3392.7
3068.8	2670.7	2883.5	2719.7	2941.4	3063.4	3825.6	2742.3	2677.5	3828.7
3026.7	2560.0	2930.8	2607.2	2598.9	3027.4	3868.3	3190.1	2691.9	3636.1
2622.1	2546.5	2781.9	2362.0	2309.1	2934.0	3817.7	3356.1	2775.2	3575.6
2671.8	2433.2	2864.4	2513.4	1654.4	3063.7	3725.0	3445.4	2686.7	3339.7
2473.4	2651.3	2955.8	2326.6	1843.6	2847.6	3543.8	3510.1	2639.2	3328.5
3028.9	2297.7	2768.0	1904.0	2029.4	3076.4	3220.4	3632.7	2922.5	3439.4
3128.5	2177.4	2882.8	2310.4	1946.3	2884.0	2739.0	3237.0	2840.4	3426.9
3152.4	2175.6	3076.9	2316.6	1915.9	2847.5	2909.1	3436.4	2797.0	3860.6
3121.4	2274.9	2908.5	2465.5	2600.7	2728.4	2721.0	3272.9	2806.4	3766.0
2845.0	1816.3	2868.3	2779.7	2408.3	2812.9	2877.4	3742.9	2877.2	3882.5
3015.2	2041.0	2939.4	3044.4	2268.1	2789.4	3202.2	3464.6	2767.9	3571.3
2917.9	2035.8	2915.1	2730.9	2509.2	3110.3	3056.3	3992.6	2966.5	3653.1
3079.2	2287.8	2900.4	2736.8	2985.8	3323.4	2902.2	4115.5	2940.3	3346.6
3069.9	2191.7	2861.4	2506.3	2844.9	3101.9	2719.1	4389.4	2847.9	3192.0
2652.2	2199.1	2611.7	2186.0	3089.2	3108.7	2570.0	4290.1	2839.4	2821.5
2592.0	2303.0	2764.5	2110.0	2952.9	2928.2	2531.5	4131.2	2931.0	2890.5
2504.9	3344.9	2727.6	2015.1	2696.3	2838.3	2975.2	3662.3	2757.8	2983.3
2238.3	3093.6	2641.8	2062.3	2481.0	2826.5	3234.5	3320.1	2900.4	3062.6
1983.5	3323.0	3039.2	2276.6	2546.8	2880.7	3295.5	3517.5	2837.0	2855.1
2164.3	3194.5	3298.5	2756.9	2117.6	2978.9	3402.2	3465.8	2861.8	3109.2
2082.5	2744.7	3095.2	2815.4	2083.8	3024.8	3288.3	3686.5	2955.3	3173.0
2463.9	2172.3	2911.2	2949.8	1958.7	3002.7	3259.3	3674.7	2882.5	2900.5
2468.9	2175.0	3070.1	2603.2	1840.5	2981.3	2992.4	3692.0	2754.6	3050.2
3078.0	2242.6	3229.3	2542.6	2195.5	2936.5	3170.2	3445.4	2793.0	3409.4
2975.8	2252.4	3246.6	2367.1	2350.1	2979.6	3274.5	3401.2	2905.3	3462.3
2615.8	2369.2	3239.0	2037.6	2483.8	2925.5	3009.3	3374.0	2900.2	3096.2
2879.8	2137.7	3287.8	2104.3	2554.6	2883.3	2910.4	3471.3	2796.5	3531.4
3129.3	2141.4	3085.7	2449.4	2841.0	2718.0	2935.2	3416.7	2677.0	3397.3
3033.2	1849.3	2966.0	2606.9	2882.1	2778.2	3124.8	3366.7	2568.5	3276.3
3220.0	1723.6	2861.2	3015.1	3085.1	2836.7	2959.5	3241.6	2358.9	3492.6
3194.9	2073.0	2937.2	3408.6	3190.0	2908.3	3030.3	3558.7	2425.5	3555.6
3453.1	2297.0	2798.8	3188.3	3096.4	3046.4	3213.2	3650.2	2655.0	3401.1
3749.6	2522.7	3014.9	2755.7	3098.1	3198.4	3491.1	3903.7	2603.8	3380.9
3785.3	2511.5	3061.1	2656.2	3286.8	3209.1	3488.5	3893.2	2853.1	3596.5
3455.7	3096.0	3136.7	2606.6	3272.7	3078.1	3609.4	3979.0	3006.0	3701.7
3271.3	3090.1	2984.8	2008.4	3238.7	2871.1	3732.4	3566.4	3110.1	3892.1
2868.3	3108.9	2970.0	1920.9	3456.8	2721.1	3613.1	3167.5	3051.9	3863.2
2729.9	2644.5	2897.0	2253.4	3194.5	2711.4	3542.6	3213.1	2999.8	4033.2
2930.6	2523.5	3023.6	2330.3	2932.6	2765.8	3205.3	3007.5	2844.5	3890.8
2743.9	2414.7	3076.7	1999.2	2981.5	2975.0	2997.8	3053.7	2722.4	3785.4
2972.6	2185.0	3175.4	2231.5	2852.9	3128.2	3595.9	3054.0	2740.3	3729.5
3311.2	1944.5	3202.8	2001.9	2695.3	3208.5	3622.9	3192.8	2651.2	3396.3
3379.0	2190.0	3267.2	1778.2	2815.1	3253.0	3611.5	2875.7	2806.6	3284.3
3198.6	2424.6	3061.2	1487.8	2645.1	3321.1	3591.9	2972.6	2812.0	3323.7
3180.0	2531.9	2959.9	1368.2	2875.2	3145.7	3502.8	2942.5	3033.1	2938.8
3312.5	2523.1	2849.9	1519.6	3560.8	3208.2	3289.1	2910.3	3028.3	2942.7
3379.9	2636.9	2696.8	1733.2	3457.4	3164.2	3313.0	3000.5	2984.4	3356.2
3274.1	2517.9	2714.7	1625.4	3485.3	3096.4	3021.6	2978.7	2783.8	3495.3
3375.0	2305.2	2817.4	1730.9	3452.2	2921.9	3044.5	2576.6	2612.8	3555.8
3627.9	1952.9	2857.9	1897.7	3178.8	2839.3	3326.6	2636.6	2587.3	3469.1
3579.0	2310.0	2856.7	1844.3	3125.4	2561.7	3533.7	2527.0	2462.6	3199.5
3477.8	2309.9	3063.2	1637.5	3081.5	2628.1	3391.0	2253.3	2469.7	3220.0
3487.4	1964.7	3033.7	1842.6	3200.2	2586.2	3530.0	2296.5	2579.2	3346.3
3637.2	2186.1	3049.5	1948.2	3458.0	2685.3	3441.7	2608.2	2803.8	3670.9
3569.8	2321.1	2895.6	2108.4	3404.2	2880.8	3153.8	2520.6	2723.5	3734.6
3459.7	2078.0	2799.3	2166.3	3175.6	2970.0	2851.3	2488.1	2936.4	3743.9
3357.8	2531.3	3005.6	1947.6	3127.5	3093.2	3439.9	2956.9	2999.5	3809.4
3225.0	3996.7	2756.5	2074.5	3262.3	2991.5	3563.7	2789.7	2916.6	3502.0
3070.3	3931.2	2881.7	2243.1	3396.7	2887.5	3658.6	2512.0	2916.7	3679.9
3322.0	3961.9	2987.0	2155.3	3337.3	2713.7	3547.1	2285.7	2992.5	3533.9
3425.5	4029.3	2867.3	1994.8	3396.1	2758.9	3558.4	2396.7	2880.8	3089.4
3659.2	4152.6	2910.6	2027.6	3584.2	2839.3	3282.7	2261.7	2933.2	3108.1
3659.3	3898.8	3030.4	2024.2	3545.1	2944.9	3090.6	2532.8	3065.8	2653.2
3473.4	3687.8	2955.6	1903.8	3515.1	2916.7	2936.2	2757.6	2865.2	2710.9
3494.9	3784.1	2907.2	1943.3	3537.0	2918.2	2912.6	2884.7	2963.3	2616.7
3540.0	3870.7	3017.7	2263.4	3664.5	2869.4	2764.8	2190.4	2992.3	2810.5
3019.7	3435.6	3022.8	2335.2	3469.5	2627.8	2618.5	2204.9	2721.0	2496.6
3159.7	3469.8	2947.4	2243.1	3674.7	2669.8	2860.0	2099.6	2677.0	2386.0
2961.3	3928.5	3068.6	2370.7	3334.8	2727.8	2794.4	1865.8	2768.2	2415.6
2438.4	4015.7	3209.9	2303.2	3125.2	2771.7	2429.7	2089.4	2632.7	2514.8
2565.8	3871.7	3308.2	2206.1	2882.9	2761.1	2554.8	2209.2	2462.4	2418.5
2754.7	3560.1	3166.3	2302.2	2940.4	2822.3	3006.4	1971.2	2723.5	2697.9
2682.6	3507.2	3082.5	2186.8	3084.2	2526.2	3409.9	1967.3	2768.5	2701.1
2742.4	3474.2	2867.7	1975.2	3121.9	2540.3	3379.6	2185.8	2790.2	2949.2
2861.2	3649.6	2768.7	2021.0	3302.9	2277.1	3623.2	1845.3	2901.1	2459.8
2629.7	3863.0	2821.9	1878.2	3193.0	2346.5	3588.1	2178.3	3067.4	2600.4
2605.1	3740.4	2926.4	1542.0	3240.8	2939.9	3520.8	2380.3	2973.6	2146.5
2495.5	3746.3	2999.9	1581.7	3172.5	3104.9	3251.1	2484.9	2980.7	2240.2
2328.0	3426.9	2909.0	1429.2	3225.5	3244.3	3028.9	2402.6	2969.4	2740.4
2644.6	3334.8	3229.9	1845.0	3123.6	3439.2	2604.8	2841.1	2722.5	2485.3
2743.7	3644.6	3117.3	1869.6	3450.6	3277.1	2601.2	2615.5	2842.0	2256.3
2590.3	3388.8	3109.4	2091.3	3495.9	3168.4	2522.3	2296.2	2808.0	2401.9
2689.2	3361.1	3034.1	2179.9	3475.1	3215.1	2316.1	2633.9	2705.9	2271.0
3069.3	3463.7	2911.6	2510.1	3437.0	3105.9	3135.3	2508.7	2760.7	2606.7
3072.2	3053.9	2826.2	2135.8	3575.5	2910.2	3173.0	2415.0	2915.5	2591.6
3214.1	3499.4	2625.0	2185.9	3494.8	2850.9	3187.7	2773.2	2928.3	2418.3
3723.3	3340.5	2755.7	1906.2	3472.2	2891.7	3069.7	2883.1	3139.3	2350.9
3567.7	3038.5	2776.5	2156.9	3254.1	2834.3	2981.2	2846.1	3162.3	2430.5
3206.3	3027.3	3026.1	2265.0	3238.3	2858.6	3179.3	2744.2	3228.6	2722.2
3555.1	3068.1	2898.3	1976.9	2837.2	2845.2	2999.3	2500.3	3307.6	2451.5
3706.8	3495.1	2951.0	2019.4	2996.7	2756.2	2788.6	2257.8	3041.4	2664.4
3660.8	3776.7	2761.0	2298.5	3089.4	2826.0	3539.1	2258.3	2630.4	3104.7
3882.2	3646.0	2684.9	2214.8	2907.6	2888.6	3356.7	1584.5	2539.1	3175.8
4166.1	3938.1	2524.2	2206.5	3235.9	2827.3	3448.1	1914.0	2380.6	3055.9
3690.5	3953.4	2543.5	2468.8	3388.0	2983.3	3380.0	1940.7	2243.2	3158.0
3484.3	3711.6	2826.3	2382.7	3600.1	2987.6	3217.2	1710.6	2398.9	2855.8
3514.7	3301.1	2833.9	2443.7	3828.2	2751.8	2790.2	1902.5	2526.2	2757.9
3562.6	3446.8	2770.4	2660.8	4042.2	2807.1	2968.9	1905.2	2631.5	2813.5
2989.2	3139.8	3053.3	2852.4	3639.2	2923.6	2863.3	1953.2	2650.0	3078.1
3307.5	2893.9	3020.0	3013.5	3758.5	2601.9	2994.2	2235.4	2949.4	3095.6
3323.3	2806.1	2805.4	3093.2	3549.3	2431.7	2834.2	2269.3	2987.7	3394.5
2566.7	2568.3	2972.8	3183.8	3218.8	2627.8	3113.3	2415.1	2941.2	3261.5
2498.9	2692.7	3218.8	2977.1	2826.0	2712.3	3100.0	2887.5	3024.8	3324.5
2399.7	2989.3	2990.0	2709.9	2959.5	2520.5	2969.7	2796.2	3120.8	3013.1
2311.6	3244.6	3236.1	2651.7	2838.7	2718.7	2757.1	2767.1	2809.5	2850.5
2389.9	3626.3	3254.1	2629.3	3162.5	2834.8	3078.0	2771.6	2841.8	2701.1
2911.5	4012.5	2991.0	3068.1	3207.4	2756.2	2904.3	2481.1	2893.3	2662.9
3639.1	3794.9	2735.2	3125.1	3097.7	2913.5	2890.3	2353.5	2709.2	2609.8
3779.1	3809.7	2593.7	3100.9	3077.3	2980.0	3111.0	2602.7	2620.2	2799.3
3649.1	3674.1	2592.7	3229.4	3295.9	2811.5	3278.1	2774.1	2783.8	2564.6
3707.6	3782.1	2680.5	3126.5	3723.0	2695.1	3431.6	2663.6	2532.1	2688.6
3693.7	3445.4	2925.6	2706.7	3841.3	2960.1	3578.7	2428.8	2822.9	2544.2
3709.9	3318.1	3151.2	2639.8	3738.0	2690.3	3801.6	2411.7	3072.7	2423.3
3600.6	3431.4	3328.8	2886.7	3674.8	2684.4	3610.7	1955.1	3239.2	2205.6
3882.7	3586.1	3155.7	2861.3	3203.3	2722.1	3410.4	1873.5	3333.6	2321.0
3876.2	3534.6	3197.8	2742.5	2970.1	2597.7	2955.6	1974.2	3268.9	2270.1
3780.3	3517.5	3251.4	2600.8	3292.6	2343.4	2732.1	2475.4	3221.4	2217.6
3682.8	3473.2	2699.4	2485.5	3119.8	2712.7	2346.2	2028.6	2931.6	2254.6
3555.5	3481.4	2687.2	2347.5	3285.0	2667.7	2413.0	2252.1	2855.6	2364.1
3581.0	3250.7	2580.6	2240.7	3229.5	2789.6	2713.6	2508.2	2530.9	2536.9
3698.1	3094.7	2521.5	2601.8	3198.0	2835.4	2816.4	2620.9	2538.4	2696.7
3588.5	3145.6	2346.9	2488.6	2659.0	2420.3	3430.8	2463.9	2272.5	3022.7
3517.0	3513.0	2846.7	3000.0	3085.3	2561.2	3119.7	2791.8	2548.4	3224.1
3807.9	3742.1	2841.9	2966.9	2636.2	2567.4	3182.0	2813.4	2420.7	3375.3
3517.8	3750.3	2897.8	2977.8	2849.7	2319.3	3415.2	2738.0	2562.5	3637.0
3526.5	3893.8	3047.2	3014.7	2588.7	2247.0	3094.2	2853.2	2760.1	3458.0
3687.8	3648.5	3192.5	3010.7	2231.3	2473.5	3255.5	2825.6	3076.9	3072.5
3841.9	3367.2	3088.4	3065.7	2054.1	2183.4	3278.3	2612.1	3093.6	2524.6
3486.8	3443.8	3228.7	3138.7	1874.3	2325.7	3064.0	2485.3	3337.2	2831.2
3538.0	3437.7	3056.3	3193.6	1751.3	2524.4	3025.6	2397.8	3681.7	2745.2
3276.9	3461.6	3232.2	2977.6	1974.2	2585.8	3327.6	2369.0	3322.2	2502.9
3413.5	3648.5	3295.7	3051.3	2323.0	2700.5	3109.4	2683.1	3032.8	2817.6
3829.5	3568.3	3410.7	2966.1	2355.1	3151.8	3264.8	3018.9	2842.3	3000.8
3910.1	3457.0	3089.3	2977.6	2927.2	3247.7	3328.1	3113.3	3007.1	2685.2
3984.7	3349.4	2906.2	2972.9	2685.1	3055.4	3216.2	2668.4	2777.6	2480.8
4229.6	3501.4	2844.6	2988.6	2673.1	3062.6	2974.8	2584.5	2943.1	2506.2
4010.8	3638.7	2719.4	3166.5	2748.1	3020.2	2884.5	2043.9	3037.8	2610.2
3636.1	3954.5	2595.3	3032.6	2861.5	2567.1	2801.5	1699.7	3093.8	2812.2
3841.8	3903.4	2717.9	2908.3	2410.4	2285.3	2820.3	2304.4	2981.1	2198.9
3811.6	4091.2	2649.5	2876.9	2805.6	2232.0	2831.9	2455.3	3160.6	2616.4
3594.9	3925.7	2889.8	2980.2	2845.2	2251.7	2893.7	2310.9	3202.6	2551.7
3880.3	4002.6	2811.8	2855.0	2574.5	2048.4	3004.2	2519.7	3224.6	2987.8
3932.2	3882.0	2879.8	2915.5	2213.7	2510.1	2963.3	2164.5	3278.1	2656.3
3920.8	3917.5	2758.0	2910.1	2420.0	2514.1	2935.7	2049.8	3183.6	2518.4
3870.8	3874.9	2985.1	2873.7	2396.0	2287.6	3125.3	1826.1	3423.5	2678.0
3978.6	3717.4	2965.7	2711.8	2299.0	2511.5	3153.8	2413.2	3211.1	2516.0
3660.5	3494.2	3224.0	2994.9	2278.4	2288.6	3008.9	2693.0	2934.1	2212.6
3545.2	3453.3	3295.6	2841.6	2357.8	2292.9	2858.1	2587.3	2715.3	2376.4
3692.8	3470.5	3323.0	2797.0	2004.5	2177.1	3026.1	2282.0	2867.8	2287.1
3686.1	3428.0	3305.0	2509.3	2005.1	2589.4	2621.0	2333.0	2395.0	2098.1
3376.9	3493.2	3542.8	2825.8	1905.6	2367.9	2754.3	2124.7	2250.4	1822.2
3208.6	3367.9	3329.9	2877.0	1904.0	2462.1	2812.9	1860.3	2493.9	1955.6
3246.7	3461.0	3076.7	3028.7	2098.6	2551.3	2944.7	1895.1	2595.8	2120.2
3183.9	3308.7	3126.6	3045.2	2157.1	2249.5	2707.4	2020.6	2653.8	2476.9
3198.0	3131.1	2920.4	3109.6	2231.4	2324.1	2902.1	2324.2	2685.2	3004.1
3364.0	2855.3	2730.8	3091.8	2342.1	2649.7	3058.0	2667.1	2843.3	2971.1
3848.1	3020.4	2714.1	3110.7	2808.8	2595.5	2827.0	3042.5	3066.6	2515.6
3769.8	2939.0	2743.4	2873.7	2603.5	2762.4	3106.9	3348.5	3156.9	2019.6
3973.2	3040.7	2740.5	2742.4	2311.9	2622.5	3660.6	3219.6	2966.7	1953.8
4089.6	3039.3	2992.8	2682.4	2082.1	2568.5	3408.0	3081.1	2757.2	2190.7
4213.1	3411.3	3143.6	2750.4	2180.9	2623.0	3134.0	2691.8	2943.7	2244.8
4082.5	3312.3	3042.5	2540.3	1987.6	2817.7	3494.5	2553.1	2773.9	2511.2
4241.0	3233.9	3061.4	2539.6	1982.8	3082.8	3180.7	2292.4	2645.0	2646.1
3728.7	3139.6	2966.6	2587.5	2454.3	3137.1	3100.8	2996.2	2603.3	2819.4
3612.5	3793.3	3081.3	2598.1	2431.4	2897.2	3146.1	2726.3	2913.2	3103.7
3217.0	3667.1	2977.0	2377.1	2646.2	2755.5	3072.2	3005.2	2915.4	2805.0
3209.5	3399.1	3053.4	2302.8	2880.8	2553.7	3182.6	2968.9	3148.6	2518.7
3309.3	3491.5	2943.5	2664.5	2759.5	2362.9	3389.8	2640.9	3159.9	2520.3
3585.0	3620.5	3033.3	2604.6	2520.4	3028.7	3778.8	2372.3	3435.3	2275.2
3489.3	3297.3	3053.0	2548.6	2768.1	2991.8	3555.4	2396.4	3292.8	2317.2
3651.6	3447.0	2791.2	2775.7	2520.0	3006.4	3574.4	2381.3	3420.4	2473.2
3442.9	3690.4	2764.0	3004.7	2164.8	3137.4	3537.1	2596.3	3168.1	2498.3
3417.1	3327.0	3031.9	2794.9	2190.1	3062.8	3173.4	3163.3	3092.4	2358.6
3096.4	3457.1	2866.2	3004.5	2421.6	2968.3	3036.1	3143.3	3045.9	2257.9
3186.4	3479.2	2834.1	3062.7	1963.3	2817.4	3511.5	2986.4	2962.9	2026.3
3287.3	3646.0	2957.2	2900.5	2217.3	2798.8	3315.8	2355.7	3169.7	1818.5
3384.5	3782.6	2848.3	2730.6	2101.2	2643.2	3144.7	2301.7	3415.3	1647.1
3447.9	3924.2	2752.0	2538.7	1964.3	2469.1	3555.5	2482.9	3461.0	1980.6
3645.9	3769.8	2891.1	2428.5	1679.4	2582.4	3661.3	2539.5	3431.9	2078.4
3288.4	3487.9	2964.0	2325.3	1558.2	2710.3	3479.3	2678.2	3487.0	1940.6
3205.4	3613.3	2894.3	2454.4	1563.7	2832.9	3567.7	2663.5	3209.8	1848.8
3588.6	3683.0	2968.2	2472.5	1676.0	3181.7	3669.8	3059.9	2996.4	1918.0
3509.1	3384.3	2925.1	2542.3	1795.0	3003.1	3683.8	2537.5	3007.7	2299.0
3752.0	3303.4	2836.1	2542.6	1860.5	3041.1	3359.9	2609.4	2690.9	2534.7
3978.5	3428.2	2684.3	2572.2	2103.3	2898.1	3131.7	2491.1	2697.0	3125.6
4166.5	3349.1	2985.4	2482.3	2412.7	2767.1	3098.4	2269.6	2615.6	3021.0
3941.0	3668.5	3010.1	2697.4	2871.0	3071.4	3172.8	1843.2	2785.8	2802.1
3831.2	3768.7	3114.5	2737.2	2754.4	3056.5	2793.7	1936.0	2952.6	2518.2
3799.6	3800.0	2943.1	2496.4	2416.8	2904.4	3043.7	2370.3	3084.3	2209.4
3777.8	3985.0	2854.0	2188.9	2415.2	3088.8	3032.6	1971.9	2907.5	2357.9
3582.7	4370.5	2756.5	2237.7	2072.3	2901.5	2801.7	2111.8	2892.0	2737.3
3531.5	4554.5	2724.3	2257.1	2107.4	2841.9	2770.6	2291.4	2475.2	2815.0
3875.9	4027.6	2582.4	2303.6	2448.0	3121.0	2814.9	2785.5	2915.8	2709.4
3697.4	3499.6	2688.5	2312.2	3005.7	3216.0	2799.8	2777.8	3128.7	2712.0
4298.0	3331.5	2848.3	2081.4	2888.7	3217.2	3065.2	2658.8	3242.9	2761.6
4461.1	3169.5	2890.0	2175.4	2663.4	3041.9	3459.8	2816.9	3468.7	2467.7
4526.6	3189.5	2782.2	2366.3	2406.6	3098.9	3264.0	2358.4	3802.1	2551.9
3960.2	3300.8	3291.1	2347.9	2289.1	2778.9	3342.8	2243.7	3331.8	2397.4
4039.0	3282.2	3362.9	2445.5	1947.9	2781.2	3328.9	2356.1	3099.9	2453.1
3823.6	3268.7	3163.1	2804.3	1831.8	2757.1	3411.4	2349.9	3156.7	2003.0
3677.3	3547.5	3113.8	2995.4	2050.0	3113.8	2884.8	1992.1	3167.3	1728.6
3608.8	3614.2	2962.1	2622.1	2041.5	3111.6	2805.6	2599.2	3280.3	1576.6
3320.6	3537.0	2957.2	2725.7	2257.4	3154.4	2754.3	3121.7	3130.1	1684.1
3342.0	4117.6	2771.5	2937.1	2373.8	3534.4	2541.9	2902.4	3106.7	1344.0
3064.9	3937.6	2800.2	2817.5	2369.3	3570.9	2595.7	2893.5	2932.9	1595.6
2849.8	3573.4	2864.6	2618.3	2494.6	3441.3	2689.5	2702.8	3174.3	1561.7
3029.2	3551.7	3276.7	2821.7	2731.6	3483.0	2899.5	2676.3	2775.5	2071.9
3368.9	3785.6	3021.1	2757.3	2337.4	3479.2	2926.1	2258.1	2535.8	1941.6
3217.4	3780.0	2993.4	2901.4	2463.4	3254.5	2937.6	2376.1	2440.6	2230.3
3218.8	3978.7	2864.3	3139.7	2973.2	3474.6	3253.2	3203.3	2690.0	2434.1
3412.6	3992.1	2650.9	3117.1	2985.4	3405.3	2940.0	3064.8	3588.2	2483.6
3265.6	4183.5	2526.5	3077.6	3113.2	3343.6	2923.1	3045.0	3502.8	2345.9
3195.6	3962.2	2832.4	3212.4	3220.2	2981.0	3181.5	2681.1	3224.4	2346.6
3309.6	3833.1	2957.3	3141.9	2853.0	3137.1	3378.6	2421.9	3370.9	2613.3
3512.5	3464.6	2998.5	2981.5	2748.5	3489.5	3489.5	2433.7	3002.8	2865.2
3440.7	3325.6	2949.8	2924.8	2427.8	3579.0	3345.9	2388.3	2936.3	3143.4
3583.6	3227.5	2883.4	3076.1	2203.0	3526.2	3231.4	2390.2	2882.5	3146.9
3722.5	3232.8	2506.1	2859.1	1983.9	3778.9	3611.8	2846.1	2939.7	3250.8
3799.4	3209.6	2502.8	2792.4	2121.4	3873.1	3349.7	2758.0	2957.5	2536.1
3594.7	3255.4	2582.5	2793.6	1979.7	3735.7	3485.7	2578.4	3038.8	2273.1
3847.7	3591.3	2697.2	2996.5	1865.8	3557.6	3245.7	2356.6	3367.5	2047.6
3614.7	3476.2	2642.0	2999.8	1865.9	3805.2	3377.8	2426.5	3212.9	1896.3
3547.6	3423.1	2944.4	3104.6	2095.8	3752.1	3550.1	2391.7	3090.8	1912.0
3338.5	3717.0	3198.3	3032.1	1947.9	3662.4	3860.3	2435.1	3083.4	2726.3
3435.9	3867.3	3048.1	2998.6	2182.0	3578.7	3536.4	2572.4	3039.1	2467.9
3238.8	3858.0	2804.1	2777.2	2843.2	3497.5	3752.4	2641.1	2842.9	2222.1
3624.2	4055.4	2838.3	2743.3	2779.0	3815.3	3521.7	2346.8	2782.2	1899.5
3353.7	3824.1	2876.2	2714.8	3140.0	3914.0	3365.6	2588.4	2709.6	1435.6
3367.8	3540.4	2800.9	2507.1	3265.4	3634.0	3149.4	2646.1	2536.9	1694.3
3222.4	3364.1	2913.3	2684.0	3373.5	3451.1	3520.2	2412.2	2575.8	1849.2
3061.0	3842.4	3171.2	2872.4	2987.0	3525.2	3715.9	2408.4	2622.7	2625.5
2722.4	3405.7	3102.8	2772.9	3052.6	3300.6	4035.6	2442.2	3237.5	2399.2
3291.5	3461.8	2630.0	2907.2	2690.2	3049.7	3814.2	2357.4	3333.8	2322.4
3400.7	3692.4	2524.2	3112.0	2635.9	2888.9	3964.5	2432.4	3544.2	1997.3
3735.0	3963.5	2601.9	2886.2	2304.6	2985.5	3738.6	2678.8	3710.8	2150.1
3656.2	3532.8	2770.7	2407.9	2311.3	3012.4	3387.3	2524.3	3732.0	2306.0
3849.4	3476.9	2769.3	2497.8	2229.6	3163.5	3193.7	2421.9	3251.0	2668.9
3488.3	3686.1	2768.9	2340.1	1887.9	3199.6	3188.8	2490.7	3276.2	2597.8
3644.9	3565.0	2961.2	2735.6	1960.9	3160.5	3152.7	2342.5	3067.6	2921.0
3398.3	3513.5	3024.5	2705.3	2191.0	3201.9	3189.8	2301.6	2871.3	3001.7
3304.6	3634.6	3031.8	2627.1	2297.8	3203.2	3249.4	2387.1	3170.2	3377.8
3202.8	4112.7	3133.2	2428.4	2567.8	3257.9	3084.0	2604.6	3242.6	3030.8
3097.6	4309.7	3051.0	2258.1	2961.0	3231.5	3025.8	2467.6	3017.2	3100.3
2889.0	4357.1	2948.5	2364.1	2851.8	3326.0	3132.2	2538.6	3176.0	2805.4
2795.5	4173.4	3041.4	2502.2	2848.2	3116.8	3217.0	2390.4	3323.1	2659.0
2944.0	4055.7	2975.8	2566.5	2767.9	2926.0	3004.1	2340.0	3038.4	2175.9
3135.4	4061.5	2728.3	2694.5	2554.4	2821.2	3239.1	2204.4	3008.1	2209.4
3129.1	3849.6	2538.8	3037.1	2446.4	3169.1	3258.0	2169.2	3227.3	2346.8
3083.4	3884.1	2637.5	2980.4	2467.4	3215.0	3319.6	2216.2	3582.7	2529.7
3091.9	4201.7	2640.6	2980.9	2739.8	3262.9	3383.7	2117.0	3349.4	2608.2
2964.0	4287.1	2816.9	2829.8	3164.5	3320.2	3678.1	2449.3	3277.6	2494.5
2990.6	3852.8	2922.5	2966.5	3367.1	3312.8	3616.6	2268.3	3271.8	2569.2
3791.2	3703.9	2989.7	2923.4	3242.8	3264.3	3657.4	2187.9	3501.1	2421.5
4022.3	3613.4	2865.5	3222.3	3110.5	3283.2	3185.8	2354.7	3253.8	2112.8
4076.8	4300.9	2977.6	2992.6	2831.2	3662.6	2942.7	2450.7	3178.3	2197.0
3830.1	4121.1	3045.2	3257.2	2050.3	4026.9	2675.4	2468.5	2817.2	2237.1
3745.9	3873.2	2723.7	3200.8	1809.7	3808.4	2816.5	2411.1	2642.8	2373.7
3347.7	4104.8	2812.1	3189.3	1920.0	3672.8	2424.5	2401.4	2286.6	2217.1
3684.5	4034.5	2899.8	2995.4	1910.9	3833.7	2657.1	2473.6	2293.4	2486.2
3794.2	3731.2	2910.5	2932.8	1943.9	3462.7	2829.6	2245.9	2493.0	2328.6
3866.9	3755.3	3129.0	2930.8	1976.1	3007.9	2911.3	2104.3	2721.9	2335.2
3936.1	3544.7	3250.6	3034.9	2356.5	2925.5	2848.3	2453.7	3305.8	3001.2
3832.3	4080.6	3285.2	3082.0	2136.2	3071.6	2959.7	2231.2	3082.1	3033.5
3558.4	3852.5	3252.6	3080.9	2033.9	2861.7	3083.0	2603.9	2861.8	2948.2
3390.7	3788.3	3133.4	3155.7	1866.1	3240.5	3304.8	2682.2	2888.6	2773.5
3140.4	3137.7	2997.3	2860.8	2098.5	3481.9	3166.3	2921.9	3135.8	2599.3
3184.8	2995.4	2838.9	2936.9	2088.7	3462.0	2722.7	2923.0	2849.7	2253.7
3456.1	3004.3	2752.7	2782.2	2217.9	3286.8	2336.6	2830.7	2885.2	3011.0
3701.3	3222.6	3054.6	2875.6	2415.8	3541.3	2650.9	2579.3	3362.5	2428.6
3674.5	3397.3	3128.5	2816.9	1914.2	3096.7	2543.9	2902.4	2991.7	2431.5
3680.9	3808.0	3077.1	2965.4	1956.9	2848.0	2790.9	2642.6	2677.4	2883.9
3626.6	3650.4	3047.8	2621.1	2220.4	2993.6	3091.9	2588.9	2492.9	3325.3
3593.2	3293.6	3038.3	2797.0	2211.1	3016.0	3164.1	2875.4	2794.1	3290.7
3324.5	2986.3	3021.1	2896.0	2030.0	2974.8	3384.0	2628.6	2812.6	3834.1
3413.8	2800.2	2875.1	3179.0	2312.9	3275.4	3346.9	2342.5	2886.6	3956.1
3522.3	2266.0	2890.5	3233.6	2278.4	3555.2	3241.9	2720.4	2809.4	3684.5
3179.6	2133.8	2909.9	3786.8	1795.5	3558.6	3128.6	2997.6	2886.5	3243.6
3131.4	2801.8	2970.7	3817.0	1913.7	3659.1	3292.4	3020.3	2827.5	3557.6
2924.7	2931.8	2989.7	3749.2	2639.8	3795.1	2927.5	2904.9	2835.4	3174.3
3106.4	2992.1	2981.9	3336.5	2533.1	3710.5	3007.1	2956.0	3084.7	3180.8
3215.8	3026.6	3113.7	3288.4	2649.6	3769.5	2538.9	2871.2	3534.8	3272.7
3474.0	3165.8	3153.5	3172.8	2878.3	3921.7	2560.5	3085.8	3593.8	3423.1
3240.6	2909.0	3290.5	3182.4	2758.5	3511.9	2815.0	3065.5	3236.1	2914.6
3404.8	3090.5	3146.7	2990.9	2140.6	3268.6	3266.5	3416.1	3807.1	2762.2
3321.1	3370.2	3385.4	2942.0	2148.4	3312.0	3021.2	3325.7	3887.5	3075.7
3529.5	3381.3	3098.9	3162.3	1812.9	3444.1	2738.4	3263.1	3631.2	2474.8
3425.5	3498.0	3000.2	2960.1	1804.6	3571.8	2468.1	2821.9	3769.5	2365.1
3356.8	3188.7	2872.3	2629.2	1729.9	3652.5	2263.7	2659.2	3794.8	2473.3
3217.1	3283.1	2918.5	2477.5	1935.0	3722.9	2224.1	2817.2	3723.5	2242.1
3021.9	3016.0	2790.3	2602.9	1787.9	3582.2	2467.5	2624.3	3803.3	2447.3
2834.9	3338.5	2902.3	2340.2	1769.7	3387.7	2470.0	2042.6	3753.9	3017.5
2836.1	3132.6	2956.1	2356.3	1997.1	2951.3	2725.8	1841.6	3566.6	2886.5
2839.0	3520.0	2951.7	2588.2	2265.9	3156.9	2892.0	1749.8	3763.4	2990.0
2869.4	3624.3	3253.2	2504.4	2294.8	3033.3	2832.5	2488.9	3729.5	2815.9
3131.7	3708.5	3243.9	2759.1	2486.1	2962.8	2783.9	2734.5	3605.2	2633.0
3448.7	3810.9	3216.0	2612.4	2487.1	2817.6	2975.8	2663.9	3876.0	2479.2
3314.3	3571.8	3231.5	2725.0	2039.2	2993.6	3175.5	2490.0	3758.7	2599.4
3486.0	3225.4	3269.7	2571.5	2201.3	3297.8	2849.9	2284.7	3594.0	2408.6
3490.9	3160.7	2998.6	2389.5	2422.5	2903.0	3125.9	2324.9	3703.4	2366.9
3112.0	3226.7	3141.9	2244.7	2083.3	3155.1	3178.5	2095.6	3667.7	2147.3
3120.6	3172.3	3042.5	2512.7	2335.4	2911.3	2956.1	2458.0	3378.6	2229.1
3224.2	3607.2	3112.2	2550.1	2591.1	2820.9	2981.6	2257.7	3136.9	2486.9
3429.7	3605.8	3092.9	2746.6	2333.2	2801.3	3148.0	2306.8	3547.4	2612.2
3586.9	3640.8	3153.3	2809.3	2338.1	2770.3	3340.0	2097.6	3705.8	2765.3
3788.7	3426.6	2813.3	2991.0	2616.6	2992.6	3517.0	2260.9	3825.5	2800.6
3989.1	3141.4	2893.5	2707.5	2675.3	3438.2	3232.3	2058.3	3922.0	2597.7
4140.3	2815.9	3057.8	2563.0	2690.1	3304.7	3462.7	2194.0	4032.5	2568.0
4052.8	3142.9	2898.9	2544.3	2438.4	3327.9	3375.3	2232.3	3986.5	2617.2
4239.3	3027.2	2733.4	2617.2	2445.8	3347.5	3003.8	2332.5	3734.5	2564.3
4260.5	3046.2	2701.7	2519.7	2124.8	3143.6	2844.6	2601.7	3631.5	2587.8
3903.7	3389.4	2480.0	2758.6	2234.6	3073.8	3292.0	2716.3	3713.7	2622.4
3447.7	3807.0	2544.4	2766.6	2523.4	3294.3	3175.8	2664.0	3889.7	2036.5
3241.0	4066.4	2542.6	2808.4	2831.5	3313.7	3419.6	3132.0	4138.1	2176.6
3048.0	4068.9	2765.5	2860.3	2736.1	3475.2	3899.1	3549.6	4292.8	2040.8
2863.0	4056.2	2773.2	3129.6	2760.1	3668.7	3879.4	3150.6	4053.5	1708.3
2749.4	4138.1	3082.5	2920.2	2466.2	3551.7	4026.2	3029.1	3930.8	1717.8
2951.8	3539.9	3029.5	2971.5	2615.1	3823.9	3796.0	2633.4	3629.0	2248.5
3141.4	3313.7	3028.0	2838.3	2844.2	3445.7	3359.7	2183.1	3175.1	2148.9
3439.1	2926.2	2958.1	2794.9	2986.0	3334.9	3113.1	1904.9	2895.9	2186.7
3606.1	3113.0	3194.1	2713.9	2490.4	3279.8	3263.2	2014.0	3033.7	2211.3
3632.1	2853.0	3114.4	2584.9	2815.3	3497.0	2963.7	2195.4	3320.8	2359.6
3642.8	3380.8	3173.9	2477.7	2274.9	3138.3	3245.5	2377.9	3565.3	2391.3
3544.4	3242.7	3051.7	2504.5	2484.4	3473.7	3328.3	2465.1	3314.5	2086.4
3517.2	3566.9	3096.8	2355.3	2765.8	3692.4	3313.8	2506.4	3356.0	2331.4
3489.8	3755.5	2839.7	2289.7	3113.8	3534.5	3480.3	3071.8	3236.5	2547.6
3740.2	4009.1	2867.1	2610.4	2894.3	2964.5	3552.3	2977.4	2911.7	2493.3
3489.6	3829.3	2867.4	2712.9	3356.4	2919.0	3230.6	3139.6	2516.8	2347.7
3293.7	3743.5	3014.3	2994.8	3172.9	2496.8	3360.8	3342.1	2866.6	2423.7
3328.2	3379.5	2973.3	3011.8	2774.7	2362.5	3426.2	3071.1	3456.9	2274.8
3144.6	2995.2	3326.5	3090.0	2668.0	2320.8	3035.9	2785.2	3887.3	2454.3
3342.7	2999.5	3247.3	2932.2	3002.0	2748.4	3126.4	2580.7	3982.8	2511.4
3500.5	2753.3	3055.5	2854.1	2578.8	3082.4	3152.4	2783.6	3951.0	2595.3
3502.7	2743.4	3229.6	2823.3	2403.5	3205.3	3055.5	2527.0	3809.2	2653.7
3334.9	2972.3	3225.8	2848.6	2286.1	3394.2	3107.9	2624.1	3707.7	2531.1
3309.0	2813.8	3019.5	2718.6	2404.6	3599.2	3507.0	3373.7	3262.3	2034.2
2778.8	2787.1	2915.6	2679.4	1951.2	3533.1	3478.4	3300.2	2839.4	2339.1
2830.5	2950.2	3103.6	2541.3	1941.5	3560.2	3656.2	2852.0	3200.6	2456.2
3330.2	3021.0	3220.5	2495.2	2155.0	3293.1	3386.7	2781.0	3340.3	2646.2
3449.4	2941.0	3400.5	2727.2	2271.4	3271.1	3679.2	2731.5	3523.7	2584.7
3304.9	3244.4	3412.1	2859.3	2477.1	2969.3	3523.6	2266.0	4093.4	3279.4
3560.4	3358.4	3399.2	2999.8	2589.5	3035.8	3257.5	2268.2	4072.1	3116.0
3591.6	3422.5	3389.6	2851.8	2249.8	3042.9	3338.5	2293.4	4196.2	2957.9
3772.9	3431.0	3380.1	2983.1	2021.1	2781.1	3898.0	2569.8	4097.7	2799.6
3941.4	3372.8	2958.4	2802.3	2224.7	3032.7	3744.9	2794.9	3875.3	2739.7
4129.8	3285.5	2938.1	2777.1	2237.6	3598.4	3663.1	2705.3	3458.0	2448.9
3892.2	2903.0	2886.5	2610.0	2115.6	3603.0	3773.7	2532.6	3547.9	3058.6
3791.5	2720.1	2759.5	2558.6	2313.9	3182.2	3790.8	2469.7	3278.3	3319.9
3365.6	2704.2	2863.7	2638.3	2541.0	3580.9	3334.0	2245.8	2998.2	3544.1
3515.8	3292.5	3131.9	2705.9	2314.1	3612.1	2955.9	2092.5	2454.1	3550.2
3633.0	3245.6	3128.0	2632.9	2342.6	2997.2	3285.7	2072.2	2587.0	3437.9
3717.7	3577.3	3012.2	2807.6	2593.2	2810.1	3340.1	2182.2	2307.0	2902.7
3779.5	3734.2	2831.6	3019.7	2440.9	2995.6	2942.9	2205.2	2073.7	2608.1
3980.5	3550.6	2915.1	2911.2	2686.8	3173.2	3393.5	2300.5	2032.6	2221.3
3502.5	2899.9	2831.3	2744.7	2410.6	3213.8	3322.2	2472.8	2045.9	2318.8
3308.5	2981.5	2797.8	2768.0	2125.7	3156.5	3352.5	2297.7	1938.0	2107.2
