# Supplementary material for: Iterative improvement in the automatic modular design of robot swarms
Source: PeerJ Comput Sci. 2020 Dec 7;6:e322. doi: 10.7717/peerj-cs.322 (PMC7924708; doi:10.7717/peerj-cs.322)
Supplement: Supplemental Information 1 — Data sorted in directories by budget and design method. Each folder contains the file controller.txt containing a textual representation of the instances of control software generated for the configuration described by the folders. The file scores.csv contains a comma separated list with the performances of each instance of control software. [file peerj-cs-06-322-s001.zip › experiments_12_5k/BT_SCA_irace/controller.txt]

--nroot 3 --nchildroot 4 --n0 0 --nchild0 2 --n00 6 --c00 5 --p00 0.95 --n01 5 --a01 3 --p01 0 --n1 0 --nchild1 2 --n10 6 --c10 2 --p10 0.19 --n11 5 --a11 0 --rwm11 5 --p11 0 --n2 0 --nchild2 2 --n20 6 --c20 4 --p20 4 --w20 6.3 --n21 5 --a21 3 --p21 0 --n3 0 --nchild3 2 --n30 6 --c30 0 --p30 0.73 --n31 5 --a31 1 --p31 0
--nroot 3 --nchildroot 3 --n0 0 --nchild0 2 --n00 6 --c00 2 --p00 0.6 --n01 5 --a01 0 --rwm01 6 --p01 0 --n1 0 --nchild1 2 --n10 6 --c10 5 --p10 0.34 --n11 5 --a11 4 --att11 4.18 --p11 0 --n2 0 --nchild2 2 --n20 6 --c20 1 --p20 0.27 --n21 5 --a21 1 --p21 0
--nroot 3 --nchildroot 3 --n0 0 --nchild0 2 --n00 6 --c00 2 --p00 0.44 --n01 5 --a01 0 --rwm01 11 --p01 0 --n1 0 --nchild1 2 --n10 6 --c10 5 --p10 0.24 --n11 5 --a11 1 --p11 0 --n2 0 --nchild2 2 --n20 6 --c20 2 --p20 0.02 --n21 5 --a21 1 --p21 0
--nroot 3 --nchildroot 2 --n0 0 --nchild0 2 --n00 6 --c00 2 --p00 0.88 --n01 5 --a01 0 --rwm01 7 --p01 0 --n1 0 --nchild1 2 --n10 6 --c10 2 --p10 0.18 --n11 5 --a11 1 --p11 0
--nroot 3 --nchildroot 3 --n0 0 --nchild0 2 --n00 6 --c00 2 --p00 0.99 --n01 5 --a01 0 --rwm01 6 --p01 0 --n1 0 --nchild1 2 --n10 6 --c10 5 --p10 0.05 --n11 5 --a11 0 --rwm11 90 --p11 0 --n2 0 --nchild2 2 --n20 6 --c20 3 --p20 6 --w20 14.47 --n21 5 --a21 1 --p21 0
--nroot 3 --nchildroot 4 --n0 0 --nchild0 2 --n00 6 --c00 1 --p00 0.45 --n01 5 --a01 1 --p01 0 --n1 0 --nchild1 2 --n10 6 --c10 2 --p10 0.94 --n11 5 --a11 0 --rwm11 6 --p11 0 --n2 0 --nchild2 2 --n20 6 --c20 5 --p20 0.72 --n21 5 --a21 0 --rwm21 36 --p21 0 --n3 0 --nchild3 2 --n30 6 --c30 2 --p30 0.07 --n31 5 --a31 0 --rwm31 33 --p31 0
--nroot 3 --nchildroot 3 --n0 0 --nchild0 2 --n00 6 --c00 2 --p00 0.97 --n01 5 --a01 0 --rwm01 7 --p01 0 --n1 0 --nchild1 2 --n10 6 --c10 3 --p10 1 --w10 1.88 --n11 5 --a11 1 --p11 0 --n2 0 --nchild2 2 --n20 6 --c20 4 --p20 4 --w20 16.16 --n21 5 --a21 4 --att21 1.33 --p21 0
--nroot 3 --nchildroot 4 --n0 0 --nchild0 2 --n00 6 --c00 1 --p00 0.8 --n01 5 --a01 1 --p01 0 --n1 0 --nchild1 2 --n10 6 --c10 2 --p10 0.5 --n11 5 --a11 0 --rwm11 6 --p11 0 --n2 0 --nchild2 2 --n20 6 --c20 2 --p20 0.35 --n21 5 --a21 3 --p21 0 --n3 0 --nchild3 2 --n30 6 --c30 5 --p30 0.7 --n31 5 --a31 3 --p31 0
--nroot 3 --nchildroot 4 --n0 0 --nchild0 2 --n00 6 --c00 2 --p00 0.23 --n01 5 --a01 0 --rwm01 6 --p01 0 --n1 0 --nchild1 2 --n10 6 --c10 2 --p10 0.07 --n11 5 --a11 0 --rwm11 88 --p11 0 --n2 0 --nchild2 2 --n20 6 --c20 1 --p20 0.05 --n21 5 --a21 1 --p21 0 --n3 0 --nchild3 2 --n30 6 --c30 0 --p30 0.41 --n31 5 --a31 1 --p31 0
--nroot 3 --nchildroot 4 --n0 0 --nchild0 2 --n00 6 --c00 0 --p00 0.77 --n01 5 --a01 3 --p01 0 --n1 0 --nchild1 2 --n10 6 --c10 1 --p10 0.64 --n11 5 --a11 3 --p11 0 --n2 0 --nchild2 2 --n20 6 --c20 4 --p20 8 --w20 13.26 --n21 5 --a21 3 --p21 0 --n3 0 --nchild3 2 --n30 6 --c30 2 --p30 0.71 --n31 5 --a31 0 --rwm31 5 --p31 0
