# Supplementary material for: Iterative improvement in the automatic modular design of robot swarms
Source: PeerJ Comput Sci. 2020 Dec 7;6:e322. doi: 10.7717/peerj-cs.322 (PMC7924708; doi:10.7717/peerj-cs.322)
Supplement: Supplemental Information 1 — Data sorted in directories by budget and design method. Each folder contains the file controller.txt containing a textual representation of the instances of control software generated for the configuration described by the folders. The file scores.csv contains a comma separated list with the performances of each instance of control software. [file peerj-cs-06-322-s001.zip › experiments_12_5k/BT_SCA_irace/scores.csv]

Design	Simulation	Pseudoreality	Reality
	3566.5	3713.9
	3004.7	2752.4
	3647.0	3375.9
	2667.1	3500.8
	3900.9	3850.3
	3161.5	3113.1
	3289.2	3269.7
	3183.6	3392.7
	3969.5	4647.4
	2657.4	1784.2
