# Supplementary material for: Iterative improvement in the automatic modular design of robot swarms
Source: PeerJ Comput Sci. 2020 Dec 7;6:e322. doi: 10.7717/peerj-cs.322 (PMC7924708; doi:10.7717/peerj-cs.322)
Supplement: Supplemental Information 1 — Data sorted in directories by budget and design method. Each folder contains the file controller.txt containing a textual representation of the instances of control software generated for the configuration described by the folders. The file scores.csv contains a comma separated list with the performances of each instance of control software. [file peerj-cs-06-322-s001.zip › experiments_12_5k/BT_SCA_minimal/controller.txt]

--bt-config --nroot 3 --nchildroot 4 --n0 0 --nchild0 2 --n00 6 --c00 1 --p00 0.65 --n01 5 --a01 4 --att01 1.76 --p01 0 --n1 0 --nchild1 2 --n10 6 --c10 4 --w10 6.64 --p10 1 --n11 5 --a11 0 --rwm11 41 --p11 0 --n2 0 --nchild2 2 --n20 6 --c20 2 --p20 0.08 --n21 5 --a21 0 --rwm21 14 --p21 0 --n3 0 --nchild3 2 --n30 6 --c30 1 --p30 0.33 --n31 5 --a31 1 --p31 0
--bt-config --nroot 3 --nchildroot 3 --n0 0 --nchild0 2 --n00 6 --c00 2 --p00 0.33 --n01 5 --a01 0 --rwm01 21 --p01 0 --n1 0 --nchild1 2 --n10 6 --c10 2 --p10 0.16 --n11 5 --a11 0 --rwm11 61 --p11 0 --n2 0 --nchild2 2 --n20 6 --c20 1 --p20 0.27 --n21 5 --a21 1 --p21 0
--bt-config --nroot 3 --nchildroot 3 --n0 0 --nchild0 2 --n00 6 --c00 2 --p00 0.16 --n01 5 --a01 0 --rwm01 38 --p01 0 --n1 0 --nchild1 2 --n10 6 --c10 0 --p10 0.72 --n11 5 --a11 1 --p11 0 --n2 0 --nchild2 2 --n20 6 --c20 3 --w20 17.72 --p20 7 --n21 5 --a21 5 --rep21 3.76 --p21 0
--bt-config --nroot 3 --nchildroot 3 --n0 0 --nchild0 2 --n00 6 --c00 2 --p00 0.45 --n01 5 --a01 0 --rwm01 62 --p01 0 --n1 0 --nchild1 2 --n10 6 --c10 3 --w10 11.00 --p10 6 --n11 5 --a11 3 --p11 0 --n2 0 --nchild2 2 --n20 6 --c20 3 --w20 0.04 --p20 6 --n21 5 --a21 3 --p21 0
--bt-config --nroot 3 --nchildroot 4 --n0 0 --nchild0 2 --n00 6 --c00 4 --w00 0.40 --p00 7 --n01 5 --a01 0 --rwm01 63 --p01 0 --n1 0 --nchild1 2 --n10 6 --c10 2 --p10 0.42 --n11 5 --a11 0 --rwm11 31 --p11 0 --n2 0 --nchild2 2 --n20 6 --c20 2 --p20 0.06 --n21 5 --a21 0 --rwm21 62 --p21 0 --n3 0 --nchild3 2 --n30 6 --c30 3 --w30 8.20 --p30 9 --n31 5 --a31 1 --p31 0
--bt-config --nroot 3 --nchildroot 3 --n0 0 --nchild0 2 --n00 6 --c00 2 --p00 0.64 --n01 5 --a01 0 --rwm01 38 --p01 0 --n1 0 --nchild1 2 --n10 6 --c10 3 --w10 13.33 --p10 2 --n11 5 --a11 1 --p11 0 --n2 0 --nchild2 2 --n20 6 --c20 2 --p20 0.41 --n21 5 --a21 0 --rwm21 70 --p21 0
--bt-config --nroot 3 --nchildroot 3 --n0 0 --nchild0 2 --n00 6 --c00 2 --p00 0.85 --n01 5 --a01 0 --rwm01 14 --p01 0 --n1 0 --nchild1 2 --n10 6 --c10 3 --w10 0.93 --p10 5 --n11 5 --a11 1 --p11 0 --n2 0 --nchild2 2 --n20 6 --c20 5 --p20 0.31 --n21 5 --a21 0 --rwm21 54 --p21 0
--bt-config --nroot 3 --nchildroot 1 --n0 0 --nchild0 2 --n00 6 --c00 2 --p00 0.95 --n01 5 --a01 0 --rwm01 22 --p01 0
--bt-config --nroot 3 --nchildroot 3 --n0 0 --nchild0 2 --n00 6 --c00 2 --p00 0.45 --n01 5 --a01 0 --rwm01 13 --p01 0 --n1 0 --nchild1 2 --n10 6 --c10 2 --p10 0.07 --n11 5 --a11 3 --p11 0 --n2 0 --nchild2 2 --n20 6 --c20 0 --p20 0.33 --n21 5 --a21 1 --p21 0
--bt-config --nroot 3 --nchildroot 3 --n0 0 --nchild0 2 --n00 6 --c00 0 --p00 0.28 --n01 5 --a01 3 --p01 0 --n1 0 --nchild1 2 --n10 6 --c10 3 --w10 2.53 --p10 3 --n11 5 --a11 2 --p11 0 --n2 0 --nchild2 2 --n20 6 --c20 4 --w20 2.69 --p20 8 --n21 5 --a21 2 --p21 0
