# Supplementary material for: Iterative improvement in the automatic modular design of robot swarms
Source: PeerJ Comput Sci. 2020 Dec 7;6:e322. doi: 10.7717/peerj-cs.322 (PMC7924708; doi:10.7717/peerj-cs.322)
Supplement: Supplemental Information 1 — Data sorted in directories by budget and design method. Each folder contains the file controller.txt containing a textual representation of the instances of control software generated for the configuration described by the folders. The file scores.csv contains a comma separated list with the performances of each instance of control software. [file peerj-cs-06-322-s001.zip › experiments_12_5k/BT_SCA_minimal/scores.csv]

Design	Simulation	Pseudoreality	Reality
	2959.7	3153.5
	3696.5	2753.2
	1984.3	1866.7
	2201.1	1644.2
	3043.3	2450.4
	3416.9	2686.0
	3376.4	3319.9
	2913.1	2807.1
	3656.3	3366.3
	2645.6	1543.1
