# Supplementary material for: Iterative improvement in the automatic modular design of robot swarms
Source: PeerJ Comput Sci. 2020 Dec 7;6:e322. doi: 10.7717/peerj-cs.322 (PMC7924708; doi:10.7717/peerj-cs.322)
Supplement: Supplemental Information 1 — Data sorted in directories by budget and design method. Each folder contains the file controller.txt containing a textual representation of the instances of control software generated for the configuration described by the folders. The file scores.csv contains a comma separated list with the performances of each instance of control software. [file peerj-cs-06-322-s001.zip › experiments_12_5k/BT_SCA_minimal/score_development.csv]

480.0	600.0	720.0	360.0	360.0	720.0	240.0	360.0	360.0	0.0
600.0	720.0	600.0	120.0	480.0	360.0	480.0	240.0	852.8	0.0
2141.2	888.3	567.0	1677.2	480.0	480.0	600.0	661.9	939.7	233.3
2162.1	961.6	706.4	1664.6	360.0	480.0	720.0	645.6	965.9	274.7
2455.9	822.8	743.4	1879.8	360.0	840.0	720.0	741.0	1025.5	287.0
2661.2	600.6	832.1	1907.8	640.6	1374.1	480.0	691.1	1043.9	834.0
2515.2	660.4	779.5	2012.7	661.2	1339.4	714.0	735.0	990.1	973.2
2551.3	687.9	698.3	1968.6	713.6	1307.4	567.8	1204.5	1018.1	1034.8
2446.7	651.7	701.6	2179.7	771.2	1278.4	511.1	1283.1	996.9	938.3
1911.9	510.8	1019.3	2268.9	690.2	2548.1	425.9	1209.6	961.0	1019.8
1848.8	442.0	889.0	2396.5	807.1	2338.9	488.0	1276.4	871.5	907.8
1869.0	572.2	909.0	2282.7	821.5	2374.4	575.5	1201.2	889.1	891.1
1835.5	427.5	1059.9	2183.0	795.1	3003.6	624.5	880.6	905.8	952.3
1845.7	383.7	1017.2	2236.3	717.6	2704.7	577.8	877.7	818.6	867.0
2206.9	640.7	999.5	2580.6	720.0	2703.4	562.1	871.5	1010.6	827.2
2056.5	1280.3	956.8	2403.7	1080.0	2871.9	928.8	657.8	1068.4	843.8
1855.3	1631.2	864.7	2406.0	960.0	2613.0	1082.7	823.1	1015.6	889.6
2076.6	1448.4	972.4	2475.9	960.0	2112.2	896.3	753.1	1076.4	743.1
2093.3	1279.7	1006.0	2333.4	960.0	2095.4	949.3	2313.9	1056.1	786.9
1639.1	688.5	999.1	2187.3	960.0	2298.8	1177.8	2161.8	1130.0	830.5
2013.4	675.8	1088.9	2337.8	600.0	2661.8	1162.4	2102.0	1261.4	1054.2
2349.7	728.4	1048.7	2393.9	687.8	2656.6	946.1	2233.1	1273.9	1132.4
2077.4	672.8	974.7	2209.7	754.8	3174.0	769.8	2070.6	1335.5	884.5
1820.7	656.1	933.8	2162.7	859.2	3178.8	514.5	2176.6	1375.3	745.4
2146.7	666.3	962.3	2215.1	684.7	2890.6	408.6	1952.6	1384.2	860.7
1941.2	579.4	974.4	2339.2	702.8	2852.1	860.9	1846.5	1298.8	1009.9
1631.6	702.9	1008.0	2346.6	723.1	2824.5	991.1	2109.3	1298.1	1135.4
1938.5	753.2	1022.7	2184.4	751.3	2890.8	980.1	2404.8	2254.0	1294.0
2441.8	841.1	2163.6	2344.8	889.7	2842.0	917.6	2179.5	2209.6	1197.0
2415.9	889.1	2127.3	2429.9	861.5	2972.2	818.5	2428.0	1678.0	1282.6
2184.5	983.5	2241.0	2416.5	844.2	2812.5	879.2	2572.7	1782.1	1004.4
1913.9	846.4	2500.5	2529.8	807.7	2707.8	951.5	2419.7	3553.0	974.5
1821.1	852.1	2577.2	2836.5	733.3	2525.3	767.4	2112.9	3596.7	881.1
1827.9	755.3	2622.6	3141.7	654.4	2439.6	1179.2	1983.1	3537.7	931.9
1467.2	874.8	2568.7	3145.5	661.8	2309.8	1106.5	2409.4	3262.2	1003.0
2168.1	692.2	2438.5	2907.2	864.8	2552.4	928.7	1977.5	3189.2	1947.4
2291.2	902.1	2064.7	2872.9	806.6	2695.5	1090.2	1950.8	2940.6	1967.8
2555.9	869.1	2127.0	2951.4	951.3	2715.9	1283.5	2232.0	2986.0	1886.7
2081.1	1547.5	2090.6	2834.9	968.6	2840.4	1325.8	2561.8	2634.4	1701.9
2686.2	1569.2	2079.2	2803.0	1091.3	3009.0	1354.8	2438.9	2689.1	2403.2
2690.9	1423.9	2065.8	2894.2	1157.1	3132.1	1429.7	2601.9	2358.3	2536.1
2666.4	1427.6	2027.0	3056.8	932.5	3122.8	1192.1	2937.7	2762.6	2505.8
2553.0	1356.2	2067.9	3023.1	843.8	3234.0	1064.3	2777.1	2540.5	2457.5
2441.9	1643.9	1859.9	3043.7	813.5	3472.3	729.9	2938.9	3014.5	2692.9
2308.0	2206.7	2004.3	3125.2	682.8	3265.1	823.7	2522.8	3238.6	2571.7
1967.7	1936.4	2019.0	3005.5	745.3	3024.7	884.2	2504.1	3016.9	2265.8
2091.0	1535.5	1823.3	2730.0	673.7	3272.1	1017.7	2168.8	2522.3	2228.1
1954.2	1763.4	2018.3	2798.6	773.7	3100.1	911.8	2283.9	2811.7	1865.4
2633.7	1686.7	2339.9	2892.4	807.3	2613.5	817.4	2026.2	2793.0	1630.6
2186.0	1721.2	2310.8	2891.4	949.4	2584.3	1924.6	2416.4	2596.3	1836.9
2409.6	2040.0	2492.6	3075.2	958.1	2391.3	1914.0	2223.5	2484.3	2201.3
2175.2	2265.0	2634.7	2941.1	896.6	2350.6	2129.9	2659.4	2976.1	2145.2
2171.3	2253.6	2565.8	2788.6	884.7	2488.0	2358.4	2555.8	2866.6	2151.3
1745.7	2248.6	2375.9	2610.1	980.9	2460.7	2746.1	2588.1	3046.0	2255.8
2093.9	2019.0	2332.1	2645.3	972.4	2587.4	2771.3	2309.9	2987.1	2233.0
2207.3	1894.0	2561.4	2476.5	986.3	2667.2	2882.7	2601.7	2708.4	1994.4
2445.5	2610.3	2662.9	2686.3	962.4	2655.4	2773.0	2172.3	2334.6	1788.3
2872.0	2422.1	2416.6	2713.1	907.7	3157.2	2455.7	2171.8	2642.3	2224.6
2637.7	2316.8	2274.7	2773.3	805.1	2953.3	2230.3	2298.1	2186.0	2276.1
2734.5	2651.6	2084.5	2675.0	876.8	3168.4	2126.0	2658.1	2340.0	2118.0
2482.3	2988.0	2037.9	2753.5	788.8	3498.9	1884.3	2130.2	2409.9	1896.5
2797.4	2514.6	2051.0	2694.3	803.9	3585.5	1734.3	2586.6	2605.4	2430.2
2331.5	2732.9	2174.7	2792.0	851.7	3150.2	1848.2	2620.0	2859.7	2458.2
2665.3	2941.4	2559.0	2785.5	842.7	3132.5	2122.9	2542.0	2557.8	2277.1
2376.1	3053.5	2385.8	2825.9	853.7	2850.4	1985.1	2313.0	2283.3	2498.4
2486.5	2712.0	2221.7	2868.4	944.9	2476.5	2062.6	2438.1	2268.0	2776.7
2377.4	2820.8	1946.3	2836.7	983.1	2575.3	2078.9	2256.6	2237.9	2664.6
2490.4	2815.2	2100.7	2955.5	897.0	2957.3	2134.3	2484.3	1747.5	2392.2
2478.9	2711.8	1928.6	2567.2	841.6	2912.5	1856.7	2630.1	1764.1	2097.5
2693.5	2488.7	1956.6	2546.5	804.1	2902.5	1909.1	2548.3	1994.6	2109.9
3137.0	2600.7	1960.7	2612.4	725.9	2922.4	1736.5	2753.8	2192.4	1912.0
3288.1	2376.0	2027.9	2506.1	780.3	2550.2	1822.8	2506.2	2206.7	1581.2
3160.8	2399.9	1926.6	2503.3	769.4	2046.9	1750.5	2859.9	2379.6	1589.1
2749.8	2074.6	1982.7	2735.7	845.2	2148.8	1893.1	2779.5	2775.8	2093.8
2798.3	2315.8	1888.1	2959.6	866.4	2356.2	2162.6	2957.2	2654.4	1979.9
2477.2	2432.6	1676.6	2922.6	928.6	2363.1	2041.4	2540.3	2469.2	1965.1
2076.6	2549.1	1789.9	3162.7	813.7	2476.3	1807.0	2523.2	2621.6	2297.8
2381.9	2770.0	2221.6	3056.6	890.3	2649.4	2032.1	2217.4	2545.2	2587.9
2550.4	2991.2	2141.0	2781.9	802.7	2812.7	2002.5	2168.9	2061.0	2230.3
2541.8	3087.7	2226.4	2481.1	808.2	2897.6	1617.2	2022.5	2000.8	2127.0
2440.9	2939.6	2554.0	2380.8	890.8	2829.4	1728.4	2341.1	2008.9	2601.6
2789.6	2474.4	2487.9	2252.4	972.5	2870.6	1833.4	2686.1	2053.6	2287.1
2877.1	2238.7	2295.2	2342.5	868.5	2910.5	1848.1	3017.4	2013.5	2711.8
3040.2	2567.1	2053.2	2787.3	967.2	2785.3	2125.3	3381.1	2491.7	2474.3
2653.2	2374.9	1848.0	2881.1	1012.0	2850.9	2282.1	3861.4	2372.0	2514.7
2611.6	2498.6	1856.7	2890.3	946.0	2880.7	2351.8	3553.9	2428.3	2356.5
2562.3	2606.2	1667.7	2940.7	1000.3	2866.6	2646.1	3518.7	2587.8	2552.5
2229.4	2627.0	1611.7	2651.9	1131.0	2683.9	2630.5	3074.7	2591.8	2174.7
2240.8	2859.1	1392.2	2553.3	1121.2	2798.3	2543.0	2715.6	2355.1	2773.0
2464.7	3165.5	1840.5	2713.5	1035.0	2644.7	2809.7	1964.7	2425.7	2673.6
2320.7	2813.6	1906.4	2700.3	899.6	2769.8	2805.6	2038.5	2255.6	2573.8
2242.7	2525.5	2122.7	2441.4	861.9	2851.4	2666.6	1491.6	2006.4	2695.3
2433.5	2419.4	2284.1	2867.6	898.0	2897.2	2507.1	1719.0	1768.0	2602.1
2513.3	2085.1	2495.2	2985.7	927.1	2974.6	2210.6	2011.3	1951.3	2559.7
2506.1	1851.6	2245.9	2738.7	1018.3	3067.2	2214.0	2237.5	1804.3	2808.0
2557.6	1858.0	2138.3	2887.2	1124.1	3000.9	2271.9	2026.1	1988.9	2871.1
2552.8	2206.0	2071.2	3012.4	1076.5	2868.2	2121.5	2451.5	1841.3	3118.9
2225.2	1973.2	1747.1	2891.2	1071.8	2999.8	2025.8	2579.3	1446.8	2999.8
2302.0	2087.2	1584.3	2871.7	1030.9	2882.2	1894.7	2458.3	1523.0	3028.3
2009.3	1969.2	1676.6	3142.4	1011.1	2826.6	1585.7	2232.5	2198.4	3034.8
2181.5	1963.3	1854.3	2908.8	1093.6	2982.0	1776.0	2667.2	2061.2	3138.8
2312.7	1736.7	1877.2	2904.7	1107.6	2959.1	1677.6	2454.2	2225.7	2324.6
2324.6	1726.9	2084.2	2910.9	1055.8	3123.1	1638.0	2307.7	2239.2	2345.3
2308.9	1718.5	2386.0	2686.6	1060.9	3298.2	2010.6	2245.2	2642.0	2303.7
2413.2	2157.5	2380.4	2454.3	1027.8	3311.0	2335.1	2464.6	2751.7	2071.9
2657.0	2042.4	2398.2	2447.0	2544.9	3285.3	1948.7	2287.6	2551.2	1825.7
2646.0	2146.9	2196.7	2215.1	2380.9	3085.3	1967.1	2253.5	2394.7	2513.5
2582.9	2382.1	2266.9	2323.7	2066.8	2916.7	2017.8	2386.1	2320.1	2523.9
2590.4	2255.0	2075.5	2353.3	2253.6	2801.6	2097.8	2514.6	2271.1	2413.7
2395.9	1938.8	2021.3	2481.3	2189.0	2728.7	1844.6	2632.8	2381.7	2648.6
2161.3	1945.9	2114.6	2524.9	2184.2	2778.6	2210.9	2535.8	2812.3	2533.3
1889.2	2067.6	2288.8	2672.0	2404.7	2745.3	2503.5	2714.2	2242.2	2389.1
1907.6	1955.9	2223.8	2747.2	2558.7	2654.2	2544.4	2379.2	2461.1	2251.8
1809.5	2206.7	2507.0	3066.2	2398.2	2472.5	2486.9	2605.5	2283.3	2148.0
1909.0	2085.1	2655.1	3066.9	2283.6	2581.7	2286.2	2722.7	2407.0	2157.8
2219.1	2073.6	2520.9	2719.1	2429.0	2464.0	1929.4	2735.1	2620.8	2540.6
2580.9	2077.2	2438.8	2796.0	2320.6	2658.6	1785.3	2983.4	2964.9	2221.8
3020.0	1937.1	2414.8	2762.8	2428.8	2711.5	1777.9	2854.5	3038.2	2215.9
2682.9	1819.8	2141.3	2599.1	2226.2	3194.7	1568.1	2622.5	2783.1	2318.9
2851.0	1933.0	2001.2	2597.3	2381.9	3369.5	1776.8	2168.5	2666.1	1968.7
2789.4	1931.3	1822.6	2638.5	2234.2	3449.0	2116.8	2277.5	2552.6	1799.8
2597.5	1921.2	1728.6	2577.1	2002.9	3347.9	1989.9	2041.4	2325.5	2143.1
2494.3	1823.1	1700.3	2802.3	1839.0	3316.7	2187.8	2287.4	1937.9	2584.0
2276.1	1817.0	1785.5	2682.3	1850.7	2833.4	2291.8	2426.7	1929.3	2583.3
2298.7	1827.7	1601.6	2662.3	1622.5	2664.3	2283.9	2891.5	1803.8	2715.2
2279.4	1929.7	1619.7	2794.8	1407.1	2587.7	2164.6	3243.2	1782.1	2597.5
2230.0	2051.8	2084.5	2759.4	1664.9	2551.5	2296.2	3254.4	2015.5	2479.7
2198.1	2999.4	1918.0	2562.8	1633.8	2477.4	2231.8	2782.5	2204.4	2053.7
2226.4	2625.6	2232.9	2359.8	1869.9	2603.2	2074.3	2995.3	2123.2	1931.7
2337.8	2551.6	2400.6	2479.7	2108.1	2421.2	2183.7	3180.4	2407.1	2091.2
2040.9	2515.0	2826.7	2704.4	2405.3	2364.6	2197.2	2378.3	2346.3	1980.2
2733.6	2205.9	2292.2	2772.5	2036.8	2232.7	2328.0	2227.4	2380.4	1635.0
2669.8	2783.5	2511.9	2711.4	1964.4	2406.1	2190.9	2449.9	2087.7	1520.0
2648.3	3259.3	2302.8	3003.5	2148.2	2314.4	2228.4	2330.4	2521.1	1715.5
2803.1	3490.5	2207.9	3115.9	2318.4	2402.7	2071.1	1851.1	2270.8	1572.0
2645.1	3475.2	1846.6	3138.6	2343.3	2432.8	2285.1	2079.8	2513.3	1470.7
2835.0	3522.7	1925.6	3054.4	2698.4	2658.7	2330.4	2329.8	2044.8	1925.2
2790.3	3256.5	2032.9	2868.2	2708.7	2579.4	2536.3	2154.6	2444.6	2264.0
3321.0	3280.0	1956.5	2723.1	2395.8	2733.3	2473.0	2048.2	2541.0	1947.3
3222.2	3341.5	2243.4	2545.9	2355.3	2636.5	2506.6	2184.8	2332.3	1931.1
2934.3	3425.8	1847.1	2907.7	2468.7	2602.3	2332.5	2444.1	2020.2	2269.8
3057.2	3255.5	1785.0	2612.3	2119.8	2297.6	2322.1	1995.5	1788.3	2314.2
2939.6	3423.9	2107.5	2729.5	2179.6	2500.9	2186.4	2364.3	1449.8	2652.1
2858.7	3068.3	2166.7	2791.5	1941.2	2463.6	2343.6	2709.3	1591.8	2969.0
2938.0	2616.7	2318.3	2673.5	1829.9	2524.7	2303.1	2535.4	1754.1	2981.1
3196.4	3279.9	2722.5	2313.9	1684.2	2678.1	2297.1	2307.2	1868.2	2750.8
2956.6	3390.2	3183.5	2481.6	1961.1	3066.5	1871.0	2676.0	2553.6	2701.2
3342.0	3530.3	2931.0	2545.3	1811.8	3053.3	1895.8	2462.0	2897.2	2240.9
3085.3	3517.9	2864.5	2462.9	1929.9	2990.6	2001.1	1896.9	2957.3	2373.7
3040.9	3357.1	2857.0	2430.9	2170.5	3143.7	2070.4	2312.2	3322.4	2757.4
2931.2	3252.2	2456.4	2618.9	1913.7	2960.7	2130.4	2266.8	3332.6	3033.6
2804.6	3206.1	2008.0	2705.0	2011.4	2899.9	2047.5	2120.2	3332.2	2928.3
2965.3	3185.8	2157.2	2777.7	2257.8	2710.7	2071.7	2470.7	2872.2	2933.8
3079.9	3368.6	2048.5	2764.5	2290.0	2814.6	1901.0	2924.8	2869.9	3035.8
3070.7	3217.5	1958.2	2955.0	2384.0	2670.5	1796.1	3093.7	2431.8	3090.8
2986.7	3159.4	2084.9	3022.2	2709.9	2587.6	1467.6	2866.4	2514.2	2889.5
3123.1	3100.7	1965.1	2819.4	2550.2	2566.8	1884.4	2528.2	2375.7	2798.9
3228.5	3221.7	2398.7	2789.1	2586.4	2755.8	1933.5	2287.6	2172.1	2804.6
3443.2	3157.7	2765.9	2819.5	2605.6	2781.9	1797.8	2067.1	2301.9	2379.7
3504.0	3238.0	2725.4	2842.9	2662.6	2701.6	2040.1	1821.8	2933.7	1949.8
3595.8	3440.1	2822.7	2826.3	2483.2	2850.6	1943.9	2157.9	3102.6	2161.3
3376.5	3259.4	2631.3	3050.3	2246.9	3031.8	1823.6	2606.6	2656.0	1917.9
3387.1	3129.4	2742.9	2871.0	2257.7	3063.3	1588.9	2598.8	2311.0	1678.3
3064.1	3305.2	2778.4	2981.8	2406.6	2937.9	1614.6	2372.5	2346.1	1910.9
3425.0	3066.4	2785.1	2923.8	2239.1	3037.8	1161.0	2363.0	2817.4	2131.6
3457.7	3116.2	2650.1	2965.6	2261.7	2768.5	1218.6	2030.2	2766.9	1938.2
3701.0	3197.0	2599.8	2792.5	2451.4	3040.5	1298.3	2032.7	2613.2	1946.1
3552.7	3218.3	2571.9	2906.4	2130.8	3030.1	1180.6	1922.8	2388.4	2171.1
3405.2	3272.0	2379.6	2813.2	1976.1	2636.1	1308.9	2135.1	2411.4	1703.1
2982.2	2971.2	2525.7	2894.4	1767.1	2825.3	1402.6	2134.6	2388.4	1469.6
2574.7	3103.3	2400.8	3163.9	1876.8	3028.9	1587.1	2478.3	2398.4	1128.5
2355.0	2779.5	2481.3	3040.7	2331.7	2526.1	1685.8	2040.9	2279.6	1637.4
2541.4	2625.9	1888.4	2830.5	2656.1	2296.1	1931.2	2053.9	2927.2	1301.0
2746.4	2780.7	2103.8	2731.1	2662.2	2391.9	1839.9	2057.0	2959.3	1753.2
2565.2	2760.8	2192.9	2326.8	3179.4	2142.7	2058.2	2208.0	2982.3	1643.1
3154.2	3230.8	2202.6	2580.2	2963.1	2126.6	2106.3	1870.1	3066.8	2226.0
3177.1	2991.8	2092.0	2577.2	2578.5	2526.4	2025.1	2045.4	3329.2	2114.6
2900.2	3441.3	2430.6	2434.1	2655.4	2664.0	1967.6	2158.9	3157.9	2439.7
2761.5	3287.8	2544.7	2848.2	2553.2	2833.9	2372.0	2283.4	3265.8	2445.0
2794.5	3220.7	2649.5	2701.6	2225.2	2673.6	2221.2	2388.7	3142.0	2846.4
2553.2	3373.0	2707.3	2509.3	2316.0	2523.3	1996.6	2619.6	2996.6	2392.3
2311.0	3047.7	2558.5	2280.0	2744.1	2590.3	2124.3	2874.6	3040.3	2679.3
2501.5	3019.3	2964.6	2382.6	2871.6	2577.8	2208.6	3276.9	3214.3	2603.9
2421.7	2923.5	2650.9	2367.2	2750.0	2814.9	2259.2	3383.2	3001.1	2113.4
2544.3	3136.3	2618.1	2338.0	2794.5	2763.2	2475.2	3175.7	2986.5	1833.8
2724.7	3047.1	2461.4	2052.0	2688.5	2700.9	2756.0	3065.7	2965.5	1838.5
2906.6	3000.7	2595.2	2216.3	2512.6	2930.9	2613.5	2740.6	3016.0	1174.4
2905.2	3038.7	2209.9	2156.6	2206.2	3014.3	2543.6	2431.6	2797.9	1450.9
3105.0	3697.7	2390.3	2114.0	2040.7	2976.2	2433.4	2192.3	2676.6	2021.5
2941.9	3625.0	2351.0	2139.1	1701.1	3032.1	2939.3	1959.5	2542.5	2269.3
2821.2	3407.3	2970.8	2297.0	2237.6	3002.1	2772.4	1956.5	2643.2	2505.6
3549.6	3305.1	3002.2	2164.4	2652.7	2780.9	2728.8	1712.6	2633.1	2714.0
3655.8	3136.9	3370.0	2119.1	2516.9	2578.9	2663.8	1919.4	2793.9	2288.7
3381.0	2792.4	3622.7	2112.1	2228.4	2652.7	2550.0	2159.0	2832.6	2385.8
3256.9	2583.9	3884.9	2263.6	2472.4	2776.0	2784.7	2505.6	2976.4	2372.1
2815.6	2689.1	3465.7	2359.6	2577.4	2922.8	2668.8	2503.7	2983.8	2326.1
2764.5	2483.9	3579.4	2440.6	2026.0	3178.2	2693.2	2984.6	2931.9	2511.6
2862.7	2783.8	3081.4	2602.9	1895.0	3330.1	2560.0	2877.4	2663.0	2346.0
3210.0	3030.4	2906.2	2385.8	2036.2	2989.5	2737.0	2664.9	2635.0	1933.3
3260.1	3336.5	3402.1	2392.8	1922.3	3061.8	2965.1	2542.3	2772.5	1853.6
3110.5	2998.9	3553.9	2519.2	1376.9	3026.2	2898.0	2666.2	2827.6	1869.6
3055.4	3125.1	3261.9	2685.0	1381.8	2860.4	2866.2	2419.4	2852.5	1888.9
2903.4	2995.9	3126.6	2780.4	1748.2	2915.6	2809.5	2537.7	2973.3	1999.2
2966.1	3048.3	3159.5	2408.1	1657.8	3132.3	2944.0	2736.3	3015.6	2162.2
2986.0	3127.1	2800.7	2450.7	1496.6	2992.3	2965.4	3068.9	3157.6	2000.0
2994.0	3298.6	2757.3	2711.9	1714.0	2947.4	3110.9	3174.5	3085.3	2029.7
3443.9	3059.3	2753.0	2617.6	1745.8	2982.1	3185.3	3077.4	3302.4	1932.7
3412.9	2922.9	2949.5	2607.8	1856.0	3003.5	3075.1	2742.0	3427.0	2131.4
3321.9	2499.8	2916.3	2795.7	1989.0	3215.3	3157.7	2684.2	3355.6	1978.9
3168.6	2745.8	3193.8	2671.8	1895.5	3308.3	2880.6	2407.3	3233.9	2124.4
3454.5	3113.2	3570.7	2548.6	1846.2	3276.8	2727.2	2376.5	3032.0	2026.9
3697.9	3061.3	3523.8	2417.9	1699.8	3280.3	2997.5	3025.5	2956.9	2034.9
3596.6	3065.7	3593.2	2574.0	1687.2	3276.3	3246.3	3245.7	2623.7	1840.2
3305.5	3252.0	3510.8	2565.0	1890.3	3375.1	2962.2	3344.9	2868.7	2463.7
3524.8	2797.4	3524.4	2450.1	2360.2	3310.8	2881.1	3098.5	2630.3	2731.8
3732.7	2791.9	3207.5	2299.8	2229.8	2910.6	2994.3	3106.2	2874.0	2683.8
3426.4	2579.4	2970.6	2376.8	2365.5	2947.4	2938.9	2783.1	2991.0	2511.2
3495.5	3584.0	2868.5	2226.7	2434.5	3044.5	2835.6	2904.1	3016.6	2613.5
3462.6	3540.5	2783.7	2482.9	2160.1	3120.5	2721.4	2289.4	2914.8	2474.3
3247.7	3320.9	2655.9	2751.0	2125.8	3003.2	2871.3	2414.1	3104.1	2199.4
3276.7	3112.0	2786.8	2566.4	2278.1	3244.5	2936.8	2518.7	2732.0	2203.0
3116.4	2846.6	3381.3	2677.3	2166.1	3016.7	2966.5	2616.8	2490.5	2182.4
3027.3	3441.9	3387.1	2477.9	2213.8	2728.2	2889.4	2594.2	2400.6	2204.6
3065.4	3494.0	3828.9	2578.5	2300.5	2642.2	3199.2	2584.2	2738.5	2297.3
3411.2	3471.9	3710.2	2346.1	2199.3	2953.5	3245.7	2881.6	2438.0	2615.7
3555.7	3453.4	3464.4	2558.9	2390.6	3310.7	3192.6	2551.5	2672.4	2436.6
3570.1	3697.3	3129.8	2410.0	2277.6	3099.2	3116.4	2883.8	2713.1	2534.5
3658.1	3121.9	3023.5	2292.6	2439.6	3179.6	3118.4	2673.0	2619.7	2768.9
3837.1	2910.3	2683.3	2137.4	2472.8	3012.2	2955.4	2579.4	2721.0	2657.7
3537.4	3042.8	2606.9	2071.6	2375.4	2675.0	2815.0	2519.6	3140.9	2645.9
3666.0	2763.8	3212.3	2039.1	2021.2	2557.3	2566.8	2840.4	2990.3	2514.4
3835.2	2713.2	2943.2	1903.7	2223.1	2804.4	2461.6	2472.4	3070.6	2607.0
3873.7	3127.3	3217.2	1763.2	2136.8	3001.3	2496.7	2694.9	3019.3	2607.6
3823.6	3103.9	2851.4	2012.4	1735.3	3224.5	2452.8	2912.4	2925.2	2466.0
3949.6	2751.5	3269.2	2045.2	1971.8	3562.0	2522.3	2549.1	2588.7	2620.9
3941.9	3159.3	2927.2	2200.4	2173.9	3888.5	2751.6	2372.9	3210.8	2674.0
4114.8	2965.8	3238.5	2308.2	2156.2	4013.9	2581.2	2431.8	3193.7	2415.8
3817.1	3192.4	2903.6	2847.1	2128.1	3714.8	2464.5	1891.0	3169.3	2495.6
3787.3	3255.5	3291.7	2872.6	2187.8	3533.8	2675.1	1669.7	3330.7	2886.1
3832.5	2975.9	3063.5	2662.7	2103.6	3407.4	2682.2	1701.6	3160.7	2573.4
3599.5	3439.3	3266.6	2596.4	2161.7	2745.6	2570.6	2133.9	2948.6	2553.2
3050.3	3029.2	3157.6	2621.4	2076.2	2579.8	2573.4	2587.9	2712.2	2235.6
3484.1	3205.8	3322.6	2525.5	2077.8	2824.9	2375.0	3064.2	2816.1	1839.5
3702.7	3007.6	3212.7	2317.0	2353.2	3068.2	2456.7	2949.2	2607.4	1696.2
3538.1	3080.4	3179.9	2615.8	2169.5	2926.8	2459.2	3287.3	2817.4	1724.8
4009.4	2890.4	3176.0	2539.9	2087.8	3049.2	2738.3	2940.0	2988.5	1543.1
3925.0	3137.8	3330.9	2377.5	2055.0	3126.5	2544.4	2833.8	2999.6	1829.6
3617.3	3080.6	3348.2	2180.0	1965.8	2990.9	2741.6	2251.5	2790.1	1801.7
3603.3	2983.6	3310.1	2059.0	1942.8	2739.3	2679.1	2263.3	2901.1	1882.5
3541.4	3055.8	3419.1	2073.4	2087.1	2797.9	2671.9	2047.8	2792.1	1890.2
3760.4	3129.3	3573.6	2181.5	2232.4	3078.8	2684.9	1724.5	2954.9	1952.5
3250.7	3082.0	3319.9	1769.6	2139.1	3163.3	2684.3	2386.8	2869.0	2175.5
3375.7	3060.6	3375.3	1630.0	2186.3	3347.8	2987.3	2436.5	2952.3	2475.2
3150.2	2895.7	3627.7	1802.0	2271.6	3358.8	2832.0	2738.5	3073.7	2435.2
3378.1	2771.0	3440.0	1774.4	2344.7	3279.7	2747.9	2464.9	3294.6	2034.2
3449.2	2830.9	3620.8	1560.8	2255.0	3290.6	2511.6	2630.8	3150.4	1968.3
3702.8	2724.3	3867.0	1955.5	2333.1	3248.9	2429.8	2598.2	3097.0	2104.4
3619.9	2649.1	3714.7	2180.4	2197.5	2876.6	1913.9	2547.9	3006.9	2343.6
3461.7	3073.1	3387.5	2239.0	2333.5	2616.9	2010.8	2205.0	2856.5	2457.7
3193.7	2998.7	3173.4	2160.2	2341.8	2575.5	2391.7	2535.1	2734.1	2573.7
3107.3	3047.8	3211.3	2222.1	2604.2	2354.0	2549.8	3001.1	2697.9	2565.5
2812.9	2857.3	3480.7	2197.6	2606.9	2513.5	2690.3	2802.5	2717.1	2394.7
2750.2	2744.6	3486.4	2431.4	2616.7	3066.1	2768.7	3136.8	2784.9	2219.8
2852.3	2639.2	3518.4	2216.2	2336.0	3178.0	2804.6	3080.5	2731.9	2539.9
2821.6	2533.6	3404.9	2453.3	3046.3	3447.4	2697.8	2656.0	2886.4	2391.2
2798.6	2431.4	3170.6	2318.3	2617.1	3450.9	2336.0	2843.5	3056.3	2541.9
2803.3	2625.4	2583.5	2631.0	2563.1	3273.0	2248.8	3148.3	3057.7	2443.2
2835.0	3015.9	2765.1	2611.8	2139.6	2931.7	2031.3	2753.2	2885.7	2289.0
2987.9	3149.4	2958.0	3164.7	2214.2	3206.6	2344.5	2763.1	2955.6	2449.3
2861.0	3240.1	2953.3	2935.5	1999.0	3261.4	2261.9	2820.7	2765.5	2510.1
2768.6	3189.1	2707.0	3152.0	2129.9	3250.9	2290.9	2927.7	2901.4	2394.7
2902.2	3463.5	3605.5	3142.2	2054.1	3308.9	2309.7	2806.4	2758.0	2339.6
2876.1	3270.3	3696.8	2902.6	2112.0	3078.4	2452.1	2882.5	2980.7	2690.3
3015.6	3001.4	3688.1	2857.3	1930.5	3045.7	2075.9	3065.0	2931.8	2690.8
3213.1	3104.6	3704.8	2826.6	2291.9	2800.3	2309.9	3232.5	2893.4	2594.4
2967.6	3173.5	3620.6	2893.9	2283.2	2847.1	2373.5	2945.3	2691.6	2736.1
2908.5	3200.7	3610.1	2824.4	2084.0	2739.7	2358.4	2889.3	3088.2	2591.2
2475.4	3000.3	3393.5	3032.1	2410.0	2791.9	2320.3	3408.2	3190.5	2526.7
2158.1	2801.6	3109.4	3022.1	2526.1	3097.9	2338.5	3202.0	3171.6	2415.5
1857.6	3363.8	2950.3	3183.1	2299.0	3104.9	2350.6	3146.1	3203.4	2429.8
2157.1	3169.4	2918.3	3216.9	2373.0	3264.7	2081.3	3265.2	3043.8	1930.0
2066.4	3247.7	3023.3	3190.0	2436.4	3260.9	2041.7	3517.0	2961.7	2106.0
2430.7	3054.4	2758.5	3077.7	2433.0	3078.3	2269.9	3080.1	3264.9	1861.4
2738.4	3751.4	2585.9	2906.7	2278.0	2876.3	2430.2	3215.0	3097.3	1861.5
2951.7	3645.4	2420.9	2855.1	2204.4	2908.0	2358.0	3228.2	3332.5	1856.5
3552.8	3637.0	2707.0	3028.6	2171.3	2856.6	2733.9	3389.7	3529.2	2130.3
3893.4	3455.0	3335.2	3104.2	1886.0	3293.9	2632.2	3242.4	3558.0	1883.2
4179.4	3679.8	3318.7	3042.9	1886.6	3480.9	2481.1	3246.0	3356.2	2098.4
3805.7	3593.7	3134.8	3240.6	2031.4	3181.5	2401.5	3098.9	3256.7	2243.4
3618.4	3517.6	3110.8	3391.8	2021.9	3066.2	2237.6	2892.6	3098.8	2245.1
3155.2	3231.5	2871.9	3107.5	2339.9	3234.2	2236.0	2331.9	2944.2	2085.7
3482.8	3314.4	3106.4	3080.3	2573.1	3092.4	2067.9	2976.7	2949.8	1774.4
3166.2	2889.2	2751.1	2855.7	2367.1	3240.8	2041.2	2736.9	2826.2	1526.9
3332.3	2622.7	2889.5	2620.0	1927.5	3280.8	2188.1	2509.6	2883.8	1725.4
2987.9	2803.9	2742.9	2712.2	1923.2	3333.6	2291.6	2594.5	3051.8	2000.9
3091.6	2953.1	2606.2	2783.1	2220.2	3045.9	2214.7	2521.6	2985.9	2042.9
3190.9	2894.6	2184.2	2824.5	2023.6	3200.7	2348.2	1924.9	2745.4	2296.4
3269.1	3089.9	2622.0	3189.3	2126.5	3026.4	2272.8	2154.7	2829.6	2499.3
3193.8	3543.2	2670.1	3402.8	2050.0	3039.9	2229.1	2338.6	2869.5	2377.3
3360.5	3899.4	2510.4	3120.0	2361.6	2935.1	2301.9	2360.8	2685.8	2404.9
3251.8	3827.4	2895.3	3242.0	2367.7	3027.4	2216.1	2790.2	2887.0	2127.5
3212.2	3628.5	3636.5	2986.4	2400.0	2951.2	2120.2	2691.2	2986.9	2235.9
3213.1	3471.6	3434.0	2842.6	2335.2	3033.8	2087.5	2686.0	3166.2	2132.3
3197.4	3062.2	3005.1	2699.3	2497.6	3387.0	1991.4	2269.6	3144.6	2337.6
3154.0	2762.4	3170.1	2780.0	2196.4	3430.2	1979.8	2407.7	3157.5	2135.5
3091.0	2584.2	3084.7	2665.2	2094.7	3423.1	2090.6	2167.9	3112.9	2251.3
2981.3	2883.1	2899.5	2583.4	2299.6	3367.7	2391.0	2526.2	3067.2	2152.1
2954.7	3087.1	3083.8	2777.1	2431.9	3099.1	2862.0	2629.6	2822.3	2612.2
2922.4	2890.2	3403.8	3008.1	2466.5	3205.8	3124.2	2631.5	2827.3	2498.3
3273.9	2916.6	3377.0	2827.1	2427.7	3324.3	3001.3	2270.1	2802.8	2652.7
3160.7	2938.8	3704.4	2612.0	2305.0	3427.0	3051.9	1936.4	2983.6	2810.9
3266.7	3047.1	3455.9	2707.1	2066.4	3721.8	2900.3	1770.8	2856.3	2446.6
3327.6	3036.5	3932.4	2556.3	2013.8	3847.0	2738.3	1679.6	3174.8	2160.5
3643.0	3041.5	4084.3	2857.8	1901.0	3960.0	2283.1	1784.3	3249.1	2060.8
3300.0	3286.7	4316.2	2743.9	1604.4	3761.6	2254.4	2715.5	3275.6	1903.4
3644.4	3339.6	3669.6	3051.5	1147.6	3386.3	2470.6	2943.3	3138.2	1644.7
3752.5	3023.0	3796.5	2798.3	1512.5	2784.2	2415.5	2727.7	3328.5	1992.9
3701.9	3100.7	3392.7	2717.0	1746.7	2519.9	2759.1	2677.3	3143.0	1997.8
4003.1	3525.8	3173.1	2742.0	1335.9	2611.5	3051.6	2419.3	2921.4	1966.8
3990.6	3429.2	2991.9	2683.0	1723.9	2955.9	3185.2	2602.3	2880.7	1933.2
3740.4	3291.4	2782.4	2370.5	2248.5	3131.1	3005.8	2506.1	2965.9	2208.3
3711.3	3710.3	2982.7	2447.9	2403.5	3301.4	3131.1	2669.7	2963.8	2023.2
3783.0	3612.7	2837.6	2425.7	2350.9	3379.0	3019.0	2754.5	2903.2	2004.4
3047.9	3678.3	2842.7	2453.4	2555.6	3336.5	2977.5	2967.5	3064.5	2262.3
3264.1	3588.0	3179.3	2817.2	2166.5	3207.1	2870.7	2789.5	3010.3	2004.8
3277.0	3736.7	3293.6	2754.4	1995.0	3343.5	2634.0	2738.3	3057.8	1729.0
3026.6	3512.0	3460.1	2891.6	1685.9	3462.2	2513.3	2286.9	2884.7	1816.5
3006.0	3769.0	3805.7	2812.6	1723.7	3452.6	2354.8	2318.6	2847.8	1893.3
3459.3	3215.0	3525.4	2745.3	1789.6	3113.7	2240.5	2343.4	2668.0	1893.4
3672.1	3594.8	3081.7	2859.2	2363.9	3071.1	2392.0	2007.5	2513.8	1952.6
3954.1	3807.0	2915.3	2904.3	2277.8	3057.5	2524.3	2410.6	2517.9	2047.7
4276.9	3560.8	2812.4	2906.5	2328.6	2980.7	2671.9	2560.3	2594.0	2210.8
4250.8	3871.4	2439.8	2883.0	2275.6	2936.5	2790.6	2158.0	2485.0	2347.9
4295.0	4087.7	2488.2	2869.7	2019.9	3116.0	2865.1	2198.4	2657.7	2117.3
4140.5	3677.2	2514.3	2748.4	1935.5	2949.9	2658.0	2038.1	2854.4	1830.5
3892.1	3767.3	2582.4	2815.9	2176.1	3114.2	2761.0	1816.4	2874.1	2164.6
3584.3	3745.0	2702.6	2791.5	1839.7	3039.6	2730.0	1660.2	2754.7	2055.3
3612.6	3490.1	2721.7	2927.8	1857.0	3029.1	3033.3	1577.5	2785.4	1767.1
3733.5	4043.9	2789.9	2827.6	1560.1	2850.1	3015.0	2273.9	2892.5	1954.8
3925.4	4136.3	2967.9	2875.3	1549.5	2913.3	2962.1	2202.8	2893.2	2110.8
3544.5	3997.6	2937.9	2819.8	1446.5	2797.6	2838.9	2191.7	2652.2	1892.9
3578.0	3831.3	2922.0	2579.9	1727.3	3240.8	2800.5	1986.4	2821.8	1953.6
3417.5	3629.0	2610.7	2561.7	2037.4	3106.2	2741.6	2217.7	3288.8	2196.2
3636.9	3316.0	2496.7	2539.9	2273.5	2907.5	2592.3	2313.1	3255.2	2943.4
3398.5	3305.1	2663.0	2784.2	2281.8	2647.0	2691.0	2240.3	3115.5	2870.0
3917.5	3361.1	2888.9	2907.4	2297.7	2976.8	2642.5	2383.4	3280.9	2964.5
3987.1	3272.8	2878.6	3274.0	2168.2	2704.4	2645.6	2448.8	3094.4	2872.9
3972.6	3386.6	2866.8	3074.9	2331.1	2815.5	2680.9	2342.0	3012.9	3004.7
3177.2	3580.2	2881.7	2949.2	2452.7	3023.7	2787.5	2281.5	3025.9	2974.6
4036.8	3394.4	2695.0	2799.6	2577.1	3225.2	2557.0	2045.8	3040.2	2976.7
3664.5	3205.5	2723.4	2614.0	2463.3	3020.8	2689.3	1831.3	3229.1	2808.7
3073.1	3454.4	2647.0	2641.9	2678.2	2962.2	2953.0	1995.8	3111.9	2647.8
3020.3	3267.1	2755.8	2450.6	2672.4	3021.4	2961.1	1966.5	2930.4	2852.7
3090.8	3603.7	2819.6	2600.0	2201.3	2921.3	2962.8	2173.3	3025.3	3226.9
3095.8	3759.6	3152.2	2638.9	1992.8	3578.4	3092.9	2222.9	2990.4	3096.2
3146.2	4022.3	3311.4	2965.2	1849.9	3462.1	2685.5	2629.6	2985.7	2944.1
3221.3	3846.1	3252.5	2955.5	1855.5	3205.4	2550.0	3042.9	3004.2	3126.7
3047.1	4093.8	3183.7	3065.4	1692.1	3271.1	2355.8	2850.0	3058.4	2819.4
3292.5	3816.3	3243.3	3056.3	1872.8	3391.2	1952.4	2864.2	2735.1	2770.1
3062.5	3831.9	2731.3	3005.3	1954.2	3307.8	1582.7	2652.6	2546.1	2726.5
2996.3	3742.2	2499.2	2582.2	1727.6	3270.4	2108.5	2646.0	2488.7	2756.2
2998.1	3400.4	2840.2	2361.6	1674.2	3376.4	2280.4	2430.6	2413.6	2811.8
3131.5	3187.0	2711.5	2666.8	1554.1	3206.3	2515.8	2226.4	2320.5	2877.7
3217.4	3101.0	2551.6	2612.8	1963.2	3258.9	2645.8	2172.5	2409.1	2904.2
3038.2	2890.6	3142.5	2977.3	1970.5	3531.4	2376.6	2155.4	2612.2	3150.1
3205.9	2650.6	2807.9	3111.1	2303.5	3353.4	2316.4	2368.8	2660.3	3232.8
3485.0	2983.2	3097.6	3220.9	2491.3	3230.5	2437.7	2147.9	2753.6	2951.4
3276.5	3153.4	2966.6	3255.3	2393.0	3190.3	2161.7	1989.2	3050.0	2949.5
3117.0	3042.1	3055.4	3045.1	2334.5	2927.4	2097.5	1981.9	3189.5	3033.3
3255.4	3096.8	3106.2	3111.9	2356.0	2468.6	2490.2	1988.2	3188.9	3077.6
3433.2	3000.1	3007.5	3096.9	2388.7	2480.1	2370.2	1947.3	3039.2	3041.3
3088.0	3044.0	2578.1	2801.3	2254.1	2729.7	2476.0	2496.8	3148.2	3246.9
3213.4	2660.8	2261.2	2736.1	2426.6	3064.2	2716.3	2318.8	3178.0	3111.3
3105.2	2907.6	2427.7	2806.6	2167.7	3370.7	2625.2	2341.7	3076.2	3039.2
3191.8	3147.1	2620.0	2830.7	2132.8	3559.8	2489.7	2769.1	3232.9	3130.6
2799.9	3471.9	2973.7	2768.1	2167.9	3929.2	2608.9	3126.5	3229.6	3205.0
2990.1	3452.1	3367.4	2993.8	2420.6	3983.8	2207.4	2960.3	3250.3	3256.0
3070.1	3181.4	3375.0	2806.0	2245.5	3868.0	2148.1	2432.2	3097.3	3352.8
3037.2	2766.0	2922.7	2796.0	2351.9	3666.0	2315.6	2561.9	3145.6	3373.3
2980.9	2623.3	2700.3	2896.7	2433.4	3376.8	2591.4	2446.0	2865.4	3313.5
3000.3	2663.2	2794.5	2670.3	2220.3	3242.4	2515.2	1987.3	2956.7	3215.2
3326.0	2836.6	2709.5	2538.2	2003.7	2839.3	2407.5	2026.9	3028.6	3312.8
3666.5	3407.2	2602.5	2994.3	2104.5	2697.9	2526.0	2262.3	3176.5	3007.4
3778.9	3710.3	2593.8	2895.7	1813.3	2616.6	2508.2	2365.0	3021.5	2784.1
3733.2	3791.0	2522.3	3060.5	2271.9	2766.2	2567.5	2400.9	2974.3	2645.6
4081.4	3933.8	2386.8	3197.3	2512.0	2812.4	2513.2	2931.6	2875.3	2814.6
3839.1	3720.8	2831.1	2922.1	2226.7	3024.0	2657.0	2451.9	2980.9	2914.2
3788.9	3342.5	2907.1	2882.9	2330.7	3002.2	2966.4	2457.8	2875.6	3012.4
3803.9	2969.2	3155.0	2785.7	2459.4	2961.9	2932.9	2668.8	2727.5	3019.2
3915.7	3104.0	3484.8	2890.0	2443.2	3032.0	2774.5	2355.6	2967.2	3223.6
3505.2	2712.1	3601.0	2967.0	2219.2	2863.7	2854.9	2144.5	2960.5	3177.4
3590.6	2603.9	3508.6	3209.8	2009.9	3062.3	2541.7	2278.9	2806.6	3157.3
3140.3	2602.7	3419.6	3269.3	1599.6	3111.6	2586.3	2206.5	2884.9	3198.5
3046.2	2792.0	3584.8	3371.9	1428.6	3335.7	2377.7	2049.2	3011.9	3262.2
2858.2	2782.1	3424.0	3020.0	1448.8	2999.0	2188.1	2371.9	3142.1	3024.7
3127.7	3327.9	3715.1	2821.9	1544.2	2951.0	2296.8	2540.3	2892.8	2974.1
3252.5	3432.3	3798.9	2856.7	1359.0	2801.4	2678.6	2569.2	2866.9	2833.3
3397.9	3405.2	3756.1	2732.8	2489.3	2706.3	2502.2	3065.2	2884.0	2815.0
3633.2	3538.4	3218.3	2593.4	2276.7	2762.0	2743.4	3127.6	3066.6	2900.2
3892.9	3711.8	3200.8	2827.7	2303.2	3121.9	2967.6	2889.6	2922.7	2945.8
3716.6	3095.9	2809.4	3034.2	2366.0	3477.2	2873.6	2900.9	3348.9	3044.3
3389.9	3162.9	2760.2	3103.3	2679.2	3325.5	2470.1	3570.5	3333.1	2902.9
3282.4	3462.0	3032.8	3007.6	2700.8	3637.1	2355.1	3523.6	3254.3	3258.0
2972.2	3478.5	3378.3	3362.2	2541.5	3350.0	2297.7	3030.9	3135.2	3317.3
3162.0	3222.1	3275.5	3336.2	2506.8	3062.3	2333.0	3336.7	3466.6	3046.4
3122.4	3069.3	3308.2	3148.7	2550.2	2955.3	2013.1	3070.2	3181.9	2897.5
3240.9	3162.0	3098.0	3130.0	2324.5	3124.8	2222.1	2733.9	3152.1	2853.5
3191.5	3119.7	3219.8	2733.3	1923.0	2846.1	2215.2	2595.9	3187.4	2769.6
3073.1	2899.5	3012.1	2317.1	1967.2	3042.4	2335.3	2781.8	3027.1	2667.7
3163.0	2874.2	3177.5	2569.4	2070.5	3139.3	2300.0	2634.3	2844.3	2808.1
3446.9	3085.3	3281.2	2463.2	2128.2	3021.6	2201.7	2624.4	3031.3	2972.4
3507.6	3129.3	3537.5	2571.6	2477.0	2822.4	2177.4	2946.4	3119.6	3193.6
3627.2	3219.9	3628.8	2817.3	2354.3	2801.3	2304.0	2828.9	3087.3	3255.2
3443.8	3520.1	3502.1	2730.1	2001.3	3138.5	2078.7	2715.0	3490.6	3353.7
3665.3	3447.9	3048.7	2606.5	2012.6	3276.1	2139.1	2909.8	3229.8	3191.5
3736.1	2958.4	2753.6	2611.1	2118.6	3523.7	2877.8	2710.9	3123.4	2988.7
3478.9	2935.3	2717.8	2412.1	1775.2	3533.3	2969.9	2949.9	3195.1	2794.8
3484.1	3143.1	2320.3	2412.6	1812.2	3682.1	2766.0	2728.5	3298.6	2696.9
3819.0	3710.1	2347.9	2844.6	1848.1	3178.8	2995.5	2539.1	3192.2	2620.3
3692.1	3412.5	2893.1	2839.7	1900.1	2728.7	2739.3	2615.2	3324.3	2741.3
3402.2	3323.7	3049.3	3076.2	1686.2	2748.4	2773.5	2475.6	3426.2	3225.3
3613.8	3040.0	2879.1	3116.0	1888.0	2699.4	2893.0	2619.1	3351.9	3163.0
3317.0	3177.8	2822.0	3108.8	1945.0	2614.5	2641.3	2579.8	3340.9	3345.8
3377.2	3216.4	2694.3	3041.2	1811.5	2762.9	2373.5	3015.8	2937.6	3407.0
3392.2	3328.5	2501.3	2955.1	1700.3	3115.6	2661.7	3071.3	3066.2	3262.2
3468.7	3445.9	2366.7	3003.5	1951.4	3122.7	2559.1	2998.2	2899.2	3259.0
3587.9	3188.4	2636.5	2958.1	2191.7	3310.0	2113.9	2715.2	2753.7	3010.8
3793.0	3074.6	3632.7	2858.0	2690.3	3516.3	2252.7	2962.7	2739.6	2698.3
3521.7	3178.3	3379.0	3084.1	2623.2	3300.4	2022.8	2658.2	3051.7	2491.2
3458.5	2892.0	3102.2	3211.2	2639.1	3337.1	1930.3	2706.8	2869.7	2731.3
3579.7	2885.3	2847.2	3188.5	2704.0	3315.8	1917.8	2827.4	2906.3	2778.3
3466.8	2979.9	2871.0	3219.2	2300.0	3344.4	2082.9	2743.7	3017.1	2838.6
3616.9	3001.8	2608.7	3229.1	1817.2	3234.6	2043.1	2645.9	2965.1	2979.7
3367.7	2653.1	2803.8	2774.0	1786.0	3195.9	2387.8	2631.3	2873.9	3054.3
3229.0	2807.4	2774.2	2434.0	2454.1	3148.6	2193.2	2817.2	2909.4	3016.7
3059.1	3282.7	2842.1	2353.3	2656.5	2957.0	2781.5	3010.2	2952.7	2819.8
2858.3	3246.5	3049.8	2300.2	2531.4	3185.0	2249.2	2961.5	3037.7	2901.8
2936.9	3162.8	3151.1	2472.2	2479.5	3033.9	2189.7	2800.9	2984.2	2958.3
3364.6	3266.6	3159.1	2713.4	2501.8	3580.6	2294.5	2661.0	3256.1	3157.7
3606.6	3000.3	3199.4	2898.1	2536.5	4008.8	2007.1	2652.0	3505.8	3028.9
3745.4	2881.0	3124.4	2929.9	2545.2	3929.3	1772.0	2489.7	3314.8	2968.0
3771.7	2956.4	2894.9	3133.3	2392.7	3686.1	2599.5	2653.1	3084.3	2694.4
3374.7	2933.5	2797.3	3015.2	2120.4	3979.6	2454.0	3167.8	3373.5	2681.0
3430.8	2939.7	2579.4	2950.3	1881.0	3682.3	2216.0	3217.3	2888.7	2791.4
3387.1	3357.7	2681.5	2641.7	2229.2	3313.0	2403.9	3275.5	3028.0	2788.8
3129.8	3480.2	2896.4	2451.7	2061.4	3527.5	2491.5	3122.5	3130.7	2999.2
3147.7	3685.6	3086.4	2413.5	1614.3	3518.7	2658.0	3257.0	3408.2	3335.2
3233.3	3685.8	3110.7	2384.5	1828.7	3113.3	2755.4	3351.3	3496.0	3366.7
3076.5	3426.6	3199.9	2619.6	2077.2	3085.6	2709.1	3248.4	3687.3	3110.8
3079.2	3583.3	3205.6	2930.5	1783.1	2990.1	2745.1	3190.4	3044.0	3272.8
3192.1	3423.8	3095.7	2626.2	1868.6	3041.6	2697.0	3230.0	3209.2	3335.9
3250.4	3152.6	3080.0	2657.1	2109.5	3225.0	2743.7	3046.3	3057.0	3109.2
3377.8	2934.7	2893.8	2779.5	1814.3	3515.3	2498.1	2755.5	3027.9	3011.2
3247.8	3227.2	2778.1	2530.1	1613.0	3410.6	2382.2	2456.6	3147.0	3121.3
3017.4	3280.4	2964.4	2506.5	1597.1	3715.9	2060.8	2348.1	3608.0	2956.1
2832.3	3310.0	3494.3	2682.9	1653.0	3531.3	1937.1	2867.0	3719.0	2862.7
2869.2	3715.1	3317.9	2767.1	1881.0	3378.3	1657.3	2429.9	4074.7	3107.9
2860.4	3397.2	3580.4	2903.2	2351.4	3276.7	2007.4	2776.1	3567.6	2965.2
3110.8	2817.4	3703.4	3037.6	2374.7	3677.8	1991.0	2834.9	3322.6	2873.7
3222.0	3148.1	3356.6	2996.4	2641.0	3527.4	2529.1	2898.9	3075.0	2978.1
3519.7	3117.3	2920.6	2988.9	2487.5	3559.0	2511.2	3240.6	2951.8	2977.5
3584.3	2848.7	3080.3	3064.4	2242.3	3720.4	2602.1	2792.1	2470.6	2784.2
3223.6	3289.8	3011.5	2911.0	1816.1	3643.8	2325.6	2949.8	2485.9	3094.7
3262.2	3635.2	3045.9	2724.8	2063.4	3398.4	2160.3	3025.2	2899.1	3112.1
3737.7	3533.6	3085.7	2612.7	2506.3	3319.0	2244.8	2860.8	3007.6	2912.5
3470.3	3554.8	3490.4	2636.1	2295.8	3501.6	2448.3	2635.2	2942.4	2953.9
3376.5	3573.1	3063.3	2539.6	2511.8	3238.0	2491.8	3180.8	2947.0	2873.9
3506.4	3212.5	3045.3	2595.1	2396.8	3483.2	2445.2	2898.2	3150.1	2743.2
3395.7	3538.0	3037.4	2748.7	2442.0	3757.3	2594.4	2602.0	2735.1	2857.7
3351.4	3333.0	3233.4	2613.8	2140.5	3716.6	2447.1	2969.6	2749.8	2909.1
3464.0	3217.4	3264.3	2785.5	2346.3	3592.6	2462.8	3037.4	2506.5	2956.6
3673.2	3171.0	3452.1	2482.9	2245.0	3530.0	2462.0	2812.1	2645.0	2853.7
3776.2	3152.2	3302.6	2144.8	2386.4	3336.7	2889.0	2595.0	2499.5	2860.0
3954.5	2924.2	3353.1	2121.1	2456.3	2986.4	2928.8	2705.1	2388.8	2743.9
3608.9	3149.0	3035.4	2272.3	2155.7	2902.6	2593.8	2424.0	2242.3	2835.4
3515.5	3301.4	3079.4	1712.9	2215.4	2969.7	2398.4	2469.6	2482.5	2759.4
3167.9	3387.6	2855.5	2020.8	2221.1	3097.4	2380.8	2741.0	2476.6	3042.4
3356.3	3447.2	3012.1	2198.9	1977.5	3141.7	2162.8	2763.3	2119.0	3078.5
3211.7	3688.4	3407.3	2220.1	1775.6	3762.8	2285.9	2711.6	2365.1	3185.1
3349.7	3560.8	3725.6	2409.0	1882.5	3978.0	2686.0	3516.0	2296.9	2999.4
3396.9	3300.7	3512.0	2689.8	1670.3	4146.0	2188.2	3288.0	2272.4	3002.8
3701.6	3064.2	3595.3	2503.8	2099.6	4256.2	2390.6	3093.7	2662.6	3022.3
3789.6	3461.6	3452.7	2640.7	2135.5	4161.9	2305.0	3259.1	3003.0	3143.1
3708.6	3853.1	3504.4	2607.3	2282.1	3680.9	2306.1	3406.0	3011.9	3137.3
3786.2	3645.4	3216.7	2347.6	2278.6	3591.1	2179.2	3041.9	3171.6	3297.9
3967.5	3792.0	3250.9	2633.8	2247.9	3408.7	2328.0	3300.1	3220.6	3095.4
3709.4	3917.2	3101.6	2530.9	1814.0	3607.5	2471.1	3379.7	2850.2	3254.3
3328.8	4076.5	3021.0	2514.2	1512.3	3730.0	2662.3	3042.6	2733.6	3251.4
3486.7	3483.1	2807.7	2413.7	1405.7	3595.4	2684.0	2637.9	2985.6	3139.4
3061.9	3738.3	2909.0	2507.8	1724.2	3670.4	2587.3	2602.8	2533.8	3022.2
2920.0	3469.9	3119.2	2531.0	1735.8	3416.4	2694.3	3039.7	2484.4	3133.6
3426.1	3325.0	3314.4	2993.5	1704.0	3553.3	2610.8	2838.3	2653.8	3055.5
3509.3	3198.8	3410.4	2973.6	1875.3	3293.5	2742.0	3057.8	2803.6	3142.1
3407.0	3290.3	3446.3	2972.0	1998.1	3235.2	2953.0	3293.9	2599.7	3127.0
3328.6	3032.5	3469.7	3075.9	2012.0	3186.0	3178.8	3356.2	2881.2	3080.6
2834.9	2978.4	3232.5	3149.8	1935.8	3423.0	2938.3	2914.2	2841.5	3152.4
2688.1	3110.2	3582.0	2743.2	2304.0	3215.1	2617.1	3212.7	2866.1	3075.1
2748.4	3526.7	3295.0	2595.6	2572.5	3053.8	2914.3	2853.7	2893.9	2901.5
3106.4	3616.1	3325.9	2812.0	2448.4	2895.6	2939.8	2489.7	2852.7	3078.5
3311.5	3999.9	3316.3	2741.0	2434.3	3267.8	2960.4	2223.5	2576.7	3066.5
3385.0	4255.7	3715.7	2663.2	2342.5	3202.7	2811.3	2392.6	2618.6	3070.7
2977.0	4093.9	3518.9	2583.4	2175.3	3182.9	2902.2	2632.2	2735.6	3078.9
3064.3	3908.6	3490.8	2392.4	2216.4	3522.3	3085.1	2250.4	2816.9	3194.7
2783.8	4122.6	3429.9	2602.1	1797.5	3614.9	3096.2	2170.5	3011.4	3160.8
2781.8	4011.2	3581.3	2609.4	1896.6	3440.2	2790.4	2250.5	3185.6	3245.8
2503.8	4248.1	3343.0	2517.6	2220.6	3542.2	2594.7	2090.5	3204.4	3237.4
2131.9	4296.4	3112.9	2800.3	3500.1	3399.4	2613.2	2056.0	3253.0	3087.7
2102.9	4255.4	3153.2	2996.7	3270.6	3235.3	2551.6	2429.6	3081.5	3084.5
2573.4	4007.6	3205.4	2641.8	3193.4	3408.8	2571.4	2865.2	2963.9	3188.1
2671.2	4176.9	3262.8	2557.5	3195.3	3381.0	2680.7	2645.0	2984.5	3175.7
2872.7	3816.7	2981.4	2531.3	3196.5	3072.0	3046.2	2878.7	2790.9	2930.3
3076.4	3403.4	3081.7	2486.1	3245.9	3445.0	3224.2	2503.7	2723.0	3109.8
3013.8	3216.5	3345.0	2150.2	3248.0	3390.2	3004.6	2599.9	2845.2	3119.1
2563.6	3097.4	2943.0	2241.1	3118.7	3648.7	3003.5	2212.5	2843.2	2876.5
2552.4	2484.0	2780.8	2418.8	3202.0	3905.4	2937.0	2301.2	2923.2	2830.5
2595.7	2677.0	3041.5	2595.7	3287.7	4095.8	2577.0	2220.5	3139.0	3007.7
2612.6	2839.1	2694.7	2323.3	3201.6	4155.2	2392.2	2135.4	2822.6	2872.7
2699.2	3309.7	2480.9	2534.2	3133.8	3844.7	2438.5	2308.7	2640.2	2610.2
2984.3	3494.7	2209.7	2627.8	3423.1	3938.8	2480.8	2113.8	2572.6	3084.7
2931.8	3982.1	1842.6	2530.4	3842.2	3584.9	2446.2	1890.2	2483.2	3006.3
2873.7	3955.7	2052.2	2389.4	3826.9	3630.0	2589.2	1837.7	2359.0	3160.3
2962.1	3882.1	2279.0	2695.0	3586.8	3666.9	2604.0	1868.2	2475.2	3294.5
2881.2	3762.7	2310.9	2536.0	3249.9	3814.4	2617.5	2118.1	2448.9	3335.0
2889.5	3468.7	2570.5	2875.4	2970.6	3637.3	2615.2	2111.4	2441.6	3365.2
2890.9	2918.6	2728.1	3128.1	3089.0	3646.9	2807.7	2070.8	2510.7	3514.0
3139.0	2883.6	2641.0	3325.2	3378.2	3903.1	2801.5	2019.9	2207.7	3145.7
3004.3	2665.9	2862.2	3196.8	3442.0	3630.4	2620.3	3265.4	2247.2	3071.7
3100.5	2720.7	2672.4	3245.4	3454.8	3398.0	2694.3	3049.7	2367.6	2879.6
2940.3	2652.0	2724.2	3161.7	3138.0	3775.7	2586.7	2950.7	2604.0	3049.2
2725.1	2672.7	2554.6	2909.0	3335.4	3539.6	2607.3	2921.5	2568.0	2986.4
2403.2	2649.0	2557.3	2721.9	3157.6	3172.3	2472.8	2521.2	2870.1	2993.7
2371.1	2588.5	2436.1	2724.4	3374.9	3181.9	2369.6	2838.3	3093.9	2790.4
2285.8	2374.2	2334.5	2526.3	3404.0	3024.0	2444.6	2629.2	3188.5	2928.1
2187.5	2637.9	2508.5	2523.0	3620.7	3360.8	2697.8	2756.6	2848.7	2739.4
2261.4	2887.3	2789.2	2383.7	3444.5	3660.4	2486.6	2403.8	2913.6	2617.4
2353.6	2848.5	2710.7	2692.2	4192.1	3696.0	2690.5	2777.3	2916.7	2282.2
2129.2	2707.0	2253.9	2868.3	4183.0	4070.4	2633.3	2812.6	2645.1	2364.5
2042.4	2844.7	2570.6	3122.9	3841.1	3761.7	2806.8	2900.8	2446.3	2065.1
2114.4	3365.7	3083.8	3064.1	3836.5	3513.8	2764.7	2683.3	2789.3	2091.7
2382.4	3241.7	2828.6	2805.0	3572.8	3249.0	2742.2	2875.4	2560.2	2358.1
2195.7	2947.8	2780.7	2833.7	3630.2	3287.5	2805.3	2464.0	2599.6	2508.5
2501.4	3294.9	2577.7	2537.4	3554.3	3021.5	2867.7	2670.9	2850.4	2659.9
2515.0	2711.4	2625.9	2387.2	3648.7	3250.8	2607.4	2652.0	3220.9	2664.8
2739.2	2632.7	2106.7	2488.7	3050.4	3510.3	2846.6	2317.7	3133.2	2634.8
2791.9	2336.5	1894.8	2546.2	3400.0	3538.8	2969.1	2717.9	3323.1	2533.3
2778.6	2683.2	2039.0	2763.5	3303.1	3747.5	3027.4	2694.3	3286.1	2639.0
2591.8	2388.8	2213.3	2844.8	3358.4	3612.8	2681.2	2573.4	3213.1	2495.0
2761.1	2687.8	2201.7	2540.2	2965.3	3724.3	2672.8	2507.7	3146.2	3035.9
2580.4	2656.7	2181.8	2576.9	2900.2	3327.1	2848.4	2637.9	3245.1	3339.0
2591.7	2911.2	2087.3	2418.9	2779.2	3106.3	2859.4	3037.4	3094.5	3144.8
3150.5	2831.3	1870.5	2856.2	2903.9	3084.9	3027.7	3067.1	2972.7	2970.1
3086.7	3013.4	2288.2	2864.0	2816.7	3232.7	3002.1	2946.2	2954.2	2981.3
3032.4	3047.2	2277.9	2610.3	2860.1	3263.0	3032.8	3151.3	2827.8	2752.6
2855.7	2975.8	2092.4	2548.8	3067.7	3579.9	2690.6	3071.5	2557.8	2922.2
3139.3	3151.1	1958.5	2877.4	3288.1	3356.0	2718.8	3197.4	2671.7	2966.2
3075.3	3746.0	1841.3	2940.0	3264.4	3375.8	2362.4	3125.1	2805.2	3031.2
2959.0	3354.6	2153.1	3139.5	3088.5	3456.6	2282.5	3306.9	2840.6	2680.6
2724.2	3447.5	2040.9	3023.6	2701.1	3514.4	2408.1	3102.6	3000.3	2864.6
2805.0	3495.4	2438.2	3035.1	2716.2	3510.3	2613.2	2788.5	3209.2	3121.0
2749.4	3285.3	2201.4	2879.2	3041.7	3686.6	2536.2	3067.7	3383.0	3127.3
2209.1	2839.7	2839.6	2987.2	2880.4	3852.3	2673.0	2954.8	3584.1	3234.9
2496.1	3028.1	2514.5	2934.1	3056.7	4015.9	2800.4	3162.3	3629.4	3410.7
2523.1	2939.8	2527.0	2871.3	3098.2	3956.1	3003.7	3109.4	3595.0	3139.6
2414.5	2978.6	2420.7	2904.2	2994.0	3734.3	2677.9	3146.8	3611.3	3134.2
2515.2	2934.0	2876.8	2998.8	2804.2	3672.0	2558.4	3464.4	3267.6	2729.2
2415.2	2889.5	2367.4	2721.2	3034.4	3675.4	2615.3	3586.6	2781.6	2725.9
2903.5	3263.2	2618.3	2573.5	2981.7	3568.5	2451.6	3519.0	2464.8	2941.4
2729.7	3272.4	2622.8	2589.8	2999.8	3213.0	2329.8	3643.9	2151.4	3047.5
2961.7	3294.3	2513.2	2573.5	2970.8	3491.7	2544.5	3409.5	2230.8	3082.2
2683.9	3757.4	1943.5	2597.1	2967.3	3360.3	2517.6	3161.3	2431.5	3408.4
2690.8	3937.0	1861.2	2865.4	2941.4	3602.0	2654.7	2962.5	2649.7	3325.7
2581.3	3878.5	1505.1	2933.5	2966.8	3665.9	2908.6	2907.1	3011.5	3296.0
3369.4	3958.8	1526.8	3051.6	3295.4	4363.1	2859.2	3434.1	3345.8	3197.3
3174.9	3641.9	1641.8	2889.5	3249.6	4202.1	2913.4	3553.6	3008.0	3357.9
3209.1	3132.2	2184.0	2883.9	3289.5	3870.4	3096.2	2956.7	3277.0	3205.8
3055.7	2605.2	2637.7	2743.2	3094.7	3502.1	2806.2	3115.9	3286.8	3243.3
3077.3	2585.1	2860.6	3020.0	3044.6	3591.9	2620.3	3441.1	3011.4	3055.2
2761.7	2297.3	2860.6	2846.7	2826.8	2945.5	2491.4	3265.0	3039.0	3068.7
2993.6	2531.5	2511.6	2481.9	2919.7	2995.4	2391.0	3504.8	3139.5	2938.6
2837.2	2600.2	2077.5	2680.0	2710.1	3227.1	2214.5	3359.8	2663.6	3052.7
2751.5	2850.0	1839.0	3310.5	3049.9	3275.2	2443.1	3177.4	3079.5	2953.9
3129.8	2858.8	2200.3	3114.6	3376.1	3360.2	2370.2	3060.3	3576.0	3215.2
3111.6	3058.2	2077.0	2993.9	3461.4	3621.7	2581.0	2761.1	3518.1	2798.6
2854.8	2870.2	2438.9	3272.0	3059.0	3452.6	2517.8	2740.9	3622.1	2882.9
2624.3	2900.9	2797.9	3258.5	2908.3	3647.9	2578.8	2979.3	3710.4	3098.5
2433.0	3139.8	3042.2	3274.1	2612.9	3501.2	2425.8	3075.9	3253.1	2999.4
2341.2	2936.2	2695.1	3295.3	2248.1	3459.8	2551.0	3003.2	2984.6	3135.7
2555.1	3374.9	2582.0	3310.3	2148.1	3502.4	2511.8	3354.6	2952.3	3201.8
2755.2	3867.1	2568.9	3032.3	2575.0	3529.3	2692.3	3395.8	2711.7	3047.6
2755.6	3750.4	2321.3	2742.8	2397.6	3324.6	2753.3	2901.0	2938.7	2785.2
2859.4	3700.4	1963.6	2658.9	2641.4	3156.5	2530.7	2753.2	2807.5	2875.0
3222.4	3680.4	1835.9	2701.3	3044.1	3300.2	2722.7	3864.5	2686.3	2861.3
3336.8	3661.9	2303.0	2502.8	3145.8	3116.6	2821.5	3393.5	2644.2	2797.8
3322.1	3449.9	2073.7	2304.9	3351.5	3061.6	2738.8	2703.7	2662.0	2795.2
3045.5	3150.1	1838.0	2462.1	3705.9	3010.3	2679.2	3177.6	2530.1	2952.4
2917.3	3097.4	2067.1	2476.4	3611.8	3083.5	2623.1	3036.1	2596.1	2967.3
2714.8	3045.6	2419.1	2387.3	3759.0	2900.6	2511.5	2359.7	2642.8	3055.3
2307.8	3273.1	1832.3	2702.8	3652.3	3028.5	2566.5	2481.3	2466.2	3203.7
2329.6	3362.5	2062.1	2863.5	3187.8	3168.8	2560.8	2713.8	2626.8	3220.5
2661.5	3473.4	2173.1	2985.6	3262.4	3291.3	2712.4	2839.7	2497.5	2993.1
2554.5	3005.4	2170.2	3046.6	3168.1	3317.7	2803.5	3104.6	2853.5	2848.8
2469.7	2856.8	1825.7	3087.0	2789.1	3012.7	2679.5	3351.4	2796.1	2749.7
2249.8	2674.9	2049.4	2752.2	2897.2	2925.2	2868.6	3341.4	3253.1	2480.6
2641.6	2661.0	2065.1	2475.8	2923.1	2994.5	2893.3	3170.7	3304.0	2879.9
2508.1	2892.1	2407.6	2513.7	3039.0	3014.9	2541.9	3436.6	3703.8	3100.5
2772.3	3237.4	2415.3	2624.5	3068.2	3172.8	2411.2	3138.4	3428.2	3048.4
3051.6	3289.2	2635.8	2444.1	2919.9	3038.5	2664.1	2963.4	3312.0	3151.0
3041.4	3297.8	2531.7	2709.7	2755.4	2998.5	2493.4	2901.2	2799.9	3374.0
3204.3	3331.1	2290.0	2659.4	2681.5	2871.7	2332.3	2850.0	2618.3	3117.4
2900.3	3467.7	2065.1	2649.1	2686.5	2917.5	2192.8	3292.5	2598.7	2759.9
2984.8	3093.7	2069.3	2573.8	2783.4	2727.4	2070.7	3519.2	2694.9	2794.4
2855.5	3230.5	2192.2	2773.3	2582.0	3180.4	1838.6	3153.7	2732.2	2582.3
2877.4	3122.6	2655.1	2614.8	2855.5	2851.4	2039.7	2945.8	2669.9	2526.7
2606.8	3187.2	2887.2	2883.9	2578.4	2880.7	2152.4	2791.4	2516.1	2607.1
2731.3	3108.9	2779.2	2882.4	2357.3	2912.1	2536.7	2750.9	2098.0	2764.0
2605.6	2917.4	2646.5	2859.3	2025.4	3331.8	2508.8	2869.1	1959.4	2943.9
2774.5	2852.6	2531.3	2824.5	2186.6	3237.4	2641.4	2718.6	2131.8	3257.0
3045.3	2680.9	2304.1	2920.5	1974.4	3502.1	2630.5	2533.5	2470.2	3183.3
2999.2	2594.7	2185.4	2846.9	2065.2	3490.4	2411.9	2508.2	2567.5	3121.3
2478.4	2550.7	2312.0	2837.6	2247.8	3805.3	2449.0	2688.6	2790.7	3294.4
2717.7	2609.4	2311.0	2769.4	2451.8	3516.4	2297.6	2772.7	2788.7	3143.3
2644.7	2634.6	2784.9	2669.6	2473.3	3335.7	2110.7	2736.7	2397.7	3050.1
2711.6	3041.7	3004.2	2806.9	2690.3	3224.7	2200.2	2763.2	2495.6	2964.5
2852.1	3179.2	2994.8	2954.9	2669.2	3078.4	2331.2	2903.3	2242.2	3084.2
2981.8	2904.6	2641.5	2988.8	2485.8	2865.3	2224.9	3291.3	2529.0	2849.7
3160.7	3018.7	2977.1	2862.8	2772.4	3002.1	2476.2	3358.3	2674.0	2696.9
3357.5	3039.4	2531.6	2919.7	2332.8	2716.8	2642.5	3411.7	2677.5	2594.5
3205.4	3133.8	2185.9	3097.2	2486.5	2839.7	2492.0	3136.3	2640.1	2632.5
2890.0	2894.5	2544.1	2983.2	2488.7	2965.8	2461.6	3143.0	2922.3	2634.7
2944.3	3043.7	2887.3	3162.7	2620.8	3211.8	2300.3	2943.9	2638.4	2584.4
2707.0	3260.7	2762.1	3137.8	2137.9	3273.1	2146.3	2940.9	2454.3	2610.6
2520.9	3087.3	2650.4	3253.7	1737.5	3661.2	2124.1	3412.5	2547.8	2975.0
2625.1	2899.1	2312.0	3197.7	1637.3	3840.7	2069.3	3722.3	2313.1	3064.4
2760.5	2742.2	2084.7	3219.9	1861.3	3915.7	2045.3	3482.1	2536.2	2975.4
3006.1	2767.6	2299.1	2902.9	1805.8	4072.8	2227.1	3535.9	2715.1	2684.3
2808.0	3046.7	2198.8	2716.3	1873.7	3893.9	2322.3	3134.6	2954.1	2425.8
3179.7	3206.3	2076.1	2600.6	2102.9	3843.1	2201.8	2635.4	3087.9	2385.8
3261.5	3378.2	2306.8	2488.1	2303.5	3678.7	2191.6	2664.2	2834.0	2331.5
3270.3	3560.9	2199.6	2529.3	2079.0	3443.2	1992.1	2382.1	3110.9	2527.2
3048.7	3635.7	1846.9	2471.3	2330.6	3361.8	1691.9	2636.0	3008.1	2960.0
3349.1	3843.7	2158.6	2685.7	2567.5	3304.2	1797.7	2613.4	2794.5	3020.2
3125.4	3558.1	2505.0	2825.4	2695.7	3105.7	1686.2	2401.2	2364.9	3079.3
3162.1	3589.2	2164.2	2905.4	2638.2	3298.2	1549.8	2144.3	2834.3	3245.7
2904.5	3142.8	2042.8	2575.2	2754.4	3359.9	1548.1	2343.7	2869.8	3275.3
2805.4	2874.4	2513.1	2790.7	3018.9	3231.5	1868.8	2041.8	2947.9	3164.8
2417.1	2664.7	2415.0	2588.5	2986.4	3380.8	1643.3	2580.3	3511.5	3232.6
2310.0	2871.4	2069.2	2383.4	2885.8	3510.2	2499.9	2712.5	3630.9	3127.7
2287.6	2746.5	2627.3	2362.8	2592.3	3478.8	1982.6	3211.8	3233.2	3205.1
2939.5	2744.0	2862.0	2380.6	2423.5	3780.9	2136.8	3042.5	2859.7	3242.5
2807.9	2504.1	2878.1	2410.1	2069.4	3919.1	2618.6	2378.1	2932.3	3167.2
2682.2	2748.9	3346.3	2758.6	1679.2	3658.7	2971.5	2949.8	2724.1	3268.2
2684.7	2534.7	3571.2	2683.9	2288.7	3351.4	2540.5	3251.5	2822.6	3247.3
2463.1	2303.1	3593.2	2746.8	2633.3	3307.0	2871.0	3062.7	2904.2	3272.3
2379.5	2353.7	3016.6	2670.1	2574.5	3153.0	2858.6	3016.3	3231.8	3353.2
2180.5	2402.8	2555.7	2798.5	2675.6	3347.7	2187.9	3177.7	3094.4	3260.0
2081.3	2532.3	2091.7	2658.8	2532.1	3188.6	1941.5	3012.0	3286.0	3325.3
2308.3	2457.9	2071.8	2895.5	2448.7	3058.6	2059.6	3357.1	3274.8	3022.8
2422.3	2571.0	1827.7	2903.2	2296.1	3256.6	1955.2	3605.6	3144.7	3011.8
2189.4	2499.7	2069.3	2819.5	2361.3	2906.6	2058.8	3660.2	3075.3	2755.6
2189.2	2633.8	2170.9	2596.8	2167.3	2788.7	2610.3	3156.8	3527.2	2633.6
2407.0	2564.9	2168.8	2608.3	2330.2	3014.4	2613.2	3532.1	3233.6	2862.1
1945.9	2699.0	2071.4	2518.8	2223.9	3237.6	2707.6	3026.4	2987.6	2914.1
1944.0	3075.8	2500.2	2396.3	1885.0	3378.7	2614.1	2787.4	3152.7	2846.9
1725.6	3137.1	2808.9	2456.0	1686.9	3431.6	2155.2	2757.4	3348.9	3026.5
1610.2	3175.7	3176.8	2642.4	1767.7	3398.1	2074.5	3079.4	2904.1	2840.6
1602.3	2861.9	3311.9	2725.0	2580.3	3041.8	2096.6	2894.5	3097.5	3198.3
2269.2	2598.1	3554.2	2504.9	2160.1	2852.0	2081.6	3303.7	2795.8	3119.7
2506.0	2135.4	2874.9	2500.5	2051.3	2679.7	2489.9	3421.3	2929.2	2822.4
2722.7	2516.8	2445.2	2745.1	2200.6	2430.9	2935.7	3077.2	3162.4	2497.2
2826.5	2485.0	2428.5	2675.5	2195.9	2715.5	2705.8	2782.6	3026.5	2519.3
2833.7	2941.3	2298.1	2963.2	2226.5	2843.1	2908.8	2392.2	2965.9	2464.7
2874.9	3301.0	2284.4	2907.0	2512.6	3022.6	2800.8	2106.6	3112.3	2500.1
2851.6	3177.8	2727.5	2862.1	2519.7	3143.9	2841.0	2157.0	2605.3	2830.1
2763.9	2674.2	2713.7	2983.0	2288.1	3417.8	2499.5	2497.5	2733.2	2910.2
2992.5	2706.1	2489.5	2806.1	2014.3	3268.5	2737.7	2872.6	2794.6	2812.8
2536.1	2467.4	2389.9	2521.8	2109.3	3666.3	2483.8	2870.8	2793.3	2707.9
2635.7	2438.7	2054.9	2658.5	1841.4	2949.1	2826.2	2756.5	2825.4	2646.7
3044.1	2449.6	1965.8	2678.4	2280.6	3051.5	2368.7	2638.9	2939.2	2762.3
2913.0	2714.1	2214.6	2408.5	2488.5	3330.5	2699.1	2302.6	2810.7	2850.1
2357.7	2810.4	2535.4	2641.5	2716.5	3441.7	2679.2	2435.0	2811.8	2885.9
2376.4	2681.1	2766.6	2450.4	2613.3	3093.0	2658.5	2439.3	2676.1	3230.7
2057.4	2799.8	2902.3	2596.4	2429.0	3150.5	2672.7	2208.5	2740.9	3146.5
2278.7	2888.7	2787.9	2798.2	2659.3	3133.8	2856.7	1986.4	2598.1	2998.9
2059.3	3286.9	2565.5	2752.7	2439.8	3088.1	2869.7	1753.0	2672.5	3004.5
2163.4	3022.5	2637.9	2374.9	2847.4	2918.3	3356.6	1819.7	2850.0	3108.9
2783.2	2845.7	3009.6	2506.0	2357.4	3457.6	3366.3	1864.3	3256.8	3074.8
2808.7	2601.4	3075.1	1972.2	2136.2	3479.7	3060.6	2068.6	2896.6	2904.7
2830.4	3055.8	3083.2	2316.8	1797.0	3635.3	2823.4	1944.1	3213.8	2937.5
2939.5	3055.6	3088.7	2395.3	2147.5	3356.4	2716.0	2089.2	3044.9	3020.3
2943.7	3085.3	3316.6	2472.5	1940.5	3232.6	2644.3	1964.9	3043.2	2915.7
2554.5	3101.0	2519.3	2170.5	2303.1	2793.1	2402.1	1603.3	2924.5	2857.7
2646.5	3525.8	2412.6	2231.3	2518.5	2997.6	2437.5	1501.6	3018.7	2685.6
2753.5	3365.9	2053.9	2141.3	2518.6	2899.9	2646.0	1779.7	2929.1	2771.1
2748.0	3410.4	3675.7	2604.7	2397.6	3100.4	2451.1	1627.1	3005.9	3174.4
2768.2	3867.2	3155.7	2372.3	2389.0	3060.2	2255.2	1547.5	2984.2	2903.8
2645.9	4123.8	3403.3	2429.8	2352.3	3129.8	2413.5	1945.7	2933.1	2825.1
2662.9	3889.3	3542.5	2186.8	2264.0	3116.1	2310.0	2062.3	3060.6	2798.9
2427.6	3902.0	3607.1	2260.0	2322.8	3015.0	2190.8	2009.7	3580.7	2331.0
2448.2	3661.1	3042.9	1834.5	2318.8	3169.5	2271.1	2007.5	3850.3	2533.5
2640.2	3012.1	3251.8	1963.2	2343.8	2953.9	2262.6	2050.6	3977.5	2700.8
3103.2	2660.7	2803.0	2319.9	2312.6	2729.0	2584.3	1784.0	4009.8	2597.7
2756.9	2263.3	3037.8	3115.9	2193.2	2743.9	2701.6	1996.6	3778.2	2531.9
2805.6	2309.2	3003.3	3236.7	2386.6	2993.3	2679.4	1968.1	3729.7	2702.7
2568.1	2066.8	2979.7	2935.7	2270.4	2878.9	3152.7	2213.4	3397.0	2930.2
2595.6	2191.4	2878.7	3112.7	1940.7	2929.6	3173.8	2328.9	3193.5	2603.7
2364.0	2306.4	3242.9	2746.8	1756.5	3525.4	3065.8	2486.5	2885.3	2416.3
2120.3	2576.3	3245.6	2798.8	1773.3	3454.9	3054.2	2299.4	2649.5	2873.4
2078.0	2950.7	3024.0	2810.7	1993.1	3184.7	3036.3	2481.4	3223.8	2783.3
2412.6	2978.3	3227.7	2851.8	2221.1	3011.7	2818.9	2292.3	3177.4	2547.6
2176.6	2679.0	2731.4	2756.0	2337.2	3139.1	2356.7	2090.8	3081.5	2579.6
2297.5	2112.6	2484.6	2477.6	2596.8	3029.8	2371.3	2046.5	2912.3	2690.3
2762.5	2242.1	2317.4	2558.8	3031.7	2859.6	2494.5	1965.9	3249.9	2646.0
2645.6	2829.6	2508.3	2438.0	2618.8	3075.3	2294.8	1783.8	2958.5	2630.3
2628.7	2886.2	3065.3	2988.1	2549.2	3303.3	2171.0	1784.6	2624.2	2603.8
2632.0	2996.5	2924.5	3029.8	2635.2	3782.8	2975.0	1688.7	2755.1	2755.1
2859.1	2928.0	3465.6	3080.2	2740.2	3671.9	2853.7	1927.3	2801.3	2551.9
2626.7	2807.0	3609.1	3285.6	2538.8	3496.2	2848.5	2015.8	2804.4	2931.8
2730.5	2777.7	3621.9	3407.1	2763.1	3214.4	2873.2	2165.7	2651.4	2638.9
2950.5	2491.6	3417.2	3304.2	2311.9	3058.9	3229.1	2105.8	2369.6	2865.6
2829.8	2335.2	3237.4	3625.7	2587.5	2912.2	2765.7	2558.9	2582.5	2784.7
2483.1	2506.5	3216.9	3438.7	2351.8	3062.7	2874.8	2630.8	2579.8	2945.5
2250.7	2616.7	3038.0	3583.4	2627.2	3154.0	2645.8	2282.4	2449.9	2741.0
2265.9	2714.5	3420.7	3636.8	2834.1	2987.8	2737.0	2040.6	2632.2	2680.6
1839.7	3024.5	3778.2	3443.7	2982.9	2985.6	2689.8	2191.2	2852.2	2722.1
2256.8	2813.8	3411.1	3235.7	2769.7	2792.6	2741.5	2054.3	2784.0	2783.0
2486.2	2619.4	4166.7	3174.2	2912.4	2955.4	2973.6	1879.0	2870.8	2292.1
2489.2	2309.4	3947.9	2943.4	2677.1	3402.1	2979.3	1972.1	2861.9	2335.9
2261.8	2240.0	3700.8	2802.6	2547.1	3407.4	2533.9	2090.1	2707.6	2287.5
2255.6	2045.9	3585.6	2562.9	2308.1	3390.9	2354.0	1835.3	2585.2	2682.7
1839.3	1980.4	3785.9	2430.7	2096.1	3272.6	2194.3	1749.8	2411.4	2807.9
1735.2	1908.2	3290.3	2767.1	2117.8	3087.4	2301.3	1551.3	2308.5	2581.5
1856.0	2470.1	3539.6	2566.0	2250.3	2863.8	2429.2	1688.1	2489.6	2810.8
1734.5	2232.8	3642.8	2522.3	2174.9	3216.4	2538.5	1700.1	2356.7	3069.2
2083.5	2286.0	3634.0	2432.1	2003.1	3028.4	2522.9	1912.2	2713.3	3047.0
2308.8	2803.8	3716.9	2485.1	1828.5	3056.0	2381.2	2259.4	2644.6	2886.6
1846.9	2685.6	3728.2	2415.4	2068.5	2900.3	1899.0	2402.0	2800.6	3105.3
2070.5	2563.6	3343.0	2358.6	2175.2	2794.5	1544.3	2346.8	2314.3	2989.4
2075.8	2868.4	3338.8	1909.4	1929.1	3038.6	1780.6	2446.0	2768.6	2775.7
1613.8	2641.2	3255.7	2276.8	2357.9	2703.3	1979.7	2309.4	2644.4	2808.5
1842.3	2811.1	3259.1	2428.3	2212.5	2907.0	2068.7	2201.0	2359.5	2600.3
2427.0	3147.2	3281.7	2421.7	2157.3	3252.2	2190.1	2562.4	2489.8	2849.7
2432.4	3658.6	3429.3	2526.2	1990.4	3206.2	2460.1	2179.3	2400.3	2632.9
2666.6	4015.4	3146.6	2636.1	2019.7	3337.9	2208.9	2037.2	2449.8	2436.1
2784.7	3751.3	2750.0	2993.9	1924.0	3536.4	1978.4	1814.7	2175.0	2441.9
2212.5	3787.0	2483.0	2854.3	1921.8	3288.8	1995.2	1641.3	2473.4	3295.7
2058.5	3689.0	2627.9	2867.8	1861.2	3044.0	1926.5	1272.0	2609.2	3307.8
1963.4	3479.9	2792.1	2877.9	2039.6	3415.0	2142.4	1672.5	2639.0	3350.4
2071.4	3316.5	3193.3	2742.1	2317.8	3195.1	2276.7	1654.8	2552.3	3148.8
2418.1	3016.8	3324.4	2615.3	2533.2	3244.6	2711.0	1969.7	2941.6	2905.2
2413.2	2992.0	3247.6	2550.1	2446.5	3617.0	2782.3	2094.2	2740.5	2931.5
2534.0	2905.3	3092.3	2742.9	2491.9	3543.1	2358.8	2155.5	2665.3	2987.0
2412.4	2512.2	3521.1	2752.0	2488.7	3700.9	2584.3	1955.3	2721.1	2940.3
2071.6	2518.0	3829.9	2566.1	2414.1	3987.9	2794.9	2043.0	2895.6	3000.0
1958.6	2909.7	3570.7	2795.7	2243.6	3975.4	2796.1	2109.6	2585.9	3101.0
1955.9	2849.7	3884.2	3153.1	2506.4	4223.5	2831.8	2152.3	2616.9	3070.3
1849.5	2922.5	3767.0	2792.2	2282.9	4022.3	2952.8	2155.9	2222.8	3163.9
1865.6	3162.1	3598.8	3160.5	2226.5	3825.7	2964.2	2175.0	2233.6	3026.2
1980.2	3002.1	3376.8	3076.2	2182.1	3499.4	3020.6	2414.9	2268.1	2862.5
2209.3	2893.2	3719.0	2875.2	2138.6	3168.3	3216.2	2273.1	2114.8	2736.3
2218.1	2463.5	3541.1	2732.4	2358.0	3041.5	2988.6	2300.5	2215.8	2438.0
2071.1	2736.3	3340.7	2861.5	2450.0	3400.1	3087.1	2183.9	2388.8	2428.1
2180.1	2690.3	3389.1	2792.8	2681.3	3314.9	2631.6	2073.0	2248.5	2384.0
2502.4	2847.5	3148.7	2710.0	2521.4	3692.4	2246.2	2004.2	2228.1	2397.5
2163.2	2562.2	3379.2	2974.3	2772.7	3931.7	2259.0	2207.3	2675.6	2780.3
2269.8	2705.8	3493.9	2966.0	2736.2	3435.2	2498.7	2148.9	2526.2	2928.2
2187.8	2439.2	3743.8	2991.3	2620.9	3190.3	2296.6	2227.8	2678.8	2711.2
2352.4	2729.0	3532.2	3069.1	2612.0	3075.6	2395.7	2356.9	2572.9	2594.0
2142.4	2498.4	3662.7	3174.4	2699.8	2438.8	2293.4	2019.0	2592.7	2599.3
2468.3	2505.5	2935.4	3010.8	2549.2	2314.9	2106.1	1811.5	2424.5	2399.4
2915.8	2263.4	2879.0	2886.4	2065.4	2919.9	2070.5	1773.2	2309.1	2556.7
3262.8	1623.1	3541.2	2914.2	1992.8	3093.8	2256.0	2012.6	2331.5	2630.5
2868.0	2065.5	3136.5	2979.6	1582.0	2844.8	2108.1	2092.9	2544.0	2956.2
2874.4	2179.2	3579.8	2875.2	1602.4	3190.2	2336.8	1951.6	2681.4	2920.6
2907.5	2417.5	3543.4	2939.3	1690.7	2957.7	2199.6	1982.8	2571.5	2673.7
2454.4	2677.6	3544.4	2892.9	1965.7	2864.7	2212.6	1843.6	2785.8	2436.6
2644.1	3063.3	3297.7	2910.2	2101.0	2947.1	2212.4	1756.9	2610.5	2355.2
2858.0	2895.4	3602.4	2864.5	2282.0	2993.2	2122.3	1552.1	3076.8	2282.2
2620.9	2735.7	3117.7	3053.3	2186.7	2856.5	2239.3	1664.5	3145.4	2343.0
2146.1	2819.3	3332.6	2896.5	2174.8	3138.8	2349.8	1488.0	2977.8	2421.1
2937.3	3092.6	3397.7	2735.2	2355.1	3676.9	1939.5	1690.9	2952.2	2586.3
2503.6	2975.7	3194.8	2554.9	2174.8	3550.8	2052.1	1943.5	2972.1	2850.1
2370.7	2709.1	3279.0	2501.8	2327.3	3607.7	1982.3	1955.1	2985.0	2964.3
2525.9	2884.2	2951.6	2417.5	2482.3	3229.7	2434.4	2151.9	2690.6	3036.2
2714.6	2993.5	3122.6	2202.9	2451.8	3144.3	2333.0	2223.1	3166.1	3161.2
1789.5	3051.1	3247.6	2388.4	2016.8	3269.0	2352.5	2485.4	3108.9	2938.2
1914.5	2901.9	3779.3	2355.7	2023.1	3360.8	2447.2	2578.7	2983.4	2845.3
1598.1	3145.5	3650.0	2370.6	1899.6	3457.4	2205.0	2758.3	2933.9	2677.8
1834.2	3154.8	3611.4	2065.0	1634.1	3436.1	2251.9	2456.9	2852.2	2563.6
2052.1	3032.6	3361.0	2650.4	1732.5	3419.7	2371.9	2048.8	2834.8	2465.1
2396.1	2604.7	3182.7	2554.9	2020.6	3641.7	2613.9	1661.1	2776.8	2668.3
2393.2	2619.4	3262.3	2568.0	1859.2	3549.1	2295.2	1479.8	2824.1	2776.3
2158.3	2815.0	3303.7	2779.1	1933.0	3492.8	2532.4	1162.8	3083.5	2921.1
2282.1	2697.5	3268.8	2545.1	1927.5	4064.6	2559.0	1300.4	3137.0	3067.4
1937.0	3063.9	3564.2	2467.8	1997.2	3760.6	2481.1	1427.2	3205.0	3006.2
1918.9	2910.5	3548.0	2520.6	1824.6	3453.0	2628.3	1721.0	3271.8	2945.4
2024.8	2995.2	3417.1	2582.4	1823.4	3149.9	2400.2	1506.4	3245.1	2793.6
2364.6	2832.2	4108.0	2580.3	1677.1	3115.8	2169.2	1481.9	3286.5	2772.8
1919.4	3740.7	3891.0	3046.5	1792.0	2853.1	1929.4	1301.4	3135.6	2597.6
2052.1	3165.8	3922.3	2863.4	1669.0	2938.7	1940.4	1490.4	3070.6	2752.5
2061.7	3252.0	3554.8	2887.0	1735.1	3009.8	1780.4	1231.5	2885.6	2628.4
1938.5	3225.0	3311.9	2788.2	1891.8	3257.8	1885.7	1688.3	2806.8	2512.3
1953.6	2865.9	2981.1	2604.9	1955.9	3114.2	2201.4	1983.5	2847.1	2612.8
1996.1	2508.4	3071.3	2969.7	2189.9	3336.8	2085.0	2287.0	2673.4	2829.0
1956.6	2601.5	3107.1	2930.4	2416.0	3458.0	2161.3	2383.0	2415.2	2867.3
2295.4	2470.3	3295.0	3015.9	2369.9	3463.7	2025.3	2260.0	2476.4	2648.7
2531.4	2716.6	3635.4	3007.6	2371.5	3392.5	2289.9	2080.5	2505.1	2832.3
2294.2	2892.9	3463.2	2896.4	2536.6	3199.2	2516.2	2194.9	2564.5	2885.3
2457.9	2739.9	3961.1	2646.2	2402.1	3251.1	2406.1	2093.6	2483.9	2963.6
2640.9	2610.4	3650.9	2795.8	2139.0	2997.4	2284.0	2391.8	2748.0	3044.2
2512.7	2600.4	3624.6	2868.9	2000.7	2923.8	2173.2	2324.7	2725.9	3244.8
2170.9	3138.5	3436.5	2696.0	1886.5	2897.7	1914.3	2398.1	2914.0	3102.2
2735.9	2989.2	3155.4	2766.8	1845.2	3177.3	1847.2	2066.8	2859.6	3108.4
2424.8	2588.0	2970.5	2883.4	1704.9	3306.3	2184.4	2248.5	3039.9	3181.2
2434.4	2263.2	3313.9	2776.8	1816.4	3603.7	1972.3	2015.0	3127.8	3298.3
2556.4	2517.6	3369.0	2696.6	1910.3	3792.7	2213.7	2156.8	3170.4	3172.1
2789.9	2549.8	3007.1	2749.9	1925.7	3398.8	2447.5	1721.5	2831.2	2982.0
2781.7	2751.8	3204.4	2691.9	2096.3	3367.1	2273.1	1863.9	2935.6	3072.4
2950.9	3682.4	3441.4	2551.6	2201.3	2938.4	2051.2	1848.7	2888.4	3319.4
3410.0	3515.0	3248.5	2681.3	2163.4	2866.6	2049.7	1753.3	2838.9	3103.8
3218.5	3397.2	3215.9	2526.1	2047.2	2660.5	1832.5	1972.0	2867.1	3058.6
3125.6	3716.8	3533.2	2406.8	2062.8	2865.6	1834.5	2369.5	3052.2	2942.5
2552.6	3584.0	3172.9	2402.3	1836.0	3216.3	1736.1	2481.7	3147.2	2924.3
2626.3	3314.5	2859.3	2570.0	1863.1	3207.0	1954.9	2489.3	3132.1	2872.9
2176.6	3183.5	3528.8	2386.0	1830.8	2923.6	2183.7	2628.2	3111.2	2957.3
2759.5	3112.3	3494.9	2300.6	2075.5	2921.0	2401.7	2357.3	3169.6	2901.1
2759.7	2801.8	3549.1	2718.0	2181.5	3128.6	2506.2	2371.8	2971.2	3027.1
2991.4	2749.3	3475.6	2867.1	2313.8	3156.3	2496.9	2215.4	2618.5	2944.9
2546.6	2693.3	3624.0	2558.9	2189.0	3545.2	2386.4	2165.3	2616.8	2996.8
2577.8	2550.9	3418.6	2610.6	2237.2	3513.7	2400.5	2289.2	2744.6	3085.2
2228.0	3005.1	3617.7	2572.0	2378.9	3438.2	2179.6	2332.8	2787.0	3069.0
2345.6	2594.1	3898.4	2485.8	2032.0	3046.6	2156.0	1854.6	2957.6	3187.3
2587.2	2627.1	3773.4	2348.5	1785.0	3284.2	2377.4	2285.8	3083.3	3184.1
2923.7	2822.3	3695.0	2740.1	2064.2	3315.3	2371.0	2334.7	3112.4	3148.0
2557.1	3261.2	3776.2	2814.0	1994.5	3151.6	2385.8	2351.7	3120.3	2958.7
2644.7	3315.3	3581.0	3009.8	1863.2	3362.2	2508.8	2413.3	3221.6	2839.4
2430.9	3594.8	3085.1	3040.5	2254.1	3251.1	2435.2	2799.0	3138.7	2656.1
2069.5	3565.0	2957.7	2923.0	2598.3	3783.9	2349.6	2332.8	2985.0	2424.1
2059.4	3116.5	2737.3	2806.8	2355.5	3905.1	2475.1	2414.2	2680.2	2921.7
2174.4	2820.9	2522.6	2789.0	2750.4	3851.1	2249.5	2244.7	2633.7	3164.0
1963.6	3063.1	2380.9	2580.9	2600.3	4070.4	2399.1	2275.4	2444.9	3111.2
1838.4	3077.5	2321.7	2828.2	2486.3	3689.1	2215.5	2081.7	2451.0	2998.9
1836.2	3240.1	2431.7	2842.8	2450.1	3185.7	2281.6	2166.2	2672.5	3006.3
1722.0	3047.9	2492.2	2811.1	2460.7	3265.1	2219.7	2256.1	2728.6	2857.7
1601.7	3080.9	2442.2	2618.9	2342.8	2856.6	2535.9	2565.8	2856.5	2809.8
1729.3	2587.4	2521.9	2566.5	2340.5	2362.8	2555.4	2463.2	3117.3	2862.5
1869.8	2710.7	2749.2	2438.4	1970.1	2934.0	2736.4	2371.4	3005.8	2748.0
2105.9	2842.9	2601.1	2411.7	1971.8	3669.3	2867.6	2459.0	2631.5	2726.7
1768.4	2512.2	2537.1	2550.3	2463.6	3737.4	3074.2	2299.8	2761.8	2731.3
2311.3	2883.8	2619.5	2448.3	2393.9	3779.0	2799.5	1878.0	2787.5	2659.5
2410.6	2858.2	2786.3	2480.5	2664.9	3746.3	2586.2	1886.4	2715.6	2797.9
2168.5	2561.2	2782.2	2376.6	2591.4	3452.0	2149.2	1935.0	3165.8	2971.9
1715.1	2749.8	3048.8	2504.0	2539.8	3233.5	2260.7	1910.4	3258.9	2847.5
1833.1	3089.4	3021.6	2710.0	2514.2	3181.8	2091.5	1758.4	3047.5	2789.4
1613.5	3020.2	3020.6	2562.1	2326.0	3286.0	2146.9	1871.7	3118.0	2764.7
1617.2	3047.3	2939.2	2565.6	2386.1	3443.2	2005.1	1844.5	2871.0	2630.2
1745.4	3495.6	2819.0	2901.7	2453.9	3633.7	2217.0	1784.4	2811.2	2868.6
2082.6	3542.5	2551.6	2814.9	2260.4	3735.1	2047.7	1793.2	2905.4	2998.1
2225.8	3397.0	2531.2	2942.2	2025.6	3742.9	2162.5	1770.4	3055.8	2961.4
2248.0	3389.6	2439.0	3106.9	2065.5	3455.4	2436.6	1925.3	3139.5	3091.3
2187.1	3434.8	2706.6	3163.1	1838.7	3679.4	2769.3	1918.3	3131.8	3169.6
2556.0	3583.4	2570.5	2867.4	1915.0	3314.5	2781.2	2168.7	3035.4	2926.7
2316.7	3606.2	2458.1	2774.5	2337.6	3455.9	2713.5	2182.8	2941.7	2962.1
2420.2	3402.9	2442.5	2635.0	2461.5	3635.4	2911.8	2440.1	3254.4	2807.1
2558.0	3382.9	2385.7	2588.2	2560.2	3947.4	2711.3	2372.2	3387.5	2977.4
2326.2	3444.2	2410.5	2566.9	2530.1	3588.9	2728.3	2472.4	3378.7	2779.9
2327.9	3914.9	2537.0	2732.5	2747.9	3458.1	2725.2	2124.2	3300.1	2986.6
2676.5	3249.2	2601.0	2883.5	3353.0	3447.6	2912.0	2121.9	3150.8	2927.3
2318.6	3457.8	2671.5	2859.0	3188.3	3352.9	2305.9	2138.9	2964.0	2832.9
2200.3	3406.3	2571.1	2884.0	2909.8	3506.4	2282.3	2203.4	2758.0	2751.6
2438.8	3120.8	2550.1	3034.4	2733.7	3399.0	2467.0	2307.9	2861.7	2901.4
2438.2	3393.5	2432.0	2729.4	2243.3	3457.2	2244.0	2285.6	3048.0	2822.8
1978.1	3629.4	2416.3	2545.5	2647.4	3563.2	2002.2	2093.5	3023.3	3010.4
2205.8	3600.0	2486.1	2258.9	2790.0	3391.3	2261.7	1958.6	2943.9	3154.8
2309.8	3817.6	2566.3	2372.2	2778.3	3164.9	2174.2	2234.3	2860.9	3415.8
2294.7	3756.7	2544.6	2223.9	2876.2	3480.4	2298.2	2164.0	2937.1	3125.4
2407.7	3291.6	2647.3	2566.1	2987.2	3733.4	2333.3	2442.5	3005.4	3120.3
2516.3	2877.2	2609.8	2449.9	2474.6	3324.2	2307.4	2540.0	2732.1	2917.3
2535.0	2860.1	2625.9	2666.2	2108.2	3428.0	2110.3	2931.7	2825.1	2971.9
2766.4	3128.3	2667.4	2745.7	2505.0	3306.5	1976.6	2813.9	2851.4	2972.3
2651.7	3169.0	2562.2	2719.8	2350.8	3234.7	1733.8	2838.3	2588.2	3013.4
2770.2	3379.7	2469.1	2824.0	2385.1	3362.3	1328.7	2753.2	2616.8	3241.9
2881.0	3506.5	2583.8	2973.9	2439.7	3546.7	1552.2	2640.4	2775.4	3123.0
2862.5	3354.1	2988.7	2808.7	2946.7	3655.6	1680.2	2843.6	2973.2	2963.7
2785.3	3155.1	3336.5	2962.5	2890.1	3468.9	1570.8	2764.3	2797.3	3028.8
2922.0	3386.1	4335.8	3022.2	3076.4	3326.8	1412.7	2532.2	2874.0	2864.6
2911.1	3050.8	4472.9	2806.2	2835.6	3193.9	1623.7	2600.8	2766.0	2549.4
2939.6	2862.3	4053.5	2803.5	3042.4	3092.1	1369.0	2613.5	2674.3	2730.9
3029.9	2831.7	3884.7	2956.2	2628.1	3097.1	1224.9	2327.8	2502.5	2920.0
2826.1	2665.1	3366.8	2810.5	2866.7	3421.7	1749.8	2055.9	2734.5	2776.6
2884.6	2595.7	3353.3	2460.4	2843.4	3649.3	1662.7	1803.3	2659.3	2890.0
2884.0	2739.9	3374.0	2481.5	3432.1	3427.3	1808.8	1484.3	2419.8	2899.2
2544.2	2765.5	3741.6	2731.6	3475.1	3394.1	2330.1	1477.3	2537.0	2770.8
3099.6	2703.5	3726.7	2716.7	3748.9	3200.9	2342.1	1366.4	2789.5	2603.9
2971.6	2767.2	3720.7	2681.5	3331.0	2947.6	2717.0	1280.9	2608.6	2808.0
2612.9	2750.8	3338.1	2721.6	3349.5	2921.2	2918.1	1610.8	2757.1	2903.2
2514.9	2658.1	3436.8	2768.7	3146.9	3359.5	2696.1	1833.8	2699.8	2940.5
2167.8	3000.4	3102.6	2722.3	3167.4	3106.2	2165.9	1942.9	3014.1	3068.9
2286.7	3056.0	3195.1	2943.5	3063.7	2932.6	1932.2	1819.2	2902.4	3160.6
2310.3	3023.3	3088.0	2929.2	3243.5	3428.1	1992.5	2101.7	2732.4	3103.7
2551.1	2783.3	3238.6	2613.2	3167.7	3628.2	1930.2	2046.4	2899.8	3299.7
2099.1	2748.8	2942.8	2634.3	3404.2	3313.1	1990.4	2231.2	2882.4	3032.5
2101.3	2399.4	2922.2	2746.9	3302.1	3700.5	2289.1	2215.0	2643.4	2952.5
1648.3	2505.1	2915.7	2524.7	3089.1	3604.2	2253.8	2562.0	2622.9	3005.5
1520.3	2709.1	3159.9	2564.9	2912.8	3318.3	2255.8	2682.5	2573.6	2956.8
1848.6	3008.5	2973.1	2907.4	3036.6	3350.4	2286.6	2582.1	2455.9	2862.4
2076.0	2974.8	3351.3	2896.1	2746.7	3933.3	2433.9	2858.1	2158.8	2885.0
2657.0	2935.8	3669.4	2839.2	2780.3	3761.1	2257.4	2655.9	2278.5	2958.0
3112.6	2587.6	3636.5	2864.5	3244.1	3673.7	2364.6	2651.0	2335.5	2810.8
3576.2	2413.7	3986.8	2983.7	3907.9	3614.1	2035.8	2418.3	2367.6	2826.0
3322.1	2375.6	4556.2	2807.4	4366.4	3378.5	2515.1	2582.3	2714.7	2997.7
3097.5	2393.9	4357.0	2962.2	4259.0	2756.8	2326.5	1924.6	2687.3	3049.7
2747.6	2508.2	4016.2	2947.3	4079.3	2725.4	2227.6	1802.6	2606.0	2954.6
2277.3	2840.4	3874.6	2981.1	3662.2	2935.9	1557.2	1695.8	2403.1	3079.1
1814.0	3151.1	3499.1	3052.5	3284.1	3213.9	1456.3	2329.6	2502.3	2838.9
1618.2	3006.6	3105.6	3034.6	3047.0	3126.1	1436.1	1904.0	2162.1	2669.0
1968.6	3011.6	3167.4	2895.6	3192.6	3165.8	1939.2	1907.3	2108.8	2702.2
2068.3	2980.6	3300.2	2840.0	3312.3	3282.3	2148.7	2503.7	2176.8	2597.5
2415.8	2962.7	3325.1	2762.8	3094.3	3132.2	1928.9	2503.3	2455.6	2673.4
2860.9	2733.4	3462.8	2768.7	3087.2	2717.3	1910.6	2019.5	2199.4	2665.2
2980.1	2857.4	3675.6	2836.7	3078.5	3043.7	2163.2	2243.7	2422.4	2731.9
3090.7	2782.4	3606.9	2757.1	3338.1	3157.0	2195.3	2924.8	2435.9	2858.9
2758.6	2986.3	3799.0	2755.4	3237.9	2918.0	2209.0	2441.5	2585.2	2986.9
2436.0	3000.6	4087.9	2642.1	3079.0	2990.8	2116.8	2778.7	2866.4	2517.8
2238.3	3232.2	3709.6	2631.8	2962.0	2999.6	1754.4	2395.7	2883.8	2698.9
2332.5	2956.7	3268.1	2798.9	2746.9	2689.2	1799.5	2160.0	2931.4	2720.3
2434.9	3011.7	3228.3	2752.1	2857.2	3205.0	2298.8	1712.8	3060.2	2871.6
2888.5	2672.7	3099.8	2367.6	3193.6	3281.3	2118.5	1719.1	3041.8	2886.6
2879.8	2668.2	2706.9	2446.3	3306.7	3145.4	2091.7	1542.2	2700.5	3148.6
2769.8	2485.7	2978.3	2266.2	3173.1	3193.0	2381.3	1989.7	2481.9	3003.1
3002.8	2290.9	3391.5	2286.4	3481.9	3186.0	2475.0	2230.3	2382.3	2887.1
2666.3	2840.2	3249.7	2337.1	3288.5	3362.5	2415.4	2232.4	2681.3	2990.5
2314.8	3054.7	3262.4	2721.6	3216.8	3361.7	2926.7	2151.5	2743.1	2817.4
2659.0	2769.3	3710.5	2650.4	3398.9	3443.1	2821.1	1852.3	3109.8	2708.3
2755.2	2610.7	3599.1	2794.5	3859.0	3425.1	2765.8	2046.6	3521.4	2779.1
2527.5	2538.7	3259.0	3090.9	3721.9	3398.9	2622.6	2005.1	3697.3	2660.2
2633.9	2704.5	3578.5	3182.9	3958.0	3392.5	2652.4	1789.5	3244.8	2676.3
2525.5	2544.4	3105.3	2967.1	4158.4	3207.3	2054.2	1796.6	3112.8	2850.8
2402.9	2656.8	2895.2	2830.9	3629.0	3466.4	1855.5	1931.6	3001.1	2975.1
2290.6	2781.4	3027.6	2553.4	3439.0	3427.5	1704.9	1900.9	2738.0	3096.7
2512.7	2514.3	3324.0	2488.4	3462.2	3457.2	1924.5	1973.7	2686.1	2892.8
2766.6	2293.6	3190.0	2619.3	3223.2	3307.2	1637.0	2090.7	3030.6	2871.5
3004.2	2301.5	3484.7	2876.8	2483.4	3015.9	1889.7	1984.3	2942.6	2789.1
2777.1	3013.2	3491.1	2718.2	2585.8	2996.0	2162.2	2197.9	3197.4	2618.8
2438.1	3134.3	3311.1	2664.6	2470.2	3357.4	2453.2	2025.8	3154.0	2314.9
2561.8	3131.6	3047.4	2794.5	2572.3	3345.3	2658.8	1795.0	3059.7	2318.2
2435.7	3224.3	3212.1	2596.4	2936.7	3275.0	2868.8	1688.7	3149.9	2557.5
2503.2	3004.0	3183.9	2379.9	3098.7	3224.9	2775.5	1843.0	3038.6	2489.9
3072.4	2486.6	3043.8	2712.5	3283.3	3335.4	2628.3	1811.3	3145.6	2409.7
3520.7	2255.8	3040.4	2670.6	3529.7	2927.3	2861.9	2060.2	2912.4	2900.5
3389.1	2569.5	3113.9	2655.5	3125.8	3181.7	2713.6	2227.7	2931.8	2828.9
3396.1	2776.2	3022.8	2730.8	3315.3	2904.9	2954.8	2554.0	2994.8	2781.5
3428.4	2996.4	3046.9	2705.4	3495.6	2915.0	2746.3	2675.5	3087.5	3030.7
2859.1	2994.4	3355.7	2642.6	4054.2	2775.2	2668.8	2715.2	2829.0	3111.5
2526.0	2626.0	3531.5	2460.3	3768.4	2937.4	2347.9	2342.0	3232.2	3145.5
2749.4	2431.7	3559.5	2366.8	3566.9	3080.6	2176.5	2492.7	3070.3	3205.5
2522.6	2442.5	3258.0	2374.7	3474.4	3262.1	2180.7	2418.0	2815.1	3235.7
2072.9	2418.1	3469.7	2218.9	3502.1	3063.2	2352.0	2120.1	2873.2	3022.7
2072.0	2535.5	3284.2	2130.3	3021.7	3104.9	2147.1	2072.0	3018.3	3192.6
2189.4	2607.3	3023.1	2397.9	3129.3	3364.5	2546.0	2074.4	2759.3	3015.3
1972.3	2577.6	3183.0	2322.8	3533.3	3196.6	2527.7	2060.5	2800.4	2982.6
1734.7	2639.9	3351.4	2369.4	3345.7	3210.3	2603.8	2084.8	2978.2	2842.3
1739.1	2848.6	3052.2	2501.4	3341.1	3566.0	2365.6	2208.1	2707.1	2860.7
3098.3	2972.9	3006.8	2380.6	3415.3	3663.6	2545.3	2243.4	2857.6	2884.6
3013.7	2962.4	3170.1	2124.1	3279.7	3727.9	3108.8	2251.7	2771.1	2797.5
3243.5	2952.4	3115.7	2088.7	3262.8	3981.1	2779.7	2187.8	3039.3	2864.1
2920.8	2996.4	2983.3	1954.2	3259.3	3900.6	2694.6	2087.9	3348.4	2780.6
3574.4	2741.1	3085.7	2070.6	3529.4	3644.4	3102.8	1970.7	3350.2	2681.2
3200.8	2605.8	3182.5	2003.4	3423.8	3565.7	2947.0	1833.6	3408.5	2587.6
3267.3	2634.0	3354.1	2192.5	3965.5	3022.4	2376.5	1732.5	3432.7	2451.6
3391.4	3291.5	3342.7	2040.6	3823.0	2663.2	2724.1	1587.1	3521.8	2371.4
3733.7	3064.5	3271.0	1967.5	4180.1	2549.6	2753.1	1401.8	3241.0	2626.4
3702.3	2925.6	3384.2	2088.8	4143.6	2651.8	2410.8	1721.5	3238.9	2976.5
3542.4	2966.9	3621.1	2083.0	4832.0	2833.9	2262.9	1664.2	3177.3	3059.6
3219.6	2979.0	3587.0	1862.2	4115.1	2781.3	2907.3	1886.9	3225.1	3118.8
3220.9	3250.9	3543.0	1680.9	3972.3	2903.9	2939.1	1989.1	3096.4	3108.3
2946.2	3384.2	3482.8	1835.5	3471.5	3203.0	3060.1	2868.8	2995.2	3049.1
2648.3	3097.6	3558.1	1739.2	3136.9	2965.0	3174.5	2641.0	3273.3	3072.9
2743.2	3222.4	3046.0	1559.0	2941.8	2556.8	3321.9	2567.7	3021.5	2820.5
2769.2	3408.6	3238.9	1557.1	2835.4	3071.5	2936.7	2120.5	3109.3	2443.6
2751.3	3205.5	2992.3	1587.6	2991.0	3048.1	3080.0	2139.7	3143.7	2745.6
2801.9	3492.4	3404.4	1851.9	3376.7	2726.4	3064.4	2147.6	3039.6	2616.4
3017.3	3518.2	3502.4	1873.6	3453.6	2605.0	3378.8	2178.5	2544.8	2547.4
3334.3	2992.8	3943.9	2102.7	3358.3	2734.1	3430.9	2061.6	2528.2	3084.1
3226.7	2697.9	3695.0	2270.2	3374.8	3136.3	3563.0	2299.3	2265.1	3024.0
3243.9	2631.1	3696.4	2353.6	3068.2	3132.9	3285.4	2275.6	2385.1	3135.1
3244.6	2432.3	3578.4	2389.7	2754.7	2989.9	3433.8	2343.6	2626.1	3196.2
3411.1	2810.5	3646.7	2255.2	2834.5	3088.6	3192.4	2539.2	2742.9	2800.7
3600.1	2945.0	3553.8	1829.9	2679.8	3114.6	2596.5	2550.1	3096.6	2667.9
3823.4	3060.2	3792.7	1868.1	2576.2	3044.6	2523.8	2777.4	3027.5	2647.8
3780.6	3187.8	3654.8	1694.9	2717.0	2877.2	2574.6	2629.3	2878.4	2622.2
3878.5	3058.0	4029.5	1855.5	2823.5	3141.4	2719.2	2589.5	2516.1	2745.5
3574.4	2975.1	3763.6	2115.3	2971.0	3017.3	2810.9	2272.5	2477.2	2716.7
3370.0	2870.8	3638.3	2715.2	2845.7	3120.7	2581.9	2165.0	2382.7	2676.2
3306.9	2968.8	3486.5	2502.3	3002.9	3303.6	2399.6	1892.7	2906.2	2708.5
3491.9	2987.7	3526.7	2555.1	3221.6	3399.4	2498.7	2192.4	3268.1	2814.3
3529.9	3225.2	3176.8	2095.2	3092.2	3226.0	2098.2	2405.8	3434.0	2775.2
3491.8	3795.2	3257.1	1898.1	3034.6	3090.8	2341.5	2667.6	3245.0	2890.7
3351.1	3815.5	2989.6	1726.2	3099.9	3012.1	2493.0	3665.7	2958.0	2977.1
2817.8	3813.3	3311.1	1954.8	2750.5	2907.3	2698.3	3835.2	2731.6	3013.3
2804.7	3527.5	3060.8	2015.6	2665.6	3134.5	2594.9	3718.2	2574.6	3109.0
3257.5	3006.6	2574.6	2319.5	2736.8	3048.0	2810.4	2923.2	3075.6	3086.2
3264.3	2892.0	2397.8	2435.7	2528.6	2870.6	2440.3	2457.3	3159.9	3090.6
3236.8	3152.7	2706.7	2505.7	2152.0	2990.4	2588.4	2162.2	3197.2	2873.3
3471.4	3080.5	2668.8	2331.5	2452.8	2907.3	2401.0	1989.0	3286.4	2893.0
4094.9	3048.6	2726.7	2367.9	2228.3	2881.9	2120.4	2169.9	3606.6	2715.1
3534.0	3216.7	2918.9	2393.6	2179.0	3302.3	2118.5	2293.9	3351.8	2647.4
3887.4	3484.3	2835.1	2214.2	2436.1	3502.3	2181.6	2720.9	3740.8	2828.3
4058.6	3480.3	2892.4	1888.4	2944.9	3400.5	2298.9	2659.1	4022.5	2815.1
3810.8	3761.2	2676.7	1866.0	3129.9	3336.7	2446.0	2371.4	3924.0	2738.0
3446.1	3381.9	2960.6	2054.2	3296.5	3047.1	2572.3	2802.0	3572.0	2911.4
3701.7	3494.8	2994.9	1963.1	3375.8	2955.2	2268.2	2791.1	3696.9	2814.6
3349.3	3560.0	3271.5	2018.2	3105.4	2809.8	2561.9	2912.4	3589.1	2556.7
3027.7	3464.0	3129.0	2243.0	3318.9	2757.3	2619.7	2804.9	3221.8	2530.2
3039.9	3243.0	3097.7	2253.8	2619.5	2930.7	2443.2	3032.4	3299.4	2655.6
2654.0	3349.3	2841.1	2112.3	2773.5	3246.7	2492.5	2833.3	3412.2	2726.0
2812.2	3298.5	2683.3	2148.1	2775.8	3279.8	2490.7	2825.1	3497.2	2673.9
3278.7	3098.2	2725.3	2209.0	2913.6	3010.8	2241.6	2596.5	3387.8	2577.5
3284.5	3188.3	2786.2	2010.7	3035.0	2930.4	3124.6	2733.5	3637.3	2598.8
3208.5	2984.1	2870.6	1981.0	3239.2	3386.7	3228.0	2483.1	3241.4	2669.7
3059.2	3076.8	2809.3	1784.9	2965.5	3313.0	3161.4	2738.9	3029.4	2590.2
2936.6	3258.7	2509.3	1690.8	2854.9	3137.6	3248.9	2747.9	3201.6	2580.0
2889.3	3210.9	2247.9	1631.5	2807.9	3138.4	3201.0	2717.2	3125.5	3069.1
2573.1	2732.5	2669.2	1694.7	2622.8	2905.1	3362.9	2826.2	3399.7	3078.6
2674.5	3139.5	2780.4	1956.1	2958.2	3387.6	3349.5	2962.2	3620.6	2989.0
2959.9	3007.9	2649.6	1841.3	3240.6	3150.8	3760.1	2795.1	3850.6	3071.0
3207.2	2878.4	3078.5	1752.4	3323.1	3232.2	3665.0	2952.5	3721.6	2782.1
3113.1	3413.7	3129.8	1802.9	3406.7	3418.5	3551.5	2905.3	3788.2	2724.3
2785.0	3638.2	2881.0	1756.4	3472.0	3457.0	3474.9	2718.9	3599.8	2807.3
2364.3	3429.4	2591.5	1556.8	3661.1	3344.9	3505.0	2995.9	3713.7	2720.3
2544.8	3288.7	2886.9	1424.6	3275.9	3509.4	3271.2	2887.1	3423.5	2877.0
2125.0	3155.9	2672.8	1810.4	3287.3	3300.5	3910.0	3115.3	3525.0	2952.1
2440.1	2879.9	2425.8	2255.1	2995.6	3254.3	3676.6	3325.1	3532.8	2757.2
2995.9	2504.1	2403.4	2273.8	2955.6	3233.0	3218.3	3383.4	3573.0	2738.3
2838.4	2826.1	2737.6	2167.1	2901.9	3178.3	3163.4	3078.9	3420.9	2749.5
3081.0	2928.0	2738.5	2278.0	3185.7	2936.4	2865.7	3023.3	3673.3	2808.7
3131.7	2970.2	2811.5	2262.1	3423.3	3034.9	2622.0	2816.7	3745.7	2618.5
3069.5	3087.7	2952.9	2362.6	3346.2	3135.0	2849.2	2870.1	3758.8	2729.7
2516.6	3496.4	2941.8	2427.0	2954.4	2853.6	3201.9	2939.2	3769.5	2552.3
2390.7	3495.8	2942.6	2537.8	2780.9	2979.6	3033.4	3444.9	3941.9	2460.1
2030.2	3312.0	2599.8	2576.8	2658.1	3163.1	3164.0	3757.8	3527.2	2352.9
2191.9	3046.2	2524.9	2538.5	2704.5	3078.3	3199.7	3463.6	3372.8	2532.6
