# Supplementary material for: Iterative improvement in the automatic modular design of robot swarms
Source: PeerJ Comput Sci. 2020 Dec 7;6:e322. doi: 10.7717/peerj-cs.322 (PMC7924708; doi:10.7717/peerj-cs.322)
Supplement: Supplemental Information 1 — Data sorted in directories by budget and design method. Each folder contains the file controller.txt containing a textual representation of the instances of control software generated for the configuration described by the folders. The file scores.csv contains a comma separated list with the performances of each instance of control software. [file peerj-cs-06-322-s001.zip › experiments_12_5k/BT_SCA_random/controller.txt]

--bt-config --nroot 3 --nchildroot 3 --n0 0 --nchild0 2 --n00 6 --c00 1 --p00 0.19 --n01 5 --a01 1 --p01 0 --n1 0 --nchild1 2 --n10 6 --c10 2 --p10 0.23 --n11 5 --a11 0 --rwm11 12 --p11 0 --n2 0 --nchild2 2 --n20 6 --c20 5 --p20 0.02 --n21 5 --a21 3 --p21 0
--bt-config --nroot 3 --nchildroot 4 --n0 0 --nchild0 2 --n00 6 --c00 5 --p00 0.03 --n01 5 --a01 2 --p01 0 --n1 0 --nchild1 2 --n10 6 --c10 0 --p10 0.18 --n11 5 --a11 3 --p11 0 --n2 0 --nchild2 2 --n20 6 --c20 3 --w20 1.75 --p20 4 --n21 5 --a21 2 --p21 0 --n3 0 --nchild3 2 --n30 6 --c30 5 --p30 0.81 --n31 5 --a31 4 --att31 4.52 --p31 0
--bt-config --nroot 3 --nchildroot 3 --n0 0 --nchild0 2 --n00 6 --c00 5 --p00 0.63 --n01 5 --a01 5 --rep01 1.59 --p01 0 --n1 0 --nchild1 2 --n10 6 --c10 1 --p10 0.92 --n11 5 --a11 1 --p11 0 --n2 0 --nchild2 2 --n20 6 --c20 2 --p20 0.08 --n21 5 --a21 0 --rwm21 16 --p21 0
--bt-config --nroot 3 --nchildroot 4 --n0 0 --nchild0 2 --n00 6 --c00 2 --p00 0.39 --n01 5 --a01 0 --rwm01 25 --p01 0 --n1 0 --nchild1 2 --n10 6 --c10 2 --p10 0.53 --n11 5 --a11 2 --p11 0 --n2 0 --nchild2 2 --n20 6 --c20 0 --p20 0.82 --n21 5 --a21 3 --p21 0 --n3 0 --nchild3 2 --n30 6 --c30 2 --p30 0.59 --n31 5 --a31 2 --p31 0
--bt-config --nroot 3 --nchildroot 2 --n0 0 --nchild0 2 --n00 6 --c00 2 --p00 0.24 --n01 5 --a01 0 --rwm01 7 --p01 0 --n1 0 --nchild1 2 --n10 6 --c10 3 --w10 7.06 --p10 10 --n11 5 --a11 1 --p11 0
--bt-config --nroot 3 --nchildroot 1 --n0 0 --nchild0 2 --n00 6 --c00 2 --p00 0.91 --n01 5 --a01 3 --p01 0
--bt-config --nroot 3 --nchildroot 4 --n0 0 --nchild0 2 --n00 6 --c00 2 --p00 0.76 --n01 5 --a01 3 --p01 0 --n1 0 --nchild1 2 --n10 6 --c10 1 --p10 0.97 --n11 5 --a11 5 --rep11 2.30 --p11 0 --n2 0 --nchild2 2 --n20 6 --c20 2 --p20 0.03 --n21 5 --a21 1 --p21 0 --n3 0 --nchild3 2 --n30 6 --c30 1 --p30 0.24 --n31 5 --a31 1 --p31 0
--bt-config --nroot 3 --nchildroot 3 --n0 0 --nchild0 2 --n00 6 --c00 0 --p00 0.86 --n01 5 --a01 3 --p01 0 --n1 0 --nchild1 2 --n10 6 --c10 3 --w10 6.04 --p10 3 --n11 5 --a11 2 --p11 0 --n2 0 --nchild2 2 --n20 6 --c20 4 --w20 14.02 --p20 7 --n21 5 --a21 5 --rep21 1.91 --p21 0
--bt-config --nroot 3 --nchildroot 3 --n0 0 --nchild0 2 --n00 6 --c00 1 --p00 0.90 --n01 5 --a01 5 --rep01 2.38 --p01 0 --n1 0 --nchild1 2 --n10 6 --c10 0 --p10 0.46 --n11 5 --a11 3 --p11 0 --n2 0 --nchild2 2 --n20 6 --c20 3 --w20 14.77 --p20 3 --n21 5 --a21 2 --p21 0
--bt-config --nroot 3 --nchildroot 4 --n0 0 --nchild0 2 --n00 6 --c00 2 --p00 0.71 --n01 5 --a01 0 --rwm01 8 --p01 0 --n1 0 --nchild1 2 --n10 6 --c10 1 --p10 0.40 --n11 5 --a11 1 --p11 0 --n2 0 --nchild2 2 --n20 6 --c20 1 --p20 0.39 --n21 5 --a21 0 --rwm21 15 --p21 0 --n3 0 --nchild3 2 --n30 6 --c30 0 --p30 0.59 --n31 5 --a31 4 --att31 4.70 --p31 0
