# Supplementary material for: Iterative improvement in the automatic modular design of robot swarms
Source: PeerJ Comput Sci. 2020 Dec 7;6:e322. doi: 10.7717/peerj-cs.322 (PMC7924708; doi:10.7717/peerj-cs.322)
Supplement: Supplemental Information 1 — Data sorted in directories by budget and design method. Each folder contains the file controller.txt containing a textual representation of the instances of control software generated for the configuration described by the folders. The file scores.csv contains a comma separated list with the performances of each instance of control software. [file peerj-cs-06-322-s001.zip › experiments_12_5k/BT_SCA_random/scores.csv]

Design	Simulation	Pseudoreality	Reality
	3348.2	2689.5
	2886.4	1833.4
	3050.6	3215.4
	2641.2	1438.7
	3815.5	3682.8
	2045.8	1692.5
	2974.9	2286.7
	3025.3	1772.9
	2747.5	1833.0
	3198.9	2871.6
