# Supplementary material for: Iterative improvement in the automatic modular design of robot swarms
Source: PeerJ Comput Sci. 2020 Dec 7;6:e322. doi: 10.7717/peerj-cs.322 (PMC7924708; doi:10.7717/peerj-cs.322)
Supplement: Supplemental Information 1 — Data sorted in directories by budget and design method. Each folder contains the file controller.txt containing a textual representation of the instances of control software generated for the configuration described by the folders. The file scores.csv contains a comma separated list with the performances of each instance of control software. [file peerj-cs-06-322-s001.zip › experiments_12_5k/BT_SCA_random/score_development.csv]

642.0	191.9	905.5	240.0	1911.6	475.6	258.4	490.6	8.3	9.0
659.2	104.9	1124.1	360.0	1929.2	154.5	333.4	512.9	12.6	2444.5
886.4	110.7	1133.1	360.0	1825.0	480.0	376.4	466.1	17.3	2598.9
787.3	132.5	1166.4	360.0	1634.3	613.2	389.9	505.3	807.4	2455.1
860.6	63.1	1134.5	240.0	1938.0	493.2	454.4	470.7	814.5	2298.7
725.4	73.9	1053.0	120.0	2133.7	500.3	508.0	610.5	808.1	2317.0
619.4	115.8	1060.8	0.0	1629.1	620.3	525.4	585.6	1963.7	2262.6
531.8	96.0	1061.8	120.0	1993.1	775.7	530.9	548.3	1939.1	2161.1
673.3	72.5	1023.6	240.0	2089.9	673.9	2194.4	569.4	2142.7	2172.0
629.7	67.9	1059.1	720.0	1779.6	918.8	1868.6	648.3	2284.7	2338.2
617.6	742.3	1146.6	720.0	1724.2	1090.7	1468.1	557.1	2290.4	2468.4
734.6	804.1	1133.9	840.0	1857.4	1136.8	1660.9	717.8	2292.5	2393.1
812.7	820.8	1219.7	720.0	1760.0	1075.4	1808.8	642.3	2374.8	2387.7
689.0	881.2	1205.9	600.0	1905.5	1034.4	1741.4	619.2	2384.0	2333.7
603.5	870.3	1156.1	360.0	1634.2	761.4	2209.2	570.8	2267.1	2192.4
732.7	873.4	1592.3	480.0	2053.1	889.0	2115.9	807.4	2214.9	2144.8
676.5	2028.8	1603.3	600.0	1872.8	832.7	1897.0	730.1	2268.4	1951.7
671.5	1884.7	1458.8	720.0	2002.2	716.0	1894.2	722.6	2055.1	1743.6
672.3	1808.4	1723.0	720.0	1588.3	824.6	2074.3	680.1	1610.9	1708.3
775.0	1853.4	1863.1	480.0	2355.8	1029.4	2026.4	660.3	1697.3	1502.8
710.1	1859.6	2039.4	480.0	2329.5	701.8	2277.7	667.1	1406.0	1319.9
641.0	2033.9	2051.2	342.3	2311.2	3092.2	2689.3	789.2	1311.7	1324.6
704.7	2189.7	2242.9	316.2	2347.8	3156.4	2749.9	809.0	1358.9	1512.7
572.3	2289.3	2145.0	436.2	2114.5	3051.1	2443.4	782.4	1478.9	1732.0
497.4	2400.0	1977.4	436.6	2007.5	2703.5	2332.1	1955.5	1400.3	2198.2
530.8	2512.1	1921.5	449.9	1713.1	2737.0	1951.5	1968.6	1631.7	2431.2
593.7	2525.1	2007.2	449.9	1761.2	2654.6	1667.3	2238.5	1728.8	2201.3
633.1	2477.2	1823.2	449.9	1795.1	2502.1	1535.8	2142.3	1801.0	1859.9
557.5	2365.2	1717.1	329.9	1896.9	2827.9	1971.7	2067.8	2127.9	1619.9
818.5	2234.0	1633.3	209.9	2078.5	3185.2	1700.8	2215.9	2069.0	1705.0
800.7	1938.2	1816.3	120.0	2125.5	2818.2	2078.6	2375.4	2081.0	1757.7
1046.3	2125.1	1609.1	178.2	1879.2	2757.5	1933.6	2331.9	2333.0	2306.5
1610.9	2045.4	1909.3	460.2	1865.3	3054.5	2354.5	2408.9	2247.4	2558.4
1646.6	2032.5	1999.0	460.2	2106.2	3101.1	2130.1	2418.9	2241.4	2841.1
1691.3	1750.5	2345.2	460.2	2058.4	2862.9	1854.7	2203.3	2326.3	2764.9
1638.1	1804.8	2200.3	480.1	2080.2	2844.9	1872.5	2291.4	2200.1	2934.3
1445.5	1424.3	2174.6	651.5	2067.5	2836.4	1770.2	2264.3	1989.5	2384.8
1148.4	1384.1	2215.0	326.7	2058.6	2418.7	1752.3	2118.2	2213.6	2563.1
1016.7	1166.6	2295.6	326.7	2048.0	2451.5	1737.2	2067.4	2019.9	2496.3
1327.3	1400.2	2004.3	814.4	1902.6	2360.3	2156.2	2199.8	1902.6	2282.7
1598.6	1553.2	1973.3	698.6	2402.2	2221.7	2418.3	2282.8	2129.2	1877.8
1449.0	1861.6	1886.0	832.3	2614.4	2367.9	2268.7	2261.6	2297.6	2282.1
2260.8	1982.0	1961.5	2511.5	2641.9	2739.6	2353.3	2361.2	2167.8	2049.6
2544.1	2327.1	1636.0	2604.2	2646.1	2817.5	2043.1	2550.4	2354.6	1848.8
2429.7	2411.0	1734.0	2473.3	2636.4	2740.3	2171.4	2448.9	2336.2	2016.0
3022.0	2192.5	1727.6	2205.2	2619.3	2790.5	1795.3	2371.8	2198.2	2458.5
3074.6	2271.9	1969.1	2052.8	2498.7	2634.6	2103.0	2474.6	2213.6	2161.3
2617.9	2390.6	1756.5	2083.9	2399.0	2770.0	1725.4	2278.3	2255.0	2621.5
2606.7	2263.4	1926.7	1776.9	2204.3	2537.4	2185.7	2384.7	1950.3	2595.9
2366.7	2290.8	1859.3	1885.1	2347.4	2355.9	1872.1	2604.9	2226.3	2826.0
2339.6	2480.5	1965.5	1882.5	2254.9	2585.1	1996.2	2589.7	2295.7	2400.2
2412.4	2482.5	1936.0	1801.0	2038.9	2772.0	1843.8	2624.2	2026.2	2280.8
2761.9	2464.6	2111.1	1793.4	2004.2	2517.1	1863.3	2616.5	1911.1	2376.6
2562.1	2368.0	1699.5	1913.5	2058.9	2572.6	1972.8	2549.2	2280.6	2259.5
2661.1	2327.8	1750.0	2012.1	1744.0	2837.8	2258.1	2505.1	2209.8	1822.7
2478.5	2388.3	1471.7	2085.3	1623.9	2851.2	2170.3	2328.7	2075.1	2147.0
2476.9	2118.3	1770.7	1983.2	1728.1	2714.0	2086.7	2448.9	2092.9	2366.6
2191.8	2070.7	1657.8	1848.9	1723.0	2920.3	2096.9	2409.9	2281.3	2070.1
1732.5	1994.9	1940.9	2271.9	1680.4	3213.0	1666.2	2252.6	2107.2	2366.6
1879.7	2003.1	1628.1	2196.0	1641.6	3184.2	1830.8	2243.5	2044.5	2379.6
2104.0	1635.8	2120.6	2507.3	1557.8	3189.8	1635.8	2250.6	2118.0	2379.1
2216.1	1730.9	2459.7	2836.5	1453.5	3342.8	1767.5	2246.1	2430.3	2210.6
2390.8	1511.8	2694.4	2477.4	1389.9	3388.7	1802.0	2215.4	2353.1	2270.1
2729.6	1491.6	2844.0	2459.9	1411.7	3048.1	1933.1	2383.6	2312.8	2889.1
2748.5	1534.8	3405.2	2448.1	1333.4	2990.6	1952.4	2262.9	2494.7	2980.6
2920.6	1765.9	3004.3	1902.9	1614.5	3035.5	2020.9	2483.6	2275.6	2289.6
2473.5	1779.2	2841.5	1786.3	1842.9	2989.0	1696.8	2440.8	1788.2	2680.4
2607.1	1870.9	2751.2	2135.3	2239.6	2589.9	1509.6	2574.6	1863.4	2922.1
2601.9	1953.8	2985.1	1818.2	2190.3	2447.8	1886.7	2427.8	1760.3	2515.5
2505.8	2030.7	2866.0	1993.1	2637.4	2677.7	1691.5	2530.9	1692.2	2794.9
2278.2	1934.3	2750.0	1882.0	2222.3	2851.7	2072.8	2265.6	1736.8	3133.9
2721.2	1840.9	2402.1	1896.3	2243.7	2685.0	2182.8	2170.0	1618.5	2903.6
2513.7	1948.3	2536.0	1886.9	2682.4	2876.4	2280.7	2154.9	1571.7	2595.1
2503.9	2156.4	2504.9	2239.9	2694.4	3093.8	2116.0	1984.1	1818.4	2580.6
2217.9	1947.4	2395.4	1856.1	2183.3	3019.0	2374.3	1517.5	1846.3	2241.4
2665.5	2137.3	2604.9	2296.9	2359.1	3059.9	2279.4	1699.1	1964.0	2241.4
2682.6	2215.9	2607.0	2501.7	2286.1	3087.8	2073.6	1940.4	2528.3	2062.2
3042.4	2013.2	2630.4	2388.9	1968.4	3332.5	1975.8	1758.8	2409.5	2457.7
2943.6	2113.3	2250.8	2137.0	1705.0	3156.1	2132.1	1836.9	2471.2	2364.8
2762.7	2111.1	2159.6	2132.9	1907.3	3172.4	2081.4	2201.6	2390.6	2241.6
2429.5	2048.5	2130.3	2109.0	2064.8	2990.8	2085.3	1950.7	2208.5	2126.6
2811.1	2121.6	2305.9	2019.9	2094.0	3078.4	2257.6	1745.7	2064.1	2312.8
2780.7	2102.2	2090.1	2160.6	2087.5	3222.0	2399.7	1742.4	1936.7	1959.7
2984.9	1950.8	2042.0	1935.8	2331.2	3301.1	2319.8	1533.4	1663.3	1854.5
2955.7	2208.8	2436.5	2398.6	2145.9	3236.5	2418.0	1370.5	1869.1	2051.8
2808.8	2203.0	2470.5	2447.3	2039.2	3077.6	2538.3	1382.6	1887.1	2283.6
2720.7	2127.7	2408.4	2327.2	1897.1	2975.6	2458.5	1392.4	1965.9	2104.0
2705.0	2222.7	2184.5	2405.3	2339.9	2997.5	2239.2	1391.1	2289.8	2414.1
1961.7	2228.6	2137.5	2646.9	2520.2	3230.4	2202.6	1490.2	2290.0	2673.2
1992.0	2334.5	1461.0	2305.4	2924.9	3003.4	2235.2	1737.8	2017.0	2537.2
2030.3	2393.1	1349.7	2032.3	2598.9	2552.4	2331.1	1892.4	1853.4	2639.9
2185.8	2264.1	1308.9	2359.1	2823.8	2492.5	2278.9	1995.9	1660.2	2767.2
1983.5	2434.1	1413.8	2149.2	2357.6	2517.6	2245.7	2127.9	1560.3	2477.4
2496.8	2274.1	1593.2	2375.6	2152.1	2219.6	2283.2	2135.9	1592.8	2172.6
2666.6	2010.3	2194.6	2702.8	1850.7	2613.8	2090.0	2002.7	1702.5	2397.2
2706.9	2072.3	2301.7	2505.3	2125.1	2722.6	2113.2	1956.5	2067.9	2383.7
2796.1	2373.6	2081.8	2289.8	1879.1	2545.3	1886.4	2049.7	2214.4	2474.1
2889.7	2368.6	2143.8	2174.6	1728.7	2503.3	1765.3	1940.7	2204.5	2490.0
2897.7	2482.4	1728.0	2265.5	1923.9	2871.1	2054.1	1785.6	2497.7	2684.6
2863.0	2346.4	1691.1	1915.3	1926.8	2759.9	1887.5	1586.6	2550.0	2562.0
2800.6	2239.7	1937.1	2249.7	1661.1	2559.3	1876.5	1360.6	2418.8	2567.5
2387.0	2063.1	2062.3	2253.5	1340.7	2586.9	1823.2	1435.9	2563.7	2003.7
2602.3	2023.5	2183.0	2436.4	1630.8	2863.7	1489.1	1526.0	2506.8	2077.2
2345.2	2238.6	2522.0	2211.7	1376.7	2835.7	1507.5	1866.5	2167.4	1903.2
1924.4	2299.0	2758.3	2199.2	1526.0	2352.0	1756.7	2179.4	2147.8	2165.9
1972.3	2268.0	2306.1	1942.6	1659.8	2732.2	1568.8	2485.3	2166.4	2097.1
2284.7	2125.7	2425.3	2069.7	1817.9	3162.4	1581.7	2445.6	2157.9	2663.7
1871.6	2226.4	2509.0	1938.6	1748.4	2782.7	2350.3	2453.0	2404.1	2570.3
1847.2	1925.0	2297.2	1715.9	1990.5	2760.8	2374.7	2390.7	2305.0	2675.4
2035.9	2131.2	2625.3	1920.7	1946.6	2734.4	2808.3	2359.8	2222.2	2420.0
2187.4	2087.7	2839.5	1825.5	2042.6	2744.2	2882.8	2439.2	2063.8	2698.7
1925.2	2382.1	2604.2	1900.2	2427.1	2876.3	2720.2	2420.7	1840.0	2579.9
2334.1	2320.8	2057.9	1928.1	2442.3	2980.9	2556.2	2179.2	1673.0	2992.1
2282.2	2301.3	2038.2	2334.9	2318.3	2997.3	2400.6	2149.5	1874.8	2764.3
2361.6	2142.8	1469.2	2204.3	2419.6	2902.9	2170.9	2330.0	1973.8	2666.1
2259.5	2305.4	1343.2	2372.2	2334.7	2762.1	2322.3	2138.4	2107.9	2225.4
2361.1	1958.4	1558.3	2395.8	2105.3	2668.2	2429.6	2268.7	2313.6	2119.8
2120.3	1806.4	2291.6	2327.6	2171.9	3173.6	2297.6	2210.8	2310.4	1606.8
1940.2	1901.5	2316.0	2256.0	2242.0	2939.0	2251.8	2025.6	2304.0	1948.6
1893.2	1970.3	2312.0	2427.0	2378.3	2928.9	2531.1	2375.3	2243.4	2022.6
1950.5	1894.2	2348.4	2629.1	2478.1	2942.4	2481.8	2334.0	2045.8	2129.6
2049.6	2319.7	2355.1	2470.0	2418.8	3347.4	2161.4	2394.1	1710.4	2012.5
2404.2	2442.1	1822.4	2456.2	2392.3	2997.5	1994.8	2313.4	1499.4	2212.6
2621.5	2487.0	3004.8	2248.0	2272.0	3739.2	1971.3	2174.0	1354.4	2012.3
2715.9	2461.5	3098.2	2407.4	2306.1	3505.9	1831.9	2083.2	1402.3	2078.2
2406.5	2574.7	3225.8	2387.5	2022.0	3377.9	1770.6	2335.4	1474.2	2337.6
2304.3	2025.1	3586.2	2363.5	2276.6	3237.4	2106.6	2508.1	1791.9	2794.5
2029.6	1917.0	3644.1	2184.8	1953.0	2931.1	2166.8	2660.3	2258.2	2878.4
1913.2	1862.3	3469.9	2461.2	1940.2	3005.6	1911.6	2803.7	2367.8	2597.0
1972.6	1641.3	3489.7	2541.7	2043.2	2953.3	1839.0	2441.6	2341.8	2606.8
1963.2	1567.3	3285.8	2308.2	2246.8	3065.8	1902.0	2322.8	2518.2	2744.7
1981.9	1906.9	3152.1	2190.1	2089.8	2776.9	1853.9	2279.9	2305.1	3069.3
2251.8	1889.8	3148.8	2165.6	2401.4	2858.4	1737.1	2300.5	1935.6	3048.9
2387.1	1461.4	3291.9	1839.9	2200.6	3138.7	2301.4	2100.8	2107.1	3289.5
2195.3	1624.0	3219.8	1734.3	2280.5	3422.3	1901.2	2256.9	1623.0	2847.1
2370.5	1556.0	3152.3	1667.6	1789.3	3467.6	1989.3	2202.0	1619.2	2881.7
2230.9	1217.8	3224.3	1670.0	1917.9	4059.5	1903.6	2302.8	1876.9	2218.2
1903.8	1219.6	3005.0	1966.3	1665.0	4243.1	1933.5	2528.1	2131.9	2320.6
2474.8	1551.8	2606.6	1944.6	2129.4	3840.9	1581.2	2468.3	1873.9	2320.5
2829.3	1875.5	2411.0	1782.4	1963.5	3838.8	1883.4	2412.2	2060.8	2498.1
2590.3	2124.3	3157.0	1705.1	2132.8	3443.1	2208.2	2825.9	2089.5	2433.4
2709.4	2345.4	3251.5	2088.0	2174.1	3428.9	2241.8	2539.9	2035.7	2657.9
2724.4	2550.5	3336.5	2048.7	2404.5	3431.6	2418.4	2542.7	2198.9	2443.7
2071.4	2442.1	3384.6	2253.7	1943.5	3445.3	2548.8	2604.7	2247.5	2841.4
2290.8	2007.0	3505.5	2447.0	2134.0	3082.0	2677.5	2899.6	2125.4	2769.2
2635.7	1716.8	3532.3	2462.2	2391.7	3455.1	2431.1	2681.5	2239.0	2649.4
2686.3	1799.8	3352.1	2231.6	2072.2	2982.4	2271.9	2738.2	2317.0	2353.5
2472.9	1614.3	3415.2	2016.9	2184.4	2733.9	2407.3	2653.9	1975.3	2123.8
2694.7	1933.6	3414.7	1761.0	2386.8	2797.9	2288.5	2735.7	2091.0	1940.8
2763.6	1910.7	3227.1	1634.0	2236.3	3302.5	1845.9	2543.3	2506.2	1833.9
2431.8	2189.4	3077.4	1722.4	2455.0	2836.4	2049.3	2384.4	2531.0	1629.1
2608.2	2092.8	3128.9	2288.9	3150.7	3078.3	2243.6	2346.3	2264.6	1939.6
2650.6	2248.7	3146.0	2618.7	2611.1	3297.1	2039.3	2240.3	2239.8	2313.1
2776.7	2168.1	3147.0	2623.9	2362.6	3648.0	2330.0	2203.5	2107.6	2183.7
2809.7	2254.5	3370.5	2973.3	2744.9	3330.7	2493.3	2235.9	1990.9	2643.2
3157.2	2108.9	3103.0	2860.6	2388.1	3482.5	2132.8	2380.1	1906.1	2949.6
2689.3	2232.7	3199.7	2645.6	2540.6	3437.0	2284.6	2589.3	1952.6	2917.2
2423.9	2053.9	3541.7	2550.1	2644.5	3476.4	2168.1	2790.1	2178.8	2851.8
2189.7	1960.0	3472.3	2723.7	2439.2	3174.9	2085.4	2965.4	2372.1	2528.5
2096.2	2037.4	3555.1	2718.6	2407.3	3121.5	2201.4	3044.6	2021.2	2253.9
2047.8	2039.4	3560.8	2894.8	1998.6	2897.1	2253.2	3005.1	1909.2	2028.9
1938.4	1760.8	3579.7	3089.8	2231.9	3175.8	2567.6	2860.9	2149.9	2005.6
1601.8	1865.0	3343.9	2858.3	2130.5	3050.3	2767.1	2830.9	2097.6	2474.1
1955.5	2013.2	3218.7	2532.3	2120.3	2986.2	2978.3	2626.0	2092.8	2586.7
2092.0	2162.2	3090.7	2750.8	2397.1	2588.1	2820.1	2452.3	2539.1	2714.0
1880.6	2149.9	2878.7	2657.0	2403.6	2069.3	2928.9	2496.5	2772.7	3060.7
1996.3	2356.7	2822.1	2278.6	2420.7	2045.4	2951.8	2515.9	2804.2	3157.2
2469.1	2021.6	3112.1	2246.6	2413.0	2353.3	2922.3	2481.8	2699.2	2611.9
2220.2	1811.9	3555.9	2767.7	2190.9	2509.3	2841.9	2299.0	2758.8	2525.2
1881.2	1820.0	3602.5	2211.2	2227.2	2869.1	3037.1	2569.4	2955.2	2947.1
1845.6	1706.7	3422.6	2299.4	2107.2	2811.6	3120.0	2389.9	2956.2	2359.5
2058.3	1650.9	3616.5	2113.3	1754.3	2670.0	2979.7	2468.8	2593.4	2278.1
1914.3	1997.2	3257.4	2084.1	1979.1	3107.4	2908.3	2429.3	2780.4	2291.2
2013.5	2002.9	2793.3	1698.6	2309.7	3356.2	2862.2	2531.9	2551.0	2169.4
2129.5	1637.6	2920.5	2057.4	1866.1	3533.4	2863.3	2389.1	2561.5	1584.3
2173.8	1431.0	3147.6	2046.0	2319.1	3859.6	2446.9	2524.6	2448.6	1853.7
2519.1	1337.9	3159.1	2167.8	2566.9	3878.9	2222.7	2305.6	2558.2	1833.6
2534.3	1095.7	3354.9	2172.3	2464.3	3704.0	2124.3	2504.9	2806.4	2082.9
2759.2	1215.0	3549.7	2288.9	2693.3	3466.0	1892.4	2571.3	2676.2	2210.0
2664.1	1479.5	3550.4	2064.2	3029.8	3114.1	1913.5	2616.3	2465.4	2663.5
2630.9	1904.0	3383.3	2290.9	2927.9	3010.3	2154.5	2909.9	2476.8	2622.8
2052.5	1840.1	3649.0	2400.7	3059.7	2996.6	1833.6	3024.3	2367.3	2855.3
2258.7	2133.3	3237.1	2051.0	3408.8	2800.3	1701.5	2730.6	2143.4	2778.9
1935.0	2166.5	3279.2	2057.8	3082.5	3022.8	1654.3	2745.5	2164.4	2446.2
2489.2	2209.8	3256.6	2131.9	2614.2	3180.0	1917.0	2778.6	1802.3	2211.0
2374.9	2063.8	3292.0	2164.6	2924.4	2889.4	2121.7	2650.8	1473.2	2446.6
2499.0	2262.8	3378.7	2577.4	2623.0	2941.6	2141.0	2573.4	1465.9	2323.9
2543.1	2390.2	3651.3	2698.4	2475.7	2993.5	2135.0	2719.9	1694.4	2055.1
2544.3	2300.9	3623.2	2349.4	2461.7	2692.9	2254.5	2645.7	3424.9	2641.4
2187.9	2164.8	3385.1	2475.2	2501.0	2468.9	2107.1	2436.2	3506.3	2621.0
2650.7	2263.7	3166.8	2755.6	2489.6	2306.4	1768.4	2690.6	3128.6	2536.0
2416.3	2003.1	3216.7	2614.7	2276.9	2508.8	1986.1	2723.8	3608.3	2536.5
2288.9	1857.7	2962.1	3205.6	2153.5	2512.0	2044.2	2563.4	3254.5	2714.6
2374.7	1876.5	3090.2	3285.5	2292.6	2773.6	2064.5	2565.8	3360.7	2492.7
2484.0	2067.9	2994.0	3176.4	2373.2	2964.4	2351.2	2788.7	3178.4	2497.4
2625.6	1991.5	3367.7	2886.5	2587.5	3353.3	2534.2	2958.1	3225.2	2335.4
2771.6	2161.2	3153.7	2626.0	2359.2	3165.1	2312.3	2743.6	3287.4	2592.4
2802.6	1986.1	3301.9	2159.3	2368.4	3443.5	2489.6	2925.2	3674.1	3324.2
2835.8	1788.3	3027.2	2328.4	2254.7	3249.9	2478.2	2872.0	3855.0	3043.0
2621.1	1690.1	3355.8	2306.4	2023.7	3396.5	2176.3	2783.6	3616.0	2869.9
2597.7	1569.5	3087.3	2075.3	1595.3	3503.9	1910.9	2560.0	3769.3	2921.8
2609.3	1466.9	3053.2	1946.3	1811.5	3521.3	2183.7	2914.6	3902.1	2828.5
2507.7	1347.2	3219.7	1989.5	1681.6	3360.4	2158.2	3041.5	4113.1	2923.7
2621.9	1659.6	3225.3	2236.4	1753.1	3742.0	1939.2	3099.1	4270.6	2698.7
2609.0	1553.1	3018.3	2263.3	1942.2	3930.0	1842.4	3173.7	4368.6	2976.3
2421.1	1756.8	3310.2	2481.2	2099.4	3691.7	2263.0	3007.5	4011.9	2949.8
2397.5	2166.5	2995.6	2602.8	2226.6	3788.7	2120.6	2824.4	3709.6	2911.2
2265.1	2289.6	3125.5	2663.2	2110.1	3621.6	1928.5	2864.5	3312.0	2969.2
2032.0	2430.2	3392.3	2502.4	2092.3	3272.3	1933.5	2779.4	3094.4	2989.5
1798.0	2368.7	3691.3	2665.8	2295.4	3103.1	2127.0	2622.6	3055.1	2803.0
1595.4	2478.0	3819.5	2456.6	2116.9	3221.1	2208.8	2700.3	2962.8	2918.3
1777.6	2459.1	4010.9	2365.0	1925.0	3180.2	2228.8	2812.8	3020.9	2699.6
2012.2	2559.2	3729.0	2479.5	1949.1	3104.5	2331.9	2594.4	3294.3	2595.6
1900.3	2373.5	3584.8	2136.4	1926.9	2790.8	2542.6	2508.4	3283.1	2224.5
2300.7	2344.6	3579.0	2087.2	1845.1	2668.6	2169.8	2731.1	2959.9	2266.5
2324.1	2304.6	3456.1	2057.3	1892.0	2842.3	1824.7	2889.2	2925.6	1999.3
2269.5	2255.8	3133.2	2016.1	1867.0	3255.8	1782.5	2718.8	3110.0	1991.4
2385.3	2241.1	3441.3	1697.0	2063.7	3097.9	1855.9	2683.2	2789.8	1900.4
2458.0	2192.1	3499.7	1911.0	1708.1	3188.2	1805.0	2416.0	3000.8	2157.8
2600.9	2365.6	3028.3	1779.3	1765.2	2983.1	1694.0	2280.4	3028.5	2133.0
2375.3	2296.4	3015.2	1775.7	1591.4	3063.2	1637.3	1986.7	3320.1	1732.0
2382.7	2470.7	3214.4	1812.5	1743.5	2738.0	1725.2	1959.0	3297.6	1919.2
2493.2	2613.3	3155.9	2351.3	1732.5	2871.9	1500.2	2167.1	3243.1	2203.6
2602.4	2850.8	3162.4	2044.1	2116.3	2819.1	1570.9	2047.2	2836.9	1850.0
2610.4	2591.7	3466.6	2300.7	1967.1	2930.5	1711.2	1974.1	3067.1	2172.2
2850.4	2245.2	3568.2	2331.8	2006.8	2755.9	1920.2	2055.3	2726.7	2296.1
2856.7	2103.7	3526.4	2091.9	2189.8	3430.5	1932.1	2190.0	2394.0	2380.5
2274.2	1858.7	3347.6	1931.6	2237.6	3556.2	2125.0	2334.6	2743.4	2455.1
2517.2	1603.5	3548.5	1920.7	2084.3	3531.1	2037.5	2251.0	3016.2	2900.4
2519.1	1510.8	3347.5	1716.0	2179.5	3327.6	2220.4	2260.2	2908.4	2788.1
2534.3	1791.4	3431.1	1605.1	2011.4	3416.4	1904.9	2307.6	3290.3	2707.8
2505.7	1517.9	3560.6	1975.3	2135.6	3063.9	1873.3	2371.1	3359.7	2617.1
2623.9	1685.2	3484.8	2248.2	1962.7	2988.5	1875.3	2153.5	3297.5	2736.0
2395.2	1933.6	3445.4	2672.0	2215.3	3191.9	1525.7	2020.6	3327.9	2661.6
2504.7	2159.9	3510.9	2666.4	2382.8	3150.5	1623.0	2108.4	3585.5	2740.0
2709.6	2287.2	3393.0	2570.0	2244.1	3003.8	1798.2	2193.4	3554.9	2673.0
2698.5	2484.4	3340.9	2529.7	2248.2	2902.2	1845.0	2030.5	3689.4	2986.9
3093.8	2320.6	3364.1	2191.0	2338.6	2941.4	1840.3	2169.9	3554.9	2890.8
3218.8	2176.3	3337.3	2289.6	2447.5	2742.3	2130.0	2251.1	3826.7	3016.6
3079.2	1972.3	3300.1	2205.3	2621.2	2854.3	1882.8	1935.1	3628.0	2885.6
2853.4	1850.0	3350.9	2547.8	2981.5	2860.2	1995.3	1803.4	3557.7	3031.8
2800.3	1752.6	3618.9	2461.7	3014.8	3159.6	1945.6	1897.9	3382.4	3005.1
2565.2	2191.0	3644.2	2462.2	2965.8	3176.7	1729.6	1778.0	3341.9	2892.8
2112.1	2212.8	3556.6	2350.8	3078.0	3249.6	1520.4	1758.2	3049.5	2802.0
1668.0	2409.4	3537.2	2285.1	3030.8	3298.4	1747.4	1935.4	2890.9	2904.6
1814.0	2011.1	3678.8	2271.1	3160.0	3697.9	2057.8	1667.9	3123.2	3081.5
2252.8	2083.6	3257.6	2419.5	3383.4	3341.3	1879.8	1566.8	3149.3	3105.5
2146.9	2158.4	3233.3	2195.5	3193.2	3305.3	2107.2	1448.4	3219.4	3187.5
2383.4	2209.0	3201.4	2098.9	2902.9	3327.9	2194.5	1673.4	3251.1	3646.5
2785.0	2137.0	3225.9	2333.1	2877.8	3316.0	2031.0	1771.8	3157.5	3415.9
2699.4	2451.9	2994.7	2055.0	2786.0	2885.3	1768.5	2222.9	3022.1	3110.9
2356.3	2567.3	3073.2	1679.5	2485.2	2918.2	1912.1	2380.8	3157.1	3005.2
2359.1	2185.8	3274.2	1790.0	2810.9	3279.9	1928.8	2552.6	3015.9	2989.1
2237.4	2205.7	3012.7	1845.6	3150.8	3409.0	2087.5	2409.9	3122.3	2778.6
2352.0	2118.7	2928.1	1769.3	3015.4	3530.2	2162.7	2499.2	3177.2	2665.6
2219.4	2025.1	2962.3	1837.3	2615.8	3760.8	2421.9	2039.3	3376.5	2430.9
2109.1	2101.2	2882.5	2285.8	2680.5	3784.8	2565.1	2182.7	3381.6	2460.9
2375.8	1870.1	3366.2	2292.1	2189.0	3486.3	2580.3	2219.7	3353.5	2452.8
2760.1	1974.3	3368.4	2337.4	1852.7	3230.3	2464.7	2141.8	3148.7	2799.2
2598.3	2322.5	3189.4	2372.8	2454.7	2985.8	2585.8	2237.1	2911.6	2934.2
2610.9	2367.9	3287.5	2337.1	2090.8	2449.2	2465.8	2463.3	3045.0	2752.4
3068.2	2405.4	3254.8	2050.4	2334.4	2545.4	2590.5	2243.4	3000.1	2464.9
2726.4	2738.0	2989.9	2243.2	2671.1	2426.2	2504.9	2039.2	3018.1	2057.2
2466.8	2308.8	3103.4	2023.7	2779.8	2832.6	2619.9	1930.6	3185.6	2574.6
2288.1	2135.4	3247.4	2240.1	2782.9	2747.6	2571.4	1740.2	3405.6	2330.1
1946.0	2489.5	3279.4	2254.9	3020.4	3028.0	2457.1	1962.3	3120.8	2158.3
1512.9	2473.3	3158.0	2621.1	2866.9	3034.6	2275.6	1851.3	3038.9	2631.3
2076.8	2332.4	3089.6	2509.6	2587.9	3195.4	2434.1	2080.5	2975.5	3138.5
2068.9	2642.4	3006.7	2737.8	2519.7	2750.3	2113.0	2196.8	3024.1	3189.2
1943.0	2620.9	2841.2	2395.9	1800.0	2924.9	2038.4	2015.9	3006.0	3409.0
2267.0	2022.1	2814.3	2501.1	1922.1	2995.1	2099.0	1911.4	2980.2	3374.6
2249.5	2063.3	3127.6	2134.2	1813.2	3005.9	1880.9	2150.2	3106.9	3145.1
1572.7	2062.5	3246.2	2375.7	2158.5	3413.2	1803.4	2041.0	3324.3	3022.9
1461.1	1769.0	3404.1	2365.4	2042.7	3405.2	1902.7	2065.2	3510.2	2953.0
1578.7	1936.6	3621.8	2622.4	2315.8	3240.6	1811.7	2266.6	3505.1	2984.4
1602.8	2152.2	3293.7	2546.7	2341.7	3197.9	2022.0	2280.0	3491.0	2839.5
1955.0	2223.3	3315.4	2578.6	2488.9	3049.2	2435.6	2143.2	3405.0	2968.8
2414.2	2204.9	3465.1	2557.1	2137.4	2587.0	2204.8	2367.1	3128.7	2679.2
2645.2	2521.7	3154.8	2752.2	2069.3	2465.5	2416.7	2488.7	2909.8	2644.8
3119.0	1962.7	2812.4	2491.0	2562.6	2331.7	2636.3	2315.3	2972.0	2362.7
3095.8	2114.1	3158.3	1929.8	2610.3	2566.8	2184.8	2412.8	2928.9	2920.1
2866.9	2025.3	2903.5	2468.0	2519.4	2282.2	2177.5	2313.4	2685.2	3061.2
2661.4	1803.3	2872.3	2348.4	2576.8	2478.5	2558.8	2286.6	2662.4	3192.4
2545.5	1634.6	3022.7	2108.8	2646.6	2833.3	2297.8	2041.4	2844.8	3318.5
1965.1	2011.0	2969.4	2335.3	2715.1	2789.0	2386.0	2081.7	3114.6	3216.1
1854.1	1855.9	3083.9	2561.1	2618.9	3045.4	2783.3	1925.9	3215.5	3245.8
2086.4	2067.1	3280.3	2270.2	2764.5	2790.8	2999.3	2070.8	3206.2	3031.2
2157.4	2243.8	3104.5	2287.6	2549.8	2928.0	2889.2	1945.1	2966.7	3089.7
2297.6	2104.3	3293.5	2054.4	2370.2	2800.1	3150.9	2149.4	2857.1	3475.2
2609.2	2216.5	3527.8	1834.6	2362.2	2736.1	3185.4	2069.3	2809.4	3269.6
2494.9	1965.1	3506.9	2197.0	2303.5	2973.3	3250.6	2188.6	2671.0	3020.9
2269.9	1428.6	3475.9	2395.0	2160.7	2961.8	2944.9	2319.9	2979.4	2816.6
2381.1	1187.3	3651.6	2471.0	2181.6	2560.3	2985.6	2449.0	2946.2	3125.8
2499.8	1380.1	3257.5	2590.5	2052.7	2945.7	2973.1	2216.0	2962.6	2993.5
2614.2	1010.3	3331.3	2163.8	1938.6	2737.1	3097.9	2221.9	2893.9	3140.2
2829.1	1242.4	3310.9	2024.9	2122.1	2908.8	2818.7	2242.6	2958.5	3021.1
2837.8	1713.8	3379.8	1718.1	2188.9	2660.5	2970.4	1964.2	2917.6	3091.4
2598.0	2081.0	3060.4	1830.3	2194.1	2773.3	2796.7	1959.2	3194.4	2991.1
2587.7	1887.9	3271.4	1713.2	2419.5	3294.3	2685.0	2131.5	3150.6	2983.0
2245.4	2186.9	3326.5	2524.6	2415.4	3519.1	2580.2	1938.9	3100.3	3148.4
2705.9	2553.6	3467.6	2646.2	2175.4	3124.7	2448.9	1606.2	2816.6	3305.8
2559.6	2436.8	3375.9	2655.8	1933.3	3371.2	2279.5	1559.2	2902.6	3189.2
2484.5	2386.1	3724.9	2819.8	2131.3	3422.0	2451.7	1240.7	2609.0	2908.9
2126.7	2389.1	3895.7	2939.1	2227.7	3058.5	2747.5	1382.5	2509.7	3168.6
1878.5	2503.4	3890.7	2371.0	2547.7	3068.0	2600.5	1730.5	2548.2	2938.4
1759.4	2429.6	3858.7	2700.2	2722.4	2935.8	2474.6	2069.2	2909.7	3196.6
1824.5	2497.7	3855.0	2588.7	2719.4	2713.9	2526.5	2405.0	3240.4	3425.8
1723.8	2769.2	3656.4	2057.7	2634.8	2986.5	2622.2	2613.0	3688.4	3161.9
2282.7	2859.3	3545.6	2169.9	2335.0	3057.1	2367.0	2447.7	3405.8	2925.6
2523.6	2745.0	3318.3	2264.6	2237.6	2807.6	2635.5	2426.8	2931.9	2962.4
2541.4	2561.0	3350.8	1946.0	2178.2	3077.1	2740.4	2447.3	2721.3	2887.1
2579.6	2402.2	3503.9	2267.3	2297.9	2813.8	2807.6	2395.6	2946.3	2877.8
2546.1	2384.3	3351.3	2620.8	2414.8	3015.2	2636.7	2302.2	2504.3	2973.4
2138.4	2416.1	3049.8	2455.7	2317.8	2861.8	2766.8	2334.0	2626.6	2884.9
2133.1	2145.1	2986.5	2111.3	2739.2	2827.1	2714.8	2237.9	2829.0	3109.2
1852.7	2457.7	2977.5	2119.3	2792.2	2715.2	2643.5	1832.5	2942.0	3087.5
1699.0	2423.4	2943.0	2247.6	2529.8	2780.3	2772.6	1614.7	3011.0	3057.7
1435.8	2180.6	3959.9	2337.3	2515.1	2478.6	2710.3	1790.5	3177.4	2826.0
1674.6	2158.3	4126.5	2490.5	2438.6	2693.6	2802.3	1833.9	3045.5	2914.6
1855.3	2783.4	4146.7	2433.1	2540.3	2578.9	2972.1	1828.2	3180.3	2630.3
1618.1	2714.7	3896.4	2640.5	2396.2	2540.9	2967.0	2216.8	3117.9	2543.7
1751.8	2541.8	3821.6	2178.7	2652.5	2491.2	3091.9	2039.8	2954.6	3002.1
2076.1	2467.9	3780.1	2081.3	2614.5	2891.7	3109.1	1737.2	3201.2	3074.7
2053.9	2368.0	3773.8	1855.2	2486.2	2754.7	2812.4	1774.4	3627.8	2762.6
1941.3	2508.6	3810.6	2153.0	2642.3	3077.2	2703.0	1669.0	3694.4	2827.2
2030.6	2606.5	3901.5	2341.0	2731.9	3479.3	2728.3	1637.2	3462.5	2731.8
2773.0	2733.3	3859.1	2703.7	2862.3	3722.2	2678.6	2123.9	3448.2	2808.1
2306.2	2849.6	3828.9	3023.8	3156.7	3829.3	2342.4	2143.9	3477.4	2494.2
2450.0	2676.9	3611.8	3290.1	3310.4	3877.7	2534.3	1936.6	3408.1	2377.2
2039.5	2059.8	3278.7	3327.2	3215.3	3832.0	2624.1	2165.7	3490.2	2217.6
2116.7	2214.4	2870.1	2719.4	3171.7	3537.9	2406.7	2013.4	3326.8	2771.7
2135.2	2282.0	3042.1	2593.2	3037.9	3072.9	2666.6	1835.1	4133.9	2874.9
2366.2	2295.7	3288.6	2261.2	2894.6	3155.2	2834.5	1806.0	3956.1	2892.8
2229.0	2337.3	3851.5	1916.4	2737.2	3507.3	2783.0	2259.1	3799.9	3000.0
2591.8	2421.8	3771.0	1978.1	2660.3	3018.1	2746.9	1965.8	3943.8	3178.2
2176.5	2419.2	3917.8	2303.1	2758.7	2821.6	2741.3	2040.3	3747.8	2689.6
1934.2	2443.4	3751.5	2620.2	2331.4	2617.3	2617.2	2158.7	3352.5	3001.8
1608.7	2488.7	3585.6	2612.8	2571.4	2545.3	2709.9	2180.5	3617.7	3087.8
1738.0	2485.5	3460.3	2813.5	2710.3	2894.1	2847.6	2131.0	3547.7	3120.1
1618.3	2470.0	3693.3	2597.2	2715.7	2779.7	2862.7	2321.3	3466.3	3308.1
1592.7	2565.5	3592.6	2252.6	2703.8	2798.5	2846.8	2237.3	3353.1	3559.2
1665.9	2612.8	3682.3	1839.9	3073.6	2682.1	2861.1	2199.3	3146.9	3100.1
1931.3	2668.7	3706.9	1944.5	2830.7	2856.2	2600.9	2559.1	3336.8	2693.0
2298.0	2596.9	3755.0	1823.9	2735.3	2571.1	2541.9	2572.3	3012.0	2817.8
2211.6	2276.2	3709.4	2365.4	2503.4	2671.6	2458.2	1937.9	2831.0	2654.0
2027.3	2241.9	3777.2	2449.8	2790.5	2763.7	2346.1	1779.7	3286.5	2511.8
1967.7	2211.1	3999.4	2403.8	2660.1	2631.8	2874.7	1362.6	3350.1	2656.7
1952.1	2248.1	3829.6	2158.4	2728.0	2223.5	2977.1	1635.7	3062.6	2878.6
2247.7	2306.3	3608.8	2406.3	2700.4	2452.3	2882.5	1412.9	3015.3	2992.4
2148.9	2689.2	3386.0	2465.0	2763.5	2280.9	2994.4	1780.7	3342.5	2880.4
2153.6	2517.7	3543.3	2603.0	2679.2	1985.7	3148.2	1719.5	3744.4	2942.0
2268.6	2746.3	3543.8	2488.0	2846.9	2128.1	3230.5	1902.3	3507.5	2806.5
2055.3	2792.9	3577.7	2829.1	2523.7	2237.5	3112.7	1795.5	3434.0	2712.2
2781.0	2901.7	3956.5	2808.9	2356.0	2185.0	3062.5	2034.6	3563.2	3191.2
2548.7	2730.4	4386.6	2277.0	3061.2	2282.0	2951.7	2038.3	3508.5	3081.6
2777.4	2640.9	4407.1	2281.4	3070.8	2149.2	2747.6	2084.0	2878.5	2643.3
2381.0	2547.4	4226.8	2390.8	3081.5	2358.3	2718.9	2097.3	2971.2	2934.2
3001.0	2393.5	4305.0	2275.6	3133.5	2317.7	2657.7	2128.0	3295.8	3109.3
3020.8	2339.7	4302.0	2174.3	2925.1	2501.7	2764.3	2356.2	3726.9	3270.7
3143.4	2521.1	4353.2	2050.5	2616.9	2696.5	2834.1	2320.0	3411.2	3316.7
3022.8	2540.7	4059.9	1894.7	2722.9	2743.0	3042.6	2425.7	3392.9	3485.6
2817.4	2747.5	4022.8	2134.1	2627.5	2544.6	2957.7	2372.6	3152.4	3186.5
2014.7	2865.6	3832.1	2132.6	2734.7	2397.8	2984.0	2219.7	3292.3	3491.7
1667.6	2756.5	3840.0	2438.5	2807.9	2251.4	2666.9	2139.9	3202.5	3285.0
2117.6	2556.6	3749.3	2745.5	2563.2	2212.0	2774.4	2430.1	3211.5	3490.7
2168.1	2802.7	4404.0	2723.9	2512.2	2461.7	2573.9	2503.5	3442.5	3312.5
2011.7	2805.8	3600.6	2274.7	2488.9	2766.7	2191.4	2398.8	3541.0	3267.1
2278.4	2878.6	3194.1	2614.4	2583.6	3176.3	2486.5	2512.6	3484.5	3162.6
2318.4	2633.2	3111.4	2719.7	2624.1	3294.7	2552.3	2685.9	3380.8	3110.6
2057.3	2438.6	3138.1	2817.2	3005.9	3328.5	3113.4	2619.0	3133.3	2930.6
1601.1	2583.9	3361.4	2369.2	3074.8	3263.5	3119.1	2482.4	3004.3	2773.6
2012.4	2721.1	3396.7	2826.3	2918.9	3115.5	3261.8	2367.9	2981.4	3301.0
1879.6	2859.7	3306.5	2248.9	2993.7	3303.9	3482.0	2391.7	2908.4	2610.9
1744.1	3252.7	3031.9	2130.3	3036.9	3438.9	3556.9	1916.6	3140.0	2234.3
1900.1	3106.1	2955.0	1692.0	2749.7	3566.4	3312.9	1896.3	3129.3	2216.7
1878.1	2823.6	2745.0	1855.5	2728.2	3858.3	3447.4	1985.9	3268.0	2163.5
1827.6	2833.3	2910.4	1874.4	2819.6	4062.7	3474.5	1923.0	3490.5	2080.6
1845.5	2634.7	3430.4	2001.1	2708.5	3189.8	3167.2	1835.6	3397.1	2632.2
1849.1	2750.0	3542.1	2115.1	2589.7	2888.2	3109.3	2190.7	3274.2	2885.4
1906.2	2862.2	3569.5	2378.0	2840.2	2917.3	2722.8	2373.0	4269.3	2542.7
1791.9	2825.6	3457.2	2461.7	2615.6	2651.6	2488.8	2327.6	4072.9	2449.6
2476.7	2653.0	3702.8	2360.8	3143.7	2709.5	2401.5	2028.5	3848.4	2678.9
2093.4	2891.7	3449.2	2498.0	2929.9	2967.1	2816.2	2342.6	3527.0	2545.9
2103.7	2709.1	3368.0	2286.9	2959.4	2876.8	2592.8	2015.8	3388.4	2473.7
2287.1	2848.2	3236.2	2310.1	2776.7	2810.7	3052.7	1990.6	2999.9	2817.4
2457.6	2627.6	3252.2	2520.2	3044.1	2850.1	3111.7	2073.4	3004.4	2784.9
2217.3	2675.6	3802.5	2740.2	3779.1	2877.1	3359.2	2284.0	2937.4	2704.6
2210.0	2711.6	3176.7	2638.2	3653.0	2550.4	2971.5	2071.6	2856.7	2833.8
2141.0	2708.3	2873.8	2872.6	3513.7	2258.1	3081.6	2030.8	2812.8	3054.3
1835.1	2498.7	3034.8	3018.7	3484.7	2029.1	2939.1	2208.2	2616.1	2797.7
2709.4	2296.2	3098.4	3144.6	3437.0	2010.9	3052.5	2191.3	2723.3	2530.6
2752.6	2450.6	3015.0	2909.5	2945.8	1944.9	2960.1	1892.6	2663.9	2445.9
2449.9	2597.8	3503.2	2953.7	3218.7	2105.4	2985.1	1876.2	2952.5	2414.9
2577.7	2360.7	3352.5	3088.9	3392.8	2365.7	3035.0	2186.6	3083.3	2146.7
2558.2	2570.3	2953.0	3443.7	3314.7	2542.7	3033.0	2108.8	3416.9	2082.3
2589.1	2707.8	3060.9	2909.7	3214.2	2669.0	2853.8	2019.9	3403.4	2104.2
2757.5	2752.3	3649.9	2993.3	3398.9	2757.3	2704.9	2226.3	3666.1	2088.4
2847.0	2916.9	3472.6	2561.9	3177.7	2684.9	2883.7	2295.7	3554.3	1662.9
2840.5	3129.2	3254.1	2322.6	3429.6	2540.0	3144.4	2330.0	3414.1	1806.6
2716.2	3243.5	3375.0	2216.6	3329.5	2943.7	3444.6	2453.6	3341.3	1913.7
2704.4	3271.4	3319.7	2896.7	3393.8	2900.4	3802.1	2569.8	3312.6	2051.1
2678.8	3083.2	3055.4	2671.7	3133.9	2725.8	3795.7	2744.1	3083.6	1981.6
2691.3	2888.9	3360.1	2647.9	3194.0	2366.4	3885.8	2797.5	3110.8	2772.3
2479.4	2577.9	3405.8	2770.4	3238.4	2452.5	3774.1	2934.1	3190.9	2969.3
2395.6	2317.5	3210.3	2999.5	3307.7	2471.2	3520.4	2704.0	3459.3	2813.3
2058.1	2443.8	3300.6	2648.6	3245.1	2212.6	3150.5	2696.4	3418.8	3446.3
2057.6	2511.2	3717.4	2882.2	3148.4	2318.4	2865.6	2581.9	3279.6	3596.1
2286.3	2682.4	3623.8	2871.9	3200.6	2268.5	2684.3	2565.6	3297.7	3671.5
2271.4	2982.0	3283.5	3083.1	2921.2	2025.8	2480.2	2177.2	3372.6	3662.6
2278.1	3182.0	3417.4	2848.5	2451.6	2001.6	2467.6	2275.8	3141.7	3507.6
2275.3	3389.7	3305.8	2612.6	2980.7	2901.3	2852.2	2244.8	3144.4	3434.3
2179.6	2943.7	3245.9	2491.9	3251.8	2810.7	2971.0	2653.6	3209.9	3397.8
2584.7	3129.3	3018.0	2815.1	2968.1	2601.9	3066.8	2666.3	3182.7	3191.7
2685.6	3205.7	3327.1	2420.4	3297.9	2773.4	2844.4	2676.1	3419.7	2872.2
2808.6	3116.9	3338.4	2205.7	3625.9	2471.8	3032.2	2500.1	3321.9	2806.1
3147.5	2983.1	3495.8	2409.9	3648.3	2166.1	2906.6	2369.8	3248.0	2633.4
3695.4	2779.3	3150.0	2545.6	3484.0	2015.8	2532.7	2537.5	3308.8	2629.2
3118.4	2643.3	3261.6	2387.9	3836.1	2078.1	2683.6	2657.7	3150.3	2753.4
3016.2	2771.5	3383.9	2306.4	3906.3	2574.7	2771.6	2627.1	2790.1	2749.9
2879.5	2721.8	3182.0	2689.2	3634.4	2826.2	2942.2	2677.5	3345.0	3186.1
2807.6	2828.4	3293.6	2903.7	3738.2	2549.5	2718.6	2730.8	3059.5	3261.4
2945.3	3016.2	3076.8	2780.9	3778.9	2660.3	2861.4	2649.1	2932.0	3126.4
2726.0	2962.7	3221.2	3019.0	3604.1	2478.2	3160.1	2536.4	2587.7	2898.0
2590.5	2803.5	3039.0	2996.1	3450.5	2626.5	3340.8	2365.8	2856.5	2776.1
2147.5	2872.7	3294.5	2646.9	3226.8	2486.7	3269.5	2413.6	2700.0	2370.5
2314.3	2886.5	3458.0	2656.6	3579.2	2739.9	3440.4	2427.3	2534.4	2250.1
2301.0	2961.4	3887.3	2188.8	3934.8	2938.9	3486.3	2538.9	2442.0	2608.7
2211.1	3259.7	3882.2	2577.1	3650.8	2982.4	2960.5	2636.7	2743.3	2659.7
2321.2	3202.3	3450.7	2791.2	3797.7	3238.1	3046.3	2834.0	2540.9	2545.5
2573.0	3309.5	3338.3	2882.8	4179.9	3542.8	3231.7	2698.7	3075.3	2956.4
2246.0	3311.2	3261.2	3101.0	3943.7	3537.7	3094.3	2497.5	3409.6	2785.6
2287.2	3570.1	2957.9	3223.8	3873.8	3500.0	3415.7	2291.8	3327.1	2702.8
2190.3	3348.1	2906.3	2833.5	4001.9	3279.4	3479.6	2175.7	2835.3	2688.5
2143.7	3307.3	3290.9	2615.7	4002.2	2939.1	3165.9	2001.5	2639.2	2657.0
2341.2	3063.5	3368.4	2640.1	3712.0	2415.3	2785.0	2139.6	2565.1	2544.8
2555.5	2866.0	3448.4	2120.1	3828.7	1471.3	2999.0	2250.3	2585.7	2750.8
2428.1	2762.9	3382.4	2566.2	3788.8	1409.1	2880.3	2490.4	2768.5	3138.0
2648.9	2877.0	3672.0	2340.9	3753.3	1839.6	2978.7	2695.7	2936.0	3315.1
2736.0	2781.2	3938.3	2697.2	3347.6	2195.7	2971.8	2576.4	2671.3	3184.4
2834.7	2636.6	4164.9	2900.7	3546.8	2508.2	2884.0	2544.3	2772.9	2896.9
2431.1	2716.8	3582.2	3084.0	3669.5	2731.4	3059.6	2783.9	2711.8	3008.8
2107.2	2720.8	3483.7	2973.1	3379.9	3046.0	2720.4	2680.2	3030.3	2784.8
1788.8	2907.3	3399.7	3213.3	3726.0	2801.8	2528.6	2552.9	3081.9	2413.6
1781.3	2819.6	3144.6	3211.0	3793.8	2845.8	3037.2	2353.1	3293.9	2538.0
1578.7	2929.1	3034.6	2864.5	3637.6	2522.1	3452.2	2112.9	3128.2	2834.1
1725.4	3008.9	3309.2	3028.2	3846.8	2748.9	3464.4	2041.7	3342.8	2817.3
1779.9	3123.8	3397.4	2798.6	3582.8	2856.5	3604.3	2209.0	3271.3	2801.9
1941.5	2992.2	3298.9	2461.3	3218.6	2946.4	3685.0	2199.4	3237.0	2801.4
2139.0	2900.6	2721.2	1980.1	3464.6	2782.0	3826.6	2292.0	2885.9	3478.8
1903.3	3104.8	2434.7	1871.3	3744.9	2935.1	3812.5	2225.4	2989.6	3467.1
1999.0	3074.8	2492.6	1364.6	3658.3	2837.2	3521.3	2359.7	2743.2	3328.7
1987.5	2983.5	3113.4	1364.6	4171.0	2615.6	3128.0	2349.2	2878.8	3296.7
2291.5	2951.8	3469.8	1447.0	4398.7	2392.6	3257.0	2404.3	2842.7	3496.6
2027.3	2999.4	3137.5	1677.3	3883.3	2430.4	2684.8	2331.0	2878.4	2721.2
1809.9	2922.5	3027.6	1908.6	3476.8	2303.7	2606.4	2225.0	2737.4	2662.8
2469.6	2804.1	2837.3	2369.9	3169.9	2241.6	3067.2	2318.0	2814.5	2886.6
2353.9	2577.1	2787.7	2378.9	2993.4	2518.5	3201.8	2077.6	2695.3	2583.1
2341.1	2617.3	2972.7	2661.5	3334.9	2692.2	3023.6	2067.4	2250.3	2607.8
2017.4	2320.1	3000.9	3016.3	3415.4	2717.2	3012.7	2166.3	2368.5	2744.1
1765.0	2350.4	3176.1	3041.0	3653.0	3056.5	3115.5	2388.4	2260.7	2531.7
2084.7	2623.2	3378.9	3033.6	3364.1	3049.6	2799.4	2221.4	2260.9	2335.2
1969.2	2839.1	3332.6	2932.7	3255.9	2791.1	2825.5	2381.5	2149.6	2332.9
2525.4	2916.7	3219.9	2912.2	2987.1	2264.0	2809.3	2445.2	2258.6	2139.9
2667.6	3085.2	3213.6	2741.3	2881.7	2024.7	3158.6	2498.9	2155.9	2162.4
2545.9	3066.4	3065.7	2535.9	2634.1	1776.8	3438.7	2444.3	2174.7	2500.6
2604.6	2906.6	2956.6	2472.7	2663.6	1771.3	3579.8	2361.4	2335.9	2589.1
2976.3	2604.6	2849.5	2229.5	2783.8	1374.9	3677.4	2464.7	2535.0	2867.6
2611.3	2509.1	2848.7	2295.4	2701.6	1722.4	3750.0	2108.6	2500.8	2923.1
2567.2	2524.9	3082.1	2102.3	2936.8	2020.3	3442.7	2059.4	3024.1	2748.8
2711.8	2669.4	3213.4	1884.1	2883.4	1959.3	3036.3	2319.3	3161.6	3168.5
2939.3	2570.8	2892.9	1456.4	3139.2	1999.7	2728.0	2529.6	2932.4	3103.3
2821.9	2860.1	3188.8	1811.5	2884.4	2297.7	2661.9	2553.2	2806.7	3243.8
3090.6	2976.2	3296.5	1686.6	2530.3	2296.0	2755.5	2737.5	2818.8	2977.1
3184.6	3071.9	3105.2	1606.8	2363.2	2198.2	2669.5	2680.9	2483.2	3508.8
3284.5	3052.6	2746.0	2056.4	2471.4	2486.3	2655.9	2763.7	2246.0	3441.7
3362.4	2955.1	3897.9	2413.1	2066.8	2514.6	2888.3	2663.1	2482.3	3393.1
3533.1	2924.5	3458.5	2195.1	2035.2	2528.0	2983.6	2625.3	2387.9	3046.5
3316.8	2825.1	3536.0	2035.2	2075.1	2612.5	3327.6	2842.8	2598.9	3284.0
3420.0	2597.4	3431.4	2082.7	2166.8	2654.6	3421.3	2969.1	2608.9	3034.8
3250.4	2665.2	3401.9	1817.0	2257.2	2463.0	3290.7	2978.8	2616.5	2824.5
2743.1	2964.2	3464.9	1932.5	2502.5	2439.7	3376.0	3057.4	2543.2	3011.4
2646.9	3177.7	3439.9	1970.4	2489.6	2476.1	3366.5	3070.1	2548.0	3223.0
2806.0	3155.0	3223.8	2006.2	2654.7	2148.4	3052.6	2929.1	2783.8	3033.0
2524.2	3169.4	3084.7	2108.1	3029.7	2540.6	3236.1	2880.1	2762.5	2723.3
2442.4	3253.1	2961.6	2244.8	3311.8	2289.7	3282.2	2922.6	2995.7	2738.8
2747.1	3136.6	2930.6	2288.6	3199.4	2302.7	3104.8	2725.8	2722.6	2933.8
2831.2	3062.4	2958.8	2316.8	2962.7	2216.1	2974.7	2549.8	2620.6	2633.0
2734.7	2867.9	3300.8	2386.9	2661.1	2223.5	3695.3	2306.0	1820.9	2876.3
2773.1	2769.3	3522.9	2344.3	2499.5	2106.7	3732.6	2159.6	2165.0	3247.6
3131.2	2730.3	3426.8	2334.0	2218.8	2525.7	3751.0	2080.3	1948.6	3577.5
3206.2	2772.9	3370.7	1994.9	2206.4	2471.2	3704.5	2192.6	2713.0	3153.6
2958.7	2627.5	3393.6	1842.0	2791.1	2447.1	2895.1	2247.9	3038.9	3251.8
2811.2	2821.7	3219.7	1748.7	2934.7	2634.0	2443.8	2348.1	3510.3	3077.0
2500.8	2824.6	3696.5	2014.9	2827.3	2230.6	2568.8	2596.0	3158.3	2987.9
2233.5	2521.0	3470.4	2188.8	3191.3	2234.8	2258.2	2531.1	2886.5	3332.6
1927.5	2303.0	3510.5	2141.2	3163.9	1866.5	2365.1	2456.4	2360.3	3352.9
1931.5	2403.8	3206.2	2203.5	2877.2	1745.0	2954.3	2329.8	2027.1	3239.4
1767.1	2451.8	3215.0	1974.4	2530.7	1440.9	3015.8	2257.9	2375.8	3204.5
1902.3	2361.4	3040.9	2098.6	2374.8	1881.5	2727.9	1992.2	2763.5	3323.5
1810.6	2666.3	2932.6	1863.3	2451.2	1610.1	3022.8	2281.2	2977.4	3266.4
2944.1	2924.2	3343.4	1818.9	2663.2	1932.7	3035.8	2422.5	3020.6	2835.6
3037.2	3005.3	3572.1	1680.4	2536.1	2382.5	2765.6	2602.6	3468.1	2692.5
2787.9	3113.8	3385.1	1788.7	2561.7	2692.3	2605.1	2818.1	3000.2	2582.2
2812.2	3316.5	3628.5	1851.7	2682.7	2227.6	2690.4	2844.7	2634.5	2966.1
2588.7	3059.4	3869.9	2029.2	2808.9	2236.3	2641.7	2799.8	2915.1	3270.5
2532.4	2993.4	3634.9	2045.7	3030.3	2130.5	2633.6	2843.5	2451.9	3048.3
2331.1	2861.0	3502.7	2347.6	3204.9	2046.8	2621.4	2793.0	2330.0	3111.7
2580.8	3229.1	3407.3	2296.3	3356.7	2082.7	2533.7	2576.5	2108.7	2785.5
2364.6	3087.9	3477.1	2217.9	3252.2	2409.7	2488.1	2616.0	2403.2	2787.0
2540.4	3032.8	3070.5	2116.2	2738.9	2414.8	2687.3	2616.2	2537.8	2730.0
2797.3	3078.2	2674.9	1932.9	2750.0	2771.7	2716.0	2355.7	2880.7	3315.5
2835.9	2858.1	2496.7	2038.5	2792.3	2251.4	3019.9	2419.1	2322.8	3587.6
2664.6	2603.9	2544.3	1823.3	2907.4	2159.4	3046.3	2305.5	2419.0	3584.5
2708.6	2634.3	2956.5	2135.0	3078.3	2239.7	3202.3	2169.7	2394.0	3447.8
2653.7	2581.2	3125.3	2017.3	3057.1	2354.6	3175.3	2155.6	2096.5	3733.4
2405.1	2419.8	3115.5	1791.1	3021.6	2044.3	3591.0	2123.4	2245.7	3925.3
2387.8	2356.9	3281.3	2010.9	3586.0	2148.4	3275.8	2079.2	2387.4	3574.9
2605.8	2225.8	3400.8	2258.2	3586.5	2158.3	3567.2	2150.1	2290.6	3665.1
2364.3	1952.0	3178.5	2055.2	3922.5	2365.9	3304.0	2045.5	2143.7	3572.4
2911.6	2327.1	3132.4	2142.2	3998.6	1926.5	3358.6	1896.8	2430.7	3417.7
3278.1	2516.7	3238.9	2364.7	3830.3	1587.8	2818.6	1994.8	2945.2	3170.3
3239.4	2554.9	3087.0	2269.6	3261.9	1475.7	3001.6	1823.5	2657.8	3509.0
3232.9	2743.6	3069.4	2405.5	3214.3	1776.8	2763.5	1954.0	2533.1	3730.3
3357.9	3074.3	2599.5	2540.1	2961.1	1711.6	2545.3	2469.6	2308.1	3710.3
2820.3	2899.0	2464.6	2286.8	2841.0	1685.2	2444.3	2618.3	2427.5	3898.0
2835.1	2682.2	2085.6	2311.0	2707.6	1780.3	2352.8	2591.9	2253.7	3901.9
2975.2	2916.2	2347.3	2315.5	2831.6	1368.4	2509.9	2557.5	2452.5	3767.8
2670.0	2937.0	2348.8	2258.3	2995.7	1719.6	2741.8	2595.0	2541.3	3814.4
2767.9	2892.7	2028.1	2187.5	2972.9	1805.6	2677.3	2457.1	2899.1	3575.6
2642.7	2872.8	2058.1	2366.5	3151.1	1828.3	2685.0	2449.5	2766.7	3603.5
2523.2	3094.6	2298.8	2585.2	2852.7	1817.9	2570.1	2675.9	2658.1	3284.8
2187.1	3168.5	2155.6	2577.1	2694.4	2144.3	2446.4	2585.7	2424.8	3405.3
2240.2	2950.4	2185.0	2599.2	2874.7	2267.0	2668.9	2561.3	2176.5	3364.7
2176.3	2982.5	2401.1	2671.7	2774.7	2340.5	3216.5	2449.1	1744.3	3334.2
2312.7	2868.2	2462.5	2432.3	2619.3	2320.8	3040.7	2301.8	1602.2	3168.3
2254.5	2971.9	2493.0	2274.3	2982.2	2229.6	2764.4	2057.8	1375.9	2898.9
2537.3	2942.6	2220.4	2167.5	2805.8	1980.7	2490.5	2366.0	1484.5	2660.2
2475.2	2999.6	2520.1	2125.4	2703.2	1615.3	2682.5	2322.2	1811.2	2467.0
2550.6	2872.8	2512.9	1894.2	2295.1	1378.1	2478.4	2380.4	1935.5	3268.2
2629.7	2983.4	2731.7	2403.3	2430.2	1702.9	2377.5	2502.9	2161.0	3676.7
2635.1	3012.9	2392.1	2247.7	2734.5	1597.7	2612.0	2538.0	2614.3	4169.3
3271.1	2796.1	2427.0	2310.4	2784.3	1985.3	2785.0	2547.7	2733.2	3892.4
3215.9	2789.3	2167.6	2340.6	2839.7	2125.1	3715.6	2231.4	2844.1	3917.9
3128.4	2846.8	2482.1	2565.6	2906.9	2231.2	3252.1	2465.0	3298.3	3344.8
2833.9	2843.8	2485.7	2347.6	2775.6	2062.8	3149.4	2601.6	3420.3	3088.7
2698.9	2607.0	3061.7	2140.6	2548.7	2482.7	3073.6	2592.5	3175.5	2763.0
2586.2	2695.4	3383.0	2119.7	2495.9	1919.1	2538.9	2854.1	3053.8	3232.4
2985.7	2796.0	3280.7	2148.6	2645.7	1914.3	2805.6	2838.8	2619.8	3223.6
2708.1	2669.1	3626.2	1927.5	2580.5	1699.2	3006.6	2705.1	2427.3	3695.1
2943.6	2766.1	3916.1	1871.3	2648.4	1683.1	3328.2	3079.1	2312.9	3590.5
3065.6	2747.7	4015.5	1915.1	2899.0	1389.5	3080.8	3211.6	2274.0	4075.4
3225.3	2725.1	3944.9	1967.8	2739.4	1843.4	3256.9	3214.3	2168.7	3769.0
2784.9	2865.5	3583.7	1778.0	2991.7	1682.2	3126.5	2953.0	2406.4	3557.8
3047.8	3013.1	3465.3	1835.9	2966.2	2002.8	3085.6	2910.7	2389.2	3179.6
2811.4	2989.5	3137.8	1834.3	3110.2	2116.9	2573.8	2865.0	2540.5	3300.3
3333.2	3445.5	3490.4	1894.9	2992.0	2063.2	2788.1	2776.2	2836.8	2870.3
2993.9	3463.8	3767.1	1929.9	3083.2	2065.7	2681.8	2571.6	2876.7	3193.3
2900.0	3319.8	3642.2	1880.4	2936.4	2437.4	2802.3	2640.0	2860.4	3252.8
2622.6	3374.6	3367.7	1771.6	3033.8	2133.3	2802.5	2484.1	2733.0	3246.8
2731.6	3405.8	3200.9	1955.9	2902.8	2429.1	3047.7	2504.2	2721.3	3236.5
2454.1	3372.8	2661.3	1976.9	3111.6	2523.1	3246.3	2434.3	2512.4	2960.3
2701.4	3325.5	3019.4	1881.1	3239.4	2528.9	3347.0	2705.7	2171.3	2610.2
2795.7	3479.2	2728.3	2025.7	3400.1	2747.5	3608.8	2803.9	2183.3	2898.0
2928.9	3372.2	2786.2	1839.1	3299.8	2742.3	3389.6	2885.9	1993.5	2752.7
3100.0	3251.4	2356.7	1537.8	3208.8	2527.2	3486.7	2648.3	2183.2	2613.7
2952.4	3135.9	3171.4	1462.5	3098.0	3076.3	3045.7	2559.6	1820.7	3028.7
2931.0	3066.0	3351.1	1669.3	2888.1	2922.8	3141.3	2557.3	2263.1	2816.9
2997.2	2960.3	3522.3	1888.6	2481.2	2251.6	3004.9	2723.0	2441.8	2679.1
2817.9	2643.9	3392.1	2215.4	2432.4	2070.3	2962.7	2738.1	2332.1	2611.4
2651.6	2466.1	3256.7	2256.7	3382.7	2352.9	2950.6	2931.5	1985.3	2490.1
2771.1	2303.7	3234.0	2273.7	3345.6	2161.4	2945.3	2921.7	2096.7	2240.8
2768.8	2158.8	2905.0	2182.9	3342.0	2327.0	2930.3	3326.9	2034.0	2815.0
2763.7	2301.6	2726.1	2328.1	3580.1	2766.0	2470.2	3181.6	1784.4	2763.3
2722.5	2516.4	2799.5	2402.4	3503.7	2979.3	2537.0	3180.2	1821.7	3144.3
2640.8	2726.2	2992.2	2592.1	3735.8	2515.4	2850.7	2978.2	1844.8	2989.3
2556.1	2797.9	3149.1	2626.5	3463.0	2030.3	3019.9	3189.8	2186.5	3035.9
2319.4	2874.8	3103.4	2428.2	3235.7	1703.6	2805.0	2712.4	2311.9	3076.9
2147.5	2874.7	3246.7	2456.4	2962.7	1697.0	2818.9	2887.4	1975.0	2875.6
2164.6	2872.2	3187.7	2594.2	3276.2	1680.8	2503.8	2769.7	2152.7	2761.5
2158.9	2931.0	3139.6	2713.0	3321.2	2002.4	2557.0	2695.2	2522.5	2928.2
2325.1	2749.4	2899.9	2605.7	3514.9	2344.5	2812.5	2460.4	2079.7	2941.6
2621.6	2588.6	2802.2	2889.4	3439.6	2341.9	3313.7	2711.1	2099.5	2354.0
2829.5	2209.0	2794.1	2827.4	3625.3	2465.1	2832.3	2625.9	2782.8	2858.3
2940.8	2191.4	2739.3	2378.8	3470.9	2505.2	2812.4	2638.4	2366.9	3009.6
3002.9	2896.6	3117.2	1983.8	3493.7	2624.3	2899.2	2645.3	2252.2	3131.3
2852.3	2994.1	3493.9	2015.4	3441.2	2833.2	3111.2	2740.2	2561.5	3561.5
3129.0	2868.7	3563.0	1701.8	3343.8	3417.2	2956.2	2678.6	2666.5	3696.5
3157.0	2902.8	3743.1	1367.0	3376.9	3333.8	3090.1	2907.6	2549.9	3215.0
3413.8	2881.6	3980.0	1774.7	3175.0	3393.7	2955.1	2796.2	2646.2	3060.2
3409.1	2897.5	3469.8	2963.0	2933.7	3312.0	2824.7	2790.4	2539.6	3153.3
3447.7	2632.9	2883.0	2350.9	3270.1	3259.8	2764.6	2812.4	2662.6	2762.1
3227.0	2678.0	2973.7	2328.3	3186.4	3036.9	2949.0	2766.1	2053.0	2610.3
2906.3	2528.0	2812.6	2410.4	3178.9	2835.8	2904.8	2658.8	1849.7	2873.4
2529.1	2565.5	2883.0	2580.2	3222.4	2791.6	2647.8	2822.2	2175.2	2789.3
2681.3	2676.2	3363.9	2518.0	3287.1	2998.1	3043.1	2788.5	2360.8	2706.3
2889.4	2571.3	3562.9	2579.0	3276.1	2675.7	3071.6	2767.2	1928.5	3118.5
3013.5	2781.0	3493.0	2666.2	3221.6	2680.1	2883.1	2629.0	1821.3	3480.7
3039.2	2921.7	3339.8	2379.3	3057.1	3066.1	2756.9	2698.7	1579.2	3139.1
2933.5	3084.9	3468.9	2134.5	3058.6	2972.5	3011.7	2588.6	1444.1	3019.0
2714.3	2942.0	3263.8	2266.2	3375.3	2768.6	2832.0	2646.6	1594.7	3175.9
2691.7	3200.1	3962.4	2233.4	2842.5	2804.4	2936.4	2631.8	1691.5	2866.0
2660.2	3096.9	3759.4	2239.3	2952.6	3223.4	3255.1	2886.3	2605.5	2568.4
2849.6	2843.0	3729.5	2194.5	3317.1	3054.1	3597.4	2768.7	2609.9	2520.9
3204.4	2461.1	3791.7	2624.6	3384.8	2912.9	3374.0	2816.3	2383.4	2573.1
3245.8	2839.7	3427.0	2687.3	3381.2	2814.1	3577.7	2878.1	2046.1	2382.4
3096.0	2638.2	3238.4	2911.4	3797.2	2986.5	3698.4	2970.7	1828.3	2141.2
3387.9	2420.7	3362.2	2514.3	3602.5	2455.6	3138.5	2780.1	1618.2	2375.3
3414.4	2387.7	3587.7	2511.5	3634.3	2137.6	2822.6	2935.5	2267.1	2631.9
3448.4	2607.5	3175.4	2083.7	3434.6	2387.5	2901.2	2804.9	2855.0	2595.8
3387.2	2460.6	3162.5	2244.0	3709.3	2444.8	2417.4	2960.2	3072.1	2973.0
3426.5	2518.1	3187.5	2673.6	3704.9	2297.9	2005.4	3098.7	3507.1	2754.0
3265.4	2794.4	3186.8	2823.5	3716.6	2297.6	2240.2	3078.2	3255.8	2981.4
3295.8	2667.9	2813.0	2926.6	3218.9	2632.0	2520.5	2867.7	2490.9	2788.9
2944.0	2585.3	3255.7	2620.5	2971.9	2668.5	2907.5	2830.9	2140.5	3198.2
3071.1	2708.4	3328.4	3252.0	2840.4	2530.1	3116.9	2604.0	1903.3	2961.3
2803.6	2796.2	3428.6	3116.3	2486.0	2625.7	3531.0	2458.7	1950.1	3099.2
2693.4	2788.9	3583.4	2903.7	2425.5	2609.5	3711.0	2490.5	1724.0	2861.1
2677.4	3169.1	3489.7	2783.0	2570.6	2618.8	3731.8	2681.1	2305.2	2971.1
2804.4	3157.0	3592.2	2733.9	3084.9	2350.7	3326.4	2902.1	2293.7	2646.7
2868.2	3063.7	3488.2	3331.4	3104.6	2348.5	3311.8	3091.5	2201.7	2826.6
3214.7	3093.0	3179.2	2836.7	2729.6	2122.0	2949.8	2994.4	2048.4	2712.7
3063.3	3280.2	3711.4	2472.0	2635.5	2164.5	2752.1	3216.1	2404.1	2708.5
2720.5	3037.2	3199.1	2047.2	3043.2	2259.4	2726.8	3126.0	2158.8	2796.2
3124.8	2669.2	3333.4	1924.3	3032.9	2654.9	2565.7	3238.0	2043.9	3052.6
2757.1	2610.8	3569.7	2026.2	2940.9	2681.3	2438.5	3345.1	2277.5	2951.7
2976.1	2434.8	3586.0	2465.9	3107.0	2592.6	2707.6	3315.5	2058.4	3100.3
3324.2	2219.4	3156.6	2952.7	3054.2	2576.0	2784.0	3154.9	1940.1	2951.1
3373.1	2428.6	3175.9	2956.9	3591.7	2272.9	2531.8	2991.5	2062.3	3081.2
3132.7	2842.3	3457.6	2610.3	3386.0	2263.1	3222.1	2884.0	1967.2	3383.1
3238.1	2997.9	2963.2	2608.9	3150.7	2129.8	3354.2	3012.5	1733.3	3758.5
3162.9	3226.1	2899.6	2396.3	3097.1	2253.1	2942.2	2901.6	2185.7	3791.1
3071.8	3272.3	3035.5	1930.6	3090.0	2157.2	2902.7	3018.2	2152.3	3777.8
3260.9	2999.5	3242.3	1602.3	3278.5	2364.8	3133.6	2938.1	2441.9	3450.2
3222.3	2674.6	2659.8	1825.9	3621.4	2349.8	2802.6	2932.9	2320.2	3137.8
3179.8	2628.0	2504.6	1788.1	3801.7	2607.7	2921.8	2729.7	2627.0	3669.6
3349.9	2685.5	2306.1	1864.7	3310.1	2826.4	2895.7	2708.1	2379.6	3622.4
3344.5	2768.5	2384.0	2068.9	3238.5	2818.3	2910.3	2821.9	2504.1	3680.8
3405.6	2697.8	2848.4	2454.9	3126.1	2604.8	2674.6	2822.3	1988.7	3441.5
3410.0	2716.3	2733.7	2543.0	3235.9	2393.3	2962.4	2825.9	2297.4	3764.0
3556.0	2715.9	2630.9	2248.6	3063.1	2525.6	2785.5	3035.0	2093.6	4142.4
2887.2	2706.8	2603.1	2328.7	2829.3	2708.0	2867.7	3071.0	2101.0	3820.6
3077.5	2617.2	2693.8	2422.3	2872.6	2499.6	2888.3	2939.2	2106.6	3899.8
2894.0	3152.3	2959.8	2501.4	2773.5	2603.2	3055.8	3080.2	2284.9	4175.1
3016.2	3001.2	2678.2	2503.0	2780.7	3037.2	3100.0	2977.0	2197.5	3924.9
2911.0	3119.7	2742.9	2555.0	2774.4	2571.9	2938.2	3075.9	2420.4	3917.0
3044.0	3018.6	2850.1	2643.9	2744.2	2530.8	3326.9	2907.0	2308.6	3804.4
2899.5	2908.9	2893.8	2786.8	3127.3	2707.5	2900.9	2674.3	1860.7	3616.6
3159.7	2815.9	2649.5	2630.0	3112.1	2367.3	3006.0	2576.4	1764.2	3529.0
3174.1	2894.0	2839.2	2404.1	3612.9	2570.0	2697.9	2392.6	2077.1	3520.0
3082.6	2557.5	3184.4	1992.1	3472.3	2791.3	2683.2	2940.8	2091.0	3514.2
3557.9	2778.2	3126.8	1954.8	3467.1	2700.8	2162.9	3126.5	2108.7	3805.1
3389.7	2857.7	3021.8	1765.6	3330.9	2897.8	2348.8	3011.1	2462.8	3547.5
3390.7	2709.2	2971.6	2135.7	3576.4	3120.7	2398.1	3062.8	2691.2	3799.2
3202.1	2647.6	3006.3	2131.0	2987.4	2584.3	2848.1	3076.0	2387.9	3825.9
3371.4	3016.4	2838.1	2375.3	3083.7	2362.6	2980.4	2907.7	2173.5	4059.2
2993.0	2686.4	2872.0	2534.1	3350.8	2324.1	2901.7	2930.0	2338.3	3907.4
3274.0	2802.6	2876.2	2630.8	3371.2	2012.2	2756.6	2942.1	2349.0	4090.0
2945.9	2922.2	3090.1	2329.1	3158.1	1677.8	2505.6	2850.9	2476.5	3872.8
3137.4	2785.0	3094.5	2686.5	3214.0	1550.1	2212.3	2757.3	2563.2	3768.5
3138.9	2665.4	3201.9	2908.9	3261.8	2097.7	2193.6	2603.4	2565.8	3665.6
2839.1	2870.5	3249.4	2924.7	3542.5	2130.2	2777.0	2707.9	2666.6	3690.5
2816.4	2701.3	3442.7	2586.6	3675.5	2590.0	3285.8	2842.3	2903.2	3665.1
2884.7	2789.0	3427.8	2762.2	3342.3	2929.7	3213.9	3047.6	2912.5	3374.2
2631.7	3002.8	3056.5	2542.0	3135.6	2826.1	3158.0	3192.1	2936.3	2988.7
2418.5	3025.5	3072.3	2196.0	2899.0	2400.3	3547.0	3182.9	3043.2	3052.8
2882.0	3168.5	2779.5	1997.9	2940.8	2173.1	3645.0	3211.0	2602.0	3302.8
2854.2	3410.6	2810.7	2036.4	2972.0	2038.5	3125.3	3408.3	2720.8	3367.6
2825.6	3194.1	2613.5	2045.8	3102.9	2197.1	3308.4	3220.4	2709.6	3635.2
2962.1	3291.8	2741.8	1858.8	3386.2	2617.2	3271.5	3034.0	2470.4	4184.5
3264.7	3032.8	2678.1	2096.4	3206.3	2845.4	2917.1	2866.7	2253.2	4122.2
3418.9	2941.5	2987.7	2324.7	3453.4	2971.9	2546.4	2638.8	2478.3	4168.4
3558.5	2428.4	2485.0	2484.5	3472.9	2848.0	2707.0	2637.5	2139.4	4297.4
3611.7	2674.4	2613.4	2162.8	3433.2	2719.0	2657.0	2846.4	2124.0	4147.5
3555.0	2691.8	2592.6	2173.1	3371.7	2640.1	2532.0	3002.2	2134.4	3969.7
3229.4	2695.9	2750.9	2062.7	3437.8	2630.8	2481.1	3257.0	2244.9	3908.4
3009.4	2653.9	2747.3	1608.2	3474.9	2585.6	2406.2	3322.0	2130.0	3576.7
2706.1	2732.4	3346.8	1605.0	3760.7	2362.4	2446.6	3194.8	1911.1	3271.7
2980.6	2617.7	3381.2	1831.3	3710.9	2489.0	2509.0	3150.5	1966.5	3189.1
3298.6	2535.5	3366.7	1524.8	3482.3	2472.1	2772.4	2956.4	2380.4	3695.5
3487.6	2433.2	3132.4	1306.3	3566.4	2347.6	3016.3	2914.8	2268.7	3975.4
3559.6	2676.8	3031.6	1746.3	3591.2	2267.9	3070.6	3030.9	2621.6	3988.4
3745.4	2742.7	2674.3	1487.2	3378.8	2667.9	2938.5	2978.2	2620.2	3857.0
3547.8	2848.4	2510.5	2008.8	3425.4	2426.4	3000.1	2894.1	2400.8	3760.6
3319.9	2684.9	2647.4	2468.0	3740.8	2441.2	3212.1	3028.3	2283.1	3296.5
3168.7	2816.0	2850.1	2924.7	3415.7	2690.0	3502.2	2866.3	2282.2	3045.7
3112.0	2551.9	2986.5	2592.0	4001.9	3038.2	3765.6	2782.1	1817.6	3194.9
3061.9	2795.9	2787.1	2948.4	4083.2	2712.9	3851.6	2818.1	1795.5	3554.5
2902.9	2711.1	2798.3	2526.0	4134.8	2814.6	4040.1	2773.7	1968.3	3367.1
3140.0	2806.2	2577.3	2621.5	3774.2	2542.9	3987.3	2522.0	1878.7	3646.2
3169.1	2771.5	2764.5	2495.5	4029.8	2282.0	3666.5	2760.9	2168.8	3607.7
3048.5	2781.0	3379.7	2377.9	3923.3	1842.8	3490.4	2901.2	2292.2	3883.1
3162.7	2795.6	3331.2	1910.4	4130.7	2044.4	3677.6	3056.0	2692.0	3627.2
3150.7	2809.3	3628.7	2032.0	4181.4	1964.4	3102.7	2869.4	2390.8	3750.9
3018.7	3027.4	3912.4	2181.4	4024.0	2333.0	3330.1	2904.0	2400.4	3483.9
3113.4	3166.2	3833.8	2132.4	3727.0	2634.4	3582.8	2789.3	2306.2	3637.8
3407.4	3174.3	3988.2	2023.3	3397.5	2938.9	3548.2	2888.2	1959.8	3482.4
3188.0	3033.3	3803.1	2276.7	3469.9	2645.2	3384.8	2455.1	2048.1	4009.1
3561.8	2889.9	3688.2	2410.2	3084.6	2542.0	3523.1	2821.6	1980.3	3612.7
3176.3	3070.3	3794.9	2706.6	3231.5	2418.9	3420.3	2951.2	2139.8	4143.1
3363.3	2697.3	3421.8	2681.4	3590.6	2420.7	3744.8	2881.9	1948.5	4020.9
3355.2	2520.6	3175.2	3686.6	3373.0	2042.1	3754.7	2885.1	1947.8	3595.6
3441.8	2591.3	3248.2	3579.8	3250.9	2285.2	3091.7	3228.3	1615.4	3392.7
3208.1	2502.1	3415.7	3239.7	3172.0	2629.3	2995.0	2980.4	1952.1	3480.8
3426.6	2319.6	3357.0	3210.5	3403.8	2525.4	3105.5	3066.9	1850.1	3117.0
3377.2	2628.5	3146.5	3329.8	2861.9	2475.9	2782.3	2796.5	1732.7	2884.3
3377.4	2740.6	2821.7	2526.5	3095.8	2344.4	2689.6	2797.9	1961.3	3124.8
3350.3	2706.0	2657.6	2878.2	2885.3	2461.5	2894.4	2903.9	2232.0	2862.5
3318.8	2781.0	2525.7	2851.1	2977.2	2463.0	2783.3	2942.0	1874.2	3039.6
3339.7	2814.4	2316.9	3156.4	3142.3	2474.8	3136.2	2924.9	1881.7	3430.0
3326.0	2833.3	2664.4	2924.0	3515.2	2587.9	3252.8	3236.8	2243.7	3640.8
3351.7	2609.4	2983.0	3014.5	3500.5	2328.2	3303.0	3185.5	2075.7	3691.9
3278.0	2701.5	2898.1	2556.3	3421.4	2360.6	3081.0	2926.0	1733.9	3660.7
3269.1	2723.7	2904.2	2671.7	3243.3	2125.5	3011.6	2430.3	1921.0	3602.9
3398.8	2763.6	2802.9	2401.6	3122.0	2138.1	3138.3	2317.7	2463.2	2934.0
3213.0	2936.7	2659.0	2793.2	3396.5	2565.8	3102.6	2252.4	2633.4	2914.4
3182.8	2996.7	3196.6	2593.8	3495.2	2399.2	2943.7	2538.0	2709.5	3063.8
3091.8	3074.2	3245.3	3025.1	3344.7	2332.7	2954.7	2381.8	3021.7	3169.2
2791.6	2944.2	3074.4	2792.5	3175.9	2494.5	2815.1	2642.5	3100.3	3002.9
2971.0	3043.9	2874.4	2407.6	3813.4	2730.9	2602.7	2500.1	2940.1	3077.7
2986.4	3175.4	3020.9	2165.2	3635.8	2756.8	2274.1	2424.0	2830.4	3064.9
2970.7	3117.0	3056.3	2044.0	3426.5	3253.8	2618.9	2364.2	2593.1	3328.5
3071.4	3304.1	2928.0	1608.9	3260.7	3240.4	2867.5	2378.2	2441.1	2970.6
3217.7	3378.8	2894.3	2147.3	3381.4	3325.6	2758.2	2639.2	2314.7	2996.4
3251.4	3526.0	3040.3	2037.1	3125.3	3130.1	3178.6	2538.2	2279.3	2928.6
3318.8	3447.7	3046.8	2155.9	2937.4	2858.6	3219.3	2821.8	2270.0	3021.1
3114.6	3424.6	2571.0	2273.7	3378.6	2784.5	2686.5	3131.0	2430.2	2605.2
2897.7	3520.3	2956.2	2270.4	3311.1	2655.5	2336.7	3394.2	2594.2	2578.7
3314.1	3212.2	2982.1	1464.4	3258.2	2100.0	2562.4	3413.6	2800.8	2854.8
3135.4	3002.2	2833.2	1688.3	3621.2	2154.8	2338.4	3405.6	2638.9	2819.2
2976.3	3273.5	2520.6	1683.7	3396.9	2073.8	2295.7	3547.3	2453.3	3089.9
2758.2	3421.1	2602.0	1458.0	3148.1	2087.9	2939.7	3287.9	2487.0	3456.9
2727.2	3256.2	2813.4	1614.1	3345.8	3126.0	3136.4	3184.7	2407.9	3585.3
2363.1	3400.0	3139.0	2415.0	3328.3	3734.4	3553.2	3119.5	2171.0	3653.3
2641.1	3384.3	3224.3	2106.3	3403.1	4034.8	3661.3	3182.9	2287.5	3564.8
2814.0	3157.9	3200.4	2051.0	3455.9	4193.1	3601.7	3275.5	2391.6	3498.6
2935.3	2933.7	2986.4	2713.7	3706.6	4118.4	3757.0	3437.1	2663.5	3122.5
2934.5	3019.2	2859.1	2515.4	4007.3	3999.9	3443.1	3447.1	2684.6	3209.2
3014.5	3038.8	2554.7	2485.8	3527.4	3816.4	3045.9	3461.7	2989.3	3316.0
3035.1	2927.5	2375.1	2852.0	3592.4	3801.2	3210.1	3217.7	3004.2	2999.2
2996.9	2930.4	2250.5	3056.6	2856.8	3700.5	3251.0	3035.3	2962.3	3136.7
3292.1	2945.0	2444.0	2633.9	2518.9	3554.9	3330.4	2926.5	2892.5	3107.4
2969.9	2797.9	2331.6	3288.8	2365.3	3565.0	3295.5	2886.1	2666.1	2926.4
2672.9	2932.0	2452.5	3402.3	2615.1	3441.2	3258.6	2661.7	2542.7	2749.4
2864.3	2909.0	2947.4	3271.9	3344.8	3245.3	3136.2	2819.4	2548.1	2867.6
3100.2	2904.6	2985.6	2931.6	3234.2	3165.7	3380.2	2933.8	2768.4	2703.0
3080.4	2846.3	2848.2	2702.0	3439.9	2870.4	3193.7	2959.2	2891.8	2580.7
3285.7	3074.0	2962.2	2482.4	3456.0	2891.8	3159.3	2944.6	3117.1	2575.0
3131.1	2919.3	2890.3	2403.4	3570.2	3569.3	3150.9	3040.5	3077.2	3172.3
2631.4	3125.3	2985.3	2653.9	3051.1	3389.9	2865.5	2993.9	2913.0	3443.7
2969.1	3107.4	3007.5	2768.4	2708.8	2947.5	2834.9	3017.4	2637.8	3309.1
2953.9	3108.2	2755.5	2923.7	2476.1	2556.4	2584.9	2969.8	2431.0	2931.6
3314.9	2636.3	2637.1	3045.8	2916.0	2325.6	3569.8	2913.0	2364.9	2894.5
3375.2	2815.8	2321.5	3145.1	3044.1	2232.6	3424.6	2950.4	2567.2	2553.3
3639.2	2700.5	2495.6	2928.9	3503.0	2051.6	3592.8	3491.8	2746.0	2699.2
3672.2	2559.5	2657.1	2881.1	3589.9	2599.0	3699.6	3468.3	2859.1	2584.0
3877.8	2463.4	2745.5	2679.6	3917.8	2642.7	3645.1	3410.4	3060.3	2843.4
3514.2	3003.3	2633.7	2171.4	3590.1	2905.8	3569.4	3449.0	2990.9	2686.0
3330.9	2968.0	3131.8	1842.3	3399.2	2519.9	3876.6	3139.6	3073.9	2980.6
3152.1	2953.7	2864.9	1750.7	3320.4	2391.8	3656.4	3162.5	2878.0	2978.2
2751.1	3031.9	2493.8	1618.1	3617.4	2674.6	3316.6	2952.0	3108.6	2766.7
2539.3	3015.6	3102.9	1497.5	3541.5	3037.6	3939.6	2801.1	3149.1	2642.9
3008.0	2915.8	2795.1	1660.0	3366.7	2714.0	3399.3	2877.6	3276.6	2877.1
3039.4	2984.3	2768.5	1536.9	3542.4	2809.6	2919.9	2975.2	3088.3	2787.7
3080.3	3123.1	2959.8	2133.4	3673.5	3061.5	2964.5	2671.2	2918.6	2363.5
3011.9	3257.5	2868.5	1919.4	3741.8	3086.2	3037.4	2799.7	2988.2	2322.1
2981.9	3146.8	2961.4	1835.6	3920.9	3169.9	2741.7	2948.8	2851.5	2817.8
3085.5	3348.0	3001.2	1592.5	4093.9	2965.2	3134.8	2802.8	2925.6	2490.9
3124.9	3454.3	3246.8	2024.7	3782.9	2861.4	3380.4	2737.6	2956.8	2733.4
3200.4	3393.2	2970.4	1767.5	3308.5	2769.5	3428.5	2840.0	2864.8	2409.9
3131.8	3416.0	3155.5	1819.3	3210.9	2761.0	3299.0	2767.3	2790.1	2887.0
3033.3	3458.7	2932.3	2074.4	2853.9	2941.5	3680.1	2905.2	2714.0	3406.0
2936.2	3278.6	3120.8	1868.9	3068.7	3221.6	3829.7	3131.2	2520.7	3059.4
2963.5	3117.6	2973.4	1696.8	3203.0	3135.5	3449.1	2963.3	2439.2	3140.6
3123.9	2992.4	3189.4	1677.1	3532.0	2680.5	3224.9	3056.3	2539.5	3085.5
3091.0	3004.3	3275.2	1861.8	3755.1	2654.4	3338.2	2904.9	2537.9	2686.4
3255.1	3066.4	3143.7	1785.7	3649.3	2377.7	3209.3	2699.3	2928.3	2653.2
3240.6	3049.2	3149.5	1880.5	3851.6	2532.0	3108.9	2379.1	2906.4	3064.4
3173.6	2856.3	3374.0	1918.9	3965.7	2401.4	3244.6	2735.6	3032.5	2758.8
2668.5	2962.9	3338.3	2212.4	3519.4	2523.4	3511.0	2869.3	3217.8	3030.0
2884.8	2976.7	3390.0	2114.0	3251.1	2682.3	3250.0	2883.9	3132.9	2971.3
3080.9	3023.4	3464.8	1769.9	3386.2	2620.1	3000.1	2985.1	3197.6	2601.0
3062.0	3186.2	3436.8	1872.1	3155.7	2758.7	3353.7	3073.5	2742.0	2460.6
3060.6	3463.2	3191.2	1926.7	3372.7	3054.9	3408.5	3117.9	2659.0	2633.2
3452.1	3499.9	3465.8	2069.4	3358.9	3132.5	3521.3	3103.4	2623.1	2639.6
3387.1	3422.8	3299.6	2018.5	2952.5	2664.9	3659.1	3069.0	2638.2	2809.2
3279.8	3339.3	3344.9	2233.1	2867.9	2403.2	3725.7	3026.0	2748.4	3010.5
3508.7	3223.7	3088.8	2250.3	2655.3	2295.7	3446.3	2963.1	2786.6	3215.4
3263.8	3124.7	2913.2	1974.3	2244.3	2588.4	3112.5	2954.8	2632.6	3039.0
3082.9	2984.1	2787.1	1546.6	2193.1	2935.2	3514.4	3005.6	2571.7	3072.6
3162.7	2818.0	2543.8	1908.6	2045.4	3419.6	3827.6	3015.2	2771.7	2740.7
3131.4	2711.6	2624.1	1850.2	2447.1	3945.4	3811.8	2922.7	2685.2	2865.3
3237.4	3061.6	2590.7	2066.7	2659.0	3886.8	3776.3	2893.7	2796.6	2783.2
3587.3	2921.4	3145.9	2258.7	2796.3	4011.7	3954.5	2939.8	2859.2	2829.7
3654.7	2846.8	2911.6	2292.1	2957.7	3397.0	3744.1	3066.9	2792.0	2713.3
3217.3	2693.6	2913.3	2487.2	3512.6	3159.7	3840.3	2940.2	2613.2	2924.6
3346.0	2678.7	2995.7	2521.4	3203.2	3058.0	3493.3	2679.7	2436.4	2750.8
3640.1	2499.8	3022.8	2666.4	2862.3	2671.2	3091.3	2651.5	2094.9	2884.7
3323.1	2585.1	2911.7	2553.8	2867.4	2727.7	3031.3	2688.7	2080.1	2880.4
3305.3	2615.3	2971.4	2605.5	2621.0	3155.6	2758.0	2712.1	2109.6	2832.9
3614.6	2693.2	3218.4	2350.1	2239.2	3498.6	2770.9	2884.1	2080.6	3208.0
3741.4	2815.6	3032.6	2222.9	2002.2	3509.8	3131.8	3024.7	2156.0	3256.0
3789.3	2753.8	3145.6	2434.0	2261.1	3883.5	3504.3	2986.7	2301.7	3288.5
3626.3	2797.9	3416.9	2457.8	2261.5	3847.1	3209.4	2808.4	2558.7	3251.6
3766.3	2670.5	3207.2	2347.8	2451.4	3690.6	3593.6	3021.1	2225.1	3498.6
3593.4	2734.9	2612.8	2515.8	3639.5	3604.7	3338.1	2840.6	2026.8	3184.2
3394.0	2672.1	2608.1	2659.9	3978.8	3696.9	3428.2	2746.8	2069.7	2888.6
3069.6	2825.6	2522.5	2626.5	3979.1	3352.5	3432.6	2928.6	2176.5	2799.8
3186.4	2871.6	2556.1	2661.0	3756.7	3457.7	3145.3	3376.2	1552.3	2967.9
2935.5	3071.5	2829.6	2545.2	3833.9	3344.5	3571.5	3111.2	1957.4	3084.0
3123.9	2983.5	3032.7	2465.6	3596.2	3184.0	3683.8	3320.3	1925.1	3194.8
3058.6	2944.5	3170.3	2339.2	3358.1	3200.6	3640.9	3361.4	1764.3	3685.4
3041.4	2787.1	3000.5	2513.1	3462.3	3612.4	3816.3	3191.9	1661.2	3726.5
3048.6	2607.5	2626.5	2400.4	3556.6	3336.1	3608.3	3170.8	1961.2	3869.5
3145.2	2556.5	2698.0	2356.9	3315.4	3417.6	3040.1	3286.7	1819.5	3653.6
3077.3	3120.2	2472.0	2423.3	3565.5	3469.3	3326.2	3078.4	2148.5	3566.2
3442.6	3303.0	2478.8	2422.1	4046.4	3343.3	3106.2	2882.7	2196.5	3007.2
3215.5	3116.6	2799.1	2710.6	3890.1	2799.7	2866.8	2837.3	1970.1	2683.9
3089.3	2990.2	2993.3	2769.9	3809.0	2644.4	3152.5	2691.7	2073.8	2528.0
3272.6	2935.1	3070.1	2768.9	3718.2	2747.8	2885.6	2654.9	2009.8	2685.3
3462.9	3213.0	3353.9	2980.4	3466.1	2934.8	3548.0	2788.6	1690.9	2712.5
3074.1	3066.8	3280.7	3112.2	3394.6	2928.4	3517.6	2810.6	1822.9	2863.3
3276.6	3139.1	3468.7	3079.1	3442.3	3199.8	3355.7	2972.1	1950.1	2788.8
3614.3	3024.4	3313.7	2823.8	3345.4	3164.7	3121.7	3062.7	1996.4	3047.8
3280.0	3082.1	3668.7	2794.3	3421.0	2928.4	2641.5	3078.2	1741.4	3060.6
3402.2	2760.7	3156.8	2676.6	3417.2	2867.0	2667.3	3161.5	2299.8	3079.9
3851.4	2583.1	3083.5	2738.3	3565.5	2607.1	2841.2	3307.1	2297.6	3204.1
3751.7	2731.0	2851.0	2442.6	3566.5	2713.4	3039.6	3303.0	2591.2	2984.3
3944.9	2493.8	3576.0	2537.0	3647.8	2962.0	3010.8	3162.4	2477.4	3083.0
3777.1	2561.7	3726.6	2431.3	3600.9	2992.4	3214.3	2869.9	2710.5	2811.1
3313.2	2931.3	3479.9	2226.9	3684.8	2760.0	3158.0	2863.5	2874.9	2897.8
3390.1	2878.9	3329.8	2197.4	3242.5	3136.2	3125.0	2707.8	3083.1	2838.9
3438.3	3040.2	3202.7	2467.2	3106.8	2565.3	2730.8	2515.1	3052.6	3070.1
3487.4	3145.3	3248.3	2874.6	3444.3	2420.5	2694.6	2448.8	3301.7	2859.4
3548.4	2818.1	3217.9	3230.3	3203.6	2770.2	2753.3	2672.5	3199.8	2646.1
3856.5	2640.3	3167.9	3204.7	3271.5	2693.0	2943.8	2912.7	2955.1	2655.0
3278.7	2630.6	3125.1	3131.7	3743.2	2649.3	3220.1	3116.3	2653.7	2627.3
2983.5	2527.9	3084.3	2900.9	3794.2	2871.9	3643.2	3206.8	2668.0	2660.1
3031.1	2589.7	3109.3	2696.7	3786.0	2699.0	3374.0	3185.4	2636.0	2620.9
2680.2	3109.7	3034.5	2427.7	3910.6	2954.4	3076.8	2835.4	2665.1	2785.1
2479.2	3002.1	3183.8	2340.8	3934.4	2946.0	3008.0	2799.5	2747.0	2598.9
2742.9	3159.2	3195.6	2212.5	3819.1	2746.0	2933.8	2690.9	2997.5	2759.6
2742.6	2908.2	3346.8	2433.5	3837.7	2875.9	2587.9	2665.1	2999.8	2416.5
2560.3	2987.8	3216.6	2501.0	3755.8	3386.5	2661.1	2493.0	2712.4	2228.6
2483.0	2691.1	3275.1	2565.2	3657.3	3503.3	3199.7	2856.1	2534.6	2190.4
2532.1	2583.4	3094.7	2444.7	3666.3	3821.4	3174.9	2778.5	2736.9	2373.8
2590.5	3083.2	3104.7	2612.7	3520.1	4294.0	3373.2	2791.9	2598.4	2620.4
3049.1	3139.8	3115.2	2803.9	3241.0	4217.8	3297.7	2661.1	2650.8	2789.4
3040.2	2937.3	3025.8	2701.7	2844.4	4203.8	3436.7	2807.3	3124.0	2822.5
3095.3	2962.9	2979.0	2883.7	2821.4	3901.9	2844.5	3005.9	3212.7	2888.1
2985.1	2946.5	3427.2	2954.8	2553.6	3606.5	2716.9	3044.2	3135.0	2693.8
2820.4	2838.8	3456.8	2813.8	2563.3	3135.2	2914.9	3062.2	3203.8	2545.8
2777.3	2977.9	3216.7	2607.1	2745.5	2974.4	3283.2	3155.7	3330.5	2632.9
3049.9	2906.7	3206.4	2618.6	3284.3	2752.5	3297.8	2929.3	3232.3	2878.4
3183.2	2861.1	3147.0	2702.4	3179.2	3225.2	3494.0	2895.6	3307.4	2890.7
3313.6	2976.4	3186.5	2708.8	3249.2	3250.8	3588.2	2840.9	3016.0	3189.2
3102.7	3233.7	3308.0	2714.6	3454.6	3430.2	3251.9	2866.2	3045.0	3296.9
2833.5	3115.2	3449.6	2864.7	3292.1	3681.2	3199.9	2945.7	3052.7	3269.5
2747.6	3256.3	3458.1	2942.5	3716.0	4005.6	3218.9	3249.4	3108.7	2927.4
2714.2	3333.0	3750.7	2697.1	3973.2	3544.4	3362.0	3207.7	3085.0	2883.9
2547.2	3342.2	3719.3	3097.1	3913.3	3595.8	3274.4	3337.3	3234.4	2762.7
2657.3	3129.9	3803.9	2997.3	3682.6	3496.5	3192.3	3108.9	3067.1	2772.9
3020.4	3125.1	3920.5	3132.9	4137.3	3275.3	3562.9	3075.4	3077.0	2829.7
3045.2	3028.6	3689.0	3019.2	3958.4	3223.0	3339.1	2842.4	3000.2	2899.7
3081.8	2711.0	3711.1	2884.4	3920.9	3525.5	3292.0	2684.7	3185.4	2764.0
3136.7	2755.6	3560.7	2756.8	3840.8	3350.8	3296.9	2632.3	3300.1	2731.3
3032.0	2692.7	3426.8	2789.8	3657.4	3749.7	3727.2	2817.6	3444.6	2633.9
3062.5	2718.5	3327.6	2829.7	3741.8	3691.0	3283.3	2767.3	3378.7	2880.1
2972.0	2796.3	3462.5	2842.4	4504.7	3749.5	3409.0	2861.7	3368.3	2733.7
3033.9	3022.0	3281.6	3011.1	4420.4	3513.3	3129.7	2837.0	3240.2	2777.2
2865.5	3143.0	3218.7	2961.7	4101.5	3361.2	2948.4	2716.1	3161.6	2596.9
2836.1	3286.0	3170.9	2760.4	4028.4	2875.2	2814.0	2896.8	3156.6	2768.0
3484.5	3044.5	3068.5	2519.2	3938.4	3007.4	2863.7	2730.7	3119.3	2744.0
3623.1	2980.2	2925.2	2381.1	3300.4	3128.7	2813.0	2457.2	3148.0	2650.7
3454.1	2879.9	3023.4	2372.5	3111.4	3083.6	3243.1	2331.3	3073.1	2584.0
3702.0	2814.9	2894.1	2428.7	3382.7	2970.0	3005.4	2537.0	2692.6	2628.9
3639.0	2677.5	3065.0	2635.7	3440.8	3271.8	2813.8	2432.9	2843.6	2621.9
3652.4	2834.7	3323.1	2755.1	3858.2	3100.2	3305.7	2863.2	2899.3	2724.3
3568.0	2850.3	3182.6	2765.3	4056.3	2980.7	3356.3	3188.0	2552.8	2681.7
3295.2	2680.3	3134.7	2826.3	4047.6	3221.2	3101.4	3067.0	2342.0	2666.7
3101.9	2909.8	3194.2	3232.0	3797.5	3150.4	2710.8	3167.4	2929.8	2827.1
2833.7	2909.8	3007.1	2952.2	3684.9	3203.6	3058.0	3240.7	3067.4	2954.1
3112.2	2985.7	2660.2	2901.1	3926.9	3319.5	2902.0	3275.0	3027.2	3006.6
2989.6	2791.2	2710.7	2918.6	4080.1	3013.8	2940.3	3295.5	2998.9	3220.1
3165.4	2796.7	3272.1	2910.6	4102.2	3131.4	3226.6	3234.6	2818.8	3165.0
3475.9	2864.8	2895.8	2667.8	4300.7	3124.2	3616.1	3234.2	2679.4	3010.3
3348.9	3595.9	2674.1	2883.2	4261.6	2887.1	3178.0	3118.9	2733.1	2772.8
3383.3	3350.1	2886.3	2730.4	3928.6	2955.9	3251.2	2908.4	2879.4	2357.6
3910.8	3226.9	2795.4	2680.4	3952.8	2974.1	3319.2	2874.0	2967.6	2794.2
3873.1	3258.2	2365.3	2734.3	3525.4	2817.1	3208.5	2799.4	3146.5	2917.0
4064.0	3107.1	2440.1	2607.4	3389.4	2833.3	2965.0	2599.0	3341.6	2980.4
4025.1	2917.7	2644.0	2437.8	3361.6	3657.9	3095.1	2788.1	3335.6	3002.3
3718.0	2993.5	2561.9	2659.9	3502.7	3432.4	3165.2	2723.7	3024.0	2822.7
3222.4	2821.3	2715.2	2547.8	3121.9	3517.3	3033.4	3023.1	3157.3	2879.4
3294.4	2808.5	2689.4	2628.9	3403.9	3324.2	3178.1	3017.4	3139.4	2795.4
3531.7	2746.0	3047.4	2974.5	3859.5	3238.6	3275.5	3384.9	3076.7	2723.6
3757.2	2684.6	2941.9	2900.6	4167.1	2680.9	2901.3	3320.8	3159.3	2705.4
3927.7	2433.5	3121.7	2655.1	4329.6	3132.2	3102.3	3076.5	3305.1	2747.5
3890.0	2570.4	2929.2	2465.7	4248.0	2924.3	3328.9	2716.3	3414.4	2839.4
3779.9	2512.4	3022.8	2387.2	4330.6	3171.5	2992.7	2766.7	3374.7	3103.2
3629.4	2355.7	2562.0	2576.9	4138.6	3249.4	3158.4	2831.4	3489.9	2916.3
3409.5	2512.6	2765.6	2531.6	3497.2	3129.1	3263.3	2979.0	3281.6	3038.4
3724.0	2805.0	2683.4	2419.9	3359.6	3344.4	3377.5	3083.3	3040.6	2958.8
3678.1	2896.1	2667.1	2395.7	3353.9	3464.8	3320.9	3106.1	3004.0	2902.4
3396.5	2711.9	2499.6	2279.0	3199.0	3951.5	3570.6	2945.8	3066.6	2906.1
3240.2	3044.5	3071.7	2414.7	3268.8	3954.1	3364.0	2990.6	2935.4	3001.1
3208.1	3061.8	3010.1	2417.4	3289.7	4023.5	3623.9	2896.7	2570.8	2838.2
3299.7	2885.8	2896.1	2574.2	2966.2	3896.5	3235.0	2957.3	2672.2	2624.6
3358.7	2821.3	2841.5	2759.3	3013.7	3695.7	3001.9	2965.7	2598.9	2862.3
3313.4	2790.6	3134.9	2873.9	3245.5	3638.3	2628.6	3100.1	2524.1	3024.0
3444.2	2688.0	2512.8	2959.8	3160.4	3861.7	2677.7	3161.2	2836.5	3192.8
3306.7	2829.4	2398.5	2679.7	3080.1	3721.7	2400.6	3057.4	3382.6	3357.4
3076.1	2844.7	2404.8	2721.3	2909.2	3972.7	2771.4	2955.9	3557.7	3443.1
3140.4	2943.9	2810.8	2650.1	2632.5	4080.3	2851.2	2874.7	3298.7	3239.2
3219.9	2905.6	2599.2	2750.8	2480.1	3884.2	3462.0	2848.1	3193.2	3057.7
2972.8	3000.0	2581.2	2762.9	2762.5	3513.8	3305.8	3026.9	3128.5	2756.6
3244.6	3023.1	2775.8	2726.8	3077.2	3724.8	3302.2	3066.3	3013.3	2736.8
3511.6	3167.9	2721.5	2735.1	3040.0	3605.4	3429.0	3219.9	2972.7	2983.2
3116.8	2986.8	2566.9	2874.1	3215.9	3627.8	3644.5	3249.4	2989.0	2881.8
2772.6	2922.0	2469.3	3018.1	3116.1	3588.7	3400.2	3228.5	2840.5	3676.6
3171.3	2736.9	2633.2	2918.3	3430.0	3638.2	3465.9	3177.3	2812.7	3517.0
2895.7	2682.2	2781.3	3009.2	3219.2	3639.2	3781.4	3160.5	3037.4	3251.3
3284.0	2461.6	2775.3	2759.8	3356.1	3638.8	3540.2	2879.4	3297.1	3021.2
3772.8	2563.0	2352.3	2849.9	3379.0	3553.1	3438.0	2713.0	3192.3	3059.2
4492.4	2649.7	2459.6	2673.7	3226.1	3579.6	3481.2	2720.2	3378.1	2765.7
3968.2	2499.0	2376.2	2812.7	3185.6	4006.6	3108.6	2803.3	3329.3	2980.7
3890.1	2201.1	3182.6	2964.7	3258.2	3831.9	3112.0	3040.3	3175.9	3166.8
4147.8	2797.5	3128.8	2922.3	3249.6	3967.8	2784.3	3381.8	2966.5	3140.4
3858.6	2687.3	3192.7	3190.4	3623.8	3750.2	2728.3	3315.8	2809.9	3176.5
3567.7	2574.7	2728.4	3105.1	3544.8	3916.0	2901.6	3397.7	2748.4	3207.5
4060.0	2276.5	2860.7	2909.1	3538.7	3552.7	3084.7	3456.5	3054.3	3322.6
3815.9	2920.2	2235.6	2672.5	3006.2	3700.7	2647.4	3398.7	2991.3	3091.4
3479.3	3156.5	2147.8	2624.4	3257.9	3391.5	2753.3	3100.1	3031.9	3147.4
3680.9	3075.4	2198.5	2390.0	2936.7	3536.1	2359.5	2884.4	3069.4	3221.7
3687.4	3137.8	2384.4	2595.0	3075.9	3477.1	2107.3	2719.0	3095.9	3154.5
3537.0	3346.7	2481.2	2887.4	3104.1	3686.4	1941.7	2783.8	2941.4	3140.6
3577.1	3119.6	2299.3	2950.9	3387.7	3480.9	1813.0	2751.0	3007.0	3418.0
3894.7	2986.6	2278.2	2762.9	3250.5	3163.7	1832.7	2676.6	2929.1	3443.8
3461.2	2927.3	2509.1	2711.3	3460.3	3107.6	1950.2	2753.7	2812.0	3206.7
3171.7	2932.2	2226.4	2659.7	3421.0	2970.1	1951.0	2817.1	2623.8	3025.1
3119.6	2819.1	2250.1	2616.6	3173.6	2919.0	2068.3	2656.4	2843.4	3019.1
3468.9	2865.2	2150.4	2319.7	3366.4	3016.1	2317.3	2928.6	2859.7	3041.7
3315.6	2932.1	2330.7	2569.0	3107.5	2992.0	2198.2	3130.9	2888.8	2763.1
3227.6	3196.1	2388.6	2616.0	3184.3	3094.2	1980.2	3183.2	2741.6	2818.3
3459.1	3264.2	2220.1	2811.8	3195.1	2881.2	1747.9	3026.6	3007.5	3006.8
3412.9	3364.4	2403.7	2832.5	3246.3	2953.0	2111.7	2943.1	3017.6	3400.5
3141.1	3303.6	2599.1	3010.2	3207.7	3053.8	1755.7	3248.8	3169.7	3257.2
3337.5	3176.4	2480.4	2871.1	3307.3	2859.2	1976.2	3055.8	2917.3	3557.7
3470.6	3194.9	2404.9	2661.7	3408.7	2430.8	1964.2	3243.2	3226.1	3366.5
3184.2	3195.5	2793.7	2350.2	3276.7	2805.8	2302.3	3021.3	3161.2	3308.8
3161.6	3100.1	2839.4	2349.8	2943.1	2603.4	1830.9	2809.3	3139.9	3448.2
3247.1	3066.3	2537.5	2369.0	3040.0	2213.5	2066.8	2856.1	2930.6	3458.9
3083.9	2966.2	2684.4	2529.3	2987.3	2707.2	1844.3	3127.4	2979.3	3322.1
2794.1	2908.6	3182.5	2357.0	3120.6	2732.3	1966.7	2985.4	2947.9	3264.9
2957.7	2929.1	2964.7	2347.5	3171.2	2888.0	2076.8	3253.4	2914.9	3654.4
2891.9	3063.4	2832.6	2300.5	2966.8	2957.2	2420.1	3213.5	3011.2	3203.7
2939.1	2937.5	2583.9	2236.5	2921.5	3387.5	2318.6	3156.0	2894.8	3345.6
3052.7	2830.8	2417.2	2064.2	3084.6	3248.6	2299.8	3135.6	2939.1	3319.8
3236.1	2890.2	1905.1	2292.7	3201.3	3361.8	1963.7	3168.3	3081.4	3142.6
3338.2	2928.0	2473.3	2446.2	3093.1	3110.7	1511.0	2912.6	3267.5	2793.0
3495.6	2915.7	3023.9	2367.6	3014.1	3274.3	1636.3	2825.6	3055.7	2918.4
3501.7	2965.4	3239.4	2504.4	3207.9	2945.2	1512.3	2816.8	3057.5	2802.0
3226.6	2894.9	3126.8	3052.1	3116.3	3171.0	1750.7	2611.2	2975.3	2717.4
3520.2	2851.5	3110.5	2988.5	3073.4	3216.4	1864.8	2641.5	2890.8	2996.5
3225.5	2540.2	3063.6	2935.1	2880.0	3188.0	2211.8	2666.2	2722.3	2947.9
3223.1	2565.0	2953.7	2897.2	3347.3	2801.5	1967.6	2622.1	2789.4	2902.4
3348.7	2402.1	2807.1	2730.4	3549.2	3291.6	1851.0	2480.1	2580.2	2826.3
3545.4	2573.4	2860.2	2734.3	3550.2	2928.8	2429.9	2477.6	2604.3	2783.7
3424.4	2663.0	2731.5	2724.7	3319.2	2782.5	2896.6	2601.0	2588.6	2649.1
3411.8	2616.8	2742.0	2948.0	3354.8	2887.7	3035.6	2847.2	2773.9	2724.4
3521.3	2666.4	2574.1	2995.6	3363.7	2898.2	3290.1	2822.3	2732.6	2561.6
3268.8	2712.1	2739.7	3105.4	3365.4	2838.8	3403.3	3110.6	2907.7	2257.0
3309.6	2648.9	2976.9	3120.8	3414.5	2580.1	2939.9	3145.6	2667.4	2235.6
3559.7	2430.6	3194.8	3201.6	3411.7	2669.6	2699.6	3170.9	2736.7	2184.2
3518.8	2612.0	3468.2	2923.5	3227.2	2462.9	2563.6	3053.6	2717.2	2354.6
3394.4	2349.0	3488.2	2796.4	3149.4	2537.7	2203.5	3055.1	2777.7	2592.6
3606.3	2445.2	3512.2	2612.1	3041.2	2769.9	2323.1	2818.0	2721.6	2896.1
3626.5	2518.3	3389.2	2638.5	3087.2	2835.1	2433.3	2954.4	2939.4	2923.8
3169.5	2774.1	2729.6	2452.9	3235.1	2763.0	2431.8	2823.5	2742.0	3116.2
3156.0	3067.2	2897.2	2534.3	3121.4	2906.2	2197.8	2876.9	2957.5	2705.2
3247.8	3282.2	2659.5	2432.4	2997.8	2589.3	2075.1	3240.2	2955.5	2678.9
3295.9	3303.9	2457.7	2388.7	3353.7	2547.0	1966.1	3021.4	3149.5	2626.3
3212.1	3292.9	2651.8	2450.1	3164.4	2913.1	2309.9	2958.6	3157.1	2852.3
3337.0	3237.2	2839.5	2612.8	3318.1	2430.1	2188.6	3221.8	3193.2	2543.5
3371.4	3072.9	2622.8	2675.8	3738.6	2379.5	2651.6	2815.3	3074.6	2501.3
3233.0	3035.3	2762.4	2712.2	3576.0	2431.2	3217.5	2641.6	3024.6	2516.9
2946.9	2727.5	2777.3	2861.2	3241.3	2874.5	2980.8	2590.0	2756.1	2654.6
3066.7	2504.5	2637.5	2744.9	3230.0	2958.8	2637.7	2491.0	2686.0	2512.0
3026.3	3033.7	2888.9	2785.1	3266.0	3258.8	2524.8	2496.7	2720.2	2585.7
3309.7	2804.4	3005.8	2531.3	2990.8	3346.6	2180.5	2504.7	2773.8	2806.3
3190.8	2520.4	3224.2	2470.2	3165.6	3305.6	1709.2	2637.7	3008.7	2821.3
3126.7	2539.7	3446.5	2391.0	3133.7	2767.7	1713.5	2650.8	3071.4	2483.0
2996.9	2751.0	3671.1	2412.4	3241.7	2568.3	2072.2	2733.1	3000.4	2381.4
2999.4	2616.5	3891.2	2275.3	3146.4	2105.9	2079.2	2817.1	3322.7	2659.9
2816.6	3166.5	3904.1	2511.5	3131.8	2025.0	2847.9	3156.5	3333.9	2624.4
3198.0	3174.6	3452.5	2724.4	3354.9	2153.2	2865.1	3192.2	3284.4	2906.9
3594.1	3077.6	3268.1	2573.0	3505.1	2460.7	2966.6	3314.5	3431.3	3049.8
3771.9	2740.3	2903.9	2582.3	3285.4	2580.0	2964.2	3219.7	3304.6	3286.5
4058.7	2704.3	2685.3	2683.1	3407.6	2577.4	3199.4	3137.9	3108.3	3318.8
4253.5	2838.0	2460.5	2851.6	3360.5	2560.6	2194.6	3050.4	3194.5	3507.1
3922.7	2838.5	2651.9	2801.9	3091.5	2806.8	2535.7	2802.0	3134.5	2961.5
3715.7	2709.0	2166.9	2616.1	3124.1	2519.8	2658.5	2850.1	2995.0	3223.7
3890.3	2692.2	2179.8	2286.2	3308.7	2503.2	2304.8	2725.5	2932.9	3262.8
3537.1	2885.5	2097.7	2465.2	3178.0	2293.1	2294.3	2960.4	3082.5	3060.7
3492.7	2602.6	2905.7	2462.8	3411.3	2193.4	2866.1	2765.2	2996.8	2969.3
3616.0	2714.6	2565.3	2496.5	3628.8	1843.6	2408.9	2815.9	2999.0	3268.0
3727.7	2569.9	3054.6	2591.8	3386.5	2054.8	2184.1	2580.8	2846.9	3154.2
3461.1	2513.7	3318.2	2868.7	3465.2	2174.5	2306.8	2920.8	2708.0	3194.0
3586.0	2697.1	3299.6	2671.2	3235.5	2775.8	2086.3	2804.1	2544.0	3115.6
3542.7	2891.2	2643.0	2873.0	3061.7	2898.0	2085.9	2680.5	2541.7	2978.4
3437.3	2689.8	2949.1	2504.8	2926.3	3123.9	2093.8	2833.0	2667.8	2848.9
3158.9	2543.8	3350.2	2716.7	3078.4	3245.2	2314.7	2869.3	2886.5	2891.9
2876.7	2609.1	3094.2	2744.6	2793.5	2795.0	2200.3	2782.3	3056.9	3050.7
2871.7	2509.9	2857.2	2783.7	2900.6	2497.0	2317.0	2718.6	3023.3	2916.9
2750.8	2593.0	2750.5	2739.9	3030.4	2056.6	2291.1	2910.8	3219.5	3044.3
3413.1	2981.0	2666.1	2936.7	3250.0	2264.4	2635.0	2832.0	2942.8	3143.4
3386.9	3116.7	2904.9	3096.7	3257.8	2492.2	2755.3	2888.7	2970.0	3115.7
3400.8	3235.6	2949.6	3006.1	3809.2	2838.7	2620.0	2854.3	2895.0	2762.0
2953.3	2993.1	2879.7	2730.1	4175.5	2842.9	2852.4	2655.1	2643.4	3095.9
2931.6	3052.9	2735.2	2683.6	3949.6	2852.3	2532.1	2741.4	2538.9	3199.7
2783.2	2940.4	2824.5	2700.4	3758.3	2809.0	2755.7	2852.4	2642.1	3158.3
2961.4	3180.6	2484.6	2511.2	3891.5	2591.6	2530.8	2466.7	2651.1	3014.7
2902.1	3288.0	2672.4	2750.2	3610.3	2201.2	2852.0	2589.5	2692.0	3120.0
3365.8	3198.4	3089.4	3093.8	3406.1	2456.0	2846.7	2657.9	2814.6	3091.1
3301.6	3278.7	3412.1	3157.7	3167.7	2683.3	2978.5	2808.8	2976.6	3035.0
2847.0	3381.3	3543.2	3114.4	3437.4	2850.8	2743.9	2765.0	2897.9	3105.0
2547.0	3220.5	3368.1	3136.5	3014.0	2867.9	2624.2	2879.2	2693.6	3330.3
2742.1	3099.9	3530.3	2903.8	2974.3	3137.4	2547.8	2798.5	2763.2	3225.5
2606.2	3085.7	4265.6	2866.0	2771.9	2875.1	2207.9	3152.6	2847.0	3160.3
2680.5	3283.1	4175.5	2782.3	2802.9	2741.8	2311.9	3048.4	2736.9	2945.1
2720.3	3023.1	3824.5	2650.1	2438.7	2631.9	2206.5	3143.2	2893.9	3102.4
2274.1	3106.0	4208.8	2520.2	2391.6	2495.6	2206.0	3232.4	2891.6	2698.0
3236.5	3384.4	3984.4	2796.2	2255.9	2618.2	2329.4	3195.9	2982.8	2626.2
2857.2	3342.1	3550.1	2702.3	2282.8	2398.5	2669.0	3032.8	3253.6	2731.6
2307.2	3057.0	3139.9	2694.0	2556.5	2180.4	2207.6	2785.9	3402.7	3127.6
2487.6	3027.6	3042.6	2892.0	3026.0	2164.9	2312.7	2509.8	3164.7	2755.6
2498.7	3091.9	3577.5	2729.7	3439.8	2437.6	2205.9	2405.7	3062.3	2781.7
2232.5	2834.3	3221.8	2578.1	3474.2	2100.6	2071.2	2423.3	3180.7	2617.0
2792.1	2635.4	3319.1	2657.0	3340.5	2450.8	1725.6	2282.7	2967.9	2476.8
2799.0	2833.9	2932.1	2730.0	3760.5	2570.4	2067.7	2527.4	2791.1	2265.4
2593.8	2618.6	3042.1	2747.1	3751.0	2442.1	1952.3	2748.4	3094.1	2160.8
2897.6	2425.5	3131.7	2729.0	3480.5	2292.6	2386.9	2923.6	3116.4	2283.6
