# Supplementary material for: Iterative improvement in the automatic modular design of robot swarms
Source: PeerJ Comput Sci. 2020 Dec 7;6:e322. doi: 10.7717/peerj-cs.322 (PMC7924708; doi:10.7717/peerj-cs.322)
Supplement: Supplemental Information 1 — Data sorted in directories by budget and design method. Each folder contains the file controller.txt containing a textual representation of the instances of control software generated for the configuration described by the folders. The file scores.csv contains a comma separated list with the performances of each instance of control software. [file peerj-cs-06-322-s001.zip › experiments_12_5k/FSM_AAC_improve/controller.txt]

--fsm-config --nstates 4 --s0 0 --rwm0 4 --n0 4 --n0x0 0 --c0x0 0 --p0x0 0.19 --n0x1 1 --c0x1 1 --p0x1 0.17 --n0x2 2 --c0x2 2 --p0x2 0.50 --n0x3 1 --c0x3 3 --w0x3 10.24 --p0x3 5 --s1 1 --n1 1 --n1x0 1 --c1x0 3 --w1x0 2.67 --p1x0 7 --s2 4 --att2 4.95 --n2 3 --n2x0 0 --c2x0 1 --p2x0 0.85 --n2x1 0 --c2x1 0 --p2x1 0.76 --n2x2 2 --c2x2 2 --p2x2 0.42 --s3 2 --n3 2 --n3x0 2 --c3x0 0 --p3x0 0.73 --n3x1 2 --c3x1 3 --w3x1 13.46 --p3x1 5
--fsm-config --nstates 4 --s0 2 --n0 3 --n0x0 1 --c0x0 3 --w0x0 13.96 --p0x0 4 --n0x1 1 --c0x1 0 --p0x1 0.32 --n0x2 2 --c0x2 0 --p0x2 0.57 --s1 4 --att1 3.94 --n1 3 --n1x0 1 --c1x0 0 --p1x0 0.76 --n1x1 1 --c1x1 0 --p1x1 0.51 --n1x2 1 --c1x2 2 --p1x2 0.07 --s2 1 --n2 4 --n2x0 1 --c2x0 1 --p2x0 0.34 --n2x1 0 --c2x1 2 --p2x1 0.73 --n2x2 1 --c2x2 2 --p2x2 0.58 --n2x3 2 --c2x3 0 --p2x3 0.04 --s3 2 --n3 1 --n3x0 1 --c3x0 4 --w3x0 12.11 --p3x0 3
--fsm-config --nstates 4 --s0 1 --n0 4 --n0x0 0 --c0x0 1 --p0x0 0.30 --n0x1 1 --c0x1 3 --w0x1 13.30 --p0x1 8 --n0x2 1 --c0x2 2 --p0x2 0.26 --n0x3 0 --c0x3 2 --p0x3 0.38 --s1 4 --att1 1.39 --n1 3 --n1x0 1 --c1x0 5 --p1x0 0.67 --n1x1 2 --c1x1 4 --w1x1 19.71 --p1x1 9 --n1x2 2 --c1x2 5 --p1x2 0.57 --s2 2 --n2 3 --n2x0 2 --c2x0 2 --p2x0 0.48 --n2x1 2 --c2x1 5 --p2x1 0.96 --n2x2 0 --c2x2 0 --p2x2 0.51 --s3 0 --rwm3 3 --n3 1 --n3x0 0 --c3x0 4 --w3x0 18.00 --p3x0 6
--fsm-config --nstates 3 --s0 0 --rwm0 4 --n0 1 --n0x0 1 --c0x0 0 --p0x0 0.78 --s1 1 --n1 2 --n1x0 1 --c1x0 1 --p1x0 0.62 --n1x1 1 --c1x1 3 --w1x1 10.20 --p1x1 9 --s2 4 --att2 4.78 --n2 2 --n2x0 1 --c2x0 0 --p2x0 0.82 --n2x1 0 --c2x1 2 --p2x1 0.52
--fsm-config --nstates 4 --s0 2 --n0 3 --n0x0 2 --c0x0 3 --w0x0 6.47 --p0x0 4 --n0x1 0 --c0x1 0 --p0x1 0.98 --n0x2 2 --c0x2 3 --w0x2 13.65 --p0x2 10 --s1 5 --rep1 1.82 --n1 2 --n1x0 2 --c1x0 4 --w1x0 17.70 --p1x0 4 --n1x1 0 --c1x1 3 --w1x1 18.40 --p1x1 10 --s2 4 --att2 2.15 --n2 2 --n2x0 1 --c2x0 0 --p2x0 0.87 --n2x1 2 --c2x1 3 --w2x1 6.84 --p2x1 5 --s3 1 --n3 2 --n3x0 2 --c3x0 1 --p3x0 0.45 --n3x1 1 --c3x1 0 --p3x1 0.96
--fsm-config --nstates 4 --s0 4 --att0 4.12 --n0 2 --n0x0 1 --c0x0 5 --p0x0 0.55 --n0x1 0 --c0x1 4 --w0x1 16.49 --p0x1 8 --s1 0 --rwm1 7 --n1 2 --n1x0 0 --c1x0 1 --p1x0 0.45 --n1x1 2 --c1x1 0 --p1x1 0.99 --s2 2 --n2 1 --n2x0 1 --c2x0 5 --p2x0 0.84 --s3 1 --n3 1 --n3x0 0 --c3x0 1 --p3x0 0.12
--fsm-config --nstates 4 --s0 4 --att0 4.02 --n0 2 --n0x0 1 --c0x0 1 --p0x0 0.96 --n0x1 0 --c0x1 0 --p0x1 0.34 --s1 1 --n1 1 --n1x0 0 --c1x0 3 --w1x0 12.81 --p1x0 8 --s2 2 --n2 2 --n2x0 2 --c2x0 1 --p2x0 0.42 --n2x1 0 --c2x1 0 --p2x1 0.93 --s3 4 --att3 2.37 --n3 2 --n3x0 0 --c3x0 4 --w3x0 2.79 --p3x0 8 --n3x1 2 --c3x1 2 --p3x1 0.79
--fsm-config --nstates 4 --s0 2 --n0 4 --n0x0 1 --c0x0 0 --p0x0 0.39 --n0x1 0 --c0x1 1 --p0x1 0.97 --n0x2 1 --c0x2 3 --w0x2 13.56 --p0x2 7 --n0x3 1 --c0x3 3 --w0x3 2.64 --p0x3 8 --s1 4 --att1 2.71 --n1 2 --n1x0 0 --c1x0 1 --p1x0 0.44 --n1x1 0 --c1x1 0 --p1x1 0.48 --s2 1 --n2 1 --n2x0 2 --c2x0 0 --p2x0 0.16 --s3 3 --n3 3 --n3x0 0 --c3x0 3 --w3x0 6.21 --p3x0 1 --n3x1 2 --c3x1 0 --p3x1 0.85 --n3x2 1 --c3x2 2 --p3x2 0.01
--fsm-config --nstates 4 --s0 4 --att0 2.58 --n0 2 --n0x0 1 --c0x0 5 --p0x0 0.97 --n0x1 1 --c0x1 0 --p0x1 0.42 --s1 0 --rwm1 94 --n1 1 --n1x0 2 --c1x0 4 --w1x0 2.94 --p1x0 5 --s2 2 --n2 3 --n2x0 0 --c2x0 1 --p2x0 0.54 --n2x1 1 --c2x1 0 --p2x1 0.44 --n2x2 1 --c2x2 0 --p2x2 0.05 --s3 1 --n3 1 --n3x0 1 --c3x0 0 --p3x0 0.74
--fsm-config --nstates 4 --s0 4 --att0 3.80 --n0 2 --n0x0 0 --c0x0 5 --p0x0 0.74 --n0x1 2 --c0x1 3 --w0x1 17.58 --p0x1 9 --s1 2 --n1 2 --n1x0 1 --c1x0 0 --p1x0 0.28 --n1x1 0 --c1x1 1 --p1x1 0.90 --s2 1 --n2 1 --n2x0 0 --c2x0 2 --p2x0 0.46 --s3 5 --rep3 1.72 --n3 1 --n3x0 0 --c3x0 3 --w3x0 7.66 --p3x0 10
