# Supplementary material for: Iterative improvement in the automatic modular design of robot swarms
Source: PeerJ Comput Sci. 2020 Dec 7;6:e322. doi: 10.7717/peerj-cs.322 (PMC7924708; doi:10.7717/peerj-cs.322)
Supplement: Supplemental Information 1 — Data sorted in directories by budget and design method. Each folder contains the file controller.txt containing a textual representation of the instances of control software generated for the configuration described by the folders. The file scores.csv contains a comma separated list with the performances of each instance of control software. [file peerj-cs-06-322-s001.zip › experiments_12_5k/FSM_AAC_improve/scores.csv]

Design	Simulation	Pseudoreality	Reality
	15686.3	13036.4
	16071.0	14336.4
	10808.6	8913.1
	13302.7	13940.7
	17990.6	15225.3
	14998.8	11124.7
	14472.5	10169.6
	14820.8	9341.8
	12902.7	15742.9
	12464.4	11196.2
