# Supplementary material for: Iterative improvement in the automatic modular design of robot swarms
Source: PeerJ Comput Sci. 2020 Dec 7;6:e322. doi: 10.7717/peerj-cs.322 (PMC7924708; doi:10.7717/peerj-cs.322)
Supplement: Supplemental Information 1 — Data sorted in directories by budget and design method. Each folder contains the file controller.txt containing a textual representation of the instances of control software generated for the configuration described by the folders. The file scores.csv contains a comma separated list with the performances of each instance of control software. [file peerj-cs-06-322-s001.zip › experiments_12_5k/FSM_AAC_improve/score_development.csv]

7508.5	14835.6	8445.3	10878.7	8707.4	8906.4	7407.9	11795.2	12294.8	12622.7
7766.7	15818.9	8394.2	10304.1	7379.7	9277.8	7163.3	11466.6	13031.5	13245.2
8417.8	16144.5	9162.4	9733.1	5799.9	9566.3	7534.9	11240.0	12339.6	13785.4
8936.7	15432.2	10781.6	9746.9	6707.6	9489.9	8734.3	11164.8	12966.6	13340.4
9281.7	15943.0	10970.1	9758.1	6313.3	8665.7	9963.8	11694.2	13242.1	12900.6
8901.2	16155.6	10465.0	9838.7	6717.8	8261.6	9714.1	11483.3	13981.9	12462.5
8825.6	14771.8	11171.5	10492.7	7604.8	8178.7	10138.3	12365.7	12463.7	12348.1
8574.0	14397.4	9878.5	10610.2	7060.6	8100.1	8464.1	13013.9	14598.8	11788.7
8993.2	14166.8	10068.8	11155.2	5724.8	8273.6	8362.1	13516.3	13554.3	11757.4
8707.6	13888.0	9498.3	11139.2	7863.3	8843.1	8306.9	13493.0	12676.2	11739.8
8830.6	14000.7	9341.7	10926.1	7422.0	8878.5	9001.3	14482.4	12711.7	12214.6
8561.2	15032.1	9122.5	10509.1	6734.1	8785.8	9528.2	15107.4	14062.6	11867.4
8350.4	15207.4	10716.7	10886.9	5291.8	9075.7	9489.0	15204.7	12753.0	12105.5
8248.0	15300.5	10578.4	10475.1	5376.4	9262.8	8640.1	15052.1	13421.7	11662.8
8176.9	14491.3	9833.8	10327.9	4421.1	9250.1	8510.4	15078.1	14093.5	10850.1
8326.8	15981.9	9015.9	10718.9	4870.4	9516.6	7908.5	14859.9	14089.1	10927.8
8623.0	15988.9	9442.4	10719.1	5580.5	9384.3	7902.7	14459.3	13471.5	11944.2
8455.2	16621.6	8349.4	10378.2	5327.9	9329.0	8457.3	14426.0	12938.6	11807.6
8094.2	16075.2	10112.5	10500.6	5516.6	8856.9	8792.9	14245.0	12215.7	12389.1
7937.3	16741.6	9855.3	10426.0	8369.0	8740.5	8655.7	14086.9	12158.5	13052.2
8519.5	15963.5	10496.1	9903.5	7325.4	8783.9	8370.2	12946.7	11313.2	12709.1
8303.5	15538.9	8858.6	9706.9	6789.5	8681.1	8373.3	12816.1	11488.8	12439.9
8376.1	14878.4	10940.4	9897.5	8881.5	8585.3	8590.5	13622.5	11895.1	12626.3
8496.9	15559.6	10600.0	9534.0	7814.9	9027.5	9985.0	13627.9	12511.4	12256.4
8222.7	15756.7	9844.1	9348.0	7399.4	8800.8	8755.7	14160.0	13273.1	12439.8
8486.9	14777.0	9098.8	9431.6	7441.8	8726.3	8682.6	14363.9	13477.0	12269.7
8539.7	15035.9	9954.2	9678.7	8680.8	8381.5	8783.4	13547.6	14053.7	12193.9
8484.9	14724.8	9023.6	10053.6	6400.9	8426.0	8567.5	13383.3	14356.6	12256.4
8568.8	14324.1	10986.0	10325.8	6047.3	8496.2	8922.5	13442.4	14019.8	11732.4
8626.6	13201.8	10449.5	10402.9	6108.6	8812.2	9002.7	13516.6	13177.8	11986.9
8414.5	14627.3	11242.4	11081.3	6588.3	8310.3	8927.7	12733.8	13762.8	11271.8
8749.8	14397.3	11098.7	11006.7	7850.9	8071.1	8489.8	11865.6	13418.5	11887.2
8533.2	15148.0	10349.1	10573.4	9591.2	8611.1	8214.9	13411.4	13618.9	11784.4
8790.3	14914.8	10588.8	10393.1	9943.5	8160.1	7811.0	14559.2	13694.7	11719.6
8844.5	16062.7	11357.1	10508.9	6990.7	7783.3	7656.8	13816.3	13809.2	12169.7
8536.5	14906.2	11326.3	10364.3	4872.3	8101.7	9368.2	13487.6	14112.2	12962.2
8103.1	15215.7	10633.1	10151.3	4626.1	7760.7	7372.9	14467.7	13792.9	13960.6
8250.6	15038.0	10338.8	10640.6	4296.4	7209.1	7583.3	13772.1	14028.4	13152.2
7446.5	14793.7	10335.4	10605.2	5370.6	7913.8	7242.7	12586.9	14779.4	12780.3
7597.9	14279.9	10714.5	10573.1	6903.9	7187.6	6261.9	12984.3	14535.7	12622.1
8176.1	14233.3	9864.7	10332.0	6928.8	7007.6	6819.6	12724.5	14848.4	12186.1
8373.2	14183.9	9139.6	10722.9	5192.8	7183.9	7799.9	12971.6	14281.7	13640.3
8710.7	14137.5	9323.8	10783.4	6245.5	7522.7	7449.2	13691.2	13593.0	13252.8
9720.1	14193.1	10960.7	10671.8	5987.6	7316.5	7323.9	13555.7	13094.3	12576.3
9719.8	14471.9	10031.1	10994.3	5378.6	8068.2	7006.0	12570.9	13403.2	12862.6
9344.1	14764.9	10248.7	11052.8	6515.9	8607.1	7664.9	12828.0	13422.4	12751.6
9036.3	15145.9	10670.7	11260.2	6926.0	8552.2	5911.0	11873.1	14197.1	12288.6
8968.9	14052.3	10449.6	10782.5	6203.9	8527.9	6723.5	11879.1	14435.4	13849.8
8435.8	13366.2	8894.8	11221.0	7106.5	8486.7	8718.1	12632.4	13644.5	14535.4
8057.9	13472.9	9189.8	11010.7	7396.0	8709.8	7865.3	12605.8	13309.0	14804.2
8091.8	14673.7	8905.4	10767.1	5867.9	8682.6	9129.6	12483.6	13296.4	14460.8
8497.8	13891.8	8403.6	9998.0	6666.7	8677.2	9956.0	14303.4	12838.3	14842.8
8523.1	14236.2	7508.9	10185.3	6769.5	9091.4	9453.1	14516.6	12594.8	14948.7
8608.4	15057.4	8680.5	9529.0	6356.9	9037.0	9246.4	14173.7	12534.9	14970.9
8969.6	13772.8	8450.8	9607.5	6926.5	8921.0	8547.7	14068.0	13177.0	15154.3
9028.4	13966.5	8087.8	10130.5	8657.0	8720.6	8253.1	16050.5	13997.2	14485.3
8759.1	15037.8	8194.4	10443.6	7559.1	9119.4	8266.5	16136.2	14458.0	14946.6
8422.5	15167.0	8634.2	10726.1	7280.0	8906.7	7328.7	15003.9	14584.7	14760.9
8321.6	14625.3	8718.1	10866.6	7178.0	8745.7	6584.5	14103.4	14408.2	14190.3
8399.8	15241.8	9270.6	11040.3	7362.2	9034.1	8226.8	14992.2	13248.0	13782.5
8779.0	15123.6	9396.1	11047.8	5112.5	9445.4	7989.5	14801.8	12960.7	14261.3
8780.8	14888.5	10047.1	11286.8	5379.3	8619.0	8893.9	13517.6	12370.0	12975.2
8928.4	15376.0	10554.7	11097.9	7935.7	8971.0	9206.9	14372.3	12779.9	12398.4
9108.6	15258.6	10806.1	11131.3	8676.1	8635.9	9440.5	14513.7	12469.9	13219.7
9280.5	14718.0	9628.6	11185.5	8522.9	8816.3	9467.2	13574.3	14895.5	13755.7
9303.4	14836.9	9256.3	11110.5	7889.1	8562.5	9869.2	13315.2	14329.4	13850.7
8947.3	14971.9	10000.5	10468.9	7259.8	8612.7	9965.1	14838.5	14393.9	13459.9
9070.5	14810.1	9428.6	10279.6	7246.6	8671.8	10266.9	14197.8	14079.3	13698.7
9050.9	14651.9	10472.6	10021.2	6682.4	8715.7	9878.7	14137.2	13246.2	13212.4
8879.8	14342.3	11176.8	9582.6	6856.0	7874.1	9148.1	13884.6	12887.1	12710.0
8452.1	13825.7	10514.9	9155.0	8070.8	7704.0	8215.3	13536.4	13699.0	12129.2
8653.6	12831.0	12569.9	9979.1	8564.5	8043.6	8349.9	13225.5	13765.8	12142.3
8593.8	12488.8	11080.9	10244.7	8201.3	8001.1	7623.5	13475.8	13693.7	11793.7
8774.1	12616.4	10590.9	10636.9	7380.4	8311.3	7030.4	13418.4	14839.3	11882.6
8965.5	13019.0	10543.6	10554.7	7165.1	8860.2	8074.5	14141.6	14611.0	12173.7
8651.2	13098.7	10748.2	10796.2	6404.6	9419.4	8546.6	15145.7	14736.2	13742.9
9046.7	13933.9	10332.9	10569.4	7588.8	9571.9	9778.1	15357.2	14993.0	14130.5
8661.6	15746.1	9404.7	10190.3	5979.8	9474.1	8929.9	15300.2	15377.8	14825.4
8565.4	16448.9	9406.4	10254.3	7180.1	9549.8	8556.3	15855.6	15608.6	15634.7
8332.2	16129.4	10249.6	10330.3	7090.1	9056.2	8435.3	15916.0	15826.3	16105.5
8527.3	15774.5	10021.2	11032.4	6521.2	8858.7	8351.7	15617.2	15471.7	15316.4
8531.2	15330.9	9629.7	11030.5	6088.0	8912.5	8840.1	15223.6	15061.5	15069.7
9211.0	14954.5	10160.4	11147.8	7784.8	8587.1	8749.6	14094.3	14098.8	15607.2
9233.8	13908.3	11230.0	11222.8	8480.5	7735.0	8896.4	14035.8	13558.5	15316.9
9614.1	14147.7	11612.2	10776.1	8471.7	7871.2	8778.7	14089.4	12982.8	14699.4
9365.3	15124.4	11059.9	10352.9	9530.0	8133.5	8570.6	14669.9	12630.0	15772.5
9162.5	13996.9	11319.7	10566.8	8235.7	8080.2	8544.2	15105.7	11907.0	15591.7
9143.9	13907.2	10848.3	10477.1	6773.2	8183.7	9167.8	15599.5	11456.8	14830.1
9046.5	13996.5	10783.7	10668.6	7970.7	9390.0	8653.9	15981.1	11847.0	14177.0
8865.7	14383.0	10337.4	10961.8	8610.3	8801.4	8634.2	15958.4	15722.6	13888.8
8923.3	13412.0	10369.5	11277.9	7576.6	8244.2	7497.8	14628.1	15319.7	13099.3
8519.1	13772.7	10346.7	11340.2	8311.9	8263.2	9250.5	13655.8	15391.3	13271.8
8246.7	14649.4	9598.9	11357.9	7694.1	8420.9	8864.1	14154.4	16156.9	13674.6
8294.1	13997.0	10206.7	11370.5	6695.2	8427.0	8403.3	13022.1	15496.4	14501.3
7494.2	13955.1	10192.1	10965.4	8001.0	9001.0	9192.5	13124.0	14231.9	14133.3
7621.6	14614.3	10069.5	10535.3	8190.3	9416.4	8969.3	14567.5	13116.5	14320.6
8065.4	15268.1	10066.0	10398.2	7388.1	9527.8	7574.9	15199.7	13492.4	15112.6
8594.6	15089.4	9802.8	10597.7	7012.8	9143.2	8484.3	15060.3	11420.3	14716.2
8438.4	14921.1	8098.4	10511.7	6446.6	8650.5	7568.8	15831.0	10263.1	14470.3
8996.4	14878.2	9870.2	10514.8	6213.2	8005.0	5990.5	15779.5	12324.8	13957.9
8846.0	14009.2	9764.4	10655.9	5340.0	8893.9	6992.9	15642.8	12237.2	12947.5
8745.0	14524.4	10155.0	10906.4	6000.9	8595.1	6463.0	15310.4	11343.4	13226.6
8447.3	13926.6	11322.9	11075.7	5048.7	8419.4	7543.1	14889.3	12595.1	11922.2
8305.5	14396.5	11586.4	10968.1	9941.5	8307.8	8140.1	14575.4	13867.7	11498.1
8536.6	14698.4	11130.4	11293.7	9070.1	7713.7	8539.7	14566.5	12625.1	12592.6
8371.7	15793.7	11310.1	11789.8	8316.2	7481.1	9005.4	13656.8	13619.7	13968.8
7898.1	15484.9	10876.5	11958.3	9208.5	8086.6	9902.2	14320.7	13883.0	13281.3
7912.4	14808.1	10439.4	11866.6	7165.5	8744.6	10492.3	13925.8	14307.4	14066.2
8260.0	14366.2	10453.3	11825.9	6001.3	9227.1	10131.2	14248.4	14368.1	14038.3
8080.7	16453.8	9655.1	11668.7	6630.3	9386.5	9256.4	14526.8	15388.8	12703.7
8437.8	16767.0	10704.4	11312.0	6719.0	9620.0	10529.4	15514.2	15370.4	11857.2
9168.2	16421.5	10775.5	10935.6	6290.2	9407.2	8835.1	14386.4	14153.6	11575.9
9601.1	16009.3	10848.9	11423.6	9577.4	9208.3	8420.0	15761.2	14356.1	11291.3
9509.2	15909.7	10047.0	11466.4	6872.8	9834.5	7988.5	15743.8	13808.8	12415.6
9562.1	15680.4	10250.1	11244.4	7210.0	9795.7	8812.7	15306.6	13129.5	13556.7
9429.0	15920.8	9925.2	11339.8	6960.6	9852.9	8141.2	15194.4	12955.9	14142.6
9532.1	16187.3	9713.5	11614.4	6248.2	10265.7	10157.5	15506.4	12296.6	14257.4
9209.0	16033.2	9364.0	11031.7	4266.0	10321.3	10521.3	14640.3	10898.3	14828.2
9251.8	16000.5	10098.5	12091.5	5223.7	10883.4	10177.6	13917.1	10002.0	13179.1
9451.4	15468.4	10590.1	13323.7	4382.1	10680.4	10601.5	13311.5	9768.9	13694.6
9455.4	15131.9	10742.2	13465.1	8717.8	10268.1	10457.8	15210.4	9952.1	12862.2
8891.2	14854.2	9932.9	13035.9	7093.0	9337.7	9628.8	14772.9	10329.3	12881.7
9349.7	14728.6	9067.8	13424.5	8087.8	8835.6	10378.6	14729.7	9945.2	12995.3
9388.9	14964.3	8391.7	13689.1	9485.3	8562.4	10893.0	13780.5	10964.7	14009.2
10078.1	15615.2	8198.9	12836.4	8070.2	8747.4	11275.3	14077.4	12210.4	14787.7
10600.4	16060.8	8412.2	13008.2	7416.8	8592.2	11485.4	13274.1	13179.1	15764.5
10841.4	16073.4	9021.4	13224.4	7659.0	9847.1	12282.5	13367.8	14343.9	15072.7
10857.4	17221.0	9287.4	13110.1	5933.7	9784.5	11342.0	13668.1	14678.4	13678.0
10885.0	16544.2	9726.8	13462.8	5116.8	9809.5	11092.8	14244.9	13715.4	13380.7
10783.6	16269.8	10368.9	13891.4	7844.5	9921.2	10186.1	14475.3	12784.5	12579.2
10573.0	16364.7	10608.9	14164.7	7380.1	9537.9	10747.3	15726.0	12931.2	13255.2
10325.7	15776.0	10105.7	13801.6	10690.9	9313.4	10675.0	15193.5	12783.1	13769.8
10043.2	15235.6	10419.6	13122.6	11723.0	8736.7	10062.1	14690.2	11213.3	14291.9
9629.7	15272.7	10179.0	12457.9	10906.4	8713.0	9575.9	15126.1	12854.3	14740.7
9951.7	15629.0	10880.1	12473.3	11477.1	9042.3	10173.2	14329.7	12871.8	14801.3
10152.0	14992.8	10246.4	11031.7	12086.6	9206.6	8924.1	14083.2	13699.4	13595.6
10031.2	15864.6	10536.4	10929.3	11667.1	9886.1	9285.3	13932.6	12549.3	13756.1
10437.0	15868.3	10286.9	11711.3	10076.3	8752.4	10683.4	14886.2	15224.3	14163.1
10954.5	16379.3	10176.8	12475.1	13622.8	7842.0	10220.4	13995.6	14245.4	13814.5
10725.8	16799.3	8776.9	12616.0	14075.1	7504.1	10045.0	14506.1	13878.8	13976.5
10867.2	16121.1	8874.5	13779.9	12378.5	7453.7	9631.7	14797.3	13037.7	14763.6
10905.6	15494.5	9396.0	14336.8	10655.8	7549.8	10123.0	15006.6	13070.9	15171.3
10237.2	14944.1	8239.5	14699.9	10141.6	9212.1	9818.7	15089.3	12345.8	14226.5
10179.9	15092.1	8371.1	14090.3	9592.5	10186.7	10267.1	15569.0	14204.0	15022.1
10201.6	14674.6	9096.4	14306.3	9054.6	10578.3	8282.2	15415.9	15425.1	15317.6
9716.1	15285.3	8593.0	13805.2	10614.9	10306.6	8399.8	15106.7	14596.4	15976.6
10127.1	15705.3	8743.5	13254.2	10271.3	10015.8	7742.9	14994.6	14673.5	15306.0
10524.3	16786.9	9812.4	12579.5	11420.9	9375.8	7263.5	14140.9	15227.7	15196.5
10158.6	17209.7	9528.3	12893.5	11517.3	9332.5	7533.6	13892.5	14767.5	15459.2
9837.3	16161.4	9447.5	12297.7	10864.7	9882.2	8294.4	13655.5	15746.6	16535.4
10057.4	15787.3	9562.0	12655.7	11960.3	10170.6	9917.6	13719.2	15066.4	15410.9
9776.1	15545.8	9497.4	12722.7	10925.4	10050.7	8332.0	14591.3	15598.0	15066.9
9842.8	14864.4	8894.4	12625.0	9588.1	9742.8	8613.1	15115.8	15489.9	15674.6
10038.0	15731.6	11047.9	12336.8	8671.5	9748.0	6993.2	15147.5	16317.7	15492.0
10212.4	16030.1	11338.1	12765.4	9858.6	9925.2	9766.1	15236.7	15934.0	15730.5
10568.5	16439.0	10624.3	12564.8	9251.6	8976.2	9094.0	15288.2	15788.1	16290.2
10598.4	15366.9	10433.0	13085.2	10944.8	8411.5	9558.3	14727.7	15476.9	14890.4
10365.2	15366.5	9320.2	13045.9	11698.7	8879.2	8040.1	13740.4	15414.5	14586.2
10168.0	15288.3	9640.5	13691.8	12272.8	8752.1	9268.8	12966.6	15298.4	14538.5
10283.4	14922.9	8906.5	13273.9	11375.5	8491.0	9616.8	13111.9	15830.2	14611.1
10932.8	14792.6	8664.1	13063.1	11737.3	9499.9	10045.2	12696.6	15906.3	14461.1
10874.8	15718.6	8819.6	13148.9	11854.5	9655.6	9587.7	13175.6	15527.0	14248.3
11027.8	14920.8	9061.4	12844.9	12916.1	9454.1	11514.3	12091.8	14791.0	15555.5
11609.5	14950.1	9064.9	11770.1	11941.0	9071.2	11256.7	13045.0	15841.6	15277.8
11035.3	15891.6	8824.1	11544.9	11592.8	9252.3	11162.7	13163.0	15338.5	15016.6
10511.3	16203.9	9421.7	10966.5	11239.1	8776.1	11083.0	14265.8	15407.4	14482.6
10450.8	15648.9	9732.4	10924.7	10292.0	8650.4	11084.2	15038.4	14243.5	13815.1
10585.6	15860.9	10202.0	12118.4	9951.1	8528.7	10351.4	15781.6	15221.5	12967.0
10500.9	15407.8	8949.7	12113.3	10251.7	9543.6	9529.5	14682.3	14525.3	12939.2
11056.5	14911.3	9796.2	12227.5	10540.5	9117.2	6665.9	14663.9	13669.5	13388.5
11061.2	14598.4	8849.1	12468.1	8462.1	9469.1	6243.4	14129.4	12899.0	13605.0
11183.5	15398.8	9286.1	12781.1	8722.6	9723.7	8013.0	14338.5	13053.9	14165.4
10891.6	15927.2	9965.8	12173.7	7501.0	9906.0	8169.1	14484.6	12622.9	15479.6
10569.6	16072.3	9512.5	12391.1	7170.7	9342.1	8713.6	14989.2	13604.5	15015.9
10289.8	16569.6	8347.8	12257.8	6595.8	10029.4	11570.1	14964.5	14593.8	13780.9
10368.4	16209.3	10256.8	12362.6	8533.0	9892.0	11241.4	15094.4	16244.5	13286.3
9960.8	14833.9	10449.9	11665.4	7999.9	9999.2	9871.3	14585.1	15431.1	12827.1
9983.8	14336.9	10176.1	12639.8	7239.1	9473.5	10060.6	13377.7	16349.6	12785.5
9702.7	13350.3	10843.8	12660.7	7464.0	9845.4	9476.8	13200.4	14762.5	13873.9
10589.2	13639.5	11883.4	12071.1	7880.4	9790.3	8675.6	12172.4	13705.7	15430.3
10236.5	13495.8	11514.5	11529.0	10169.8	10076.9	8941.5	12195.4	13842.9	16036.1
10581.8	14069.0	11083.2	12156.9	9223.7	10453.0	10982.9	11539.1	14570.9	15900.2
10798.0	14194.1	11386.2	10943.8	8495.6	10639.3	9577.6	12994.8	15769.4	16649.0
11294.5	14664.6	11610.6	12423.0	8854.8	10225.9	10121.9	13680.5	16735.8	15689.4
11135.9	14174.4	11848.7	13110.6	7279.6	9543.6	9554.3	14615.7	17734.8	15166.9
11049.6	14697.7	11170.0	13417.4	5955.1	9419.7	10703.8	15432.6	18102.4	15110.9
10411.2	15716.4	11897.0	14267.2	8955.6	10183.3	9653.5	15967.9	17496.6	16268.7
10218.3	16781.1	11356.0	13566.2	9385.3	10172.0	9894.0	15749.5	15744.2	15430.6
9656.9	16355.0	10780.0	13707.2	7876.5	9951.3	11361.2	15219.3	14596.4	15874.6
9834.8	16373.9	10276.1	13524.7	7686.7	9685.8	12619.6	14919.2	14693.5	15188.7
9669.9	16811.0	10700.2	12851.3	8424.1	9411.1	12453.2	14590.2	13837.3	14792.2
9887.7	16281.0	9846.0	12957.1	6260.9	9142.4	11195.0	14862.3	14563.6	13468.2
10707.1	15621.1	9582.9	13711.9	4921.2	9054.9	10860.1	13561.9	13971.0	14080.5
10559.1	15971.6	11106.1	13158.4	9362.0	9458.3	9116.6	13779.4	14750.2	13383.4
10602.5	16213.1	11592.9	13119.7	8614.8	9315.7	9453.1	13734.8	15141.8	14018.6
10451.3	15886.2	11546.8	13356.9	9899.3	9306.4	9066.1	13566.3	15074.4	13726.1
10202.8	16892.4	11841.0	13094.4	10589.8	9805.1	11531.4	14114.5	14314.3	12990.6
10369.6	16810.0	11890.5	12719.6	10437.8	9503.0	9385.2	14728.0	16382.5	13084.0
9910.6	16326.4	11471.7	13236.4	12666.1	9141.8	9907.1	14687.0	16599.5	14304.4
10255.2	15613.7	11206.8	13155.1	11375.8	9283.3	7568.9	14017.6	16304.8	13920.2
10130.6	15331.0	11325.7	12678.4	10014.7	8825.6	8427.9	13985.4	15962.2	14257.1
10468.6	15390.5	11076.4	12412.5	8167.5	8601.1	6277.0	13260.0	16030.3	13985.4
10556.1	15689.9	10873.3	13221.3	8133.1	8858.7	8711.0	14674.2	15044.8	13812.6
10727.3	15798.0	10292.7	12880.7	6798.6	8706.0	9564.8	15165.6	15837.5	14180.8
10285.9	15611.0	10193.0	12908.5	5995.9	8553.6	10745.9	15228.3	15842.4	14332.3
10618.2	16089.0	10431.0	12549.6	6940.7	8767.5	11029.7	15262.1	15852.4	14415.1
10788.4	15586.0	11128.7	12260.4	8241.9	9345.1	11444.9	15167.1	15314.6	14267.1
10628.7	15397.9	11755.4	12442.3	10103.3	8734.2	10736.3	15379.6	15754.1	16199.7
10806.3	15296.6	10596.7	13297.7	9617.0	8417.8	13064.7	14293.7	14459.3	15707.2
10710.2	14541.1	10892.2	13043.8	12199.1	9449.2	11569.1	13976.8	14548.3	14851.6
10470.1	13434.7	10245.8	13877.3	10992.7	9526.2	10540.2	13510.2	14385.7	14246.1
10541.9	13696.6	10162.4	13995.5	12060.5	9369.0	9300.7	14491.8	15521.9	14444.4
10570.7	13143.8	10072.9	13998.3	9122.7	9389.8	8226.7	14722.4	15359.6	13831.3
10303.5	12916.8	9803.3	13518.6	8568.7	9566.8	6492.5	16060.1	15790.9	13647.7
10438.2	15375.7	9578.3	13714.2	6795.2	9657.7	7012.0	16443.2	15937.1	13403.7
10561.7	15555.1	10019.7	14034.8	6543.5	9116.4	8141.3	15381.2	16143.4	13853.2
10282.0	14968.9	10560.1	14053.0	6074.3	9012.3	8417.0	14980.9	15802.2	13375.6
10235.3	14372.9	10320.2	13549.8	13251.9	8667.1	8996.2	14921.6	15676.5	12837.6
10646.5	14608.1	10747.2	13690.9	12582.1	8482.0	8094.9	14525.2	15896.0	13061.8
10975.9	14556.9	10681.3	13689.9	11751.8	8406.4	9158.2	14623.4	15964.1	13195.5
11043.6	14451.2	11268.9	13503.6	10591.9	8775.7	9716.7	16193.3	15602.0	13990.4
10705.2	13776.1	11467.8	13191.6	8739.7	9160.5	9183.1	16346.9	15071.6	14132.3
10884.4	13933.0	12572.2	13167.9	10742.5	9057.7	12295.8	16844.1	14367.9	14214.4
10277.6	14285.1	12572.2	13095.4	10665.2	8962.0	13297.3	16431.7	12850.5	13976.1
10333.6	15180.2	12610.9	13346.5	11042.4	9788.8	13960.8	16245.9	12746.2	14366.5
10393.3	15171.2	12520.1	13201.6	8386.5	9867.7	13428.5	16194.9	11848.9	14790.2
10227.9	16007.4	11794.9	13099.9	8505.1	9970.1	13440.1	15120.7	12033.2	14226.8
9777.9	16329.3	11729.9	13256.5	7243.1	9649.8	12277.7	13957.7	12303.1	13932.9
9623.1	16760.4	11771.7	13015.3	9116.8	9745.6	11567.6	14146.2	13431.8	13336.2
10034.9	16599.1	11873.9	12598.7	8618.6	9562.0	11417.3	14612.4	12743.7	13281.9
10098.5	17215.9	11715.3	13002.3	9589.7	9567.2	9335.2	14732.9	13786.3	13080.3
10215.0	16381.9	10946.3	13283.5	8852.2	9602.5	10157.5	15466.2	13631.9	12276.6
9914.1	15731.1	10451.6	13322.6	9385.5	9992.8	11236.8	16523.3	13749.7	12045.9
10075.2	16461.3	9759.8	13262.8	9265.8	10343.9	10989.7	16429.5	13147.0	12316.1
10039.1	15877.7	10150.2	13549.2	8999.7	10257.5	10825.8	15607.8	13520.2	11621.8
9833.5	15529.3	9584.3	13752.4	7524.8	9722.4	11252.9	14963.1	14581.6	10268.7
10072.2	15425.7	9032.9	13276.9	9514.1	9186.1	11365.5	15139.6	15125.3	11834.3
10459.1	15756.0	9093.9	13903.8	9601.0	9113.3	10463.8	15097.8	15373.8	12028.7
9988.5	15499.5	9067.3	13568.1	9621.4	8912.7	10614.8	15216.9	14889.6	11312.5
9885.2	16329.4	9747.1	14079.2	9764.4	9204.8	11006.0	15704.6	14808.6	11457.0
9812.2	16912.1	10483.6	14207.0	9713.7	9646.8	11004.8	15627.1	14350.3	11514.4
9978.9	16850.4	11049.9	14193.8	8607.1	10285.6	10897.0	15461.9	13145.5	11483.1
10471.6	16674.4	11264.6	13770.6	7494.8	9925.4	12063.4	15339.8	13408.2	11314.0
10608.0	16035.2	11192.4	13756.4	6837.8	10171.1	13825.8	14563.3	15012.6	11389.6
10416.6	15436.5	11215.9	13487.0	7361.3	10277.0	12906.4	15176.4	14848.2	13251.6
10453.1	14545.9	10623.8	13222.5	12169.1	9950.4	13278.4	15565.7	15150.3	13693.9
9853.0	14352.8	9482.5	13228.0	11205.4	10233.0	11782.5	16093.2	15407.3	13037.2
9531.0	13996.7	8933.6	13473.6	10748.2	10442.9	13148.4	16227.6	15622.2	14050.6
9658.0	14626.4	10064.7	12712.6	11176.2	10542.9	12941.8	16663.4	15578.1	13765.9
9592.5	14830.9	10627.2	12787.5	11943.5	10175.8	13147.2	16049.6	15511.0	13235.4
9825.5	15220.9	10074.7	12477.4	12700.9	9847.8	12227.7	15903.8	14851.7	13061.6
10349.4	15075.2	9895.4	12657.0	13003.9	9364.4	13030.7	15346.5	13993.3	12217.1
10328.6	15027.6	9900.0	12608.6	13935.5	8889.0	12925.3	14792.2	14423.0	10113.6
9925.3	15414.4	9213.0	12477.1	14852.1	9098.4	11562.6	14813.0	14320.7	10834.5
9919.1	15294.8	8912.9	12568.8	13908.8	9196.8	11729.7	14581.6	14038.8	12540.6
9729.9	15567.7	10614.8	11984.8	13018.7	9218.3	12890.2	15459.4	15009.4	12214.7
9913.1	16038.9	9769.6	12335.6	13956.9	9374.3	12465.2	14313.8	14177.1	13065.8
9911.9	16145.3	9363.4	11581.7	12507.5	9698.6	12867.1	15144.6	14873.4	14290.7
9933.5	15390.2	9329.1	11793.2	12601.8	9943.7	14855.1	14377.5	15212.8	13598.9
10206.8	14872.0	11023.8	11598.6	11833.9	9851.5	14659.2	14114.0	15743.3	13514.7
9839.5	14858.7	10477.6	11378.9	12893.3	8581.4	14045.2	13558.7	15595.4	13532.7
9766.0	14150.9	10430.0	12260.2	12232.4	8694.9	14891.7	13241.5	16850.7	13567.7
10204.0	14607.6	10172.0	12376.2	13043.9	8134.5	15014.7	14420.4	14740.6	12840.2
10250.7	15454.4	9525.7	12587.9	13117.3	8920.3	14067.7	14125.7	15142.3	13595.6
10022.6	15639.8	9724.6	13211.9	13789.9	9168.5	13390.8	14510.2	13911.4	13599.2
10238.0	15227.6	9183.2	13302.7	13869.5	9930.5	13942.2	14753.8	13467.5	14587.4
9661.2	14651.6	9260.5	13185.6	13630.4	9747.0	13347.3	14844.5	12486.6	14430.1
9852.8	14188.3	9132.4	12896.1	13896.4	10114.8	12351.7	15133.1	14028.4	15144.3
9802.1	13592.0	8136.6	12267.7	12922.5	10389.3	10303.3	14818.1	13001.9	14595.8
9889.1	14158.8	8563.1	12768.3	12995.4	10732.6	10320.4	15189.1	13886.2	14148.0
9672.6	15040.3	9351.7	12153.6	10783.5	9985.0	10265.7	14589.0	14145.0	14061.6
9641.1	15156.5	8229.8	12926.6	10779.7	9482.2	9960.5	14862.7	15398.4	14526.9
9695.8	16086.7	8007.8	13238.3	10998.2	8551.5	11315.7	14899.9	15324.2	13135.1
12586.4	15714.4	10244.2	13641.8	9775.5	8162.4	13237.8	14129.3	15185.1	13021.7
12170.9	14849.9	9243.2	13513.7	9664.5	8450.0	13686.3	14959.6	15343.7	11114.5
11812.2	14888.1	8963.3	13920.9	12160.4	8987.0	12526.8	16243.3	15269.7	12897.3
11412.0	16198.5	9217.1	12974.9	10778.4	9076.5	12404.1	15993.9	15533.9	12235.8
13047.2	15846.9	10450.5	13100.5	10752.0	9457.1	11595.1	14865.6	15926.5	12474.6
13255.2	14979.5	8861.6	12759.3	10333.6	9881.3	12312.6	14336.1	15938.2	11145.9
13399.6	14062.4	10747.0	12238.1	10145.6	9911.4	11910.7	14285.9	15867.6	11257.0
13056.0	13803.7	11950.3	11573.5	9686.5	9569.0	12431.4	14492.7	15508.5	12073.1
12658.6	13525.6	10604.3	11667.2	11361.5	9667.1	13012.5	14322.3	16080.9	12994.2
12651.2	13981.5	11023.2	11815.0	11740.6	9991.2	12821.7	15059.5	14403.0	12447.3
13223.7	15191.3	11781.3	11745.9	12122.6	9633.9	12778.6	15732.7	15229.1	12204.2
12723.1	15899.9	12475.4	11610.0	12698.4	9530.4	11717.8	15479.4	16106.1	12953.3
13680.9	15695.2	11303.7	11972.9	11054.6	9652.2	12055.3	14673.8	16703.3	11641.2
14164.4	15536.3	11720.5	12566.8	11652.9	9266.6	11091.2	15676.5	16012.2	11477.6
13071.9	15738.1	11846.2	12141.1	11269.9	8397.9	11627.0	16021.2	15969.1	13241.2
12380.1	14799.8	10016.7	12342.1	10332.4	8689.6	11446.7	16403.5	16216.5	13140.7
12870.8	14050.1	9529.3	12494.1	11885.2	8452.4	11852.5	17237.5	15470.6	13348.5
12651.3	14268.9	12862.7	12185.4	13414.7	7946.6	11894.6	17079.2	14611.8	14275.4
11988.5	14759.4	11533.0	11887.0	12923.8	13131.9	12466.0	16150.3	13803.9	13599.2
13067.9	13489.0	10773.0	11746.9	13762.5	11982.5	11936.5	15688.3	12916.9	12315.1
14126.9	13487.3	11452.3	11726.1	14674.4	12926.4	11952.4	15125.4	12334.5	12939.9
13535.2	14329.1	11241.9	12151.7	13514.8	13459.5	12712.4	15039.9	12583.0	12572.7
13320.5	14824.9	10841.8	12533.8	12437.3	13656.9	12412.9	13697.6	13620.4	12935.3
13264.3	13351.8	11570.5	12253.8	12727.2	13349.8	11976.8	14209.4	14044.1	13268.7
13079.0	13583.8	10957.2	11791.6	14107.7	15281.8	11812.2	13885.2	14961.0	12552.6
12443.3	13918.5	11217.6	12147.8	16018.1	14170.1	11730.8	13203.2	14741.9	13074.6
12804.6	13427.6	10862.7	12113.6	15379.3	14063.5	12490.6	13535.0	14911.6	12820.0
13111.0	14622.6	10511.0	11357.2	15447.2	13479.7	11579.6	14705.2	14692.3	12878.2
13415.2	14003.3	9618.5	11390.6	15497.2	14512.8	13464.2	15168.8	15151.9	11614.2
12942.0	15333.8	9256.2	11486.6	16246.8	14280.1	13286.4	15425.4	15929.9	12008.0
12574.0	14828.0	9922.5	10510.4	17103.6	14830.6	13364.0	16194.8	16624.1	10913.4
12177.5	15171.8	10934.7	9347.1	17767.5	15011.7	13850.9	15403.4	16675.8	10240.2
12538.1	14762.2	10851.6	9829.7	15450.1	15345.9	14422.9	15245.6	15990.9	10126.9
12990.8	14297.7	11252.3	10954.6	15446.2	14484.9	13712.5	14454.4	14956.8	10012.7
13005.8	14594.5	11626.3	10709.8	14943.3	14595.1	13998.2	15773.7	14410.2	10528.1
13546.6	14292.2	10608.0	10110.4	14914.5	14880.5	13371.0	15183.8	14425.0	11066.3
13935.2	14143.3	10536.3	10960.4	14827.9	15543.2	13459.0	15549.2	13872.5	12129.8
13572.2	14161.5	10407.5	11490.5	15094.7	15565.0	14437.5	15126.2	13610.0	12105.3
13130.3	14979.1	10176.8	10828.3	15563.1	15698.9	13987.9	15354.5	13467.9	12256.8
12804.2	14391.6	10044.2	11001.7	14528.5	16128.7	15127.0	15318.9	13107.9	12431.0
13101.0	15018.4	10447.9	11954.2	14495.6	15155.8	13900.8	15369.2	13261.4	10039.1
13415.1	15412.1	9702.7	12497.6	14784.2	14946.4	13343.9	15249.5	12570.8	10664.3
13421.9	15769.0	12287.7	11716.5	14954.3	15161.8	12217.0	15482.2	13056.0	10984.8
13912.2	15923.2	11667.6	10983.6	15289.9	14272.0	12444.9	15145.8	13865.7	11032.8
14250.7	15955.3	11682.9	10052.4	16747.5	13605.4	12448.7	14615.5	14224.2	12506.1
14436.6	16398.8	11837.7	10431.2	16181.1	13865.7	12806.1	14827.7	13976.0	12801.2
13632.8	15881.7	12146.5	10551.5	14612.4	14274.3	13028.6	14902.3	14361.7	12619.1
12079.9	15365.5	11884.9	11915.1	15557.5	15322.8	13288.0	15207.0	13919.2	12083.4
12040.5	15201.6	11845.9	11013.1	15612.4	16904.8	12193.9	15582.0	12900.6	11118.2
11983.3	14673.0	11723.7	10794.1	16698.5	17261.5	11938.8	15494.3	12630.8	10524.4
11158.7	13760.1	10066.1	11341.4	16291.3	17502.1	12598.8	14941.2	14896.7	11584.7
12453.9	14246.0	9665.7	10737.3	16739.8	17375.3	12579.3	14232.2	15476.5	12650.8
14480.1	13869.5	11274.8	11015.7	16250.3	16909.7	12164.9	14349.9	15476.9	12813.9
13989.0	13437.2	11939.5	10988.4	16742.1	16214.5	12209.8	14670.0	15892.5	13100.3
14298.3	13624.5	10967.5	12783.2	16392.3	14766.5	10694.7	14780.6	14777.5	12682.0
13993.3	15112.9	10780.6	11519.0	15911.0	13955.4	10894.6	16059.7	13783.6	12927.1
13219.2	13457.1	11199.4	9652.4	15788.3	13846.8	10988.1	16935.9	13840.2	12149.2
12931.1	13294.2	11733.8	8803.1	16393.6	13495.3	11014.2	16862.9	14026.1	11324.3
12324.7	13557.7	11904.0	8657.2	17350.6	13793.3	12972.8	16396.1	13605.3	11539.4
12435.0	14196.7	11952.0	8289.6	17860.5	14415.3	12444.6	16787.8	13259.9	11343.1
12864.0	14176.9	11574.1	9115.9	18191.2	14298.0	12123.4	15832.5	12947.3	11525.5
13754.1	15810.3	12219.9	10027.9	17519.2	14603.9	11619.8	14551.5	13455.0	12225.7
13036.7	16853.6	11290.6	9754.4	18111.6	14580.6	11877.5	14036.9	12971.9	13320.3
15330.0	17481.0	9921.2	11888.6	17427.9	14129.9	13241.8	14225.7	13430.9	14370.7
15012.3	17870.8	9826.9	11547.0	16815.0	12963.7	15321.1	13966.7	13583.0	13560.4
14785.6	17280.7	11211.0	11938.5	16796.6	13569.5	15329.8	13372.5	13738.6	12941.5
14317.7	16909.5	10654.3	11519.8	16085.8	14035.5	15166.5	14057.7	12913.3	13099.0
14306.0	16526.8	11230.2	11125.8	16150.6	13329.6	14879.4	14833.4	14148.4	13390.2
14302.4	16361.3	12486.7	10754.8	17464.3	14816.9	15231.2	15189.5	14075.7	12328.5
14826.3	16627.1	12129.2	10878.0	18469.6	14512.4	14446.1	14822.2	14144.4	12425.0
14420.0	15895.9	10880.2	9807.8	17999.0	14667.1	15092.4	14687.6	14876.4	11999.7
15153.3	16358.3	11418.7	10411.8	18649.0	13850.2	15568.9	14099.2	15123.7	11749.0
14822.1	16156.6	11085.0	10271.3	17211.4	13716.6	15170.9	15104.3	14522.3	11344.8
14874.4	16635.1	11140.6	10577.5	17010.4	14142.8	14665.9	14125.4	14488.2	11859.0
15228.7	16665.2	11747.5	9425.4	16820.1	14538.7	13102.9	14751.8	15014.7	11779.5
15409.8	17302.4	12164.6	8984.2	17186.2	14902.9	13225.7	13637.5	14848.4	11445.6
15755.0	16722.3	11447.6	12013.6	16781.5	15411.2	13064.3	13717.7	15276.0	12424.5
15017.0	17181.8	10497.5	11447.7	16603.8	15050.0	13327.4	13696.6	14701.4	11795.7
14670.8	16501.6	9795.8	11616.3	15687.7	15181.7	11737.1	14007.9	14668.6	10923.1
14673.1	16069.8	9068.9	11760.1	15227.3	14813.2	13386.6	13601.3	16397.3	10475.4
14630.4	15672.1	9477.0	11912.6	13820.9	14725.3	13274.3	13747.5	15767.8	11211.7
15128.3	15148.5	9733.3	12050.6	14708.2	14526.2	14816.9	13697.6	15209.3	11737.7
14635.8	14739.4	10262.8	12486.9	14821.7	15408.5	15144.9	14002.4	15957.8	12086.9
15251.1	13973.4	9986.9	12605.6	15594.0	14849.5	15024.7	14635.1	15842.2	12310.9
15141.4	13817.4	10189.9	11838.9	16604.7	14698.0	13730.6	15543.9	14806.5	13323.3
15430.1	13569.2	10527.9	11493.4	18254.8	14575.5	12915.1	16175.1	14133.7	12596.9
15777.2	13909.8	10242.6	11620.4	17817.5	14130.2	12327.3	16604.1	14254.8	12532.9
15710.2	15458.3	9675.6	11401.0	17267.9	14326.3	11767.1	16240.5	13825.4	12249.6
15310.6	16341.1	10034.9	11931.6	17189.2	14123.3	12203.6	14427.2	14434.4	12201.9
14841.1	16271.4	9077.1	12406.3	17667.0	14715.7	12583.8	14143.3	14523.2	11525.7
14902.0	16505.7	8836.6	12954.4	17307.0	14555.8	13302.0	13852.8	15125.7	11988.7
14599.7	16177.8	8541.0	12751.0	17599.8	14160.6	13662.3	13435.3	14919.8	12101.0
14983.1	15349.1	9392.1	12619.2	16774.5	14499.1	13351.1	13512.5	15568.5	12939.7
14505.3	14400.8	8788.6	12021.6	16914.7	12841.6	14063.8	14633.5	14773.9	13834.4
15573.8	14022.5	9561.8	12292.0	16849.1	12070.9	14421.2	14954.5	14344.2	14112.0
15087.6	12171.4	9442.2	11881.8	16726.8	11466.9	14608.5	14642.5	14226.9	13742.2
14992.4	14543.7	8506.2	11276.4	17441.0	15167.0	14477.8	14224.6	14774.0	13267.0
14238.3	14380.1	10760.2	10838.6	18191.0	14145.0	12620.6	14430.7	14451.1	13609.9
13806.7	14319.8	11142.6	10893.3	18835.3	13897.7	13070.8	14583.1	14981.4	13532.5
13570.1	13961.7	10744.8	11184.4	18515.4	14552.3	12545.6	14792.7	14989.0	13454.6
14625.5	13825.0	10990.9	11299.4	17968.1	14902.0	11629.1	14656.2	14845.9	14021.0
14398.6	13968.0	10817.0	11783.8	17853.5	14244.2	11277.1	15117.7	14306.1	14010.5
14734.2	14498.6	10012.5	12164.3	17883.6	14476.6	12291.7	15411.0	14567.8	13669.9
15509.5	15547.4	10360.4	12014.3	17617.6	15335.6	11682.0	15522.9	14597.6	13696.5
15062.9	15742.1	10153.6	11702.1	17476.8	14878.4	11803.7	14179.2	14722.8	14163.6
15268.7	16404.9	10235.8	11736.7	17313.6	14806.7	13709.3	13899.0	14616.1	14054.4
15198.4	16624.6	10745.5	12067.2	16667.8	14879.9	13656.3	14677.0	14936.9	14065.3
15273.5	16059.5	10136.1	13058.5	16597.5	15097.5	14335.4	14961.7	14207.4	13567.3
15084.8	15112.9	9017.9	13167.7	16181.6	15129.6	14720.2	15092.2	13938.5	12819.0
15221.8	16035.8	9358.2	13105.7	16466.1	15195.7	14402.2	15259.1	14019.3	13390.5
13796.9	14873.5	8500.3	13506.9	16778.4	15172.4	14749.0	15019.7	13510.8	12927.3
13931.7	14845.5	7984.6	12553.1	16859.5	15454.4	14915.3	15361.6	12720.8	13150.7
14453.9	14391.6	8975.9	11839.8	16388.8	15110.8	15874.7	14728.5	13396.3	13252.7
14500.9	15127.4	9844.0	12335.8	15964.4	15846.4	15679.9	14996.9	13160.4	12789.0
15136.1	14049.7	9745.9	12650.2	15490.6	15573.3	15904.0	15822.5	13428.2	12948.1
15214.1	15340.4	10367.6	12738.0	15898.2	15362.5	15810.2	15831.3	13682.0	12625.7
14753.6	15269.5	10813.5	12888.2	16744.8	15064.7	15944.0	14712.0	15134.5	13222.1
15127.5	15913.5	10491.3	13254.8	16321.3	15322.1	14897.8	15232.2	14827.7	12714.4
14655.0	15236.3	11950.4	12779.3	15141.7	14711.9	14706.5	14684.9	14588.5	12994.2
14615.6	14109.2	12408.9	12582.6	16104.3	14640.0	13066.7	14671.8	13983.6	12623.5
13875.7	12437.9	13027.4	12482.5	15937.8	14902.3	13151.3	14162.5	14101.7	11822.2
14325.7	12911.2	11970.2	12261.7	15847.5	15093.9	13353.2	13741.8	14035.2	10963.1
14205.3	13472.5	11909.5	11954.8	16564.3	15211.4	13453.4	13799.1	14577.2	9831.7
14175.7	13354.0	11288.3	11894.4	17142.0	14874.9	13417.0	14234.1	14291.2	10007.3
14759.9	14929.7	11237.4	12004.4	18364.4	14722.3	14919.1	14253.2	14542.8	11748.6
15387.0	15180.6	11738.6	12226.4	18088.8	15552.8	14508.7	13953.6	14031.8	11994.0
14830.9	15115.9	12348.5	13086.0	17113.9	14508.4	13500.3	14875.9	13352.1	12394.9
14585.4	14867.1	12321.9	12514.3	17067.0	15341.8	13617.8	14826.9	13857.0	13112.9
14761.8	14830.1	13165.6	12815.9	17623.6	14435.9	13235.3	15174.8	14544.3	13157.5
13931.5	14089.7	13685.0	12610.4	17208.2	15392.5	13764.5	14796.1	14112.8	12354.8
14911.7	14433.0	13506.5	12341.7	17794.1	15428.5	14407.4	15693.6	13598.0	12031.2
15554.3	14582.8	12955.5	12485.8	18626.0	16215.2	13989.3	15974.0	13878.0	12108.1
14862.2	14933.5	12447.5	12868.4	16671.9	16268.8	12927.6	17088.5	13211.0	12280.0
14453.0	14991.9	11772.1	13056.9	16313.7	16616.6	13175.8	16973.2	13016.1	13216.3
14652.1	15511.9	12004.3	13389.5	18156.0	17350.6	13433.6	17439.2	14001.8	13903.4
14464.0	15202.1	12048.5	12753.0	18213.8	17155.4	13119.7	17157.9	13521.7	13715.8
14149.7	15091.9	11390.7	12915.9	18342.9	17399.3	12420.3	16880.5	13501.2	13739.9
14568.5	14345.1	11275.6	13244.6	18884.4	17384.3	13211.5	16575.0	13258.6	13557.1
14594.7	14843.7	10003.7	12377.0	18488.0	17129.1	12091.1	15576.3	13046.6	13225.1
14581.2	14641.0	9966.6	12307.4	17958.9	16424.1	12840.0	15348.0	13096.0	13072.0
14230.4	14504.8	11296.8	12568.5	17735.0	15870.8	12627.4	14812.4	14484.7	13158.6
15007.2	14167.8	9589.2	12491.5	17517.8	14682.3	13850.3	14664.7	14112.5	13803.9
14589.3	14451.1	8253.8	12185.4	17978.8	14456.6	14126.5	14235.3	13545.0	12995.1
14345.8	14451.0	7530.4	12288.3	18264.0	14301.7	15291.4	15661.8	13501.6	12613.2
14758.5	14860.7	7378.2	12495.9	18712.3	14873.0	15915.0	15857.0	13189.2	12161.5
15373.5	15232.2	6986.2	12118.3	18491.1	15297.5	15636.3	16654.6	13566.0	12507.5
15131.5	15734.3	8919.3	11591.8	18709.9	15600.2	14968.8	15188.4	12714.9	12315.8
14881.2	15239.0	9220.2	12225.2	18658.6	16561.3	14235.5	15385.9	12931.6	12997.3
14421.0	15294.0	10308.4	12238.5	18397.2	16730.2	13223.4	14290.7	13003.5	13122.6
14559.0	15070.4	10958.9	11534.8	18119.5	15738.2	12281.5	14451.0	13646.8	13048.4
14280.8	15076.6	11143.9	12333.9	17999.8	16278.4	13140.7	13183.7	13457.1	13595.1
14542.1	15408.1	10989.2	12634.5	17576.4	16550.9	13324.5	14151.5	14563.1	13829.3
15422.5	15432.2	10646.8	11736.2	17599.4	16315.3	13167.7	14712.3	14629.4	14108.4
16344.0	13578.9	11866.9	11795.8	16847.4	16399.8	13691.3	15321.9	14948.8	14033.8
16578.0	13153.5	10245.1	12426.6	17075.3	16347.4	13530.4	15245.7	14203.5	15076.1
16769.8	13616.2	8900.3	12034.2	17042.2	16034.7	13400.3	15969.4	14122.6	14725.9
16443.5	13397.7	9460.6	11985.6	17093.3	15655.4	13712.9	16018.9	13768.6	14800.0
15918.3	13144.7	9776.2	12473.5	17972.2	16036.7	14336.3	15846.5	13815.4	14475.4
16182.2	15073.6	9452.0	12894.4	18298.7	16176.5	15044.7	15894.4	14892.8	14550.6
16072.6	15124.4	10346.9	12264.0	18365.4	16343.7	15335.5	15601.4	14722.2	13882.0
16736.0	15120.1	10005.8	12150.4	18192.2	16108.0	15016.9	15910.2	14926.0	14290.1
16539.0	15518.1	9958.0	12223.8	18121.0	16739.9	13399.5	16403.4	15256.5	14140.2
16439.9	15885.7	9443.0	12067.6	17940.8	16499.3	13227.7	15882.6	14502.4	14888.6
16303.8	14988.0	8955.5	12048.5	17659.6	16575.1	10764.6	15594.4	14250.4	14729.3
15930.8	15337.4	8212.2	11963.8	17404.8	16694.6	11011.0	16338.7	14287.5	15297.1
15663.2	15458.4	8810.7	12795.8	17254.9	16741.3	10309.9	15798.9	13094.0	14417.9
16240.4	14814.4	8247.6	12645.3	17151.3	16592.4	10862.3	15750.5	13834.9	14429.2
15273.9	14537.1	8774.1	12580.8	16832.0	16532.3	13109.8	16203.7	14024.5	13769.4
15430.8	15022.2	7764.1	12255.7	17090.1	15857.4	14772.5	16031.0	13751.5	13524.4
15903.1	14055.8	7577.9	12324.8	17460.4	16164.0	15274.3	15894.3	13002.0	13282.5
15588.0	13505.9	7274.6	11872.9	17606.2	15852.7	15467.2	15640.7	12552.6	12879.9
14665.9	15041.2	7876.2	11894.2	17696.4	15603.6	15689.3	15137.8	12370.9	13018.5
14749.7	13737.4	8266.9	12031.0	17147.3	15634.5	15326.6	13647.9	13365.1	12108.4
16042.8	13731.1	9596.0	12279.0	17104.2	16407.7	15266.3	13860.3	14067.7	12220.0
15012.1	13641.5	10171.5	12319.8	16989.8	16116.1	13759.3	13673.9	14165.7	12620.0
14532.9	13898.9	10499.8	11967.2	16701.9	16335.0	13828.6	13320.2	14848.1	12889.1
15550.8	13976.8	10348.4	11831.0	16732.0	16365.1	14569.5	13950.6	14125.7	11780.2
16221.3	15181.2	10577.1	12177.2	17019.4	16263.1	13900.0	14723.4	13050.1	13137.9
16377.1	14831.3	9934.1	12049.1	17740.3	16048.4	13608.3	14188.4	13203.7	13233.8
16747.1	15115.4	9502.0	12169.0	17825.4	16249.1	13558.9	14620.9	12952.0	14070.0
15801.7	14395.3	9343.6	12668.8	17825.0	16069.0	14065.2	14675.8	12515.8	13800.8
15378.9	16018.1	9289.7	13279.0	17701.3	16365.6	13178.2	14595.3	12389.5	12941.4
15434.0	14614.1	10279.5	12732.4	17969.0	16224.4	14483.8	14303.0	13850.3	12905.7
14840.3	13892.3	10079.4	12421.9	17797.8	16000.7	13713.7	14555.9	13169.2	12265.6
14340.1	14573.2	9790.6	12724.4	17390.4	15895.7	13625.6	15233.7	14352.3	12551.3
15382.2	13652.1	10248.7	12787.9	17854.9	16065.4	13289.0	14289.0	14095.3	12533.2
15818.0	13440.7	9450.6	12286.5	17838.5	15844.9	13721.0	14136.2	13867.5	13195.2
15718.2	15117.1	8006.8	12610.3	16845.2	15976.0	13549.4	14222.9	14047.0	12424.3
16057.0	15720.0	8950.4	12720.5	17071.7	16147.7	13483.7	16279.1	14789.8	12685.2
16333.8	15560.9	8016.5	12428.0	17496.9	16357.6	13053.0	16322.5	14269.1	12130.7
15991.0	15249.0	7924.9	11867.0	17359.8	15834.5	12733.9	15920.3	14710.1	12790.8
17099.5	15449.8	8185.9	11961.4	18044.7	16526.4	13276.8	15881.3	14533.0	12069.4
16890.0	14702.4	9286.3	12072.4	18926.4	16755.0	14243.2	15047.0	14796.3	12513.1
16606.3	14482.8	10132.2	12270.7	18649.4	16900.9	14973.1	15757.5	14311.9	12724.9
16381.0	15221.6	9708.0	12467.0	18222.8	16518.3	15572.5	15124.3	14216.2	12895.7
16532.5	15528.0	10753.8	13073.6	18688.0	17454.1	14160.1	15349.8	14141.5	12078.6
16031.3	15571.9	11946.6	13537.8	18431.3	17528.9	13154.7	15032.4	14324.4	12403.7
16214.8	16019.9	9927.0	14019.2	18396.8	18040.5	14315.0	14650.6	14367.4	13285.1
16759.5	16159.9	10817.0	13968.2	18244.6	17603.0	13616.7	14435.6	14354.6	13205.9
16931.2	15948.1	11429.4	13906.7	17124.6	17921.5	14019.5	14621.9	14358.5	13590.8
16980.7	16165.4	11140.0	13877.1	17368.7	17485.8	14366.5	14874.1	13349.2	13660.3
18158.6	15507.6	10364.0	13447.7	17142.6	17827.0	15611.3	14186.7	12786.4	13863.0
18137.4	15424.6	11701.6	12458.3	16939.6	17391.6	15143.5	15226.0	13108.8	13115.9
17532.9	15171.7	11513.0	12261.1	17327.8	17585.3	14859.4	14304.5	13788.6	13185.0
17038.7	14546.5	11121.8	12011.7	17784.8	17486.1	14410.5	14776.2	13178.5	12776.2
17082.3	15641.9	11661.0	11263.9	17608.9	17820.7	14472.0	14670.3	14376.2	13354.4
16792.9	15129.5	12449.6	11342.1	18270.9	17814.3	13137.5	15271.3	14211.7	13072.3
17284.0	14956.3	12088.6	11949.0	18368.7	17751.5	13683.0	14038.8	14140.0	12882.2
17050.1	15995.4	12679.0	11895.6	18205.2	17753.4	13779.8	15794.3	13295.6	13296.8
17238.8	16657.0	13554.4	11827.6	18337.5	18014.6	13092.7	15233.5	13824.7	13326.9
16903.4	16562.8	13205.0	12426.0	18195.2	17828.8	12822.1	14032.5	12556.1	13201.4
16797.2	16571.0	13487.0	12599.8	17832.6	17937.9	14052.2	13949.4	13156.9	13170.9
16281.4	16369.3	13482.0	11691.9	17264.5	18263.6	14226.1	14022.6	13333.1	13399.4
16627.6	16070.0	13151.7	11772.8	17682.6	18127.6	13777.7	14698.7	12828.5	13189.5
16614.5	16320.3	12009.2	11461.9	17777.0	18178.5	14437.2	14387.3	13612.9	12691.9
16670.3	15639.8	10768.0	11864.9	17859.9	17933.5	13980.0	15263.6	14024.5	12227.1
16735.2	15279.8	10123.2	12140.2	17829.5	17776.1	13593.5	16315.3	13765.4	11875.6
16905.4	14155.1	10137.7	11694.0	19011.1	16552.4	13540.5	16619.7	14203.5	11170.6
16573.2	15236.4	11746.6	11611.1	18787.5	16245.0	12859.5	16353.0	14889.6	10444.8
16085.0	15293.0	11165.8	12726.8	18819.3	15867.4	11654.7	16477.0	14436.6	10871.3
15904.2	15740.0	11353.1	13324.4	19086.2	16337.5	13449.8	16351.7	13581.0	11106.6
16030.0	16047.5	11628.3	13186.1	19224.8	16072.4	13806.1	17317.6	12429.8	11425.7
15939.1	16988.1	11334.7	13418.3	19247.9	17285.1	13269.2	16557.6	12462.8	13808.6
15517.3	16521.1	11684.1	13678.6	19251.9	17753.3	13972.9	15961.1	12125.5	13973.9
15816.5	16734.8	12442.1	12823.9	19003.8	17806.3	15045.5	15074.6	12302.8	13601.8
15849.4	16516.5	12641.3	12217.0	19139.9	17262.4	14012.1	14501.8	13920.5	13444.4
15782.3	16034.9	12405.5	12533.6	18227.7	17197.6	13089.7	13269.7	13875.6	12990.9
15657.0	16056.6	12547.0	12317.6	18113.0	16835.6	12249.1	13254.9	13248.4	14581.8
16011.0	15579.3	12293.3	12000.8	17944.2	17560.9	11999.9	13754.9	12751.5	13466.7
16271.6	15011.2	12633.0	12549.0	17957.1	17115.2	11457.3	14950.7	13422.5	12988.1
16316.9	14873.0	12183.5	13360.8	17138.7	17401.3	11960.6	14228.0	14099.9	13230.8
16147.2	15825.9	12787.0	13342.5	17608.7	16822.5	13052.1	12990.9	13718.7	12342.7
16537.8	15810.5	11913.1	13170.8	16999.8	16152.5	13400.2	13687.7	14165.2	11310.8
16581.2	16376.4	11422.0	13438.6	17289.5	16371.0	13778.2	13582.5	13878.5	11481.1
16776.1	16131.4	10449.3	13480.0	17221.7	16629.5	13602.9	13272.6	13773.6	11313.1
16840.0	15998.7	11039.7	13196.0	17197.3	16808.8	13445.4	14170.4	12863.1	14082.0
16366.7	15704.5	12631.3	12752.9	17538.0	16892.9	12081.2	14890.2	12871.8	14448.3
16341.0	15918.1	12375.0	13290.8	17404.5	16836.4	12071.7	14283.7	12729.8	14326.8
15449.6	14933.3	12251.8	13232.0	17383.2	16112.8	11414.0	14579.3	13236.9	14159.3
15095.0	15774.4	11749.3	12705.8	17641.7	15664.6	11993.7	14300.4	12521.3	13867.8
14681.3	15807.3	12663.9	12841.7	17982.6	14760.0	13738.7	13994.9	13208.8	13048.5
15173.1	15268.6	12720.2	13234.2	18078.7	14959.9	14402.0	14585.2	13195.1	12291.0
15881.4	14667.1	12669.0	13054.1	18384.6	15032.6	14396.1	14590.5	12987.9	12867.1
16274.2	15208.7	12881.3	13022.4	18479.8	15825.8	15204.4	14066.3	13439.3	12251.3
16733.8	13294.2	11997.9	12993.6	18254.8	16259.5	14982.8	13870.1	13681.1	11748.4
16236.1	12826.1	11335.6	12626.2	18180.9	16941.3	14705.2	13675.6	14230.8	11642.9
15740.7	14449.2	11010.3	12291.3	18039.8	15982.9	13949.3	14322.7	14329.8	11810.4
