# Supplementary material for: Iterative improvement in the automatic modular design of robot swarms
Source: PeerJ Comput Sci. 2020 Dec 7;6:e322. doi: 10.7717/peerj-cs.322 (PMC7924708; doi:10.7717/peerj-cs.322)
Supplement: Supplemental Information 1 — Data sorted in directories by budget and design method. Each folder contains the file controller.txt containing a textual representation of the instances of control software generated for the configuration described by the folders. The file scores.csv contains a comma separated list with the performances of each instance of control software. [file peerj-cs-06-322-s001.zip › experiments_12_5k/FSM_AAC_irace/controller.txt]

 --nstates 4 --s0 2 --n0 3 --n0x0 0 --c0x0 0 --p0x0 0.19 --n0x1 2 --c0x1 1 --p0x1 0.61 --n0x2 1 --c0x2 0 --p0x2 0.62 --s1 3 --n1 2 --n1x0 1 --c1x0 5 --p1x0 0.71 --n1x1 2 --c1x1 5 --p1x1 0.92 --s2 4 --att2 1.52 --n2 4 --n2x0 1 --c2x0 2 --p2x0 0.32 --n2x1 2 --c2x1 2 --p2x1 0.12 --n2x2 0 --c2x2 2 --p2x2 0.37 --n2x3 0 --c2x3 3 --p2x3 10 --w2x3 8.32 --s3 4 --att3 2.33 --n3 3 --n3x0 1 --c3x0 2 --p3x0 0.54 --n3x1 1 --c3x1 2 --p3x1 0.68 --n3x2 0 --c3x2 1 --p3x2 0.33
--nstates 4 --s0 0 --rwm0 99 --n0 3 --n0x0 0 --c0x0 4 --p0x0 10 --w0x0 12.28 --n0x1 1 --c0x1 0 --p0x1 0.87 --n0x2 0 --c0x2 5 --p0x2 0.55 --s1 4 --att1 3.05 --n1 4 --n1x0 1 --c1x0 3 --p1x0 7 --w1x0 11.42 --n1x1 2 --c1x1 0 --p1x1 0.04 --n1x2 2 --c1x2 1 --p1x2 0.23 --n1x3 2 --c1x3 4 --p1x3 9 --w1x3 17.64 --s2 1 --n2 1 --n2x0 2 --c2x0 2 --p2x0 0.2 --s3 0 --rwm3 5 --n3 4 --n3x0 1 --c3x0 5 --p3x0 0.52 --n3x1 0 --c3x1 4 --p3x1 7 --w3x1 8.13 --n3x2 2 --c3x2 3 --p3x2 5 --w3x2 8.5 --n3x3 0 --c3x3 5 --p3x3 0.66
--nstates 4 --s0 0 --rwm0 40 --n0 4 --n0x0 0 --c0x0 3 --p0x0 5 --w0x0 12.02 --n0x1 2 --c0x1 0 --p0x1 0.63 --n0x2 1 --c0x2 0 --p0x2 0.15 --n0x3 0 --c0x3 1 --p0x3 0.98 --s1 0 --rwm1 57 --n1 3 --n1x0 1 --c1x0 2 --p1x0 0.73 --n1x1 1 --c1x1 0 --p1x1 0.32 --n1x2 0 --c1x2 5 --p1x2 0.39 --s2 1 --n2 2 --n2x0 2 --c2x0 2 --p2x0 0.3 --n2x1 1 --c2x1 2 --p2x1 0.34 --s3 4 --att3 3.23 --n3 4 --n3x0 0 --c3x0 0 --p3x0 0.11 --n3x1 1 --c3x1 4 --p3x1 2 --w3x1 14.05 --n3x2 1 --c3x2 1 --p3x2 0.15 --n3x3 1 --c3x3 0 --p3x3 0.44
--nstates 4 --s0 0 --rwm0 54 --n0 3 --n0x0 0 --c0x0 0 --p0x0 0.72 --n0x1 0 --c0x1 0 --p0x1 0.01 --n0x2 1 --c0x2 5 --p0x2 0.11 --s1 1 --n1 2 --n1x0 2 --c1x0 3 --p1x0 10 --w1x0 8.8 --n1x1 0 --c1x1 2 --p1x1 0.96 --s2 2 --n2 2 --n2x0 0 --c2x0 4 --p2x0 4 --w2x0 1.15 --n2x1 0 --c2x1 1 --p2x1 0.42 --s3 1 --n3 2 --n3x0 1 --c3x0 1 --p3x0 0.81 --n3x1 1 --c3x1 0 --p3x1 0.8
--nstates 4 --s0 0 --rwm0 1 --n0 3 --n0x0 1 --c0x0 0 --p0x0 0.73 --n0x1 1 --c0x1 3 --p0x1 7 --w0x1 11.8 --n0x2 2 --c0x2 2 --p0x2 0.7 --s1 2 --n1 2 --n1x0 1 --c1x0 3 --p1x0 6 --w1x0 16.68 --n1x1 0 --c1x1 0 --p1x1 0.23 --s2 1 --n2 1 --n2x0 1 --c2x0 2 --p2x0 0.32 --s3 2 --n3 2 --n3x0 2 --c3x0 4 --p3x0 6 --w3x0 1.93 --n3x1 0 --c3x1 1 --p3x1 0.4
--nstates 4 --s0 4 --att0 4.62 --n0 4 --n0x0 1 --c0x0 0 --p0x0 0.87 --n0x1 2 --c0x1 3 --p0x1 8 --w0x1 2.61 --n0x2 1 --c0x2 0 --p0x2 0.01 --n0x3 1 --c0x3 5 --p0x3 0.66 --s1 1 --n1 2 --n1x0 0 --c1x0 2 --p1x0 0.73 --n1x1 0 --c1x1 2 --p1x1 0.84 --s2 2 --n2 3 --n2x0 0 --c2x0 4 --p2x0 5 --w2x0 13.52 --n2x1 1 --c2x1 2 --p2x1 0.96 --n2x2 1 --c2x2 0 --p2x2 0.49 --s3 0 --rwm3 63 --n3 3 --n3x0 1 --c3x0 5 --p3x0 0.22 --n3x1 0 --c3x1 3 --p3x1 3 --w3x1 11.39 --n3x2 2 --c3x2 2 --p3x2 0.07
--nstates 4 --s0 2 --n0 3 --n0x0 2 --c0x0 0 --p0x0 0.51 --n0x1 2 --c0x1 2 --p0x1 0.15 --n0x2 1 --c0x2 5 --p0x2 0.44 --s1 1 --n1 4 --n1x0 0 --c1x0 1 --p1x0 0.57 --n1x1 1 --c1x1 0 --p1x1 0.13 --n1x2 1 --c1x2 0 --p1x2 0 --n1x3 1 --c1x3 4 --p1x3 5 --w1x3 8.64 --s2 0 --rwm2 14 --n2 4 --n2x0 0 --c2x0 0 --p2x0 0.79 --n2x1 1 --c2x1 4 --p2x1 5 --w2x1 8.36 --n2x2 1 --c2x2 2 --p2x2 0.2 --n2x3 2 --c2x3 0 --p2x3 0.7 --s3 1 --n3 1 --n3x0 2 --c3x0 2 --p3x0 0.74
--nstates 3 --s0 0 --rwm0 4 --n0 3 --n0x0 1 --c0x0 3 --p0x0 5 --w0x0 16.48 --n0x1 1 --c0x1 0 --p0x1 0.65 --n0x2 0 --c0x2 3 --p0x2 2 --w0x2 11.58 --s1 4 --att1 1.26 --n1 4 --n1x0 0 --c1x0 5 --p1x0 0.77 --n1x1 1 --c1x1 0 --p1x1 0.35 --n1x2 1 --c1x2 0 --p1x2 0.8 --n1x3 0 --c1x3 1 --p1x3 0.65 --s2 1 --n2 2 --n2x0 1 --c2x0 2 --p2x0 0.17 --n2x1 1 --c2x1 2 --p2x1 0.56
--nstates 4 --s0 2 --n0 2 --n0x0 0 --c0x0 0 --p0x0 0.3 --n0x1 1 --c0x1 4 --p0x1 2 --w0x1 17.44 --s1 2 --n1 1 --n1x0 1 --c1x0 4 --p1x0 4 --w1x0 4.68 --s2 4 --att2 4.46 --n2 4 --n2x0 2 --c2x0 0 --p2x0 0.38 --n2x1 0 --c2x1 2 --p2x1 0.55 --n2x2 1 --c2x2 2 --p2x2 0.88 --n2x3 1 --c2x3 4 --p2x3 9 --w2x3 13.28 --s3 1 --n3 1 --n3x0 1 --c3x0 2 --p3x0 0.17
--nstates 3 --s0 4 --att0 3.03 --n0 4 --n0x0 0 --c0x0 5 --p0x0 0.4 --n0x1 0 --c0x1 3 --p0x1 8 --w0x1 12.48 --n0x2 1 --c0x2 3 --p0x2 5 --w0x2 6.97 --n0x3 1 --c0x3 0 --p0x3 0.93 --s1 2 --n1 3 --n1x0 1 --c1x0 0 --p1x0 0.45 --n1x1 0 --c1x1 4 --p1x1 8 --w1x1 6.75 --n1x2 0 --c1x2 1 --p1x2 0.67 --s2 3 --n2 2 --n2x0 0 --c2x0 2 --p2x0 0.94 --n2x1 1 --c2x1 5 --p2x1 0.35
