# Supplementary material for: Iterative improvement in the automatic modular design of robot swarms
Source: PeerJ Comput Sci. 2020 Dec 7;6:e322. doi: 10.7717/peerj-cs.322 (PMC7924708; doi:10.7717/peerj-cs.322)
Supplement: Supplemental Information 1 — Data sorted in directories by budget and design method. Each folder contains the file controller.txt containing a textual representation of the instances of control software generated for the configuration described by the folders. The file scores.csv contains a comma separated list with the performances of each instance of control software. [file peerj-cs-06-322-s001.zip › experiments_12_5k/FSM_AAC_irace/scores.csv]

Design	Simulation	Pseudoreality	Reality
	9116.5	3756.6
	11964.2	7967.4
	9484.4	10096.3
	10541.4	9315.9
	12346.9	11273.0
	14076.1	9909.5
	9331.0	10305.2
	11476.0	11188.8
	12243.7	14322.4
	11821.7	8842.8
