# Supplementary material for: Iterative improvement in the automatic modular design of robot swarms
Source: PeerJ Comput Sci. 2020 Dec 7;6:e322. doi: 10.7717/peerj-cs.322 (PMC7924708; doi:10.7717/peerj-cs.322)
Supplement: Supplemental Information 1 — Data sorted in directories by budget and design method. Each folder contains the file controller.txt containing a textual representation of the instances of control software generated for the configuration described by the folders. The file scores.csv contains a comma separated list with the performances of each instance of control software. [file peerj-cs-06-322-s001.zip › experiments_12_5k/FSM_AAC_minimal/controller.txt]

--fsm-config --nstates 4 --s0 4 --att0 2.15 --n0 3 --n0x0 2 --c0x0 4 --w0x0 6.99 --p0x0 2 --n0x1 0 --c0x1 1 --p0x1 0.71 --n0x2 0 --c0x2 2 --p0x2 0.83 --s1 2 --n1 2 --n1x0 1 --c1x0 5 --p1x0 0.80 --n1x1 1 --c1x1 4 --w1x1 14.56 --p1x1 2 --s2 0 --rwm2 70 --n2 4 --n2x0 0 --c2x0 5 --p2x0 0.70 --n2x1 1 --c2x1 3 --w2x1 15.58 --p2x1 4 --n2x2 0 --c2x2 2 --p2x2 1.00 --n2x3 0 --c2x3 1 --p2x3 0.55 --s3 1 --n3 4 --n3x0 1 --c3x0 1 --p3x0 0.16 --n3x1 2 --c3x1 1 --p3x1 1.00 --n3x2 0 --c3x2 2 --p3x2 0.58 --n3x3 2 --c3x3 2 --p3x3 0.03
--fsm-config --nstates 4 --s0 0 --rwm0 3 --n0 1 --n0x0 1 --c0x0 0 --p0x0 0.99 --s1 4 --att1 2.29 --n1 2 --n1x0 0 --c1x0 2 --p1x0 0.07 --n1x1 2 --c1x1 0 --p1x1 0.81 --s2 5 --rep2 1.52 --n2 1 --n2x0 1 --c2x0 1 --p2x0 0.19 --s3 1 --n3 1 --n3x0 1 --c3x0 1 --p3x0 0.37
--fsm-config --nstates 4 --s0 2 --n0 1 --n0x0 2 --c0x0 1 --p0x0 0.70 --s1 0 --rwm1 2 --n1 4 --n1x0 1 --c1x0 0 --p1x0 0.77 --n1x1 0 --c1x1 1 --p1x1 0.37 --n1x2 2 --c1x2 0 --p1x2 0.90 --n1x3 2 --c1x3 3 --w1x3 11.03 --p1x3 3 --s2 1 --n2 1 --n2x0 1 --c2x0 3 --w2x0 19.81 --p2x0 7 --s3 4 --att3 2.40 --n3 1 --n3x0 1 --c3x0 3 --w3x0 19.34 --p3x0 1
--fsm-config --nstates 4 --s0 2 --n0 2 --n0x0 2 --c0x0 4 --w0x0 2.49 --p0x0 6 --n0x1 0 --c0x1 0 --p0x1 0.25 --s1 4 --att1 4.46 --n1 3 --n1x0 1 --c1x0 0 --p1x0 0.72 --n1x1 2 --c1x1 1 --p1x1 0.62 --n1x2 0 --c1x2 5 --p1x2 0.78 --s2 1 --n2 1 --n2x0 1 --c2x0 2 --p2x0 0.88 --s3 0 --rwm3 2 --n3 2 --n3x0 1 --c3x0 0 --p3x0 0.63 --n3x1 1 --c3x1 1 --p3x1 0.19
--fsm-config --nstates 4 --s0 0 --rwm0 47 --n0 3 --n0x0 1 --c0x0 4 --w0x0 19.13 --p0x0 6 --n0x1 0 --c0x1 1 --p0x1 0.58 --n0x2 1 --c0x2 1 --p0x2 0.44 --s1 4 --att1 3.55 --n1 4 --n1x0 2 --c1x0 0 --p1x0 0.93 --n1x1 1 --c1x1 4 --w1x1 8.23 --p1x1 1 --n1x2 2 --c1x2 2 --p1x2 0.27 --n1x3 1 --c1x3 3 --w1x3 1.30 --p1x3 9 --s2 0 --rwm2 11 --n2 3 --n2x0 0 --c2x0 1 --p2x0 0.90 --n2x1 0 --c2x1 0 --p2x1 0.24 --n2x2 2 --c2x2 0 --p2x2 0.35 --s3 1 --n3 1 --n3x0 0 --c3x0 2 --p3x0 0.25
--fsm-config --nstates 3 --s0 2 --n0 2 --n0x0 1 --c0x0 5 --p0x0 0.86 --n0x1 1 --c0x1 2 --p0x1 0.71 --s1 5 --rep1 1.46 --n1 1 --n1x0 1 --c1x0 1 --p1x0 0.40 --s2 4 --att2 2.71 --n2 3 --n2x0 0 --c2x0 3 --w2x0 1.91 --p2x0 2 --n2x1 1 --c2x1 0 --p2x1 0.54 --n2x2 0 --c2x2 1 --p2x2 0.05
--fsm-config --nstates 4 --s0 2 --n0 1 --n0x0 0 --c0x0 0 --p0x0 0.53 --s1 1 --n1 2 --n1x0 1 --c1x0 0 --p1x0 0.85 --n1x1 2 --c1x1 2 --p1x1 0.85 --s2 2 --n2 2 --n2x0 1 --c2x0 4 --w2x0 1.62 --p2x0 6 --n2x1 1 --c2x1 5 --p2x1 0.01 --s3 3 --n3 1 --n3x0 0 --c3x0 3 --w3x0 15.30 --p3x0 7
--fsm-config --nstates 4 --s0 2 --n0 1 --n0x0 1 --c0x0 5 --p0x0 0.89 --s1 1 --n1 1 --n1x0 2 --c1x0 2 --p1x0 0.53 --s2 4 --att2 1.69 --n2 2 --n2x0 1 --c2x0 0 --p2x0 0.71 --n2x1 0 --c2x1 4 --w2x1 8.73 --p2x1 6 --s3 2 --n3 1 --n3x0 1 --c3x0 3 --w3x0 7.34 --p3x0 4
--fsm-config --nstates 4 --s0 3 --n0 4 --n0x0 2 --c0x0 2 --p0x0 0.83 --n0x1 1 --c0x1 5 --p0x1 0.57 --n0x2 2 --c0x2 1 --p0x2 0.34 --n0x3 0 --c0x3 0 --p0x3 0.19 --s1 0 --rwm1 17 --n1 4 --n1x0 2 --c1x0 3 --w1x0 1.49 --p1x0 1 --n1x1 0 --c1x1 4 --w1x1 7.71 --p1x1 7 --n1x2 0 --c1x2 3 --w1x2 16.89 --p1x2 10 --n1x3 2 --c1x3 2 --p1x3 0.64 --s2 4 --att2 3.87 --n2 3 --n2x0 2 --c2x0 5 --p2x0 0.06 --n2x1 1 --c2x1 0 --p2x1 0.83 --n2x2 2 --c2x2 3 --w2x2 3.41 --p2x2 5 --s3 2 --n3 3 --n3x0 2 --c3x0 5 --p3x0 0.14 --n3x1 0 --c3x1 0 --p3x1 0.47 --n3x2 0 --c3x2 2 --p3x2 0.10
--fsm-config --nstates 4 --s0 2 --n0 3 --n0x0 0 --c0x0 0 --p0x0 0.79 --n0x1 1 --c0x1 5 --p0x1 0.77 --n0x2 1 --c0x2 4 --w0x2 11.76 --p0x2 8 --s1 2 --n1 3 --n1x0 2 --c1x0 5 --p1x0 0.74 --n1x1 0 --c1x1 2 --p1x1 0.68 --n1x2 2 --c1x2 0 --p1x2 0.29 --s2 4 --att2 3.79 --n2 1 --n2x0 0 --c2x0 4 --w2x0 12.38 --p2x0 8 --s3 1 --n3 2 --n3x0 1 --c3x0 0 --p3x0 0.05 --n3x1 1 --c3x1 2 --p3x1 0.59
