# Supplementary material for: Iterative improvement in the automatic modular design of robot swarms
Source: PeerJ Comput Sci. 2020 Dec 7;6:e322. doi: 10.7717/peerj-cs.322 (PMC7924708; doi:10.7717/peerj-cs.322)
Supplement: Supplemental Information 1 — Data sorted in directories by budget and design method. Each folder contains the file controller.txt containing a textual representation of the instances of control software generated for the configuration described by the folders. The file scores.csv contains a comma separated list with the performances of each instance of control software. [file peerj-cs-06-322-s001.zip › experiments_12_5k/FSM_AAC_minimal/scores.csv]

Design	Simulation	Pseudoreality	Reality
	11566.1	10593.6
	12829.1	11924.5
	16157.6	11052.9
	18159.2	16187.4
	14176.1	14052.7
	9292.9	6094.0
	9821.7	10008.8
	11216.5	12954.7
	8224.9	5677.5
	13100.0	11587.6
