# Supplementary material for: Iterative improvement in the automatic modular design of robot swarms
Source: PeerJ Comput Sci. 2020 Dec 7;6:e322. doi: 10.7717/peerj-cs.322 (PMC7924708; doi:10.7717/peerj-cs.322)
Supplement: Supplemental Information 1 — Data sorted in directories by budget and design method. Each folder contains the file controller.txt containing a textual representation of the instances of control software generated for the configuration described by the folders. The file scores.csv contains a comma separated list with the performances of each instance of control software. [file peerj-cs-06-322-s001.zip › experiments_12_5k/FSM_AAC_minimal/score_development.csv]

1320.0	1680.0	1440.0	1680.0	1080.0	1080.0	1680.0	1320.0	1320.0	2400.0
1080.0	1440.0	1320.0	3477.1	840.0	1402.2	1920.0	1560.0	1200.0	2280.0
1320.0	1200.0	1440.0	3676.3	2656.8	1434.5	4210.3	2870.2	1497.9	2040.0
1200.0	1340.1	1560.0	3633.8	3563.1	1456.2	5174.7	2774.1	1621.5	1920.0
2219.2	1127.1	1800.0	3679.9	3722.6	1348.8	4608.8	2885.6	1607.3	1320.0
1939.1	1103.1	1920.0	2107.2	4391.2	1394.2	6113.6	2834.2	1487.1	1080.0
1972.7	1630.6	2040.0	2094.9	3903.7	1560.0	6222.5	2757.6	1595.1	1200.0
2051.8	1654.5	1800.0	2183.8	3055.1	1461.7	5186.9	2768.8	1342.7	1080.0
2193.3	1689.5	1800.0	2192.2	2237.4	1698.5	3460.7	3275.9	1699.1	840.0
2082.4	1657.1	1320.0	2188.5	1855.0	1818.5	3852.6	3037.1	1459.1	1200.0
2442.1	2802.1	1439.3	2733.4	1612.8	1938.5	5089.5	3147.9	1694.2	1200.0
2218.6	2724.2	1206.1	2056.9	2363.9	1938.5	6222.5	2858.9	1942.7	840.0
2142.8	2380.5	1086.1	1597.6	2260.1	2156.8	6192.5	2714.0	1822.7	960.0
2055.7	4038.0	1979.5	1643.9	2794.3	1800.0	6065.8	2834.6	1342.7	1080.0
2050.1	3493.8	1942.5	1153.8	2599.5	1800.0	5655.6	2865.6	1342.7	1464.0
2252.3	4902.7	2154.1	527.6	2142.9	1560.0	4711.3	2563.3	1109.4	1409.5
997.5	4572.7	2079.6	1386.1	1602.1	1349.1	3691.9	2633.3	882.3	1475.8
1537.2	4231.5	2188.2	1842.1	1392.5	989.1	3507.1	2722.9	1298.8	1513.4
1366.6	5151.7	2253.9	2134.1	2111.9	1362.9	3814.9	2801.7	1366.9	1435.7
1174.2	4721.5	2301.9	1636.1	2663.5	1459.8	5415.5	2966.6	1274.7	1491.6
1345.1	4337.2	2279.1	1525.2	6642.3	1563.5	5661.2	2777.3	1102.3	1481.2
2620.4	4793.4	2385.4	498.7	6121.2	1600.5	6375.2	2843.8	1056.9	1477.6
2544.9	3470.4	2390.6	1415.1	6824.2	1584.2	6275.3	2750.0	910.0	1409.1
2433.9	2937.9	2442.2	2182.5	5760.4	1528.9	6080.2	2588.1	917.1	1431.9
3126.6	4285.4	2449.3	2082.9	6207.5	1635.6	6070.7	2774.2	880.4	1403.5
2410.5	3579.6	2439.7	2633.3	5436.2	1717.5	6197.4	3041.1	1031.6	1442.4
2660.6	2731.8	2380.4	6453.9	5073.2	1653.1	5669.2	2753.9	1085.2	1469.2
2809.3	2822.2	2346.9	5669.7	4991.1	1747.5	4601.4	2554.9	1403.1	1450.8
3087.9	2767.6	2514.9	4016.5	4929.0	1786.2	6546.2	2583.2	1392.2	1507.0
2612.2	1770.7	2537.6	3231.5	4232.3	1950.5	4912.6	2557.6	1500.0	1552.1
2794.3	2518.8	2563.7	5392.1	4866.1	1955.4	4344.6	2958.9	4682.3	1493.3
1873.3	3400.4	2567.5	5191.3	5822.7	1955.9	5110.8	2769.5	4635.4	1450.8
2327.0	3323.2	2486.4	4851.9	5210.6	1944.2	6497.1	3065.4	5929.2	1358.0
3783.6	2908.8	2491.6	4563.0	5735.4	1920.5	6116.1	3288.7	5547.8	1332.1
2700.3	2553.0	2527.5	4002.7	5787.4	1791.2	6711.1	3012.9	6808.3	1743.5
1986.2	1859.6	2489.8	3834.4	4976.1	1731.4	6340.3	2844.9	5902.8	1791.1
3467.7	3863.7	2382.1	3668.1	3984.2	1723.6	4765.9	2937.5	6599.0	1827.9
3724.3	2986.8	2420.6	2754.4	4061.9	1791.8	4249.1	2869.3	4816.4	1843.1
3781.7	2080.8	2274.3	3526.5	3959.1	1711.4	4789.0	2660.8	4152.5	1787.5
3783.9	2498.6	2220.2	2979.2	4060.6	1731.6	4141.1	2826.8	3889.1	1791.3
3921.6	2300.7	2172.7	2507.9	3408.9	1689.7	2584.3	2800.5	3162.1	1920.0
4099.1	3988.0	2145.7	3772.4	4710.7	1642.4	3886.3	3016.4	1678.6	2040.0
4206.9	4455.8	2689.0	4742.8	4419.3	1596.7	4202.6	3034.6	2817.0	2160.0
4106.6	4059.6	6100.1	5600.4	4901.2	1628.3	2744.3	2822.6	3213.8	2040.0
4497.5	4475.1	5931.2	4869.2	4503.6	1753.3	2480.3	2560.0	3592.5	2280.0
4616.0	5385.2	5765.1	4503.3	4149.7	1676.6	3631.8	2524.5	4389.7	1920.0
4557.6	7787.9	5917.4	4425.4	3488.3	1772.9	3693.7	1859.3	5046.1	2040.0
4459.5	6681.2	6631.4	3604.2	4055.3	1780.7	2577.3	1945.9	5265.1	2040.0
4729.4	8582.7	6769.4	3576.7	4105.5	1740.3	2895.3	1844.7	4590.5	2040.0
4541.0	7008.5	6923.3	4737.1	5826.5	1588.7	4674.8	1583.7	3537.6	1560.0
4559.5	6395.7	6906.5	4701.7	6787.3	1593.5	4265.6	2161.6	3213.6	1800.0
4314.5	6456.1	6383.3	4545.2	6284.1	1486.4	4880.6	2588.1	2441.4	1200.0
4025.4	6020.2	6475.5	4804.5	7024.0	1389.5	5428.6	2473.3	2842.7	1438.4
3659.0	4742.2	6522.9	3551.4	6797.7	1817.8	5852.3	2442.1	2827.0	1477.4
4001.8	5558.4	6581.0	6065.1	6252.7	1822.0	5945.9	2549.4	2958.9	1589.3
3697.3	5814.6	6381.3	6379.4	5354.8	1929.0	6420.9	2848.8	3164.7	1499.9
4376.2	5104.3	7044.4	8170.4	5554.8	1910.9	6171.4	2816.6	3911.4	1521.6
4326.6	5067.1	6734.5	6456.9	4000.6	1846.6	6452.4	2716.0	3374.9	1319.1
4321.8	4864.1	6546.9	5881.7	3861.5	1819.6	7755.4	4108.9	4164.3	1080.0
4245.0	5707.4	7254.9	5275.6	4143.4	1777.0	7040.4	3838.3	3624.0	360.0
4251.5	3417.0	7156.5	4487.7	4371.1	1613.5	6931.4	3332.0	3726.0	480.0
4399.6	3587.0	6598.8	4878.3	3383.4	1843.3	6834.1	4684.6	2816.3	442.7
3880.0	2589.8	9190.7	4902.8	5074.5	1723.6	6600.2	5546.8	1598.8	717.4
3887.1	3107.1	9233.4	4498.9	4563.3	1759.9	5651.8	4906.6	785.0	1080.0
3585.2	3008.6	8904.4	5259.2	5020.6	1686.0	5332.0	4660.7	1440.2	1560.0
3905.2	4158.9	8350.1	4488.6	5597.9	1677.1	5220.1	4787.6	2477.7	1728.2
3603.1	3474.4	8203.3	4850.7	5314.4	1511.5	7486.7	4161.8	2466.6	1889.1
3891.7	4508.2	8235.9	5549.5	4539.9	1646.3	7374.1	5226.8	3740.4	2571.5
3540.9	5080.3	8459.4	4766.6	4654.0	1743.2	8415.4	5107.3	3689.3	2365.1
3616.5	6100.6	8630.8	4995.0	4628.3	1827.0	6965.1	5276.7	4930.5	2373.9
2948.1	6682.0	9174.9	5112.4	4871.3	1830.6	6673.7	5234.2	4461.0	2930.9
3662.1	7166.1	8866.9	5045.9	4429.2	1819.0	5913.7	5321.2	8623.7	2904.2
3918.2	5991.8	9215.2	3108.2	5680.7	1753.4	4992.8	4815.7	8194.4	2507.1
4235.6	5060.1	9058.0	2980.5	5783.9	1623.7	5497.4	5087.3	8433.3	2760.2
4670.0	5037.6	9047.2	5335.9	6247.8	1702.1	6039.1	4395.8	8020.2	2837.2
4454.7	4098.3	8385.3	5108.1	5231.0	1678.3	6917.6	3991.0	9595.0	2637.6
4133.7	3382.3	8560.9	5711.9	4366.5	2655.4	6119.1	3654.5	9459.8	2566.4
4112.4	5355.6	8314.1	4767.8	3518.5	2652.2	6570.1	4285.4	9915.4	3678.5
3963.5	6301.4	8072.7	4504.5	3431.4	2978.4	6334.6	5882.7	9650.4	3903.9
3604.4	6781.1	9215.1	3123.4	2282.0	3799.4	8388.0	6179.8	9957.2	3383.0
3817.7	8856.5	9241.3	3443.0	2799.7	4233.0	7441.5	5587.8	9679.1	3285.0
3760.1	11658.3	9554.5	3852.6	5287.0	3606.2	7775.9	6195.4	8978.2	3113.9
3647.3	11722.8	9834.6	4672.1	5173.3	4772.7	6727.8	5591.9	9240.4	2579.8
4283.1	10445.2	10135.8	5309.4	3670.3	4352.9	6016.6	4720.2	9226.5	2206.4
3606.2	9263.8	10481.9	6139.8	4402.6	3939.0	4883.4	4366.6	8597.8	3155.5
4058.2	9786.6	10506.7	6020.3	3893.3	3293.6	4436.3	4448.0	8383.6	3200.6
4210.4	10471.0	10408.8	5349.0	5986.9	2803.8	3637.6	4000.7	7744.4	2692.5
4421.2	10079.6	10136.8	4553.9	5045.0	3061.1	3207.0	4156.0	7837.5	3659.2
4378.9	10122.9	10179.8	5157.0	5632.4	2953.4	4073.2	4411.7	7866.8	3561.6
4872.3	8926.1	9643.8	5668.4	4806.2	2133.0	3142.0	4760.0	9053.1	2628.7
4764.9	9962.2	9264.7	6054.2	2615.6	1624.1	3860.6	6083.7	9316.0	2910.7
5155.9	10140.4	8619.1	5177.1	3715.2	1180.1	3619.8	6152.1	9620.1	2985.2
4950.8	9813.2	9427.1	5255.4	4196.6	1296.6	3586.6	5426.8	9353.1	2349.6
4744.1	9981.9	9427.6	4489.2	4426.0	1958.1	4302.6	5348.2	9764.2	2382.3
4922.0	10609.5	9560.7	3828.7	5321.1	1966.0	4518.3	5512.3	8876.3	2661.8
4423.1	11511.1	9937.0	4461.0	5275.3	2497.8	4373.3	5679.9	8458.3	2705.0
3877.8	10027.6	10028.0	4709.1	6041.0	2533.9	4335.5	5268.0	8216.5	3793.8
3899.9	10572.9	9644.9	4327.0	6016.8	2768.7	4245.9	5256.9	8571.3	3298.0
3880.4	10418.5	9461.2	4335.2	5422.9	3399.7	3087.8	4739.7	9632.5	4107.9
3526.6	8864.3	9758.0	3301.1	5263.3	4377.1	3864.9	4419.7	9351.9	4194.6
6624.3	7010.0	9487.0	2564.0	6687.5	3971.9	4454.3	3450.1	8588.5	4380.1
7339.0	7241.7	9603.9	2999.5	5584.1	4608.4	4960.0	5191.5	7579.2	6040.5
7706.0	8944.7	9994.5	3740.5	5023.8	4185.7	4902.0	5031.7	7675.4	6015.0
8078.0	8998.0	9743.7	3713.1	4567.2	3560.0	6918.1	6248.1	7509.1	6265.2
7751.0	9521.1	9363.8	4816.7	4281.7	3146.9	5304.0	5088.1	7335.7	4813.5
8044.0	10043.9	9210.9	4016.4	3869.8	3225.8	5139.3	5009.4	8631.6	5369.2
7974.6	9864.0	9067.8	5288.7	2918.7	3820.2	4174.3	4593.2	9490.3	4516.8
7624.5	9485.9	8862.2	5377.5	1911.2	5007.1	6658.0	5494.4	9912.2	5390.1
7094.2	7472.7	8901.1	5747.5	1388.7	4554.5	6304.7	4488.0	8958.1	6372.1
7063.1	6822.3	9148.9	4402.4	2321.3	4240.2	6655.7	5320.7	10049.9	5538.6
6890.8	4872.6	8879.0	4617.4	2332.8	4172.9	5180.1	4898.9	10491.8	6858.7
6934.5	4735.1	9053.4	3336.6	3092.4	2577.1	4297.0	5334.1	8746.3	6854.3
7069.2	5556.7	8673.6	2960.1	3262.4	3831.5	3956.7	5677.6	7472.0	6484.1
7744.7	6609.9	8826.3	3349.0	3550.7	4788.5	3236.3	4633.0	7449.9	5520.5
8599.1	6936.7	8968.8	2722.6	3476.2	6493.3	3665.2	4127.2	8926.5	5869.7
7960.7	8929.8	10434.2	3719.4	3139.4	5697.9	3954.1	5332.0	8922.5	5516.8
8028.7	9167.1	10395.1	2375.7	3218.1	6813.2	4870.4	5164.6	8879.9	4276.8
8106.1	7403.6	10246.5	2961.9	4113.7	6855.1	5895.3	5405.0	11128.3	5352.2
7734.6	8717.3	10278.4	2290.5	3105.1	5992.5	5693.5	5693.4	12033.3	5141.9
8624.3	9628.2	10245.7	2354.3	2973.7	4090.2	5373.4	6026.9	9509.3	5980.0
8540.4	9886.4	10081.7	1344.7	3127.6	3561.4	5583.6	6455.5	9302.3	7188.8
8729.7	9743.7	9062.0	2314.3	1774.1	4840.6	4464.8	6405.8	10185.0	7170.3
8776.9	11088.5	8595.6	2905.9	4307.7	5715.1	3889.2	5305.9	9085.3	7010.8
8643.7	10421.3	8321.4	3887.9	3317.9	6210.3	4322.3	5932.0	8240.2	7779.7
8639.3	10555.9	9347.7	4242.8	3675.7	5814.0	3846.2	5899.7	8937.3	6241.6
8775.1	10232.9	9537.4	3964.6	4082.7	4871.0	3482.8	4144.6	9670.3	5545.6
8658.5	8796.7	9734.1	4032.8	6360.9	6671.6	3012.2	6026.1	8407.1	5257.1
8955.3	9715.0	8949.0	3775.1	5466.3	7069.0	2708.2	6938.0	8361.0	6583.1
8938.5	10088.3	8805.1	5131.8	5613.5	7283.8	2575.4	5846.8	7079.8	5949.2
8985.7	10499.7	8674.1	4654.7	7352.4	7427.7	3858.6	5689.0	10393.3	5434.8
9737.7	10770.9	8704.6	4725.5	6339.5	7944.5	4664.9	7360.9	10465.6	4525.3
9575.1	10411.9	8712.3	4378.8	6168.9	6666.8	5557.5	5569.3	10261.7	5518.6
8724.1	9270.4	9067.5	3162.1	5466.8	7090.3	6287.8	6483.0	9588.4	4487.3
8706.2	8890.0	9382.4	2963.8	7320.6	7054.3	6657.4	6027.3	7762.0	4957.4
8953.6	9127.8	9563.1	5047.7	5763.7	7163.6	5985.2	4539.4	8321.6	4600.5
8333.9	8463.7	9693.5	5741.9	5701.3	7667.7	5354.3	2363.9	7729.1	4201.6
8070.0	8773.7	10075.4	8794.9	4887.4	7245.3	4217.0	4423.2	8333.1	2803.7
8638.3	9234.1	10243.7	7590.3	4206.7	8626.1	3719.8	4031.7	8167.7	3113.6
9051.8	10076.0	10115.9	9033.5	3945.2	8594.3	5652.4	4626.8	9407.2	4328.5
8720.4	9561.2	10156.5	8772.8	3686.5	8290.8	5169.6	4297.6	7735.6	5069.2
9025.8	10127.0	10011.6	7805.3	4689.3	6917.3	5466.4	5893.9	8207.3	5233.7
9547.7	10825.4	9861.9	7487.8	5416.1	6328.7	5579.9	6970.0	8154.4	5787.4
9667.3	9956.2	9938.0	8058.1	4361.2	5358.5	7932.5	6833.6	9102.5	5305.1
9667.8	8937.2	9902.0	8312.1	5677.1	5759.4	7538.0	6586.1	9847.1	4182.1
10086.1	9408.6	10307.7	8781.5	5401.2	6343.7	7516.7	7405.3	11209.1	3230.7
10325.9	8980.2	10420.7	10097.6	4708.3	7327.5	7100.5	6224.6	9295.6	3295.0
10249.5	9265.2	10431.8	10418.1	4526.5	8060.4	7796.2	4478.5	10268.6	3212.3
9809.3	10311.6	10348.4	9775.5	5634.1	8608.7	6687.3	3734.1	8783.0	3283.5
9998.7	9523.7	10057.4	10275.3	4654.9	8474.1	5680.1	3296.7	7640.6	4066.9
9928.8	9452.6	9400.9	10115.3	3251.1	7792.1	5990.7	4959.3	7102.1	4108.0
9204.3	9389.1	9210.7	8997.2	5162.0	8299.9	5499.2	5048.9	7834.1	4214.9
8125.3	9451.4	8835.7	7782.6	5606.5	7220.7	6833.5	4923.3	7439.5	5252.2
8444.8	9346.9	9193.8	7825.1	5939.2	6654.8	9145.0	4924.6	8789.7	5327.4
8205.6	9484.9	9507.8	6557.1	5092.9	6449.6	8795.7	5398.2	9241.6	5294.0
10511.0	9022.1	9648.5	6967.9	5365.4	6432.9	8657.8	5062.8	9032.2	6292.4
10085.9	8357.3	9696.1	6619.4	4818.5	6779.1	8550.8	5276.8	8282.9	6199.8
10512.9	6926.7	9944.2	8143.8	3871.7	6672.4	8726.0	5328.9	8171.3	5913.3
10491.2	7016.5	9280.4	8863.9	1837.4	7008.6	8222.7	6503.0	7331.3	5694.4
10740.9	7857.6	9451.8	7832.1	2200.1	6623.8	8640.3	6071.4	8261.9	4900.2
10279.4	7813.9	9290.3	6866.5	3157.2	6925.0	8217.8	5693.9	8673.1	4244.5
10744.7	8475.8	9952.3	7074.0	3152.9	6222.4	8221.2	5673.5	8681.8	4162.6
10122.7	9044.8	9753.2	10159.6	3477.2	5535.3	8034.7	6819.2	10038.4	4021.2
10221.1	8776.6	10104.0	10450.0	2900.0	3917.9	8290.2	5917.9	9741.7	4081.2
10156.4	8128.8	9701.4	11819.7	4307.4	3637.3	8106.0	6381.6	9053.9	4878.9
9146.6	8006.5	9868.9	11730.8	5414.4	4535.1	8077.6	5810.4	9228.1	4849.8
8860.3	7961.1	10131.2	13446.3	4312.4	3818.1	8226.3	5942.8	9302.8	5302.0
8444.7	7786.2	10417.4	12753.6	3940.5	4520.7	8129.3	5119.9	9687.2	5605.1
8509.9	7550.4	10514.8	12938.0	2978.8	5407.1	8151.0	4452.8	12996.4	5878.8
8753.0	8416.9	10456.1	12852.6	2015.2	5213.8	8368.7	4839.8	12963.3	5803.4
9815.8	9910.5	9669.7	13693.9	1766.8	5311.8	8229.0	5809.7	12673.2	4858.9
9820.4	10665.2	9350.6	13380.0	2848.4	5760.2	8477.4	5961.2	12584.7	5682.9
9956.0	10931.7	8986.0	12818.1	2319.0	6195.5	8393.3	6907.2	12463.3	7414.3
10044.8	11025.8	8819.8	12234.8	3126.6	5545.5	7779.8	6097.3	11900.4	6061.1
9478.1	13807.7	8704.4	11721.6	2473.6	6365.1	9066.2	5991.3	12179.1	5519.6
9204.2	13409.6	8504.5	12885.4	3279.7	5260.8	9142.7	5684.1	10274.4	5022.8
9922.6	12366.5	8870.5	11935.6	5078.5	4215.8	9021.5	5621.1	11615.1	4517.1
9697.2	10900.6	8963.8	12860.8	5504.6	4129.1	9030.6	5029.5	11398.2	3238.6
9351.0	9456.6	8979.9	12536.8	5564.1	3737.1	9198.8	6198.8	13032.6	4755.9
8825.6	9525.9	8970.7	11035.5	5818.6	3709.5	8839.7	6345.1	12838.9	5102.7
9716.8	8538.9	9627.3	9920.8	4477.4	4877.2	8959.2	5523.5	13229.0	5508.1
10503.1	9571.6	9440.9	10156.3	5004.8	7363.2	8415.8	5653.3	11735.3	5443.7
10541.6	11195.8	9585.3	11215.2	6548.1	7601.4	8663.6	6001.5	11205.4	4940.5
10291.5	11626.1	9914.5	10494.9	5527.3	7824.3	8677.6	4958.5	11414.3	3912.5
10034.6	10237.3	10455.8	12140.7	6198.7	8790.9	8964.9	5451.1	11218.4	2992.2
8947.6	10669.4	10298.0	12919.8	6490.3	8495.7	8959.3	5263.7	12823.4	3460.1
8150.1	10698.0	10505.3	12531.7	7122.0	7865.7	9295.5	4916.2	14433.9	3743.9
7794.2	9363.9	10528.1	12265.0	5382.3	7395.5	9171.4	5039.5	13102.1	4075.8
7913.6	8751.8	10100.8	13259.0	3752.5	7463.0	9484.7	4664.1	12510.3	5547.5
7923.3	8974.6	10026.7	13403.5	3376.9	6065.5	9158.1	4848.6	12264.7	5803.8
10041.1	8896.6	9911.2	13351.1	3306.6	5610.0	8815.8	6460.0	12957.7	4627.2
9900.6	8237.4	9649.1	13351.4	3604.4	4848.7	8757.6	6795.7	11957.7	5496.3
9776.6	9484.9	9368.4	13664.2	3171.4	4424.5	8586.6	7347.7	11955.4	5183.6
9444.5	9310.7	9316.8	12382.5	5296.6	4875.9	7933.4	6876.6	13083.6	5223.8
10729.6	9616.2	8977.4	12540.7	4615.3	5398.4	8193.3	5665.9	13313.4	4628.2
10948.9	10193.6	8940.9	12983.7	4555.0	5715.7	8711.3	5407.2	12730.5	5887.8
10180.1	10141.8	8851.8	13981.4	3301.1	7267.0	8567.0	4839.4	12893.8	5362.5
9865.5	9415.0	8784.0	13788.4	2537.3	7467.6	7846.5	5243.6	12683.7	5076.3
9438.1	9761.2	8873.8	13628.2	2682.2	8982.1	7849.5	5468.8	11213.0	6571.6
10204.5	10241.8	8704.9	14675.6	4203.3	9671.0	8398.7	5278.4	11212.5	5767.0
9215.6	10260.8	8817.5	15179.2	4769.7	9197.3	8121.4	4964.6	10332.7	5329.0
9209.6	10006.4	8680.5	14136.3	5467.9	8067.2	7774.3	5100.1	9912.8	5597.1
9028.4	8722.7	8859.7	13818.0	6164.0	7272.5	8091.5	3796.8	10546.7	7061.8
9907.6	10052.2	9318.7	14246.3	6370.0	6106.3	7923.9	3461.7	11326.5	7586.1
9897.8	10276.0	9086.2	14252.4	5581.5	5910.8	7968.6	4924.0	11431.4	8005.5
10606.9	10540.6	9357.8	13982.1	4327.1	6426.3	7763.4	4657.5	12036.5	7162.0
10180.9	10204.5	9087.0	14660.4	3509.6	6638.4	7747.0	3989.3	12145.9	6555.2
9913.7	10604.3	9044.6	15348.1	4541.7	6137.1	7813.9	3931.4	11442.8	5715.3
8843.9	9983.3	8496.0	14509.0	5138.0	6593.6	7987.3	6306.1	12356.3	5468.4
9049.4	10260.5	8463.2	14832.0	4776.0	6130.8	8316.6	5388.1	10802.3	5738.2
9283.4	11295.8	8471.6	15054.1	4169.6	5751.9	8368.8	4670.3	10117.4	5713.4
10082.3	11130.1	9001.2	14170.3	3953.0	6314.9	8269.0	4875.8	10681.8	5929.8
10071.9	10670.7	9380.0	13381.7	2930.0	7124.1	8141.3	5140.1	12147.9	5626.3
9797.4	10272.7	9491.9	13971.2	4692.3	6599.0	8113.9	3644.0	11395.4	4360.0
9459.7	10403.2	9714.4	13739.3	4140.7	6689.2	7483.0	5072.2	11280.9	3152.7
9504.5	9443.0	9958.9	12879.7	4952.7	6713.9	7548.0	6348.3	11713.4	3990.1
9458.6	10079.1	9581.1	14262.6	5590.7	5747.6	8043.1	5515.8	10020.0	4212.0
8903.8	10364.9	9319.5	14784.5	5321.6	5972.2	8424.5	5999.0	10139.6	4706.4
10074.7	11149.3	9169.8	14999.2	4956.5	5984.3	8434.8	5863.1	10920.8	5580.0
9997.2	11140.4	9085.7	14890.0	4704.2	5943.3	8477.0	5242.8	10961.0	5841.3
10491.4	12183.4	9173.5	15245.8	4543.0	6025.6	8287.2	4284.0	10505.6	4860.5
9469.8	11875.5	9015.5	14225.0	4603.2	6374.7	8575.7	3181.2	10019.7	4652.6
9701.2	11532.7	8884.5	13331.1	5700.3	6199.4	8651.3	2907.6	8687.7	2916.9
9258.6	11988.6	9287.9	13190.5	6087.9	6959.7	8838.4	3297.6	9339.7	3391.6
9046.7	11614.3	9769.9	13715.5	5226.5	7873.4	8828.6	3212.4	7781.4	3914.3
9871.1	10689.0	9870.5	13018.3	6261.6	8219.9	8614.4	2969.4	10716.7	3644.1
10301.1	10933.1	9758.7	13486.0	5820.6	7551.0	8190.4	3365.5	12314.2	2775.3
9967.4	9784.0	9534.4	13334.9	5215.8	8315.7	8849.6	3600.1	12156.6	4269.7
10433.4	9290.1	9467.4	13316.8	3929.3	8341.8	8722.7	4517.8	12020.7	4738.6
10465.0	9140.9	8880.3	12392.9	5871.0	8144.7	8718.7	6801.6	11061.6	5082.7
9257.7	9361.0	9681.2	11908.7	5972.9	7486.1	8708.4	7359.2	11090.7	5206.8
8486.4	10260.6	9531.7	11970.0	6581.6	7854.9	9186.4	8138.8	10378.6	5955.5
8592.3	10773.5	9920.9	12348.9	7688.8	7363.1	8340.3	7888.4	9668.9	4827.8
8306.8	10797.0	9821.2	12408.6	8548.5	6621.6	8137.5	8642.2	9809.4	3150.3
8142.9	10885.2	9686.8	12026.4	8439.4	6976.0	8130.3	7401.9	10662.9	6130.0
9155.0	10755.3	9492.6	12214.0	8196.9	6402.1	8088.4	7485.2	9452.5	7542.9
9709.6	9551.1	9330.5	12052.9	6615.1	5365.1	7946.6	7874.3	11528.7	6507.2
9574.5	8568.1	9227.2	11686.9	4377.5	6449.1	8227.0	7491.7	10604.5	5080.7
9383.7	8349.2	9573.9	12363.4	4868.8	8289.4	8292.9	7688.6	9632.7	5852.8
10164.6	9181.3	9286.2	12708.2	4765.2	7852.6	9022.9	9157.1	9215.9	4919.9
9898.1	8856.2	9417.4	13632.0	3863.6	7113.2	9800.3	10331.9	9600.1	4059.1
11349.4	10947.6	9653.3	13312.8	3856.7	8197.0	9878.6	10029.4	9851.4	3869.9
10813.3	9861.7	9493.1	13034.1	4352.2	7637.2	9772.7	10738.4	10673.4	5088.3
10438.0	10864.8	8874.7	11446.7	4835.7	7380.5	9941.6	10695.3	10584.5	4491.9
9384.1	10702.2	8335.2	11850.8	5260.7	7283.5	9930.5	9739.9	10485.4	5421.2
9537.7	10457.3	8169.7	11132.7	6493.8	7885.7	8966.1	9109.4	10664.9	4368.2
9542.9	10278.6	7908.7	11243.4	7244.2	6495.7	9104.7	8365.0	10423.7	3884.5
10266.1	9364.3	7935.1	12823.9	7746.6	8162.3	8823.2	7277.5	11084.4	4100.0
10376.0	8873.7	8590.4	13690.3	7517.1	8089.0	8934.3	8619.3	11911.5	3788.9
10664.8	6859.3	9158.9	13911.4	6406.6	7686.2	8764.5	8950.5	11661.9	2694.5
10412.5	6922.7	9489.6	13816.7	3844.8	8874.4	8991.3	9082.9	10409.2	3562.8
10479.9	8359.0	9492.3	13901.4	3884.1	9518.8	8793.9	11559.7	10379.7	4062.6
10775.6	8746.3	9546.8	13554.6	2718.3	8455.3	8258.0	10074.7	9187.8	3920.3
10240.0	8523.3	9438.0	12711.6	2870.7	7267.2	8745.7	10948.4	9160.6	3411.5
10264.5	8287.9	9005.0	13212.9	3531.1	7239.6	9025.7	10259.2	9755.4	3756.4
10755.8	8434.0	9414.2	12928.2	3843.7	8003.7	9057.7	9366.9	10013.3	2995.4
10696.0	7915.2	9359.1	12765.3	4805.4	7157.2	9591.9	9176.7	9282.5	1826.6
10037.0	8575.7	9495.5	13025.4	6747.1	7665.2	10068.3	9545.9	10641.9	4533.7
10264.4	8390.3	9520.0	13487.3	6946.7	7457.5	10125.4	8698.2	10058.5	4125.6
10714.4	8582.4	9845.2	13609.2	7434.4	8248.3	10052.3	10136.5	8768.8	2587.2
10244.4	9288.2	9235.2	13394.1	8099.4	6758.5	9477.1	9922.8	7971.1	2255.6
10003.2	9446.5	9435.7	13374.8	7937.1	5650.7	9367.5	8509.5	8409.7	2952.7
9677.6	9983.2	10439.4	13924.8	6774.1	4521.5	9060.1	8139.3	9638.2	2860.2
10407.1	10106.4	9829.2	12975.4	6855.9	4320.2	9607.3	9095.9	10336.9	3204.4
9882.6	9906.7	9861.2	12656.4	5413.1	4702.7	9962.8	7729.3	9747.8	4206.9
10327.9	9942.4	10363.7	12636.2	3454.5	4070.2	10116.5	10304.0	9910.6	4692.5
10247.8	9732.6	10384.0	12518.4	2533.8	5061.3	9615.4	9980.9	10001.6	5254.0
10834.9	9394.7	10664.1	11904.0	3891.6	4577.6	9696.6	9557.1	9363.9	4376.5
9577.8	9271.0	10579.8	13030.5	3258.3	4283.5	9329.9	11178.3	10729.9	6387.2
10019.9	9202.9	10908.4	13477.3	3988.1	4534.9	9252.1	11812.0	10091.7	7679.4
10153.3	8500.8	10744.3	13949.0	5682.1	5095.7	9808.9	11653.8	10773.7	7082.7
9678.7	7777.0	10531.6	13908.9	8362.6	4321.1	10546.5	12864.4	10551.0	8043.9
9199.3	7898.6	10422.5	14521.6	7677.0	4891.2	10302.2	12516.7	10266.3	9480.3
10529.0	8250.4	10535.6	14291.7	6852.0	5258.7	10598.6	12374.9	10491.7	8313.4
10211.3	8287.6	9762.8	14030.0	5676.5	5769.2	10220.4	11979.1	9859.3	6842.0
10103.4	8399.5	9499.4	13984.1	6687.2	6156.0	10075.6	11575.2	8609.1	6437.8
9437.1	9016.5	9833.5	13559.3	6103.2	5382.0	9989.7	11506.4	8935.6	4158.2
9556.2	9490.9	9703.4	13325.1	6473.7	5111.0	10362.5	11349.9	9224.7	3114.2
9472.2	9156.9	10052.5	12915.8	6568.0	5295.1	11208.3	11033.6	9270.9	3072.4
9496.2	9067.4	9522.8	13084.5	6560.2	3795.0	10961.7	11276.1	10416.6	6500.1
9676.5	8532.0	10394.1	13455.6	6121.0	4274.4	10770.7	11492.2	11508.5	5638.2
10054.7	8044.0	10098.5	13604.0	5691.8	4158.7	11153.8	11263.6	10246.5	6641.5
10423.0	8359.2	10430.8	14272.8	4928.0	3281.3	10647.5	10190.2	10515.1	4896.9
9964.1	8112.5	10180.9	13971.9	4674.3	4039.6	9251.8	10893.9	9214.5	4527.8
9746.2	8139.7	9911.3	13128.2	4111.3	3555.7	8929.9	10104.6	9417.8	3732.2
9559.1	8061.7	9842.6	12858.3	6208.5	2955.7	9035.9	11078.4	8071.7	4777.2
10320.6	7965.9	10222.8	12879.9	5340.8	4159.7	8818.8	11457.1	8447.4	4069.4
10158.0	7858.6	10180.7	12867.3	6719.4	2977.9	9106.0	13483.6	9215.0	4928.7
10394.6	8500.6	10388.8	11964.5	6406.3	4097.8	10393.8	13785.4	9044.3	3943.6
9874.9	8145.4	10389.9	11664.9	6428.2	3914.7	10791.0	13404.5	8498.8	2875.7
10376.5	7557.8	9580.2	12645.8	4882.6	3964.9	10395.8	14216.2	9326.3	2616.7
9846.8	7758.0	9996.1	12268.0	6334.5	3105.0	10367.7	14783.5	8964.4	3450.2
9899.6	6917.1	10096.7	12763.9	5812.1	3414.9	10097.7	13516.0	8122.0	2648.1
10967.0	8695.2	9843.1	13434.1	5939.6	3663.2	9412.5	13979.2	8527.1	3687.2
10734.0	7701.1	9623.0	13758.7	5586.0	3515.8	9432.6	12851.6	9069.8	4349.5
10351.4	7821.7	10051.2	13641.1	5404.9	3475.9	9760.9	13116.8	9539.8	4411.0
10544.4	8280.0	9526.3	13933.3	4109.7	4851.1	10358.7	13124.2	9290.9	3862.1
10937.9	7597.6	9269.8	13204.5	3958.5	5200.8	10360.9	12636.8	9252.0	3805.2
10366.5	8572.7	10132.6	11541.4	4475.1	3176.6	10720.9	12748.2	8418.0	4086.5
10088.4	8424.7	10118.6	11281.4	4223.0	4502.1	10321.3	13528.1	9321.4	2860.1
10148.0	8127.1	9408.2	10458.1	4103.6	4175.6	10622.1	12967.5	9800.3	2458.5
9763.5	7991.9	9278.4	11644.5	4132.3	4431.2	10822.5	12400.4	10669.7	3195.7
9547.0	8006.3	9651.4	12863.6	4016.2	4576.7	10953.8	12325.7	10024.6	4522.1
9862.9	8171.4	9365.2	12721.4	5200.5	7089.4	10374.7	11812.1	10119.0	2696.0
10096.1	7974.5	8528.0	11733.7	4274.0	7133.8	10814.1	11404.8	9004.6	3528.7
9500.9	7779.7	9648.2	10689.6	4052.2	7604.6	10304.9	10855.7	9312.6	4518.4
9692.0	8273.4	9682.1	10741.4	4421.2	6638.2	9286.8	10997.2	9398.6	4638.3
9697.8	8027.2	10334.7	10137.6	4636.4	6263.2	9380.2	10380.6	9346.7	5673.4
9833.1	7652.4	10614.8	10832.5	4692.8	5903.1	9490.0	10428.2	9130.6	7066.3
10087.6	7708.4	10244.7	11172.4	5228.7	4805.1	9379.8	12078.7	9043.4	5911.9
9919.0	7717.6	10248.9	12271.7	4650.7	3690.3	9123.4	12317.6	8469.8	6195.1
10168.7	7577.4	9829.7	13050.2	4614.3	2779.0	9468.0	12918.9	7485.9	6822.2
9887.6	7922.7	9213.1	13207.2	3821.2	4487.2	9316.9	13274.5	7427.5	5513.8
10064.6	8233.6	9468.7	13746.0	4132.4	4926.7	9291.8	13737.0	8785.5	4041.3
9383.0	7969.4	9581.5	13689.4	3863.5	4794.1	8679.2	12879.0	8842.4	3295.1
10039.5	10805.3	9346.0	13878.8	3524.1	6072.3	9004.1	12548.2	11352.0	4159.8
9815.7	11174.2	9615.6	12023.4	4424.9	7342.0	8872.2	12306.2	11997.1	4987.1
10267.4	11119.9	9746.5	12403.7	4895.4	6015.8	9225.3	11291.2	11646.4	5017.0
10359.1	11122.2	9758.8	12189.4	4288.1	3779.1	9581.1	9772.0	13658.7	5814.6
9798.3	10707.5	9463.6	10933.2	4096.8	3657.2	10330.7	10633.5	12429.2	6461.5
9108.6	10625.4	9150.1	10748.6	4326.9	4286.0	10170.5	11602.3	10748.8	5939.0
9247.4	10529.8	9667.7	12009.5	3959.1	3325.5	9843.5	12013.6	9424.2	4608.2
9437.8	10556.7	9534.9	11830.0	4553.9	3601.0	9844.1	13110.4	9470.8	4543.5
10025.3	10367.1	9132.1	11579.1	4796.4	3616.7	9607.6	14170.4	8327.4	5322.7
10037.8	10251.2	9960.7	12871.4	4840.0	3891.2	9311.5	13699.5	8308.3	3574.4
9779.1	10055.6	9858.3	13242.7	5289.1	3483.3	9289.4	15487.0	9464.5	2607.5
10110.8	10994.3	10036.2	12641.8	4738.1	4037.0	9921.1	15895.5	11260.4	2650.8
8946.9	10936.0	9985.5	11966.7	4636.3	5646.5	9398.6	15384.2	10308.6	3202.1
9477.8	10956.5	10160.4	12033.1	4319.8	6211.4	9556.1	14874.4	9167.6	3303.3
9240.6	11153.7	10185.9	10562.0	4163.8	5816.7	9314.8	14038.8	9298.7	3954.5
9422.1	10537.0	9856.3	11674.8	3645.2	5294.8	9247.1	14676.0	7181.6	3755.3
8966.3	10338.1	10468.6	11837.8	3830.5	4944.4	8815.6	13832.3	6259.1	3759.8
9513.6	10278.1	10319.8	11468.2	4093.3	5353.6	9295.0	13298.6	6659.0	5411.4
9534.9	10328.8	10220.2	12621.2	3986.3	4966.2	8901.7	13458.7	6159.5	6210.4
10032.7	10151.8	10085.5	13984.9	4539.5	4847.1	9215.8	13540.5	6913.2	4663.2
10090.5	10534.4	10060.6	13896.5	5082.3	3963.1	9181.3	12115.1	8342.6	5886.4
10503.7	11096.0	9511.6	14227.8	6507.5	4443.9	8556.8	12889.6	9434.0	5324.1
10192.7	11328.5	9275.1	15154.8	6566.4	3343.8	8410.4	13705.8	10103.5	3524.7
9926.5	11603.6	9520.0	14264.8	5965.9	3636.1	8563.8	14005.2	10270.5	3274.5
9912.7	11843.4	9432.2	14627.1	6271.3	4227.2	8912.9	13741.2	9863.3	4345.5
10115.7	12071.3	10100.8	14393.9	5759.5	4557.2	8950.2	15392.5	9776.8	5177.8
10025.3	11792.5	10122.3	14805.9	4007.6	4206.4	9010.2	15567.0	10943.2	6315.4
9990.3	11818.8	10542.0	14239.4	4262.1	3621.8	8961.1	14793.3	10044.2	7660.1
9687.2	12141.6	10223.2	14914.7	4253.6	4121.0	9702.8	13916.9	9116.2	7164.4
8700.5	11994.4	9858.3	15152.9	2985.4	3727.8	10025.3	13684.1	7896.6	6030.7
9088.8	12362.3	9326.9	14752.2	3059.4	2887.6	9911.3	12816.6	8706.3	5455.3
9122.4	12139.1	8854.5	14672.3	5285.6	3900.5	10508.4	11720.5	9233.8	5801.2
10753.3	11582.1	8872.5	14348.4	5719.2	4764.9	10176.3	10915.7	9418.5	6120.6
10770.3	11336.2	9231.6	13705.8	4960.0	4584.7	10517.3	10605.0	9679.1	5559.6
9939.1	10716.0	9681.2	13421.2	4647.1	5195.0	9765.6	10908.7	9683.7	4643.8
9539.6	10408.2	9731.6	12690.2	4153.6	6300.5	9978.6	11026.4	12271.8	4278.3
10126.6	10278.3	9678.5	12712.2	3542.1	5877.4	10008.4	13326.8	11950.3	4916.2
10133.3	11540.1	9539.3	12822.8	2833.1	5340.7	10537.8	15892.4	11273.3	3420.1
10190.6	11157.5	9191.5	12183.9	4356.5	4201.8	10629.7	15721.6	10888.5	3899.8
11226.3	11660.5	9211.6	13002.9	5008.3	3624.7	10206.7	14639.3	12537.5	6196.7
11605.4	11719.8	8929.4	13034.0	4972.0	3211.4	10654.4	15360.3	10900.1	6552.8
11689.5	12068.5	8860.2	12921.7	5490.1	3601.2	9842.4	15219.5	9042.6	4769.9
11697.8	11072.8	9397.2	12976.0	5473.4	3858.2	9737.8	14371.4	8784.9	5729.6
9981.5	11334.5	9886.8	13012.5	4496.2	3352.3	9510.2	14452.2	7858.7	5356.7
9112.1	11561.5	10406.5	11797.5	3814.3	3149.6	9998.5	15523.9	8379.3	5108.3
8087.2	11229.9	10347.6	10920.9	2997.4	3256.6	10154.6	15093.1	9723.6	4823.5
7693.6	10990.3	10066.3	9856.6	4530.3	3077.5	10115.2	14609.8	10245.1	4105.9
7284.3	11440.8	10290.2	10609.7	5628.2	3250.3	10388.3	15214.1	10571.2	4640.4
8559.3	11422.9	9721.2	10555.6	5919.0	3129.9	9086.2	14764.5	11550.7	4206.4
9095.3	11233.8	9430.8	10781.1	5845.5	3042.5	9866.7	14273.4	11045.0	4230.2
8913.2	11313.1	9793.2	9773.6	7741.4	2942.9	9559.5	14058.0	9831.1	4839.4
8543.3	11025.1	9971.5	11149.3	6937.5	2451.3	10119.2	14267.3	10124.3	6133.5
8949.4	10681.6	9642.5	11515.3	4806.5	2319.3	9999.4	13839.5	10360.5	5976.3
9222.3	10904.4	9564.4	12375.8	5089.7	3207.0	10541.7	14679.7	10662.7	6626.9
8061.9	11500.6	9737.0	13079.7	5448.4	3673.4	10252.2	15176.9	11605.2	7276.2
8085.6	11539.3	8786.5	13521.1	3912.2	3640.0	9664.8	15074.5	11498.8	6389.8
10088.4	11975.5	8684.4	13276.5	2937.5	4934.9	9376.1	15305.3	10575.1	5925.9
8708.9	12637.9	8750.2	13552.2	4352.6	4972.0	8853.2	15564.1	9281.3	5210.2
9656.6	12240.2	9153.1	13110.5	4996.6	4586.6	8682.3	14981.6	8402.8	4430.5
10561.8	12200.1	8810.9	12525.9	5768.1	3899.5	8447.7	14745.0	7329.9	4215.0
10435.0	12405.0	8914.5	12728.1	4953.4	4193.5	8608.9	14582.0	8108.0	3969.6
11098.1	12255.9	8994.1	12891.5	5504.2	3336.9	8840.2	14447.0	9087.4	6200.2
12414.9	11619.8	9733.6	13695.9	5274.6	2898.9	9550.7	15167.1	8217.0	7028.9
11716.8	11790.7	9930.9	13158.2	6516.4	3071.3	9560.2	14494.1	9254.5	6268.7
10554.9	11577.9	10358.7	12298.9	6749.5	3210.8	9338.2	13990.0	10362.8	5494.0
11041.0	11360.1	10927.4	12614.6	7006.9	4072.7	9914.2	14125.8	9885.3	4712.9
10732.5	11381.8	10928.8	12212.7	6099.8	3243.6	9804.8	13332.0	9582.8	4686.8
9948.6	11930.6	10534.7	11821.9	8019.1	3283.1	8848.7	12390.4	10104.1	3521.4
11500.8	11671.2	10143.2	12591.2	6221.8	6154.6	8851.5	13496.3	11027.6	4184.3
11212.4	11115.4	9857.0	12841.3	6854.3	5198.6	9529.3	14055.3	10507.5	5440.4
11472.4	11698.8	9778.9	13843.9	6480.8	3726.7	8923.2	14769.3	11540.4	5058.5
11271.7	11390.6	10018.8	13152.1	5936.8	5161.4	9169.3	15595.8	12495.0	3634.3
10265.8	10728.2	9590.2	12169.5	4484.7	4647.3	9906.6	15251.2	12497.1	3443.6
9994.5	11312.0	9703.8	11926.8	4663.2	3427.9	9992.7	15314.0	11374.1	3450.9
8574.1	11558.7	9808.9	11910.8	5311.8	3248.9	9975.5	14179.0	11524.6	3842.6
8439.6	11065.6	9699.6	11666.3	4798.9	2383.5	10362.3	14481.2	11203.8	5724.9
9160.3	11808.8	9424.9	12118.8	7237.4	1687.9	9843.1	14072.4	10593.7	5376.4
8905.1	12927.3	9496.5	12732.4	6757.6	3004.7	10178.7	14742.5	10925.6	5138.1
7859.1	11986.4	9173.4	12854.0	5358.2	2981.0	10139.9	15134.3	12150.6	5392.8
9779.8	11967.9	9349.8	12220.7	7427.4	3411.1	9848.5	15761.6	10920.3	5055.6
9181.0	12003.4	9189.9	11367.5	5941.9	4550.8	9246.2	14615.1	10483.8	6979.9
8804.7	11429.6	9343.7	12127.8	7251.7	6124.0	9335.2	14653.6	11095.5	7357.6
8018.7	11932.0	9364.2	12561.2	6973.4	5889.4	9216.9	13618.9	11629.6	8110.4
9039.4	12061.3	9404.1	13318.9	6906.3	6099.5	9033.1	13418.4	12071.7	7659.0
9583.7	12162.4	9021.1	12999.6	4471.5	4691.4	8619.1	14334.7	13060.3	6963.4
9857.9	12246.4	9272.8	12368.4	4348.7	2959.9	9290.1	14027.3	13480.0	6545.7
10083.4	12272.6	9063.1	11748.1	2691.5	2713.9	9161.6	13402.2	12958.5	6602.6
11914.5	11706.7	9701.1	12180.2	2206.2	1723.1	8843.6	13530.0	12676.2	6575.4
11140.7	12295.6	9712.6	12221.4	2289.2	1973.8	9061.0	13720.8	13283.6	6788.6
11769.0	12516.5	9581.1	11978.2	3186.2	2890.1	9625.8	12857.7	13678.1	6528.5
11790.0	12445.8	9145.5	11477.4	3347.3	3459.2	9139.8	14134.5	12173.0	6178.9
12284.1	13202.1	8944.5	12444.6	3868.4	3824.8	9690.8	15760.7	10767.6	6743.8
11184.3	12985.8	8421.1	12376.4	2806.6	3638.3	10046.8	16379.0	10739.9	6352.7
10090.4	12671.5	8409.0	13132.3	3887.5	3790.7	9668.0	16690.5	9059.6	5236.1
7715.8	12477.0	8637.3	13387.0	4466.5	4734.4	8986.0	15116.0	8596.0	5878.4
7999.6	12466.1	8569.6	13628.5	4820.6	5018.9	9144.0	14237.2	8986.9	5553.6
10277.3	12037.0	9261.9	12502.0	5298.8	3891.9	8940.2	13443.1	10442.2	4502.1
10188.4	12026.1	9488.5	11576.6	5213.6	3800.3	8726.8	13270.6	10686.9	4905.2
11316.5	11644.7	9348.6	11492.3	5498.5	3285.6	9647.8	12034.6	12711.5	5198.0
11232.2	11635.8	9581.2	11690.6	5207.2	4804.6	10176.7	14264.6	13159.1	4584.2
10796.5	11392.2	9884.3	12550.1	4831.1	4239.5	9052.7	14470.9	12499.7	3555.9
10005.6	11516.3	9344.6	12700.3	4362.4	5872.4	8861.3	14205.0	11862.2	4745.2
9956.0	11905.1	8984.1	12330.1	3660.8	6630.3	8555.9	14516.0	10646.2	4106.2
10866.3	12122.0	9219.7	12976.8	3428.3	6994.2	8994.9	15350.6	11707.2	4272.6
10765.6	11762.9	8710.9	12598.1	5987.7	6754.1	9272.1	14897.6	11225.7	3343.3
10608.2	11554.7	8410.6	12770.2	5310.8	6033.1	10237.5	14457.9	11417.6	2871.1
9124.7	11506.4	8877.7	13390.0	5177.7	6413.7	9791.6	14356.0	11316.2	4178.0
8547.9	10808.1	9811.4	13328.9	6547.6	4781.3	9685.5	14310.9	12398.8	3539.0
8802.3	11152.2	9889.0	12557.6	5916.7	3708.7	8979.7	13378.3	11198.1	2512.8
8687.0	12046.8	10252.4	13701.3	5128.1	3317.1	8617.3	13925.5	11367.0	3728.7
9217.0	12096.7	10631.5	13286.6	4804.7	3482.4	8780.5	13966.0	10960.3	4358.7
10388.6	12039.9	10106.0	13411.4	6957.9	2409.2	8870.8	14460.9	10985.1	3902.0
10818.7	11962.1	9715.8	13336.3	5585.5	3370.7	9325.3	12966.0	10493.5	3510.1
9295.2	11973.1	9754.7	13440.6	5936.5	4146.4	9797.7	13060.6	9766.2	4879.4
8602.0	12381.6	9622.6	11620.3	6330.1	4389.7	9766.8	13450.2	9353.0	3943.6
8903.6	12311.0	9641.3	15322.1	8106.6	4388.9	9776.0	12982.0	9046.0	4680.7
9270.1	12743.1	9538.4	15730.8	8474.9	3917.0	10052.9	12275.2	9049.6	5669.2
10965.9	12690.5	9368.6	14181.6	8402.1	3517.4	10136.7	13079.2	8836.8	6197.2
10904.1	12615.6	9366.3	13819.5	8372.2	5720.3	10088.0	13604.1	9784.9	5199.7
10683.8	12328.3	9602.7	12869.2	6999.2	4961.7	10264.1	12150.2	11031.2	6187.2
10706.3	12350.2	9662.5	12367.0	5912.4	5284.6	9473.5	12149.2	11660.5	5781.5
10306.9	12859.6	9964.7	12881.6	6369.3	5343.2	9079.4	12597.4	12254.2	5230.0
10845.4	12774.1	10131.3	13723.4	6888.8	5570.5	9124.7	14205.2	10597.2	4514.5
11229.0	12485.5	10132.9	14662.0	6916.7	4187.1	9308.1	13856.3	11314.1	4962.0
12405.4	12931.5	10062.6	15516.4	6010.2	3570.4	9049.2	13988.8	9482.1	3317.3
12177.7	12882.3	9730.8	16168.3	6255.6	4139.7	9804.0	13417.1	9305.6	3217.3
11102.6	11643.2	9810.4	14029.5	6200.1	4440.4	9625.4	13138.0	8443.3	3403.6
9187.5	12177.2	9455.7	13793.1	6303.6	3630.1	9462.7	12045.9	8952.2	4326.8
9775.5	12902.1	9490.6	12681.8	5640.7	3728.6	8712.2	11840.3	9460.8	3928.6
9710.3	12218.0	9278.3	11540.6	7836.6	4502.1	8873.3	11753.2	9496.2	3097.9
10257.0	11925.5	9587.4	9770.0	6794.8	5173.9	8550.7	11917.8	9345.5	4410.7
10806.8	13145.2	9542.5	11186.2	6554.2	6032.0	9293.5	12392.2	11306.5	4201.6
12474.0	13605.5	9941.7	10241.3	5646.1	6434.0	9036.0	12038.8	10334.2	3739.2
12590.8	13177.0	10001.0	8326.3	5691.0	6428.3	9773.1	15610.7	11427.9	3699.2
11931.0	12855.1	9593.4	9869.6	3601.7	5682.0	9621.5	15794.7	10987.1	4364.1
10900.4	12413.3	9488.0	10199.8	3081.1	4821.2	9867.0	15127.0	9156.6	4938.1
11113.1	12411.6	9010.2	9369.1	2957.7	4548.3	10214.4	14364.0	6605.3	4130.1
10007.2	12363.3	8674.4	11673.7	3745.7	4062.4	9711.2	15059.6	6723.9	7331.0
9545.6	12385.2	8339.5	12984.1	3994.6	4461.1	9554.1	15264.5	8059.4	6467.4
11085.1	12129.4	8037.6	12700.8	6254.5	5924.6	8960.1	15749.9	8732.3	6916.7
11211.1	11539.1	8413.1	11152.0	6591.9	6070.5	8661.3	17003.7	7749.4	7211.5
11990.3	11709.2	8601.1	13759.3	5325.5	5414.8	8437.1	17313.2	8189.8	7028.5
10615.2	12404.5	8659.2	12426.6	5440.9	6321.2	8677.5	17208.1	8331.7	5862.8
11379.7	12365.0	9408.5	12321.1	5766.4	6243.8	9092.9	16315.2	8632.4	4782.0
11583.3	12907.5	10044.7	13949.4	3756.3	4918.4	8978.6	15994.9	8864.4	4971.9
12617.5	12840.7	9781.1	15660.0	3729.5	5493.9	9203.5	14764.1	9933.2	3895.6
11340.8	12271.3	9544.2	15383.7	2618.7	4643.3	9588.1	15145.2	10276.3	4575.8
10766.4	11942.4	9651.9	16037.2	3920.1	5360.4	9309.4	15741.4	10573.9	4311.4
9286.4	11832.3	9376.5	16509.3	4504.1	5722.1	9165.0	16122.1	11110.6	4334.1
9559.0	11338.6	9218.0	15288.5	5085.4	7007.0	9746.8	14859.8	10324.8	3613.5
9574.0	11569.3	8855.9	15429.0	4872.1	6150.3	9131.2	16443.5	9979.3	6154.1
9941.5	11430.4	8922.5	14624.3	5243.6	7223.3	9520.8	15708.3	9906.3	5352.0
10616.9	12338.3	8722.4	14308.6	6055.2	6710.5	10021.8	15132.6	10277.5	4361.4
10643.3	12598.2	8747.1	13905.0	5527.7	6504.0	9823.1	14477.4	11783.9	4006.9
11257.6	13490.0	8780.8	15087.8	5238.4	6882.3	10633.3	15020.7	11058.0	4213.2
12977.5	13528.5	9418.9	13991.6	5261.8	7618.5	10391.3	14806.5	12003.6	2379.6
12598.4	13299.3	9856.2	13651.6	4809.3	7478.9	10143.1	14095.4	13163.3	1899.9
11592.4	13135.4	9795.8	13972.5	4954.6	7252.0	10486.5	14397.7	11942.8	2653.7
12037.4	12869.4	10027.7	14197.8	5192.0	7226.8	10646.4	15876.0	12806.0	2304.9
12134.9	12910.0	10070.5	13731.9	4954.8	7495.1	9950.1	15368.5	12841.1	2419.1
11164.8	12967.7	9750.2	15645.9	5416.9	6843.2	10117.9	15701.5	12340.9	2555.4
11152.3	13404.4	9720.6	15695.9	7244.2	6964.7	10012.5	16027.7	12515.2	3277.1
10896.5	13283.5	9623.0	14950.3	7627.3	5666.0	9948.0	15525.9	11325.7	2699.4
10555.0	13382.5	9728.0	12680.0	7580.9	5930.2	9104.6	15859.9	11391.2	3204.2
9115.3	13332.6	11381.7	12963.7	8604.7	6814.0	8765.9	15528.5	11062.5	3114.0
9014.9	12780.2	10662.8	10807.2	7467.5	6506.7	9157.4	15570.8	11715.6	3526.8
9164.8	11777.2	10585.7	10461.4	6466.5	7929.1	9630.5	15753.2	11515.5	4234.0
9270.0	12099.2	10631.4	12098.2	5183.2	8252.1	9467.0	15092.4	11687.8	4022.1
9809.2	12207.4	10528.0	11718.9	5919.8	7618.8	9982.6	14767.2	11780.5	4527.6
10442.8	11756.7	10303.8	10936.1	4767.4	7627.0	10413.7	15007.4	11705.3	4020.4
9643.4	11829.2	10807.9	10976.7	5583.6	8984.3	10322.7	15081.0	11981.6	3572.5
10431.2	12718.2	10812.9	11018.3	4258.4	7879.4	10332.8	14894.6	10786.4	3771.4
10931.9	12689.4	10458.6	11661.1	3823.8	8801.0	10053.5	16053.7	12108.1	4627.8
11276.4	12922.0	10435.7	13583.0	3545.6	10339.4	10084.6	15463.5	10526.6	3077.3
10835.3	13356.1	10422.9	14384.5	3294.4	11276.7	9543.5	15236.9	11352.4	4392.2
12362.3	13910.6	10105.3	16151.7	1665.2	10997.4	9158.4	15158.2	11806.2	4277.5
11551.9	12993.8	11146.8	15314.7	2841.4	12923.6	8848.4	14756.0	12283.6	4252.3
11815.1	12865.5	10756.9	15242.0	4511.0	12670.1	8738.0	15088.8	12506.3	2930.2
10995.8	12536.4	10522.2	13733.0	4888.6	12317.1	8898.7	15370.2	12559.4	3354.7
11315.4	12501.6	10672.7	14340.0	4720.7	10608.9	9249.8	14632.0	12119.8	2915.3
11071.3	13180.5	10881.8	13834.0	4111.4	9864.0	9220.0	14772.1	12618.5	4412.3
11637.6	12788.4	10506.9	13577.3	5166.7	9323.1	9627.6	14766.7	12360.6	3895.4
10518.8	12777.8	10565.8	11671.8	4991.9	8647.2	9822.0	13858.7	11098.6	4552.4
11395.9	12896.8	10903.4	13270.9	5811.9	7928.4	9395.6	14855.0	11933.4	4026.2
10923.3	12867.4	11090.4	13359.4	5345.1	7611.1	8734.9	14520.8	11901.9	5311.6
10759.9	13172.8	10541.1	13675.1	6177.7	7326.8	9783.8	13904.6	11592.9	4489.1
11168.0	13314.5	10265.5	14095.2	6213.7	7938.1	9507.1	14065.8	9719.0	5076.0
11381.3	12806.0	10377.1	15693.9	6044.3	8016.9	9202.3	14333.3	9346.9	4685.3
10687.9	12982.9	10584.6	15336.6	5014.8	8452.9	8661.7	14549.2	9694.5	4177.5
10957.4	12703.4	10944.8	14797.1	5429.1	7223.7	8893.8	14559.4	10013.1	3910.2
9831.5	12082.6	10688.2	13268.3	6036.3	7180.7	8426.5	14871.1	10066.4	3922.2
9671.4	12261.4	10602.2	14335.7	5733.7	8130.1	8906.3	14537.3	11453.0	3998.8
10180.7	12367.7	11124.5	14563.9	4400.6	8462.9	9421.7	14799.3	12059.9	4759.0
8960.6	12538.0	11551.4	14046.1	6966.5	10475.3	10185.6	14229.4	11264.3	5244.8
8965.3	12364.2	11083.6	13053.4	5473.3	11836.5	9989.1	16367.4	10318.5	4901.9
10005.2	12379.8	11291.2	14134.9	4617.4	13112.0	9760.1	16461.3	9202.8	4928.7
11338.6	13051.4	11347.1	13234.8	5622.0	12411.8	9540.2	17166.6	8689.4	5029.5
11583.5	13094.9	11136.6	12929.4	5274.9	11971.3	9448.7	16705.0	8928.4	5825.4
11423.2	13057.3	10984.7	13482.5	2637.8	11862.2	8863.1	16044.1	8741.1	6481.8
11630.8	13732.7	10765.9	14779.6	3086.2	11673.0	9313.2	16358.5	9984.6	6899.5
10425.3	13320.2	11358.6	14839.4	2562.7	10733.5	9331.5	14933.5	9974.9	7351.7
9831.3	13266.3	11403.0	15119.8	2526.0	10693.3	9267.0	13794.5	10151.0	6949.5
10694.3	13209.5	10712.1	14196.7	4039.0	11593.0	9171.5	14166.1	9947.7	4851.3
10517.9	13348.3	10408.3	12187.8	4935.1	11131.7	9773.2	13790.3	10264.6	4506.0
9860.7	12507.7	10250.7	12367.5	5587.1	10421.4	9199.8	13644.9	9656.3	4825.4
10944.1	12383.5	10380.2	13689.6	5789.7	11361.1	9012.5	13942.7	9360.8	3873.3
10815.9	12327.6	10224.9	13427.5	6234.9	11042.1	8886.1	14818.0	11576.9	3997.9
9551.6	12279.4	10519.2	13160.7	6403.6	11324.6	8738.2	15575.0	10801.6	5085.1
10359.1	12175.4	11012.5	15029.8	5609.7	11155.1	9000.7	15463.9	11022.4	5308.7
9976.7	12244.6	11164.5	14433.6	4676.8	10162.4	9350.3	15992.5	10702.4	3953.1
10531.2	12438.9	11057.3	14642.0	4456.9	9992.6	9633.9	15954.0	10412.1	4248.3
11074.9	12229.6	10986.2	13921.2	4322.2	9131.1	10103.7	16130.9	10962.7	5154.3
12837.6	12527.3	11119.5	15091.6	2966.1	8369.5	10106.3	15383.7	11439.7	6107.3
14338.1	12526.7	10292.9	14150.9	3733.1	7889.7	9830.6	15534.0	10192.5	6343.3
13790.2	12662.1	10186.5	14892.1	4977.5	7680.8	10065.3	15178.8	10016.3	7000.6
13116.8	12944.3	10383.9	13927.8	6107.7	8286.8	9749.4	15238.3	10431.3	6485.4
12987.6	13129.7	10566.2	15059.2	5460.0	9186.7	9226.8	13969.4	10718.1	6431.6
11720.0	13417.5	10750.5	13755.8	7548.2	8770.0	9864.3	14086.2	10652.3	5467.7
10036.9	13129.7	11135.1	13490.5	6923.9	8070.1	9926.9	14506.4	11322.9	5757.4
10460.4	13044.8	11109.4	13267.6	5551.9	7396.9	9681.2	14700.2	11463.3	4337.9
9577.4	12908.6	11077.9	13387.1	5387.7	8278.1	9660.2	14474.1	10590.5	2879.6
9848.8	12380.0	10953.3	13063.8	6546.7	11225.2	9770.0	15458.7	10503.5	5085.2
10211.3	11958.3	11368.6	14479.0	4554.4	11356.5	9425.6	15723.4	10848.4	5622.7
10341.1	11988.4	10568.8	14826.4	4217.7	11323.0	8940.3	16503.3	10886.0	5152.9
10727.0	12348.8	10438.8	14111.7	4735.6	12536.3	9065.9	16473.1	11162.1	5301.8
10941.3	12056.9	10399.3	13586.1	5215.3	12024.9	9922.0	16942.0	10617.4	3991.2
11919.8	12167.0	10192.7	13575.4	4094.0	10298.3	9819.9	16655.5	10814.5	4069.1
10888.9	12317.9	10036.6	12347.6	5787.4	10006.5	9910.8	16728.9	10278.2	4740.9
9256.9	12654.6	10693.5	12426.4	7469.8	9426.3	9908.9	14834.5	10876.4	2787.1
12563.5	12288.3	11153.6	13433.8	6217.4	8273.3	9642.9	14932.0	11210.1	2484.5
13966.1	12468.5	10462.5	14221.1	4683.6	8419.2	9087.2	15204.6	10932.5	3733.7
13486.4	12919.0	9930.5	13525.0	6046.4	7497.9	9041.7	15786.8	13053.7	3097.9
13507.9	12760.7	10045.5	14313.5	6491.0	6843.1	8934.5	15004.3	12841.1	2928.8
14043.1	12743.3	9927.0	14640.2	4505.4	8020.8	9068.5	15390.5	12370.3	3696.1
13985.9	12616.6	9678.1	12554.9	5580.6	7674.2	9350.0	15164.9	11550.4	4167.0
14466.0	12834.7	9618.4	12928.4	6717.1	5942.4	9179.4	13809.9	12040.3	4557.5
14691.1	12658.9	9973.2	14006.0	5665.2	8544.8	9303.4	13524.5	11756.5	4030.8
14605.6	13020.9	10059.3	13234.6	5227.1	8516.4	9382.3	14072.4	12359.6	3308.5
14941.3	12792.1	9853.2	12318.1	6650.1	7762.5	9832.8	13767.6	12887.0	3052.0
14608.1	12954.9	11217.0	13109.9	5796.2	8790.5	9975.8	13156.0	12774.8	2948.9
14283.5	12555.0	11501.6	11566.7	5406.9	8145.4	9955.3	13023.4	11556.7	1499.8
13915.2	12387.8	11346.9	10357.3	4677.4	9314.8	9420.4	11258.4	11037.8	3259.2
14064.0	12194.1	11957.5	11637.1	3457.9	9186.7	9400.3	11827.9	10399.6	3657.4
13889.4	12582.5	11472.9	13331.4	3187.0	8416.4	9262.8	12965.5	10826.3	4364.5
13570.5	12140.0	11035.1	13277.1	3636.7	8617.9	8780.2	12902.9	11413.9	3478.5
13440.8	11804.4	10871.1	13764.0	3252.4	9205.8	9333.5	13135.7	12286.6	4057.4
13847.4	11983.3	10721.6	15193.7	3432.5	8602.0	10208.5	13774.9	12595.8	4671.3
13885.5	12450.1	10765.5	15130.0	4475.5	9105.4	10631.5	13744.7	13124.5	5602.6
13854.7	12421.2	11290.9	14336.2	4213.7	9406.9	10258.8	13212.4	12651.0	4785.2
13722.9	13476.6	11482.7	15359.2	4857.0	9680.6	10586.4	13369.7	11665.3	5700.7
13298.9	13402.3	11654.1	15325.4	4771.6	11508.0	10448.6	13639.2	11070.3	4450.0
13308.3	13353.7	11766.5	15175.3	6094.2	11816.8	9849.2	14063.5	10515.5	5163.5
12650.5	12946.7	11577.7	15042.8	6225.2	12498.3	9346.0	13947.6	10281.3	5070.5
13050.2	12571.1	11416.4	15834.2	6077.8	11761.0	9377.7	13109.0	10260.4	3127.9
13310.1	11914.4	11433.5	14031.8	4310.5	12030.2	9429.8	13209.8	10252.0	3609.2
13982.7	11404.8	10980.3	13931.3	3333.6	11986.7	9338.8	13594.8	10538.9	4470.9
12660.2	11821.3	11007.5	13701.8	4989.9	11429.5	9596.4	13210.7	10931.4	4569.9
12334.7	11169.5	10870.4	13806.0	3694.2	11585.4	9204.7	13040.4	10453.8	4667.4
13003.6	11621.0	10601.5	13346.7	5192.2	12497.5	9833.8	14069.5	10921.5	4882.9
12479.8	12016.0	10506.2	14141.8	6840.8	10749.4	10019.5	14432.3	10819.8	4636.8
11744.1	12618.3	10658.4	14013.6	6762.2	10793.4	10968.4	14170.5	10826.8	6538.4
12621.5	12700.1	10706.5	13679.5	6778.7	11654.8	10786.0	14870.1	10962.1	6527.5
13920.1	13392.8	10359.5	14338.2	6475.6	10148.7	10931.5	15133.2	11677.5	7029.3
14084.8	13699.5	10143.3	14234.2	4836.1	10058.0	10352.2	15546.1	11690.4	7000.8
15098.5	13396.0	11229.8	12829.9	3757.3	12272.7	10122.3	15452.1	11923.2	7489.3
14981.6	13169.9	10936.2	12758.7	4084.8	10750.9	9388.0	15609.2	11518.3	5929.4
15175.2	13753.7	12500.4	12833.5	4640.7	9974.0	10302.9	15188.6	11813.7	4869.0
14088.9	12607.9	12640.7	12781.1	4330.8	10586.5	9859.3	15080.5	11514.9	3042.0
14484.0	12420.6	12463.5	13378.1	6077.8	9954.7	9798.9	14536.0	13785.5	5160.6
13968.7	12482.3	12426.0	14751.8	5556.4	9264.3	9592.1	13808.0	12933.1	5940.2
13366.5	12594.3	12744.5	14020.7	5493.9	10776.8	9316.7	13186.3	12760.2	7354.1
15087.2	12433.9	12870.8	15102.6	5179.5	11149.1	8599.2	12734.1	12665.3	5878.7
14290.0	12954.6	13258.7	15489.5	5376.7	11242.7	8974.2	11354.9	12668.5	4954.1
13240.4	12775.2	13368.8	15200.8	4401.7	11718.9	9495.4	10749.3	11595.8	4570.9
13079.1	12685.4	13087.6	15454.6	5344.1	12872.3	9637.0	10941.5	11553.2	3149.2
12946.9	12382.8	12823.8	14571.0	4872.7	12210.4	10073.3	12436.0	11533.0	2102.8
14771.4	12152.1	12579.6	14894.7	4667.8	12377.4	10051.2	12346.6	11286.1	2666.5
14798.0	11927.6	12378.1	15234.5	5393.2	11530.9	10166.3	12859.1	11189.5	3804.6
15442.2	12239.1	12588.3	15803.2	7328.8	10816.9	9765.0	12868.3	11461.4	3244.2
16295.1	12554.5	12555.0	15098.2	6084.6	10492.3	9581.5	13223.3	12374.2	2791.6
16195.0	12594.1	12662.5	15352.6	6475.1	9913.0	9197.4	13211.9	13126.9	3194.6
15453.3	12576.3	12861.2	15214.5	6908.0	9691.8	9733.2	14193.3	12396.7	3016.5
15190.1	12994.3	12864.0	13866.3	5700.4	10479.8	10186.3	13497.0	11742.8	4426.2
15525.6	13016.5	12831.3	13354.0	6071.2	10475.3	10613.1	13692.6	11911.9	5169.5
14119.4	13169.7	13036.9	12468.9	5140.4	10822.2	10695.9	12843.6	12861.7	4466.7
14535.3	13872.4	12836.9	11986.4	4849.0	9409.7	10142.4	13237.5	11968.7	3561.3
12656.9	13655.6	12957.8	11699.0	3945.2	9917.7	9860.3	12499.2	12424.2	3584.9
10575.6	13718.8	12939.2	13072.9	4244.6	10007.1	9424.8	11945.0	12206.2	4639.0
9813.2	13693.9	12782.3	13925.0	4682.6	9739.8	8870.7	11075.6	11879.4	4681.3
8630.4	13422.3	12454.4	15323.3	5808.1	9220.6	8776.2	12582.6	11281.4	5413.0
9392.2	13225.2	12754.1	14980.5	4510.9	10523.9	9200.1	12154.8	11411.9	4604.6
8817.6	13143.9	12355.9	15817.5	5362.4	10097.0	8851.2	10902.7	11036.9	4465.7
7962.0	12595.3	12456.3	14065.6	4682.5	8016.0	8835.6	10311.2	10495.6	1981.0
8755.7	13028.5	12768.6	12341.1	4155.8	8010.5	9235.7	11284.1	11447.5	2793.8
8347.2	12782.0	13074.2	13360.9	5526.2	9131.1	8673.9	11213.6	11571.5	3166.7
6941.6	13221.0	13182.1	14808.7	6169.4	9875.2	9204.0	12095.7	10894.4	3728.9
8254.2	12513.6	13171.6	13704.3	5534.4	10526.0	9239.4	13142.8	11851.0	3491.4
8850.9	12415.7	13192.2	14768.0	5753.9	11139.1	9242.2	14527.4	12932.0	3551.3
8400.8	11766.3	12839.4	14862.2	5701.6	11276.3	9349.2	14788.8	12311.1	3223.5
7875.3	11305.4	12688.1	15088.2	5268.7	10161.6	9947.3	15039.1	12160.4	3154.1
8120.6	11339.5	12277.8	15697.7	4693.8	9515.1	9347.0	15207.0	12649.7	3119.0
7288.5	12552.2	12510.2	16069.9	4731.1	10362.0	9683.8	14303.1	12733.0	3666.0
8284.1	13152.5	12543.7	17050.6	5514.8	9688.4	9539.0	13007.9	13003.6	4808.7
8728.9	12875.5	12688.9	17543.0	4037.8	11325.4	9700.7	12543.6	13243.3	4006.3
8191.6	13120.8	12680.8	18039.2	3390.7	11456.4	9547.0	12077.6	13021.3	4475.9
7851.3	12727.5	12710.9	17231.9	5584.3	9723.9	9739.5	12078.9	12846.2	4575.1
8327.0	12162.6	12678.0	16008.7	4722.2	9064.9	9637.3	12231.5	13044.9	4659.1
7339.8	11883.2	12260.6	14557.4	4440.4	9630.1	9206.9	12129.5	13069.8	3421.7
6858.8	12407.2	12294.6	13791.6	4756.8	9628.4	9000.1	12497.2	13561.5	4729.1
7511.8	12609.8	12449.0	12599.5	6284.7	9987.9	9041.6	12552.5	13068.7	4553.4
7145.6	13458.3	12838.5	12640.2	5471.7	10628.5	9709.3	14019.7	12477.0	4959.9
7283.0	13752.2	12565.2	13800.3	5044.0	10682.1	10185.3	14564.8	11594.7	4812.5
7313.9	13429.4	12902.5	15104.2	7015.2	9880.5	11041.9	14890.0	11903.8	4627.9
10133.5	13223.2	12921.4	15013.2	8070.6	12239.4	10635.6	15009.7	11309.6	3591.7
9828.0	13075.6	12632.1	15176.6	7606.4	12410.1	10516.6	15254.2	11684.3	3635.3
9659.9	12353.9	12524.3	15893.7	6716.1	12186.4	9841.9	14578.8	11326.3	4030.7
9710.7	12461.9	12847.0	14818.3	8003.4	13101.4	10181.7	13574.8	10797.4	3905.9
9576.3	12907.7	12668.7	14445.9	6374.8	11012.5	10211.5	13464.7	10739.4	3331.0
9763.3	12835.9	12457.9	14976.2	4797.9	8370.5	9959.0	12880.6	11616.6	3790.1
9225.4	12095.3	13203.2	15672.0	5696.6	7294.4	9653.1	13111.4	12792.9	3514.6
9447.4	12195.9	13190.8	14633.4	6027.9	7582.8	9988.3	13144.7	13294.3	4342.9
7643.0	13122.4	13095.9	15509.5	5852.8	9303.6	9464.3	14603.7	13829.1	5063.5
8161.6	13242.8	13126.7	15285.9	6984.2	10708.5	9439.8	14606.6	13630.2	4814.5
7579.2	13422.8	12903.0	14995.1	8218.3	11742.8	9942.3	14693.6	13005.9	5416.3
6956.8	13459.5	12576.0	13969.3	6854.1	11790.3	10331.7	14563.5	12690.5	5052.7
7555.1	13400.1	12438.0	14780.7	7198.2	10962.5	9881.4	14106.2	12821.5	4985.3
7160.9	13434.6	12559.9	14717.2	6480.9	11900.9	10579.6	13849.8	11738.1	4027.7
7595.8	13365.2	12845.1	14626.1	6837.1	10675.4	10575.4	13079.2	12392.6	3920.6
9934.1	13208.2	12944.1	14787.1	6906.9	10245.5	10550.2	11745.5	12954.2	3565.9
11828.4	13434.1	13312.6	15288.4	8993.8	8338.0	10559.2	11750.1	11620.6	3070.0
11513.6	13087.8	13218.7	15584.3	9158.1	9011.4	10901.2	12077.1	12110.5	3913.0
11147.4	12995.3	13259.4	15349.6	9280.5	10044.5	9977.4	11982.6	12191.9	3373.6
10018.6	12949.6	12929.0	14614.2	8523.2	10431.5	10263.3	12208.4	12389.6	3201.1
9300.8	13165.3	13425.4	15214.9	8513.3	10643.7	10416.8	12918.1	12659.6	3486.9
10346.5	13194.7	13136.1	15794.9	7578.6	11880.3	10048.3	13741.8	13021.8	4680.6
9028.7	13117.5	12519.8	15330.5	7113.6	11710.4	10153.7	12529.0	13146.6	4262.4
8070.4	13026.5	12605.5	15875.6	7331.1	12754.9	10783.6	12579.9	13118.1	5417.3
9385.3	12930.0	11833.9	16942.4	6884.1	12039.8	9950.3	12466.4	13702.6	5553.2
9859.0	13058.3	12173.2	17250.6	6116.5	11281.3	9474.9	13652.7	13635.1	6713.9
12496.5	13617.5	12114.8	17249.1	4166.0	10944.7	9682.6	12811.8	13147.8	6347.7
13179.9	13130.7	12606.2	17445.1	4085.1	10112.6	9932.5	13107.4	12132.7	5800.2
12904.3	12999.4	12148.1	16845.9	2920.8	9507.6	9446.9	12411.4	12514.5	5447.3
11545.7	12926.4	12349.5	17771.6	4093.9	8706.1	9201.7	12759.4	13640.9	6342.4
11839.2	12371.6	12173.3	17901.6	3790.4	7680.6	9326.7	10878.9	13529.0	4407.9
11153.4	11680.4	12636.1	16455.6	4274.1	7918.8	9581.0	10166.3	13925.9	5415.9
9146.1	11338.9	12544.3	16689.1	5282.5	9431.2	9629.2	11242.2	14102.4	5516.2
8925.2	10820.3	12613.6	16613.7	5863.8	9963.0	9424.7	11593.6	14154.8	5609.4
8398.8	10877.0	12276.3	15508.1	4937.6	10599.9	10682.3	11226.1	14197.3	4344.5
7858.9	12749.2	11767.9	14203.5	5912.4	11328.9	10748.4	12292.6	15030.9	3757.7
7512.4	13482.0	12121.1	15039.9	5119.5	11915.4	10685.3	12747.2	14616.4	3373.5
8819.2	13944.2	11976.1	14299.1	3818.9	12289.6	10144.8	12230.1	15052.2	2537.5
8842.7	14437.3	11789.6	14651.9	3622.8	11385.9	10222.1	11979.2	15376.1	4221.5
7888.5	14225.1	11581.5	15346.3	2842.3	11811.0	9470.3	12438.6	15591.5	4789.3
7959.6	13801.8	12021.7	16551.4	3497.5	11810.7	9790.8	11598.3	14858.2	6036.4
9284.1	13564.5	11705.5	16172.3	4443.3	11813.0	9525.9	11593.5	12905.4	4780.6
7235.7	13173.3	11796.4	16074.0	4829.9	10989.6	9257.7	12222.0	12594.4	4860.1
6869.2	13088.6	12511.3	15232.1	5683.5	12022.7	9435.1	12600.9	13515.7	6106.8
7335.2	12829.9	12803.4	14498.6	6343.5	12990.8	9284.3	12595.7	12321.8	5989.3
7582.4	13222.4	12558.8	14790.4	6677.0	11413.1	8809.2	12660.2	11587.8	5693.7
8090.2	12729.6	12716.5	15319.2	7480.8	10857.7	8928.5	12115.8	12209.1	5808.7
7541.2	12330.5	12670.6	16106.5	7189.8	11127.8	10195.7	11446.3	12474.5	5369.6
8355.4	12553.8	12494.6	17041.5	7138.0	10399.4	10476.6	11941.6	12643.5	5254.5
8163.7	12358.0	12537.2	15970.1	5512.9	10156.3	10886.8	11388.2	13455.5	6263.0
8005.0	12266.7	12519.0	14970.7	4438.0	11714.1	11448.3	12031.1	14453.6	5817.5
9127.3	13006.2	13004.4	13511.0	6123.9	11380.8	11352.8	12174.9	12144.4	6579.3
9406.5	13654.0	12937.3	13703.4	7995.6	10823.9	10753.2	13254.6	11705.8	7293.3
8082.9	13489.7	13164.2	13144.1	6903.1	10233.8	10355.9	12595.6	10492.9	7303.1
7917.6	13598.6	13267.9	14018.3	7429.0	10678.3	10265.9	13572.4	10545.4	7246.9
8650.0	13795.9	12999.4	15255.5	6385.0	8648.0	10175.6	13976.8	10569.7	7923.4
9438.1	12988.1	12731.0	15740.6	5080.1	8130.0	10832.4	15629.7	12112.1	7566.8
8673.8	12155.4	12404.0	14876.9	4472.2	9387.0	9871.1	14064.1	12522.4	7675.1
9876.7	11901.3	12320.3	14914.5	5055.3	10298.0	10350.3	15085.6	13553.4	6629.7
9314.7	11756.6	12343.2	15003.9	6466.4	8573.5	10357.7	15077.7	13346.2	5915.8
7851.5	12358.4	12243.8	14651.7	6780.0	9994.1	10165.5	14883.8	12410.0	5336.3
8341.9	12820.4	11766.1	15148.9	7194.6	10757.8	9539.2	13982.2	12582.0	5533.0
8589.1	13377.3	12106.2	14375.7	7513.3	9806.5	10158.9	14746.5	13096.7	6487.6
9761.3	13371.5	11866.6	15243.9	7836.6	7930.0	9211.2	14293.7	12189.5	6495.1
9171.1	13520.2	12471.6	15508.8	5726.9	8875.4	9544.7	13584.6	13500.2	7014.3
10379.4	13997.2	12604.7	16569.2	5893.0	6646.8	8971.2	13365.5	15057.6	7395.6
9695.2	13225.9	12417.7	16858.2	5681.1	8421.3	9074.0	12403.0	14103.3	7027.0
10827.7	13175.3	12689.2	18104.6	5077.4	9200.7	8356.6	12750.9	13118.1	8066.6
10823.3	13432.7	12716.5	17609.0	4903.6	10076.8	9092.1	13195.5	13269.9	7947.3
12043.5	13330.6	12457.6	15874.6	4690.1	10348.5	9109.4	13204.5	13008.5	8867.2
12170.3	13031.1	12234.3	15093.1	3977.9	11672.3	9476.3	13440.4	12334.4	9158.0
10536.8	12914.5	12702.9	14648.5	5103.1	12089.5	8807.2	13615.9	13056.6	8970.0
9178.9	12744.3	12573.2	15069.4	4375.7	11749.4	8941.4	13426.9	13756.1	8564.0
8004.5	12735.0	12684.5	15488.0	4959.6	11131.5	8815.0	12584.9	13944.2	8307.6
7388.7	12353.0	12591.2	14197.0	5667.3	11038.8	8429.5	12940.7	13634.5	7871.3
7675.7	12980.9	12511.6	13736.8	5509.9	10653.5	8859.8	13294.0	13227.8	7983.3
8340.2	12601.2	12460.6	13483.2	3817.1	10520.3	9276.1	14509.4	13632.8	8646.2
8063.1	12243.1	12441.0	13320.9	3271.6	11579.4	9183.5	13162.2	13702.9	9095.6
8346.1	11993.8	12628.9	13610.6	2873.0	11564.6	9281.3	12926.0	12209.6	9232.8
7455.4	11987.1	12460.0	15947.0	1979.8	10400.1	9357.0	12399.7	12841.8	9071.7
8653.0	11999.2	12496.7	17253.1	3501.3	10689.6	9093.0	12291.6	13733.1	8971.5
9592.2	12075.8	12220.5	16796.8	3454.3	10664.1	9334.4	11680.8	12894.0	9066.3
9026.6	12045.1	11781.6	16268.9	4878.2	11183.4	9623.7	13124.4	12778.7	8993.4
8613.6	11626.8	12060.1	15398.5	7745.6	8203.1	9136.0	13290.1	14153.4	8771.5
8213.0	11243.9	12093.7	14404.5	6466.9	10746.4	8923.6	13689.6	15117.1	9270.1
7686.5	11007.4	12311.5	14203.8	5301.0	10363.6	9566.6	13464.3	14493.6	9297.7
7221.9	11144.2	12589.7	14888.7	5651.8	10313.8	9445.1	12557.1	14688.3	9025.5
6700.5	11456.6	12762.2	15142.0	4748.8	11923.9	9410.7	12428.5	13218.7	8171.1
7774.8	11519.7	12603.8	14645.6	5008.5	11882.3	9525.7	12751.8	13641.5	8007.9
7310.2	11375.2	12380.9	15766.1	5316.1	11243.1	9179.1	12821.2	13270.0	8029.6
7238.6	12361.4	12265.0	16216.5	4987.3	11663.3	9191.2	12960.8	13454.1	8185.9
7545.2	12493.8	12339.3	15582.9	5004.2	11580.7	9561.3	12767.5	11931.1	7871.9
7829.8	12997.5	12511.2	15389.2	5364.3	10859.2	9786.3	13452.1	13407.5	8385.7
8894.6	13101.8	12948.8	15933.9	6922.4	11811.2	10262.7	13513.4	13369.9	8009.4
9239.6	13511.3	13083.2	14983.4	6248.6	11763.1	10225.4	13302.3	13173.6	8218.1
8668.4	13029.9	13163.4	14509.2	6263.7	11087.6	10032.8	13601.9	13371.1	7788.8
8677.2	12397.7	13056.0	14790.4	5339.1	11029.8	9744.2	14646.8	14936.0	7655.1
9221.1	11747.4	12829.1	15009.0	5387.0	10222.1	9579.1	13769.6	14229.2	7397.1
9908.5	11860.9	12860.4	16001.2	4663.8	9823.6	10118.0	13292.1	14105.3	7748.2
9506.0	11528.2	12948.7	16147.0	4672.3	9389.4	10934.8	13247.6	14343.6	8111.0
10228.7	12154.4	12429.6	16021.2	3924.9	9381.4	10267.2	13041.0	14039.7	8221.3
10426.4	11974.0	12258.9	15587.5	5304.3	8597.9	10118.0	13283.7	13701.5	8261.2
9100.7	11841.3	11970.6	15168.9	7230.3	9476.7	10358.1	13845.5	14184.4	8524.2
9190.8	11339.9	11492.6	14326.4	7090.3	9725.0	9688.4	14135.5	12724.0	9002.1
9116.0	11254.2	12687.7	13960.0	7274.3	10577.2	8909.0	14875.2	12314.5	8635.3
8540.6	11447.1	12917.6	13773.1	8835.7	9940.9	9001.9	14903.9	12054.5	8702.8
9331.1	11761.5	12923.8	14018.2	7594.8	10266.9	9747.6	14768.9	12145.5	8733.0
10173.7	11775.9	12960.4	12876.0	6454.6	10809.7	10075.6	14584.6	12005.6	8603.1
9278.1	12131.4	13289.4	13579.4	5705.1	10876.1	9924.0	14394.2	13331.8	8331.3
9527.4	11799.3	13008.7	14338.5	5651.0	10988.5	10180.9	13607.2	13579.0	8711.9
9523.9	11821.7	13036.7	15986.5	4998.7	11846.6	10136.0	13115.4	13150.3	8317.5
9161.1	11406.5	12954.6	15770.3	4336.6	12243.3	10394.7	12646.6	12438.8	8523.7
8567.8	11343.3	12767.5	16172.3	5338.3	12423.7	9996.3	12391.9	12438.5	8281.2
8899.0	11729.8	12815.8	16255.7	6524.7	12239.1	9937.4	11754.0	12926.3	8611.2
8545.4	12019.4	12597.1	16611.2	7418.6	11702.4	10042.4	11254.7	13045.9	8540.7
7725.2	10974.8	12648.3	16357.4	6301.9	11271.5	10743.1	11927.6	15198.4	8607.9
8111.8	11391.8	15501.3	15786.9	6458.7	10979.5	10499.3	10342.2	14693.7	9148.9
7754.2	11611.9	15641.6	15934.1	6976.6	11272.9	10726.8	9724.2	14831.3	8906.9
8174.4	10965.0	15469.3	15316.3	6408.8	10151.5	10489.8	10862.8	14430.4	9435.3
8347.3	10757.3	15152.7	14961.7	5744.5	9908.0	10454.2	11359.2	13719.7	8572.2
8720.0	10788.5	14778.2	15697.5	6469.8	10004.2	9938.3	11796.5	14232.8	8809.1
9524.5	10989.2	14626.5	15501.6	6431.0	9771.9	9562.6	12280.0	14197.7	8461.3
12168.7	11200.1	15480.9	16561.7	5120.9	10095.1	9065.6	13023.3	13963.5	8176.0
10989.5	10906.5	15496.2	16217.4	5843.2	11747.0	9632.3	12304.9	14154.8	8116.1
10714.6	10907.2	15363.3	16041.0	3782.0	10087.7	9478.6	11972.0	13382.9	8733.9
11641.3	11135.7	15710.3	16199.5	4890.6	10266.7	9039.6	12272.6	13213.0	8280.6
10271.8	10819.4	15253.1	15954.2	5507.7	10051.0	9645.1	12184.7	12951.3	8434.2
9987.1	10710.8	14486.1	15999.8	5255.6	9632.6	9846.9	12194.9	11946.9	8593.5
11679.2	10669.9	14545.2	15563.1	5821.2	9972.9	9839.0	12885.8	11760.6	8347.3
11768.2	10826.7	15281.2	16373.7	5697.9	12518.4	9984.7	13909.7	13479.0	8699.2
11417.9	10619.7	15170.0	16573.5	6573.7	11923.2	10061.4	12785.2	13177.4	8581.8
12706.2	10183.5	14958.2	15100.2	5553.8	11771.2	10200.6	12992.7	13987.5	8475.3
12473.3	9919.4	15122.8	15505.5	4862.0	10087.7	11086.3	12757.0	14320.6	8501.8
12460.3	10095.3	15174.8	14375.5	4801.0	10002.7	10639.9	12816.8	14682.5	8440.7
12690.1	9825.1	14494.1	13971.5	5118.2	9368.0	10117.9	12289.9	14292.0	8118.2
12698.9	9861.4	14632.3	15004.1	4486.6	9020.3	10148.6	13581.9	14054.4	8287.3
12791.0	10410.1	14769.8	16991.7	4445.5	9852.0	9828.1	13909.0	13849.7	8040.7
11993.8	10596.2	15771.0	17232.8	3148.6	12040.5	10042.4	13411.5	13791.3	7442.6
11576.7	11004.2	16333.3	17354.1	2951.1	11589.2	10637.9	13017.3	12644.7	7757.1
9363.7	11032.5	15912.2	17284.4	2413.5	11875.9	10763.2	12750.8	12555.9	7996.6
10608.0	11339.3	15981.9	17022.3	2715.7	11359.8	10957.4	12497.1	13233.9	7665.4
10329.4	11740.7	16313.9	16563.1	2955.7	11713.6	10626.6	12723.7	12767.8	7909.3
11269.2	11960.9	16114.9	16642.1	4219.1	12410.9	9820.5	13005.6	11803.6	8822.6
10799.2	12204.7	15827.7	16896.3	3642.7	13031.6	9547.4	13946.5	12197.2	8919.8
10094.0	12141.1	16549.1	17441.0	4038.7	11663.4	9873.0	14471.8	12661.7	9182.1
10284.5	11893.8	15548.7	16975.7	4125.0	12286.2	10059.9	14045.8	12142.6	9303.0
9533.8	11555.3	14788.7	18644.9	3786.0	11255.2	10342.6	13571.1	12012.8	9062.7
9991.4	11320.8	14984.8	18609.6	3217.6	10744.5	9988.8	12183.6	11969.0	9205.0
10324.7	10895.9	14923.1	18660.8	4334.7	11084.8	9475.7	11515.1	12171.5	9177.2
11070.3	10596.7	16361.1	18003.0	5492.5	11487.2	9546.5	11169.4	12517.5	8742.5
11029.6	10443.6	17310.5	17791.3	6101.9	11210.0	9866.7	11326.2	11696.1	8868.3
10861.8	10533.4	17315.9	17440.3	6858.2	10509.8	9924.9	11893.0	11149.6	9201.5
11826.3	10521.5	17455.2	16970.5	7577.3	11391.9	10656.5	13757.5	12272.8	9327.7
11825.4	10450.0	17850.9	16712.1	7695.4	10550.6	11099.6	13222.2	12448.6	9009.7
12663.0	10328.7	17664.5	16895.1	7161.3	11244.0	11455.6	12563.0	12019.9	9113.5
12745.8	10642.2	17613.1	17349.0	7001.3	9978.5	11130.0	12991.1	12927.1	9481.5
13039.1	11005.3	17731.3	17561.9	6521.0	11567.4	11081.2	12587.4	13671.0	9529.3
12396.5	11390.2	16704.5	18024.7	5499.2	10240.8	10489.6	13155.8	12526.1	8619.7
12677.2	11400.6	15666.3	18206.4	5507.6	9364.5	10286.3	13403.4	12620.7	8363.9
11387.5	11711.3	16072.1	17711.8	6218.3	11437.5	9939.8	14225.2	12603.6	8215.5
10939.0	11548.2	16346.0	17704.0	5010.2	11555.2	10267.9	14236.0	11927.8	8121.1
10682.6	10907.2	16384.4	18813.8	5434.7	9860.5	10496.1	13864.3	12312.4	7854.2
11662.4	10144.3	16906.6	18022.0	6441.0	8512.8	10650.1	12426.1	12781.4	8582.3
11020.5	10769.2	16566.5	17678.5	5797.6	9286.6	10560.9	11979.7	12422.6	8376.7
10498.6	11284.1	15957.3	17263.6	3939.3	8313.3	10271.0	12342.0	11863.4	8976.8
10823.4	12123.1	15289.0	16963.6	3858.7	9318.6	10386.4	10972.0	10967.3	8946.4
12144.0	12369.8	15277.7	16556.5	3531.7	10355.1	10416.4	11565.3	11018.5	9257.8
11794.4	12753.2	15236.4	16899.9	2145.7	10699.0	10330.3	11313.7	10961.7	9510.6
11906.1	12505.6	15861.6	16651.9	3095.9	11082.5	10395.7	11881.6	10885.0	9759.6
12880.4	12679.7	15022.8	17368.0	2925.9	11054.6	10307.8	10648.6	10768.5	9289.4
13364.5	12130.9	14215.4	17421.7	3255.2	8132.6	10321.3	10975.5	11307.7	9059.3
13039.3	11799.5	15204.6	17840.5	6892.8	6746.9	9802.6	11076.8	11674.0	9531.1
11461.2	11747.0	15466.0	16831.8	5562.6	8508.0	9474.7	11028.3	12098.0	9278.0
11967.7	10704.3	15203.6	17071.5	4871.8	8691.8	9534.3	11014.1	13226.3	9186.1
10581.5	10817.5	15723.1	15803.3	4386.4	7490.4	9983.5	11261.8	12523.6	9271.0
8878.5	11196.0	14957.2	15695.0	5781.4	8407.4	9758.8	11184.8	12089.9	9631.8
8710.5	11552.7	14418.6	14746.6	6054.5	9584.6	9952.4	11173.8	10691.0	9060.5
9533.3	11244.7	14736.0	17498.1	5669.7	10404.4	9367.2	13064.2	11815.4	8550.4
10086.6	11354.0	14198.6	17535.4	5005.3	10588.0	9575.0	13844.4	12541.4	8549.4
10954.3	11766.1	14771.7	17845.3	4850.7	10418.1	9661.0	15055.7	12611.2	8554.0
11892.3	10931.1	15905.6	18007.4	4640.6	10321.3	9235.7	15060.0	11588.0	7879.7
11751.0	10566.2	15258.1	17643.6	4416.1	9604.0	9511.4	15369.7	13218.2	7767.2
12724.9	10714.6	14613.8	17495.5	5078.5	10436.5	10746.7	13468.7	12069.3	7980.1
13071.6	10639.1	15057.8	16423.4	4127.5	9319.1	10725.0	12012.6	10452.5	7976.6
12765.8	10417.5	15669.4	17788.4	4305.1	10001.0	10890.0	10436.6	9902.2	7900.8
13236.8	11284.4	15646.1	17623.2	3092.9	10611.3	10679.5	10817.9	10445.6	8086.5
13383.4	11545.4	16301.3	17452.0	3741.6	9539.0	10624.0	10670.6	9440.3	8714.6
12755.0	11893.0	16938.9	16527.2	5258.7	8722.9	9799.6	12264.8	10664.2	8475.2
10725.4	12057.5	16454.8	16795.1	5132.3	7241.9	10246.3	12633.1	10446.1	8954.5
11192.5	12533.8	15499.7	16849.4	5435.1	7654.2	10062.4	13268.8	10650.5	9235.5
12432.6	12779.7	14387.5	17182.1	5875.2	8093.9	10535.6	14366.9	10631.5	9394.5
12571.5	14457.4	13512.4	16255.4	6324.2	9568.8	10295.9	14819.9	10705.4	8590.1
13095.1	13931.0	13389.4	18415.8	6451.7	10032.2	10458.9	13623.7	9750.6	9369.9
13272.3	13627.4	13702.3	18973.6	5857.8	10920.2	9593.0	13055.3	10694.9	8692.0
12938.2	13252.2	13768.9	18855.0	4825.2	10962.2	9295.0	13184.5	11591.7	9003.9
10809.0	12827.8	15380.0	17886.5	4002.3	10926.9	9283.9	12757.9	11769.9	9068.2
10646.9	12896.4	16078.9	16796.9	3937.4	10671.2	9606.0	12859.9	12732.8	9510.8
11184.0	13237.3	15694.6	16597.6	2887.4	11086.5	9852.6	12694.7	11827.2	8422.1
11057.3	13089.2	16705.6	16298.8	3937.9	11171.3	9874.7	13428.7	10660.3	8537.7
9104.3	12798.0	16158.5	16574.3	4231.0	10542.4	10082.2	13527.9	9787.8	7871.2
9894.5	12904.1	15499.7	17542.4	5240.9	9810.5	9912.0	13633.2	11469.7	7404.6
9085.7	12895.1	15019.3	17386.7	6052.1	9929.5	9161.2	12933.6	12433.8	7258.1
9597.5	12535.8	15234.4	17438.3	6862.6	9249.5	9236.0	13592.6	12932.8	8805.2
9876.0	12959.6	14895.6	16962.8	5433.6	9561.0	9225.6	12671.5	14262.3	9021.0
10352.9	13474.6	16597.6	15463.8	6035.1	8854.0	9616.4	11977.2	14048.7	9523.1
10888.4	13357.2	16285.8	15890.9	5873.5	10191.3	10318.6	13220.0	13095.1	9610.4
13318.0	12861.6	16770.7	15749.3	5651.7	9398.6	10971.8	13165.3	13074.2	9223.2
12945.1	12845.7	16413.9	15615.4	5597.6	8488.7	10627.9	13119.6	13326.4	8710.2
13012.9	12431.9	15841.3	16844.1	7072.1	9141.7	10577.7	12898.0	12056.0	8495.1
12535.4	12051.4	15495.0	17283.4	6869.4	8298.1	9783.4	12279.4	12144.0	8806.7
12145.4	12235.1	15376.9	17422.5	5942.7	9576.6	9680.3	11731.4	12567.1	8437.9
12301.0	12065.8	14998.2	17958.6	6120.0	9195.5	9620.3	11524.8	11535.6	8636.4
11179.6	12240.8	15869.3	17775.5	5675.2	8177.5	9413.2	11547.1	11689.4	9066.0
10556.8	12046.0	15668.0	16930.8	5100.0	7037.7	9987.3	12221.5	11967.0	9259.5
9643.5	12627.3	15897.1	16782.8	5470.6	8528.6	10550.9	13359.2	12181.4	8584.9
10491.9	13012.4	16129.1	16752.7	6137.6	8193.8	9846.4	12659.8	10486.8	8393.8
11341.9	13192.6	16647.0	16843.6	7241.6	8630.5	9994.8	13287.3	12105.9	8401.0
12095.3	13175.3	16361.6	17401.8	8711.9	10939.7	10864.0	13063.7	11856.0	8392.8
11160.1	13545.0	16318.9	18020.2	7524.6	10758.4	10676.2	11879.8	12088.3	8303.1
11245.1	13215.3	16272.2	18509.6	6610.3	10701.3	10477.0	12435.9	11732.3	8586.9
10988.9	12919.0	15489.0	18079.2	6817.7	10955.1	10967.3	12497.1	12493.1	8791.3
10786.7	13175.2	15003.4	17887.5	5227.6	10703.7	10755.2	11953.6	13371.9	9033.2
9926.0	13479.8	15573.2	18067.3	3217.2	10250.3	10098.6	14142.7	12162.4	8721.1
10037.3	12924.0	14932.5	18255.4	5011.1	10708.9	10343.1	14071.6	12379.3	8978.5
10115.7	12627.5	15593.0	17471.7	5533.8	9034.4	10239.8	12630.6	13051.7	9192.0
10206.8	13293.6	15415.3	17408.2	4245.7	11488.8	9894.9	12135.3	12885.1	8744.4
10035.8	13333.8	15771.4	17452.7	5682.5	12064.3	10012.9	12769.6	14501.2	8463.1
11457.5	13405.2	15204.9	17032.1	5529.6	12203.4	10069.6	12611.8	13387.0	8486.3
12331.9	13574.5	15527.9	16226.7	6536.8	11817.1	9807.2	12503.6	13256.3	8856.5
12490.3	13913.7	14788.3	16158.1	6368.7	11520.0	9868.7	13032.8	13276.0	8615.9
11019.2	13879.5	15061.1	16730.8	6342.2	11551.8	9979.4	13836.0	13424.6	8893.4
10460.0	13903.3	14134.0	17480.7	4705.0	11238.8	9500.1	13462.0	13561.1	8754.7
10160.7	13024.9	13806.2	17135.0	5522.7	11768.8	9328.4	13093.6	14759.9	8830.2
9792.4	13472.1	13638.1	17624.1	5141.1	11606.3	9647.4	12739.7	14805.0	10274.3
9010.8	13199.0	14831.3	18076.7	7022.3	11794.7	9230.8	13078.8	14445.8	10855.8
9724.2	12734.0	14876.9	17775.1	6670.3	9558.2	8825.4	12385.4	13930.5	10173.7
10311.3	12125.7	13908.0	17534.2	7169.4	10460.7	9184.4	11641.9	14166.9	9800.6
11636.8	12649.8	15189.7	17881.3	6966.9	10918.8	8966.9	12056.0	14597.8	9851.2
11503.9	13049.8	14234.3	17087.1	6399.8	10704.4	8977.6	11823.9	13429.5	8731.1
12282.4	12701.8	14107.4	17059.0	4420.8	9777.1	9847.9	11845.8	12472.1	8579.0
10766.0	13432.6	14309.6	16671.9	5737.0	11634.5	9788.6	12626.5	12395.6	9670.4
11404.9	13946.0	14517.8	16440.5	4370.8	10622.9	10185.8	13476.4	11616.3	9456.6
10867.4	14213.9	14451.9	15798.1	5116.6	10037.3	10575.5	14931.4	10534.5	9422.4
11481.8	13745.9	15353.6	16567.1	4572.2	9916.8	10034.7	15113.6	11609.9	8962.1
10472.8	13703.4	15163.5	16038.1	3879.2	10943.5	9609.9	15212.5	13318.8	8740.8
11942.9	13186.5	14204.2	16676.0	4353.1	10297.5	9844.4	14343.2	12810.8	9053.5
11163.9	12616.2	13914.2	15760.1	4650.1	9265.4	8710.2	12793.4	12803.8	9140.8
10143.9	12785.7	13441.4	16002.5	5302.4	10204.0	9142.2	12378.8	12622.6	9656.3
10749.8	12529.2	13637.2	16644.3	5929.4	9587.8	10137.6	12402.0	13110.0	9259.1
10403.0	13149.0	14099.8	16600.6	7214.9	8677.2	9950.5	12911.0	12358.4	9311.6
10816.0	12857.7	15923.3	16502.1	5693.5	8587.0	10031.6	12677.5	13004.0	12807.2
11140.8	12578.0	16676.4	16676.0	6800.8	9873.0	10464.5	13367.3	12922.3	13222.5
12995.9	12522.3	17632.4	16178.5	6225.6	8870.3	9976.1	13679.3	13637.4	13412.8
12801.3	12143.3	17913.2	16068.7	7536.7	8667.4	9191.6	14230.6	13026.3	12794.9
13109.7	12363.2	16714.3	16683.5	7389.2	9606.5	9652.4	13672.3	13567.1	14240.4
12426.2	12856.6	16397.1	16704.9	7032.7	9540.3	9332.7	13706.7	13110.3	15183.0
11156.0	13094.9	16317.4	16618.7	5683.7	8851.0	9206.0	13834.0	12317.7	14978.7
11836.9	12621.9	15564.5	16081.4	4514.0	9979.9	9832.4	12756.3	12165.2	13522.9
11413.5	12842.8	15416.2	15346.3	3580.6	9065.3	9808.2	11954.5	12008.8	13660.1
10884.7	12722.9	15954.1	14836.1	5908.9	8956.8	9763.4	11803.8	11379.5	12458.0
11093.7	12751.6	16017.4	15477.9	6401.6	9703.5	9767.5	12537.8	11509.8	11701.2
10810.6	12579.2	16356.3	15264.9	7268.4	10817.3	10089.1	13090.3	11155.6	11445.1
9917.9	12824.5	16740.7	15717.0	7061.7	10666.6	10138.4	12609.6	11199.3	11574.3
8873.0	12656.2	16115.9	16754.6	9155.4	11958.1	10940.7	12838.6	11359.5	12234.2
8818.9	13177.4	16185.8	17423.2	10052.8	12424.3	10454.7	12451.8	11680.6	11717.7
8792.6	13143.2	14792.8	16931.2	10859.2	11590.3	10148.0	12061.3	12363.1	12906.0
10353.8	13301.0	14674.1	16931.0	11421.4	10608.0	9427.1	11803.9	13337.9	12853.2
11121.9	13411.2	14951.1	17775.1	15113.8	9682.1	8836.6	11621.9	13942.0	13851.8
12678.3	13581.7	15169.9	17467.3	15785.8	9340.0	8328.4	11711.0	14287.2	13039.8
12710.3	13170.1	15321.5	16606.1	16893.0	8961.6	8565.4	10916.8	13652.2	13019.5
11978.7	13629.2	16389.9	16082.2	15772.7	9695.5	8777.2	10381.2	14406.3	12240.8
11619.3	12936.4	16432.7	16731.2	15379.7	10377.8	9425.3	9970.9	14162.7	13507.0
9441.2	12833.9	16774.1	16950.1	15840.0	10447.7	9797.8	9758.6	13386.4	12815.5
8095.3	12812.2	16138.6	17143.8	14282.3	9759.8	9582.0	10230.2	12853.1	13857.9
9854.0	12981.6	16011.0	17927.2	12451.9	7880.9	9437.1	11676.5	13182.6	13346.5
9785.3	12464.2	15823.5	17656.4	12878.3	6779.2	9780.6	12101.6	12504.6	12910.9
10175.4	13696.9	15769.8	17243.7	11585.6	9253.9	9659.3	12918.8	11458.2	13606.3
10316.5	13403.9	15855.9	17725.3	10757.8	9466.1	10224.1	13501.8	11813.0	14156.8
10557.4	12766.9	17407.5	17608.7	11466.7	10546.4	9632.0	12837.5	11974.7	13295.2
11649.3	12170.8	17152.8	16955.8	12917.1	9711.9	10198.6	11925.8	13137.5	13361.8
11931.4	12136.9	17238.8	17195.7	11618.8	9868.0	9303.3	12127.0	13364.9	13513.2
11365.3	12288.8	16726.6	16506.5	11685.4	9867.7	9517.2	11455.1	14131.3	14045.3
11767.5	11995.3	17132.7	16238.2	12516.5	10671.1	9240.3	11552.8	12770.7	13760.7
10934.2	12256.7	16980.6	16051.4	11194.7	11360.7	9835.9	11927.2	12921.2	14251.2
11078.4	12512.5	17280.9	15890.0	13252.6	9751.4	9717.4	12476.1	12525.8	14516.4
10007.6	12388.5	17407.8	16080.3	11465.1	7306.9	10870.4	12916.4	12071.7	14796.9
10988.1	12348.3	17411.0	16260.4	12282.3	10153.6	10532.8	13535.2	10407.9	14306.3
9466.2	12592.2	17153.7	15966.8	10996.0	10632.3	10283.2	13445.7	10718.4	14245.4
11365.8	12836.2	17211.9	16687.6	10660.1	9604.4	10814.9	13629.1	11059.7	13494.5
11064.3	12490.6	16763.3	17008.4	8687.3	9923.0	10960.9	13079.6	11228.9	13901.5
11418.9	12596.5	16322.8	17102.0	11301.4	7475.6	10435.7	12505.4	10466.5	14322.5
10958.4	13128.0	17189.6	17819.8	11257.4	9114.2	10806.9	11941.3	11241.7	14439.4
10212.1	13615.8	16945.4	17912.2	11965.5	9520.8	10606.0	12086.9	12132.8	14548.8
9671.2	13633.1	16781.8	17572.8	12393.3	10846.8	9934.8	11380.8	13248.0	14844.4
8873.4	13747.3	16928.4	16586.3	14940.9	10855.2	9172.9	12413.1	13894.4	13610.8
12282.8	14167.2	16933.8	16948.2	14676.8	11229.4	10094.9	12393.6	13574.9	12714.4
12232.7	13851.2	17444.4	17318.8	14132.9	10309.0	9997.9	13307.9	13219.5	12294.0
11762.8	13493.7	17043.2	17305.8	14104.4	8517.4	10108.3	12265.2	13359.0	12580.4
10537.3	12939.1	16481.1	17622.0	14538.7	8497.6	10063.9	12894.7	13199.9	12211.4
11304.9	12739.0	16690.0	17983.2	15055.0	7208.9	10277.8	12170.4	13000.8	13801.2
11105.7	11820.6	16682.4	17809.5	14868.8	7658.1	9697.1	12233.8	13658.5	14194.8
10518.7	12084.5	16628.6	17436.5	15749.3	8032.2	9281.1	11334.7	13385.8	14784.4
9949.9	12486.0	16685.2	16986.5	15573.6	8596.1	9510.9	11809.6	12803.8	14233.2
11617.2	12606.3	17425.0	16939.2	14523.8	9165.3	9631.2	12042.8	11866.7	13843.8
11477.0	12112.5	15898.0	16835.0	15327.3	10250.6	10055.1	12293.6	12207.0	13397.9
11440.8	12534.8	15884.5	16949.6	13987.2	10578.5	10080.7	12293.1	11391.3	13250.5
11887.4	12625.7	15265.3	17584.8	13894.8	10284.8	9695.2	12618.0	12157.7	11836.6
11615.0	12518.4	15529.6	16901.1	14444.2	9571.0	9276.6	13905.8	11511.8	11653.3
11433.4	12555.5	16959.9	16899.7	14480.8	9644.1	9095.6	12772.2	11397.3	12225.0
11024.1	12599.6	16876.7	16448.4	14203.7	8603.0	8647.2	12521.8	10457.8	12870.8
10040.6	12841.7	16213.8	16584.7	14148.4	8953.6	8728.2	12424.4	11859.9	12768.7
10006.1	12452.4	17215.5	16287.6	15058.8	9437.8	9240.6	12701.1	12221.0	13683.8
9730.0	11667.8	16148.3	16758.3	14778.4	8643.3	9118.3	11954.2	11838.6	14284.7
9840.6	12103.7	15624.2	16611.2	13978.3	7657.4	9633.4	12423.8	11791.8	13415.4
10258.6	12013.4	15636.3	16810.8	13926.0	7537.9	9708.9	12213.2	11794.0	11893.3
10614.0	11667.9	15384.1	16636.9	14085.6	6639.3	9485.1	13459.8	11606.3	12620.7
11217.7	11931.2	15485.6	16091.7	13623.4	8575.4	9676.6	13397.6	11946.5	11410.0
11983.8	12045.4	16645.4	16310.5	14084.4	8575.2	9613.9	13278.1	10924.7	10585.9
11585.6	11826.9	16511.0	16065.3	14585.9	8553.9	9422.5	13276.4	12325.6	11874.6
12155.3	12365.0	15890.7	16762.4	14062.3	8643.7	10240.2	14480.8	11668.3	13496.3
12803.2	12133.5	16064.7	16219.5	13583.5	9353.9	10240.4	14455.8	11098.1	13216.7
12747.7	12202.4	16165.5	16328.7	13414.7	9724.5	9730.9	13936.7	12021.8	14094.7
12021.7	12186.7	16498.2	16523.8	13846.9	10590.0	9855.9	14418.4	12396.4	14473.1
12546.6	11843.5	16444.4	16862.2	14159.7	10596.6	10066.4	13953.5	10967.8	13694.4
12236.4	12173.6	16634.1	15814.3	14930.6	9988.1	9711.5	13149.4	11649.8	12924.7
12813.4	12277.0	16426.6	16103.2	14753.5	10878.7	9983.7	12054.8	12358.2	12142.8
12151.7	11851.2	16475.2	15720.2	15395.2	10980.5	10474.5	12998.3	11605.4	11949.0
11997.6	12155.8	17439.2	15366.1	14090.5	10462.0	10800.3	13178.2	11724.0	12553.9
12102.2	12267.2	16895.5	15162.7	14259.6	9381.0	10547.2	14280.8	11678.2	12778.2
12129.0	12618.4	16508.5	15654.7	13349.5	10202.8	10930.3	14950.6	12025.1	12926.1
11826.4	12559.0	16468.4	16373.1	13875.8	10340.4	11344.4	15520.7	11327.0	13036.5
11171.3	12756.8	16709.5	16114.4	14755.3	10954.0	11077.8	15319.0	11564.6	12806.5
12352.2	12165.5	16301.0	16806.3	15811.9	11456.7	10878.2	14435.3	11776.5	12632.4
11335.4	12303.4	16555.9	16920.2	15422.6	10816.2	10889.0	14542.7	11395.5	13764.4
10883.5	12050.6	16256.6	17076.0	15215.9	10912.4	10598.5	13303.8	10456.6	13481.8
11034.1	11856.1	15946.3	16761.4	15487.0	10307.5	9682.8	12794.4	11417.1	13566.4
11660.4	12027.9	16313.9	17074.1	15141.2	9441.4	9173.9	12452.1	11071.0	13145.1
12969.5	12645.3	17072.8	17015.9	14709.2	9941.5	9086.6	13267.4	10445.4	12369.3
13380.6	12392.4	15983.1	16538.7	15007.4	10074.0	9765.2	12985.7	10018.4	12428.2
14120.1	12792.7	16209.6	15996.3	15186.4	10187.2	10509.7	12954.5	9028.2	11942.4
14021.6	13063.3	16463.5	16632.7	14512.4	10366.4	11672.6	12631.6	9803.8	12168.6
13785.0	13410.3	15665.8	16060.3	15480.8	10866.5	12076.3	12587.6	9600.4	12353.6
12126.6	12844.3	15904.5	15457.1	13254.9	11080.5	12578.8	11655.8	10659.5	12559.9
12745.7	12502.3	16827.0	15906.9	14201.0	10107.1	12450.1	11561.7	11401.6	13238.4
12671.7	12270.9	16737.8	16676.2	12999.6	10401.3	11277.4	12387.1	10800.4	14039.8
12545.6	12122.6	16949.5	17438.4	14060.3	9342.3	10526.3	12889.6	10850.2	14624.2
12228.8	11678.4	16344.6	17721.8	13115.0	9244.5	10976.5	13142.3	11602.9	14772.8
11911.9	12450.0	16079.0	18324.7	14137.0	9434.4	10646.4	13569.8	11375.5	15176.4
11175.7	12817.1	16202.0	18668.9	12975.3	10084.4	10109.7	13595.0	10808.5	14644.6
10291.0	13190.8	16228.5	18329.2	13723.2	9452.4	10574.0	12704.9	10820.9	14063.7
11371.5	13000.0	16377.4	17703.6	14053.6	10046.1	10868.5	12938.1	9252.4	14169.3
11958.7	13146.9	16890.4	17854.4	14080.8	9732.9	10446.0	12337.7	9190.5	14942.6
11290.4	12723.4	15292.0	17441.1	13334.0	9312.3	10857.3	12398.3	10055.5	14525.3
10660.1	13113.0	16380.2	18092.5	14012.2	9716.3	11049.5	12511.8	10638.2	15152.0
9629.6	12898.0	16384.1	17878.0	13988.7	9173.2	11424.9	13940.7	10834.0	15112.3
9922.4	13109.5	16890.1	17999.0	13039.7	9454.2	11224.0	14467.0	11108.1	13070.8
11208.6	13036.0	16296.0	18087.3	13710.7	9560.1	11358.0	14127.0	11513.4	12605.2
12461.9	13013.7	16871.7	18167.4	13726.6	10469.2	11570.6	14319.0	10897.2	12930.0
12464.8	12389.8	16986.9	18272.6	13717.2	10214.0	11234.1	14036.4	10292.7	12427.4
12250.3	12174.7	16871.3	17616.5	14148.4	10374.5	10592.8	13679.3	9325.7	13359.8
10957.6	11589.7	16428.7	18482.7	13988.9	10091.8	9584.9	12752.2	9190.2	12951.3
10062.0	11416.2	15841.3	18583.7	14674.8	9014.9	8991.6	12719.7	8059.9	12071.8
11956.0	11384.4	15643.8	18572.7	14742.0	8510.5	8438.5	12321.7	9193.8	12697.2
11906.1	11164.3	15057.9	18821.7	14709.7	9845.3	8121.0	12395.8	11252.2	12652.1
12410.2	10804.7	14799.7	18881.9	14786.8	10380.1	8630.4	12410.9	11056.2	11398.8
12395.4	11212.2	15393.3	18836.5	14765.4	10686.1	8774.6	12803.2	11064.5	11817.7
12984.7	12019.5	16277.6	18118.0	14259.7	10883.9	9347.0	12936.9	10541.4	12360.1
11556.1	12164.0	15995.7	17904.5	13840.9	11164.3	9563.6	13388.8	10510.2	11759.5
10869.2	12617.5	16398.4	19310.2	13752.5	11729.8	9961.1	13376.0	10986.8	13570.2
10435.4	13019.8	16711.0	19085.8	13504.6	11308.7	9421.3	12717.2	10938.0	13056.1
11187.7	12812.7	17084.1	18564.9	13390.7	10443.2	10190.4	12846.0	11236.6	14329.1
10744.9	12883.4	17072.4	18496.2	14025.2	9080.0	10122.3	13652.7	11529.4	14144.5
11934.7	13229.1	16698.6	18429.9	13814.9	8863.7	9636.3	13640.0	10340.9	13486.9
12329.1	12754.3	16790.0	18025.0	14497.2	8326.8	9585.6	13578.1	10011.7	13043.9
12494.4	12459.0	16367.4	18146.7	14468.2	7430.8	9748.2	13708.4	11678.2	13225.0
13248.9	12452.2	15739.0	18643.6	14064.2	9247.6	9279.4	13909.9	10943.3	14413.4
12736.6	12442.2	15395.5	18537.5	14476.6	9647.0	9442.8	12666.7	11492.3	14038.6
11584.7	12497.7	15157.7	18530.5	13896.9	9574.9	10173.6	12096.3	12032.4	14348.1
12339.3	12839.6	15057.5	18856.2	14788.1	10059.0	9822.5	11783.8	12086.3	14368.8
12354.7	13585.5	15106.8	18462.7	14588.1	10088.7	10404.8	12625.6	11286.4	13549.2
12138.3	13440.6	15700.8	19345.9	15083.1	10089.8	10862.9	12630.2	11024.2	13882.1
12949.3	12965.1	15941.4	19059.7	14961.4	10624.3	10774.5	12976.6	11915.8	13809.6
12590.8	12384.9	16462.6	18569.8	15863.1	10651.4	10715.9	13089.5	12632.4	13475.1
12708.9	11871.6	16955.2	18732.5	15437.7	10209.9	11168.1	13695.5	12793.4	13377.2
13042.9	11398.3	16389.7	18595.0	15481.3	9984.3	10968.0	14602.4	12719.6	14404.8
12052.4	12005.3	15956.6	17885.8	14493.3	9344.4	9500.1	13930.3	13140.1	13986.3
13505.2	11909.9	15594.2	18364.1	14035.7	8694.5	9560.1	13191.3	12334.2	14498.1
14074.5	12346.5	16254.7	18324.8	14123.9	8961.1	9355.3	14141.9	11862.6	15034.5
13229.4	13141.0	16021.2	17866.1	14217.9	8753.5	9013.8	14640.2	11413.7	14784.8
13176.9	13389.1	15715.6	17712.2	14048.7	9045.4	8734.9	13532.7	10321.1	13809.8
12285.6	13521.0	16542.6	17852.8	15357.5	10079.3	9707.0	13879.8	9519.2	13636.1
12027.4	13773.2	16725.8	17920.0	15700.9	10082.8	9314.9	13776.9	10116.0	12947.7
12257.0	13179.9	16179.2	17741.0	15527.8	8935.9	9086.4	13466.7	10315.8	12836.7
12387.6	12984.1	16385.9	18245.7	14970.1	9180.1	9644.4	13339.0	10827.7	13111.4
11591.2	12989.0	16319.1	18018.7	15214.3	9454.3	9527.1	14604.0	12102.6	14039.8
11574.9	12344.7	15617.7	17769.5	14358.4	8071.1	9832.0	14200.1	11408.8	14879.1
11667.3	12485.6	15210.5	18046.5	14793.9	7956.9	9772.1	14200.6	11892.8	14181.6
12337.0	12687.3	15544.7	18108.5	14529.2	8796.9	9722.8	14215.5	11583.2	13334.9
12210.6	13192.0	15805.4	17984.1	14997.2	7415.1	9707.0	14112.5	10953.8	13262.4
12527.4	13209.3	15552.0	18219.8	14716.1	6686.1	9701.7	13970.9	10638.3	12909.2
11889.4	12751.3	17108.1	18383.0	14878.4	6917.5	9550.3	13213.9	11188.3	11811.6
10948.7	12206.8	16389.1	17527.5	15217.5	7444.2	9711.4	13578.3	11625.7	11714.9
10965.1	12564.6	16658.7	17520.0	15166.3	7697.3	9763.0	14071.0	11313.8	12064.3
10819.0	12195.1	16334.4	17345.4	14224.0	9065.7	9478.4	14097.6	11328.0	11659.0
11648.0	11626.0	16465.0	17031.8	14021.5	9825.1	9578.6	13431.4	11402.9	12045.5
11859.8	12088.2	15847.8	16897.4	13835.3	10481.2	9542.0	13501.5	10128.5	12866.4
12069.4	12851.1	16216.6	17675.0	13348.8	10068.7	9875.2	12927.6	10148.6	13502.1
12329.4	12608.3	15629.2	17812.1	13260.3	9515.6	10049.6	11963.8	10634.3	13189.1
12889.5	12913.9	16111.4	18054.5	14631.4	9935.1	10592.6	11714.4	10357.5	13219.3
12822.3	12693.7	16290.5	18151.1	14299.2	9370.5	10282.3	11963.7	9836.6	12537.7
12499.9	12595.1	16909.2	18121.4	13934.5	9155.8	10943.2	11930.8	9801.0	13257.2
11514.9	12917.8	16316.0	17405.4	13939.8	8534.5	10929.2	12221.4	9775.6	13451.2
12450.5	13143.4	16862.4	17584.7	14492.4	10416.5	10593.5	12092.8	9455.0	14458.4
12255.7	13012.1	17151.9	17612.4	14566.9	10354.8	9927.5	11676.9	9132.6	13731.9
