# Supplementary material for: Iterative improvement in the automatic modular design of robot swarms
Source: PeerJ Comput Sci. 2020 Dec 7;6:e322. doi: 10.7717/peerj-cs.322 (PMC7924708; doi:10.7717/peerj-cs.322)
Supplement: Supplemental Information 1 — Data sorted in directories by budget and design method. Each folder contains the file controller.txt containing a textual representation of the instances of control software generated for the configuration described by the folders. The file scores.csv contains a comma separated list with the performances of each instance of control software. [file peerj-cs-06-322-s001.zip › experiments_12_5k/FSM_AAC_random/controller.txt]

--fsm-config --nstates 4 --s0 4 --att0 1.15 --n0 3 --n0x0 0 --c0x0 1 --p0x0 0.29 --n0x1 2 --c0x1 3 --w0x1 17.46 --p0x1 6 --n0x2 0 --c0x2 2 --p0x2 0.42 --s1 2 --n1 2 --n1x0 1 --c1x0 3 --w1x0 7.60 --p1x0 2 --n1x1 2 --c1x1 0 --p1x1 0.88 --s2 0 --rwm2 95 --n2 3 --n2x0 0 --c2x0 1 --p2x0 0.30 --n2x1 2 --c2x1 0 --p2x1 0.04 --n2x2 1 --c2x2 3 --w2x2 3.44 --p2x2 4 --s3 1 --n3 1 --n3x0 0 --c3x0 2 --p3x0 0.70
--fsm-config --nstates 3 --s0 0 --rwm0 6 --n0 2 --n0x0 0 --c0x0 0 --p0x0 0.80 --n0x1 1 --c0x1 3 --w0x1 12.04 --p0x1 4 --s1 1 --n1 2 --n1x0 0 --c1x0 2 --p1x0 0.07 --n1x1 1 --c1x1 3 --w1x1 14.60 --p1x1 3 --s2 4 --att2 3.98 --n2 1 --n2x0 1 --c2x0 0 --p2x0 0.93
--fsm-config --nstates 4 --s0 5 --rep0 3.13 --n0 2 --n0x0 0 --c0x0 5 --p0x0 0.41 --n0x1 0 --c0x1 3 --w0x1 7.17 --p0x1 6 --s1 4 --att1 3.13 --n1 3 --n1x0 1 --c1x0 2 --p1x0 0.22 --n1x1 0 --c1x1 0 --p1x1 0.66 --n1x2 2 --c1x2 2 --p1x2 0.40 --s2 2 --n2 1 --n2x0 2 --c2x0 0 --p2x0 0.40 --s3 1 --n3 3 --n3x0 0 --c3x0 4 --w3x0 17.97 --p3x0 4 --n3x1 2 --c3x1 1 --p3x1 0.65 --n3x2 2 --c3x2 0 --p3x2 0.42
--fsm-config --nstates 4 --s0 2 --n0 1 --n0x0 2 --c0x0 5 --p0x0 0.68 --s1 4 --att1 4.28 --n1 4 --n1x0 1 --c1x0 5 --p1x0 0.83 --n1x1 0 --c1x1 2 --p1x1 0.82 --n1x2 2 --c1x2 3 --w1x2 10.25 --p1x2 7 --n1x3 0 --c1x3 3 --w1x3 11.63 --p1x3 10 --s2 1 --n2 3 --n2x0 1 --c2x0 2 --p2x0 0.02 --n2x1 0 --c2x1 2 --p2x1 0.18 --n2x2 2 --c2x2 2 --p2x2 0.60 --s3 4 --att3 3.87 --n3 3 --n3x0 2 --c3x0 0 --p3x0 0.25 --n3x1 0 --c3x1 5 --p3x1 0.45 --n3x2 2 --c3x2 2 --p3x2 0.17
--fsm-config --nstates 4 --s0 4 --att0 2.84 --n0 2 --n0x0 0 --c0x0 4 --w0x0 7.74 --p0x0 6 --n0x1 2 --c0x1 3 --w0x1 8.89 --p0x1 10 --s1 0 --rwm1 1 --n1 2 --n1x0 1 --c1x0 0 --p1x0 0.12 --n1x1 0 --c1x1 1 --p1x1 0.08 --s2 1 --n2 1 --n2x0 2 --c2x0 3 --w2x0 8.42 --p2x0 8 --s3 4 --att3 2.48 --n3 1 --n3x0 0 --c3x0 1 --p3x0 0.59
--fsm-config --nstates 4 --s0 0 --rwm0 0 --n0 1 --n0x0 0 --c0x0 0 --p0x0 0.71 --s1 4 --att1 4.83 --n1 3 --n1x0 1 --c1x0 5 --p1x0 0.36 --n1x1 0 --c1x1 3 --w1x1 19.13 --p1x1 2 --n1x2 1 --c1x2 0 --p1x2 0.78 --s2 1 --n2 2 --n2x0 1 --c2x0 1 --p2x0 0.69 --n2x1 2 --c2x1 2 --p2x1 0.20 --s3 1 --n3 1 --n3x0 1 --c3x0 1 --p3x0 0.40
--fsm-config --nstates 4 --s0 0 --rwm0 82 --n0 3 --n0x0 1 --c0x0 1 --p0x0 0.85 --n0x1 1 --c0x1 2 --p0x1 0.15 --n0x2 2 --c0x2 5 --p0x2 0.81 --s1 4 --att1 4.09 --n1 4 --n1x0 0 --c1x0 4 --w1x0 18.30 --p1x0 1 --n1x1 1 --c1x1 3 --w1x1 0.58 --p1x1 9 --n1x2 1 --c1x2 2 --p1x2 0.45 --n1x3 0 --c1x3 3 --w1x3 8.68 --p1x3 8 --s2 2 --n2 3 --n2x0 1 --c2x0 4 --w2x0 8.13 --p2x0 9 --n2x1 2 --c2x1 2 --p2x1 0.38 --n2x2 1 --c2x2 1 --p2x2 0.35 --s3 1 --n3 2 --n3x0 0 --c3x0 1 --p3x0 0.37 --n3x1 2 --c3x1 2 --p3x1 0.52
--fsm-config --nstates 4 --s0 2 --n0 2 --n0x0 0 --c0x0 0 --p0x0 0.21 --n0x1 2 --c0x1 0 --p0x1 0.47 --s1 1 --n1 1 --n1x0 1 --c1x0 0 --p1x0 0.44 --s2 2 --n2 3 --n2x0 0 --c2x0 2 --p2x0 0.93 --n2x1 1 --c2x1 4 --w2x1 11.92 --p2x1 8 --n2x2 1 --c2x2 2 --p2x2 0.96 --s3 2 --n3 1 --n3x0 2 --c3x0 5 --p3x0 0.55
--fsm-config --nstates 3 --s0 2 --n0 3 --n0x0 0 --c0x0 0 --p0x0 0.80 --n0x1 0 --c0x1 1 --p0x1 0.58 --n0x2 1 --c0x2 2 --p0x2 0.72 --s1 1 --n1 3 --n1x0 1 --c1x0 1 --p1x0 0.63 --n1x1 0 --c1x1 2 --p1x1 0.49 --n1x2 1 --c1x2 1 --p1x2 0.08 --s2 4 --att2 4.50 --n2 3 --n2x0 1 --c2x0 5 --p2x0 0.80 --n2x1 0 --c2x1 4 --w2x1 14.39 --p2x1 10 --n2x2 0 --c2x2 5 --p2x2 0.71
--fsm-config --nstates 4 --s0 4 --att0 3.14 --n0 4 --n0x0 1 --c0x0 4 --w0x0 3.86 --p0x0 6 --n0x1 2 --c0x1 2 --p0x1 0.72 --n0x2 2 --c0x2 5 --p0x2 0.27 --n0x3 2 --c0x3 3 --w0x3 14.80 --p0x3 8 --s1 2 --n1 4 --n1x0 1 --c1x0 4 --w1x0 9.18 --p1x0 7 --n1x1 2 --c1x1 2 --p1x1 0.16 --n1x2 0 --c1x2 1 --p1x2 0.74 --n1x3 0 --c1x3 3 --w1x3 5.39 --p1x3 6 --s2 0 --rwm2 56 --n2 4 --n2x0 1 --c2x0 1 --p2x0 0.51 --n2x1 2 --c2x1 5 --p2x1 0.29 --n2x2 2 --c2x2 0 --p2x2 0.94 --n2x3 2 --c2x3 3 --w2x3 13.85 --p2x3 10 --s3 1 --n3 3 --n3x0 0 --c3x0 1 --p3x0 0.19 --n3x1 1 --c3x1 2 --p3x1 0.57 --n3x2 0 --c3x2 2 --p3x2 0.74
