# Supplementary material for: Iterative improvement in the automatic modular design of robot swarms
Source: PeerJ Comput Sci. 2020 Dec 7;6:e322. doi: 10.7717/peerj-cs.322 (PMC7924708; doi:10.7717/peerj-cs.322)
Supplement: Supplemental Information 1 — Data sorted in directories by budget and design method. Each folder contains the file controller.txt containing a textual representation of the instances of control software generated for the configuration described by the folders. The file scores.csv contains a comma separated list with the performances of each instance of control software. [file peerj-cs-06-322-s001.zip › experiments_12_5k/FSM_AAC_random/scores.csv]

Design	Simulation	Pseudoreality	Reality
	12759.1	12011.3
	11833.6	11877.4
	10497.0	8873.6
	13442.5	10611.9
	14586.4	14663.3
	12090.7	12960.1
	11483.7	11654.8
	10557.5	9624.1
	8239.2	9928.6
	13316.7	13335.7
