# Supplementary material for: Iterative improvement in the automatic modular design of robot swarms
Source: PeerJ Comput Sci. 2020 Dec 7;6:e322. doi: 10.7717/peerj-cs.322 (PMC7924708; doi:10.7717/peerj-cs.322)
Supplement: Supplemental Information 1 — Data sorted in directories by budget and design method. Each folder contains the file controller.txt containing a textual representation of the instances of control software generated for the configuration described by the folders. The file scores.csv contains a comma separated list with the performances of each instance of control software. [file peerj-cs-06-322-s001.zip › experiments_12_5k/FSM_AAC_random/score_development.csv]

1147.6	1195.3	1537.9	1560.0	1200.0	814.0	1668.5	1129.8	1312.7	949.1
1162.4	1163.0	1413.5	2040.2	960.0	1679.8	2080.4	1345.5	2009.4	936.4
1130.8	1169.5	2587.6	2160.2	1568.7	1559.9	2799.6	1316.9	1819.9	922.7
1105.5	1162.2	2421.3	1920.2	1981.7	1439.9	2784.6	1299.6	2675.8	2070.0
1084.1	1142.5	2189.3	2040.2	2112.4	1439.9	3093.2	1291.1	2131.6	2068.2
951.1	1107.4	2121.8	2280.0	2158.9	1200.0	2785.2	1342.7	2011.5	2034.5
1068.0	1128.9	1912.6	1920.0	3417.5	840.0	2282.4	1395.8	2457.9	2222.5
1140.6	1120.1	1534.3	1680.0	1627.4	1320.0	4368.5	1360.6	3125.9	2242.2
1128.2	1069.6	2089.6	1920.0	1425.0	1794.6	3789.5	1384.5	2327.5	2231.9
3197.0	1098.9	1994.2	1320.0	1187.1	1914.6	6877.9	1456.9	2208.3	2246.9
3555.3	1080.0	2084.1	2040.0	1313.4	1914.6	6403.3	1433.8	2308.9	2388.5
3350.9	1124.7	2289.8	1800.0	1679.4	2158.4	6562.5	1433.9	2365.8	2351.6
2049.1	1162.8	2686.7	1680.0	1919.4	1918.4	6540.6	1448.7	3325.7	2361.3
2555.1	1170.1	2412.7	1560.0	1919.5	2252.7	6471.1	1435.1	3101.3	2300.1
2353.8	1132.3	2410.5	2040.0	1911.3	2443.0	4897.5	1402.2	3344.2	2223.9
2748.0	1068.6	2678.0	1080.0	2009.9	2532.6	5204.0	1533.1	2880.4	2287.3
2480.9	1138.4	2856.1	1320.0	2704.7	2898.1	5395.6	1479.0	4202.5	2530.4
2714.0	1121.0	2143.2	1440.0	3013.9	2857.2	5148.1	1516.1	3882.5	2439.1
2284.5	1340.3	1910.5	1200.0	2260.7	2592.6	4923.9	1560.6	4376.5	2588.7
1987.5	1389.1	1777.9	1081.3	2258.6	2532.0	5894.1	1488.4	4114.6	2480.9
810.6	1244.4	1638.2	1441.3	1320.1	2491.5	6992.8	1504.5	4092.8	2545.8
1638.4	1845.2	1986.5	1211.1	1690.3	2464.3	6209.0	1505.6	3271.8	2502.2
4187.3	2072.0	4922.2	960.0	2156.4	2626.4	7525.8	1531.8	3623.3	2478.5
3465.9	2477.7	5617.0	1080.0	2420.1	2530.6	6440.7	1602.5	3996.9	2364.6
3682.7	2826.9	5846.8	840.0	1988.4	2646.1	5336.6	1638.4	3885.0	2454.2
7940.1	2864.4	5286.4	600.0	2545.2	2378.4	4890.8	1701.3	3974.2	2333.0
7582.2	3333.7	5543.7	960.0	2859.5	2276.9	6977.8	1635.1	5400.0	2864.0
7253.5	4301.5	4250.8	1428.7	2245.5	2206.1	5927.6	1588.1	7376.3	2911.4
7065.2	3781.3	3682.3	1668.7	2042.8	1956.0	4855.9	1586.3	8096.7	2875.1
7183.2	3313.8	3746.9	1908.7	1787.3	2054.5	4907.0	1567.3	8008.2	2813.3
7118.7	3112.5	3648.3	2028.7	684.4	2371.8	4673.5	1706.4	7306.3	2813.9
7142.0	2098.1	3590.2	1788.7	1444.9	2492.4	5021.9	1712.1	6610.9	2873.7
7469.2	1775.9	4408.7	1560.0	1470.4	2515.6	6915.8	1613.7	6503.3	2932.4
7623.5	1943.4	4220.9	1440.0	1422.7	2585.9	8183.9	1555.1	5635.6	2931.7
7534.5	3862.6	4588.9	1320.0	1648.4	2626.6	8665.6	1537.7	5553.6	2972.3
7557.5	3293.1	4911.0	1328.6	2447.8	2542.7	8063.3	1651.4	5581.9	3017.6
7726.1	4070.9	5070.8	1316.5	1772.9	2572.8	7161.2	1608.2	5202.1	3077.9
7947.5	3464.0	6622.2	1200.0	2066.3	2438.3	6140.5	1578.6	5278.7	3077.3
8002.3	3112.7	6200.6	1440.0	1477.4	2695.1	5490.6	1542.7	5277.9	3052.8
7747.4	3408.7	6252.2	1560.0	2064.0	2334.8	5120.0	1682.4	5877.0	3002.9
7567.4	2710.5	6018.8	1320.0	2033.0	2494.7	5442.1	1722.9	5870.0	2959.8
7500.9	2281.8	5552.0	1248.1	1955.0	2352.6	5868.1	1688.9	7114.2	2891.6
7257.5	2890.5	5424.5	1368.1	2385.7	2250.3	6813.8	1727.5	6959.6	2851.6
7183.2	3278.0	6118.6	1008.1	4167.2	2030.4	6254.2	1773.1	6970.8	2845.6
7557.9	4225.9	5627.6	1104.5	4010.3	2092.5	6151.0	1722.1	7466.6	2987.9
7807.1	4291.9	5410.3	1047.2	5165.0	2206.7	4096.5	1688.5	6916.2	2986.4
7413.0	5021.4	4884.4	1052.5	4655.8	2351.5	3317.7	1623.6	6442.7	2916.5
7139.3	5494.4	4424.0	1087.1	4426.1	2381.4	3876.6	1597.8	6577.3	2941.3
7452.9	5917.2	5839.5	1038.9	6174.8	2419.2	3538.1	1625.3	6036.9	2927.6
7164.1	6373.0	5367.7	1030.1	5677.2	2419.5	2865.2	1601.1	5780.7	3047.4
7132.0	7067.8	5658.8	1050.9	6715.9	2255.2	3996.5	1572.7	7006.6	3049.2
7247.6	7211.1	6914.3	1026.6	6189.8	2225.7	4983.9	1547.4	5973.3	3000.7
7199.6	6703.3	6512.7	1320.0	6613.0	2310.9	5563.5	1594.6	6507.7	2969.4
7247.6	5862.2	5208.8	1320.0	6661.0	2293.7	5022.4	2079.3	6629.9	2923.7
7135.6	6371.7	4241.5	1320.0	6842.9	2535.3	4454.2	3658.1	5425.6	2945.1
7477.3	4396.1	3535.6	1568.2	6511.0	2714.2	3704.3	3359.7	4717.0	3003.0
7091.8	2928.2	2954.6	1448.2	6939.5	2435.7	3135.2	3101.3	6975.3	2995.9
7425.1	4496.8	2985.6	1638.0	6252.1	2819.7	2565.9	2881.9	6376.6	2927.3
8042.2	3937.9	5520.3	1523.3	6137.9	2801.1	4293.5	6251.8	6473.4	2954.7
7643.6	4555.8	6601.8	1642.8	6330.9	2827.2	5135.9	5902.9	6674.8	2953.6
7392.2	4828.9	6145.2	1760.5	6901.8	2645.1	5432.7	6272.9	6103.4	2919.4
7631.4	4844.9	5778.2	1891.0	6939.9	2766.1	4199.7	6107.2	6948.6	3047.7
7523.1	6018.2	6197.7	1771.0	6912.2	2725.1	6155.0	6039.6	6237.2	3054.6
6992.2	6985.8	6094.7	1643.8	6805.0	2513.1	5092.4	5713.2	6259.6	3644.5
7361.5	5957.6	5156.8	1393.5	6687.4	2368.6	4305.0	5786.8	5819.1	3675.1
7601.2	5131.5	5377.4	1267.9	6708.8	2267.5	3634.8	6210.8	6420.5	3746.4
7686.2	5630.7	6574.3	1264.9	6884.4	2077.8	3599.5	5848.4	5500.7	3637.1
7495.1	5614.1	5754.2	1133.6	7504.9	2030.4	3641.5	6051.0	7432.2	3722.0
8216.9	4839.5	6105.5	1127.6	7378.4	2100.3	3618.0	6403.8	6752.3	3666.9
8165.8	6304.4	5528.6	1017.8	7322.3	2488.6	4092.3	6864.6	6060.4	3810.5
7981.4	5486.4	5397.8	1002.1	7173.1	2546.3	3991.8	6834.3	5916.7	3797.9
7952.6	5294.9	7859.7	1114.6	6942.6	3800.5	5287.9	6865.6	6712.9	3848.5
8044.1	4159.7	6742.0	1238.0	6531.8	3672.3	5186.4	6319.4	6932.0	3879.7
7611.2	2695.1	6338.0	1242.4	6316.5	3666.0	4451.1	6193.8	7340.4	3975.3
7716.0	5473.5	6165.4	1713.5	6288.8	3617.8	4269.4	5757.3	6500.8	3971.8
7726.3	4697.1	7306.2	1965.9	6536.6	3933.6	3855.4	6264.4	6050.2	3869.4
7715.0	5228.1	7877.8	1865.6	6381.1	3635.6	2485.7	6113.3	5244.2	4051.4
7687.3	5890.3	8135.2	1991.8	6921.3	3858.9	2554.8	6671.5	5863.9	4031.1
7765.6	6259.5	7721.5	2341.9	7642.2	3692.7	2764.9	6905.0	5355.9	3974.6
9372.9	4434.6	6626.6	2114.9	7809.6	4328.0	2485.9	7176.2	6216.3	3985.5
9095.5	4101.4	6200.7	1881.8	8026.1	4150.4	2575.9	7362.3	6678.6	3952.3
9217.6	4991.6	6897.4	1757.5	10588.0	4381.0	2193.5	7887.7	6855.5	3748.4
9481.0	4614.7	7344.1	1506.6	11128.9	4582.8	2243.5	7929.9	6627.3	3773.0
9480.8	4490.5	6477.1	1536.5	10925.7	5033.2	3712.4	8171.4	6841.2	3771.8
9917.4	6572.2	6899.2	1403.1	10862.0	5024.4	4331.8	7652.8	6304.3	3864.1
9695.1	5926.6	7736.4	1631.6	10968.9	5181.3	4517.7	7593.8	5955.5	3947.5
9976.7	6879.2	8559.5	1975.3	10846.0	5023.0	5523.1	6950.3	6263.1	4018.8
9737.3	5867.9	7685.3	1980.9	10480.7	4430.9	5513.9	6934.2	5869.8	4059.9
9770.8	6235.1	9474.3	1598.3	10421.3	4309.6	5143.6	6787.8	6229.0	4114.1
10006.3	4888.9	9773.3	1717.4	10436.4	3898.5	5129.9	7037.0	6333.5	4201.4
9880.3	5227.2	8153.2	1357.7	10330.7	4008.8	4997.5	7420.1	6156.5	4101.6
9364.3	6866.4	7016.7	1010.2	9895.4	3704.8	3645.3	8493.2	6210.0	4001.0
9643.1	8652.6	7718.5	765.7	9924.6	3878.2	3365.2	7836.0	5879.2	3950.4
10019.8	8107.3	7768.2	880.9	9902.9	4040.1	4762.3	7919.9	5283.6	3909.4
9905.9	7915.7	7632.0	1001.4	10093.4	5396.1	3914.8	7975.6	5025.2	3841.5
9873.8	7443.8	7442.3	1352.3	10451.5	5530.2	4989.5	8322.8	5078.0	3837.5
9813.7	6016.7	7137.8	1581.0	10071.5	5899.1	4685.2	8006.3	5689.2	3840.0
9935.3	5861.5	6510.3	2079.6	10134.8	6148.5	4344.2	8501.4	6136.2	3780.8
9346.2	5695.1	6759.5	1839.4	10190.1	5638.3	3760.5	8109.4	6101.9	3964.4
10289.2	5732.5	6155.5	1605.6	9697.9	6111.6	4559.2	8073.7	5717.2	3859.5
9554.2	5874.1	7415.0	1260.0	9181.1	6318.0	6195.3	8204.8	5224.5	3834.3
9575.4	6814.8	8078.7	1034.1	9645.0	6397.8	4731.6	8467.2	5311.8	3748.6
9402.6	6307.0	8488.6	659.2	9785.7	6162.0	4261.0	8422.6	5526.2	3566.6
9879.5	6838.3	8843.3	898.6	10197.6	6625.4	5415.3	8713.3	6577.7	3620.8
9944.6	5383.8	8653.5	1011.9	10367.3	5821.0	6111.0	8613.3	5989.2	3777.7
9864.4	5489.7	7287.4	1122.4	10333.9	5825.7	6242.1	8230.6	5519.2	3789.6
9683.1	5892.2	7940.8	1825.8	10212.7	5568.6	7112.3	7636.0	4958.1	3781.5
9507.6	5718.9	5952.9	2188.4	10257.5	5515.4	9325.7	7843.7	3831.7	3832.0
9639.8	5125.0	7276.9	2076.9	10190.2	5694.0	10498.1	7582.2	4215.7	3866.5
9442.8	6373.9	8431.5	2082.8	10584.8	6116.8	9252.9	8126.5	5499.7	3877.1
10426.1	5453.1	9271.8	2083.6	10646.9	5735.5	9026.6	7953.7	5087.9	3953.5
10037.4	3070.7	8948.6	1491.3	11065.8	5789.3	7955.5	8104.7	6321.0	4006.4
9768.6	3959.3	8244.9	1132.7	10788.8	5863.1	6582.4	8191.4	7196.9	4053.0
11085.7	3754.5	8115.0	1373.0	10568.1	5570.3	5408.4	8454.5	7517.2	4114.9
11173.1	3551.4	6865.3	1135.9	11302.8	5667.6	5569.0	8094.2	7619.1	4016.9
11104.1	4565.1	5473.8	1010.2	11160.7	5742.5	4848.8	7801.0	7854.0	3981.7
10912.9	6918.7	5346.9	1497.6	10745.5	5741.5	5458.0	7528.1	8126.4	3969.8
10709.0	7370.9	5521.4	1373.4	10782.8	5598.5	5615.9	7185.6	7333.3	3981.4
10669.0	7039.3	5379.9	1619.6	10983.7	5580.2	5665.2	7049.0	6934.7	3922.1
10529.3	7139.0	5234.8	1732.5	10681.5	5226.6	6608.7	7341.5	8312.9	3962.0
10450.4	6156.8	7153.1	1756.6	10884.1	5449.5	6427.0	7734.9	8258.6	3892.5
10541.0	4839.6	6881.2	2829.1	10749.0	5380.0	5335.6	8002.6	8116.1	6697.4
10581.5	4213.3	7263.2	2954.8	10399.3	5645.8	6192.9	8224.9	8263.2	6868.7
10666.3	4312.2	7630.3	3094.1	10301.1	5566.1	5813.9	8285.5	8275.4	6433.3
10469.4	6350.9	9809.7	3005.3	10199.9	6265.1	4522.9	8093.3	7457.3	6084.3
10523.3	7273.0	8733.5	2857.5	10356.4	6432.7	4922.1	8041.4	7444.0	6394.6
10140.3	6919.1	9374.5	2857.3	10433.2	6479.6	4414.2	8273.5	7079.0	5778.7
10544.9	5888.8	8259.3	2972.5	10930.9	6728.3	4407.7	8468.1	7279.8	6082.4
10299.4	4940.3	7790.8	2955.5	11040.4	6926.7	4935.7	8333.5	7572.3	5999.7
10259.6	2967.5	6624.9	2914.2	11064.5	7080.6	6800.7	8477.3	7647.3	6070.6
10327.0	2966.1	7478.0	2935.3	11307.9	7175.4	6104.8	8629.1	6864.7	5598.5
10181.1	3870.0	7964.9	3011.1	12758.8	7190.7	7322.7	8740.9	7121.3	5917.9
10238.5	4376.9	8221.6	2798.4	13336.9	7087.9	6280.0	8380.9	7087.8	5836.4
10620.2	5751.4	8751.9	2928.8	13673.8	7194.1	6905.2	8487.8	6354.6	5863.2
10929.8	6584.5	9248.1	3011.7	13571.0	7484.9	5871.7	8358.3	6785.5	6319.2
10743.4	5133.9	8781.2	3061.5	13628.6	7083.2	5352.0	8119.2	5892.7	6280.0
10561.2	5146.1	8770.7	3036.9	13392.4	7072.8	5661.6	8008.0	6263.9	9312.0
10372.8	5785.8	8044.7	3000.2	12704.3	7456.3	5699.5	7915.5	6219.7	8621.6
9885.6	5264.0	7761.6	2827.3	11803.7	7546.2	6386.5	7774.7	7457.7	8853.2
10055.1	4150.2	8769.4	2797.4	11846.0	7306.8	6233.2	7585.7	7303.9	8976.6
10078.6	4842.0	10210.8	2675.5	11666.7	7091.8	4920.6	7920.4	7319.8	8591.9
10524.9	5184.0	8687.9	2657.1	11479.4	6804.3	4863.2	7609.2	7279.9	8234.9
10554.5	5481.6	8140.1	2760.9	11321.2	6595.0	4123.5	7871.0	7332.3	8854.6
11020.3	5663.7	10184.5	2888.8	11824.1	7577.9	4093.2	8006.7	7140.1	8565.9
11082.4	5346.3	8407.0	3058.8	12204.2	7789.9	3797.4	8501.2	7164.7	10444.6
11232.6	3940.7	7365.7	3193.1	12357.5	7336.8	5146.2	8438.4	6307.6	10194.1
11434.2	4251.9	7329.6	3264.9	12021.9	7604.8	6491.1	8566.5	7613.9	8462.0
11176.1	4533.7	6497.0	3300.2	11893.8	8177.9	6859.8	8766.6	7838.4	8033.3
11058.0	4565.6	6424.1	3471.9	11994.9	7858.6	6826.1	8511.3	6720.4	7207.0
11411.8	4888.6	7689.8	3342.4	11770.7	8085.8	6369.4	8233.3	6205.1	6744.8
11642.2	4632.6	9245.9	3281.0	11622.2	8576.4	5650.8	8574.9	5387.8	6868.9
11313.5	5833.4	9936.3	3239.8	11621.9	8579.8	5311.2	8515.3	5020.7	8589.3
11072.4	7455.8	9986.9	3138.0	11900.7	7455.8	6827.8	8559.0	6184.6	9876.1
11021.7	6099.0	10327.5	2868.1	11570.2	7191.8	7035.2	8511.6	7154.2	9821.4
11288.2	6976.7	10374.1	3043.0	11520.2	6982.6	6697.5	8340.5	7330.2	9308.3
11085.5	7724.3	10507.9	2929.0	11403.1	6652.0	6532.6	8068.4	7260.4	9213.8
11187.8	6105.3	10317.9	2935.6	12470.5	6626.0	6876.3	8449.8	7290.1	8925.8
11108.5	3991.6	11323.2	3128.7	12467.8	6333.9	5853.7	8876.1	7455.8	8338.9
11418.5	3916.6	10579.3	2978.6	12762.8	6439.3	5852.5	9130.4	6855.2	7873.8
10912.5	4670.3	10343.7	2767.4	12637.2	6327.8	7521.3	8997.9	6704.3	8108.6
10779.2	3304.7	10092.7	2705.6	12606.6	6417.2	7469.9	9084.5	7030.8	7832.3
10463.2	5144.3	10602.0	2774.6	12764.6	6988.9	5974.6	8412.5	7745.9	8209.6
11199.8	6905.6	10449.0	2814.5	13046.4	7464.5	4808.9	7744.5	7371.2	8444.4
10707.7	7286.8	10986.3	2920.2	12943.0	7362.7	4021.1	8053.6	8452.4	9723.5
10798.1	6441.7	11395.5	3077.3	12701.9	7587.3	6879.6	7993.5	7490.7	9162.3
10370.3	6780.8	11781.3	2925.3	12871.5	7321.7	6430.6	7995.3	7619.1	9609.3
10862.3	5143.7	11232.3	2877.0	12956.6	6936.2	5893.6	8244.5	7273.7	8741.3
10871.1	3592.4	11104.2	3002.4	12922.0	6869.1	4414.6	8310.3	6785.3	8762.0
10825.8	3636.8	11062.9	3116.0	12778.1	6798.3	4649.8	8093.6	6329.4	10105.9
11261.6	3467.3	10749.7	3018.2	12898.4	7452.8	2815.5	8417.1	6231.6	9106.7
11806.7	3119.5	9867.5	3021.5	12572.7	7587.0	2384.2	8352.7	6424.8	9103.2
11376.9	5065.3	9722.6	2983.2	12656.7	7228.0	2158.4	8294.8	9388.4	8820.0
12126.1	4409.3	10093.1	2970.0	12603.0	7917.8	4168.3	8073.1	9720.8	8952.9
11735.9	3146.4	9064.2	2794.7	12725.0	8551.2	3586.7	7970.6	10135.7	8264.6
11445.5	2493.1	9276.3	2815.6	12777.2	7780.5	3052.8	8070.0	9892.3	8167.1
11221.4	1653.0	9467.4	3136.1	13158.8	7456.9	2813.8	7930.0	9958.6	7876.7
11331.1	2846.5	10018.0	3273.7	12858.2	8132.3	3871.4	7843.7	9163.2	8340.0
10801.8	2907.2	9068.0	3052.7	12567.1	7898.0	5055.6	7551.6	9543.2	8937.3
10374.7	2318.8	9473.3	2984.2	12245.5	6902.7	4691.2	7392.5	9829.6	9456.6
9588.5	2103.3	9589.8	2883.6	12175.3	7222.1	6481.9	7267.0	10360.7	9262.3
9935.7	2940.6	9552.2	2856.2	12200.6	7048.0	6811.8	7573.6	10199.5	9147.7
9671.5	2868.9	9863.5	2716.3	12235.8	6366.2	6046.2	7626.0	10339.4	8394.7
9681.3	2535.5	10519.7	2823.6	12266.9	6390.7	3816.9	7787.2	9553.2	7784.5
9731.4	2204.8	10656.3	2815.3	12697.5	7055.8	2469.9	7492.5	9389.2	8153.6
10641.8	6981.9	10230.4	2696.6	12614.7	6959.4	2940.4	7426.9	8893.1	8364.6
10514.7	7655.0	11081.6	2951.2	12267.1	6694.5	5620.6	7281.7	7105.2	7685.6
10841.3	9618.2	10445.4	3123.9	12196.8	7597.8	5427.1	7725.2	6106.3	7332.0
11132.8	8877.4	10217.1	2959.1	12182.9	7648.9	5368.9	8195.5	6753.3	7617.8
11248.6	7950.1	10352.4	2782.6	11795.1	7685.9	6144.9	8826.0	7132.9	7288.2
10947.7	9078.2	10517.2	2806.6	12118.1	7267.6	4932.4	8920.2	8239.8	7362.3
11087.3	9291.9	9750.0	2415.0	12366.9	7212.2	3853.3	8584.9	8550.0	7883.9
11166.1	8935.0	10347.9	1898.0	12504.4	7549.8	5598.6	8768.1	8526.8	8018.3
11111.4	10524.4	10321.3	2286.1	12755.0	7621.5	4999.8	8519.3	7866.8	7944.5
11096.0	10192.1	8949.2	2481.6	12735.4	7746.6	5799.4	8726.1	7751.6	7537.9
11462.0	9821.5	8705.8	7851.0	12231.8	7051.9	6355.1	9054.2	6984.3	7028.3
11107.7	8364.3	8529.7	8415.3	12038.9	7795.1	6936.8	8938.2	5641.2	7157.8
10743.7	8725.1	7601.6	8364.7	12021.9	8563.6	5748.5	8293.3	5489.0	10377.6
10934.7	8078.1	6632.6	8182.4	12213.6	8129.3	6132.4	8380.7	5687.1	9599.1
11132.1	8974.4	6572.9	7931.6	12459.8	8369.1	3778.0	8080.0	5998.0	8874.9
10639.6	9984.8	6494.0	7817.7	12904.1	8285.2	3444.9	7445.2	5326.0	9234.1
10798.2	9289.8	6163.2	7777.4	13212.0	8593.1	3304.0	7597.9	6713.7	7470.8
10925.4	8713.4	6292.2	7568.9	13535.5	8362.7	3145.1	7818.2	6983.7	7290.7
10955.4	10128.3	7374.0	7411.3	13421.5	8108.2	2741.1	7725.1	7568.6	7380.8
11265.7	9423.2	8281.9	7855.5	13350.8	7882.6	4949.0	7580.1	6700.4	7143.6
11738.7	10910.7	8520.3	7790.4	12986.4	8096.2	4555.7	8098.1	6641.6	5974.0
11747.4	9639.3	8451.3	7930.5	12892.0	7042.3	6322.3	8113.8	7040.5	5575.7
11323.9	9151.2	8458.4	7731.1	12675.0	6781.3	7042.9	8031.1	7653.8	6953.1
10932.0	7913.9	7293.4	8157.8	12608.3	7810.1	7509.0	8394.8	7758.0	7371.1
10733.3	8652.8	7513.6	7936.2	12619.0	8137.0	8169.3	8348.9	7761.1	7629.4
10167.5	7552.5	7976.3	7986.4	12699.6	8064.4	8423.4	8780.0	7978.3	6245.2
9278.2	6350.6	6551.6	7835.2	12296.2	8116.9	6303.4	8963.5	6638.6	9031.1
9872.9	4919.7	6842.4	8555.7	12194.3	7916.2	8529.9	8960.7	6360.5	9610.6
10325.5	5859.7	8445.8	8220.3	12314.3	6936.2	8398.5	8484.7	6720.1	9585.1
9968.3	7541.9	8888.6	8400.2	12005.6	7686.9	6988.9	9076.9	6828.7	9559.8
10652.6	9913.1	8223.7	8571.0	11727.3	7524.0	5925.4	8725.9	6625.4	9542.3
11356.8	9318.4	8734.9	8141.5	12308.4	8076.9	5880.5	8634.4	7244.8	10044.2
10941.9	8788.9	8765.4	7807.9	12285.6	8383.8	5014.7	8591.0	7158.9	9083.4
10959.0	7361.9	7930.7	7724.7	12247.7	8600.0	4541.4	8870.4	6991.7	9728.9
11095.3	7392.7	7186.4	7411.4	12439.4	8560.3	4502.6	8692.0	6494.6	9222.3
10991.1	8520.5	6970.3	7637.9	12629.1	8873.3	4758.3	8682.0	7338.0	10372.2
10854.9	6602.3	7426.1	7930.7	12759.4	8502.3	4160.1	8666.4	6541.3	10561.0
10720.6	6361.7	6822.7	8217.1	12631.7	7965.7	3776.8	8414.6	5875.3	10525.6
10718.5	5906.5	6909.7	8784.5	13054.6	7281.2	3689.8	8495.0	6179.7	10561.5
10574.1	6616.3	8118.8	8569.3	12874.9	7536.3	4458.6	8406.1	6442.9	9970.0
10221.4	5999.6	8008.6	8178.7	12985.0	7064.8	4121.3	8596.6	5277.9	8778.5
10105.1	7988.9	8448.9	8162.9	12769.9	6508.8	5412.4	8928.0	5770.8	9498.4
10602.1	6706.3	9151.6	8200.4	13305.8	6853.1	6086.4	9609.4	7663.5	8848.0
11177.6	5645.9	9978.5	8011.3	12866.8	8099.2	6364.8	9357.4	7481.4	9311.8
11147.8	6878.9	11457.0	8109.5	12901.6	8285.7	5490.5	9374.3	6607.7	9432.9
10967.7	5648.6	10818.7	7837.1	12656.8	8927.6	4376.8	9620.3	6046.9	7933.3
11508.5	5116.4	10183.8	7757.7	12490.8	9780.2	3329.9	9474.2	6644.5	8190.8
11561.5	5646.3	9271.2	7754.2	12602.8	9725.5	2928.6	9158.5	5911.0	9785.0
11396.2	7125.4	8748.4	7493.0	12159.4	8626.5	4255.9	9570.0	6420.8	7622.6
11249.3	8131.1	8616.6	7455.2	12055.2	8470.2	4071.1	9577.7	7396.8	8244.0
11000.6	8112.7	8652.6	7094.9	12162.5	8087.7	4614.3	9000.1	8274.1	8959.2
10637.3	6449.1	6744.7	7283.4	12347.6	7910.6	4420.4	8771.7	8067.8	8181.5
10198.5	5029.2	5933.5	6963.5	12700.1	7508.9	4026.4	9051.4	8775.5	8081.1
10914.3	4074.7	7208.3	6967.9	12615.4	8142.3	4002.8	8965.2	8078.6	7956.3
10392.4	4071.2	6499.3	6505.1	13360.8	7928.6	4408.2	8516.4	7274.7	8727.9
10647.8	7055.2	5208.6	6484.7	13248.5	8423.5	4592.6	8526.2	7466.4	8798.9
10065.6	7088.5	3696.3	7871.4	13314.6	8511.1	5776.3	8729.8	7463.9	9786.3
10098.1	6832.8	5667.1	7774.0	13095.1	8406.7	4364.5	8238.6	7210.1	9623.2
9799.4	6353.6	8082.0	7809.2	12826.1	7897.1	4943.4	7949.1	7756.1	8842.5
10040.7	5665.4	7577.5	8057.3	12450.1	8291.9	3712.8	8181.5	7279.4	8694.2
9959.6	5344.2	9184.4	7885.4	12378.4	7107.2	3739.7	8271.0	6698.0	8561.0
10330.9	7050.5	10128.9	7999.2	12463.4	7185.3	2090.2	8169.4	7625.6	7934.2
10173.6	6624.7	10883.1	7967.3	12358.4	7493.2	2099.0	8523.8	7270.3	7811.6
9958.8	7284.6	9152.9	7986.3	12371.2	7787.8	1810.4	8447.0	7158.3	8073.2
10012.6	6950.8	9575.6	7726.3	12520.0	7515.7	2262.5	8564.0	8101.2	9613.7
10267.2	7105.1	8109.2	7705.5	12533.9	8225.1	2197.1	8413.6	8792.8	10030.6
10500.0	6992.5	6678.8	7616.6	12494.2	8644.4	3460.5	7940.6	9674.4	9613.4
10732.9	6564.8	4567.7	7377.5	12504.8	8475.4	3796.3	7893.2	12111.8	7693.5
10729.5	5556.1	3880.9	6987.4	12876.3	8005.7	3631.0	7851.2	12327.9	7158.1
10635.1	5751.0	4059.0	7130.6	12922.1	8369.4	3823.1	7736.1	11089.6	6257.9
10322.5	7016.9	5977.9	7579.1	13119.2	7766.5	4843.7	7770.9	10980.8	6431.3
9827.6	6391.4	7301.7	7551.8	12979.4	7896.6	4297.1	8262.5	10598.0	7245.5
9304.2	5814.7	9041.6	7537.4	13154.3	8365.4	2857.9	8012.4	10569.7	8322.3
9382.7	5914.5	7778.8	7928.8	12594.3	8544.4	4133.7	8289.3	10608.8	8064.4
9381.4	5887.4	7695.2	8265.5	12204.5	8000.7	3775.9	8283.3	10008.3	8561.6
9419.2	5325.6	7032.1	9090.9	12392.1	8099.5	3286.1	8864.2	10195.0	9189.8
9931.8	5216.5	5664.8	8917.3	12161.7	7812.6	2506.8	8606.3	9907.4	8297.9
10504.8	4843.8	5964.9	8663.9	12159.6	7428.2	3707.7	8772.8	9106.1	7967.9
10458.1	5095.7	6277.4	8466.4	12140.9	7882.4	5547.3	8493.9	8863.7	8312.8
10698.5	4112.0	5192.9	8151.5	11945.6	8258.0	5103.3	8311.4	8425.8	6992.9
10896.3	4105.6	6324.4	8034.0	11706.2	8208.6	4473.7	7448.4	9453.0	8333.3
10941.9	3786.9	5630.9	8300.0	11969.8	8154.8	5199.0	7647.3	8101.2	8302.5
11407.3	4573.6	5768.3	8215.7	11821.3	8550.8	4679.4	7649.4	7903.6	7156.9
11132.8	5209.0	4526.9	7813.9	12275.5	8296.1	3265.4	7735.2	9670.5	6395.1
10563.8	5115.6	4228.9	8088.5	13025.1	7646.7	4431.2	7897.6	10441.6	7595.9
10820.6	5235.6	6247.8	8128.5	13217.6	8279.4	3913.9	8456.3	9252.8	7752.4
10916.0	5600.2	7526.2	8057.6	13336.6	8620.3	5163.5	8320.4	9938.9	8080.1
10764.5	5164.1	7751.8	8509.8	12864.2	8510.9	4976.3	8639.7	10037.5	7957.2
11098.6	4618.2	7470.2	8657.0	12734.1	8603.6	7218.2	8239.5	9929.9	8712.6
11087.4	4418.6	5778.7	9064.8	12291.0	8300.8	5541.5	7912.2	9530.6	8671.4
10329.2	5846.6	6649.0	9013.1	12305.5	7363.1	5626.4	7799.3	10874.7	8570.3
10283.2	5212.9	6395.3	8613.5	12434.9	7307.6	4435.7	7947.0	11401.8	8038.5
9791.6	5219.3	6099.5	8347.3	12691.4	7909.7	4206.7	7409.2	10866.5	7973.3
9503.1	5381.8	6592.7	7974.9	13470.2	8468.6	2076.5	7547.9	10029.3	7492.6
9705.4	5445.7	7513.3	8091.4	13036.4	8799.6	1959.6	7968.8	9552.4	7085.3
9905.6	5362.6	7267.4	7947.2	13230.8	8016.4	2752.3	7759.1	8491.7	6280.4
10000.9	4162.7	7392.2	7765.0	12653.4	7511.9	3674.2	7727.6	8418.5	8069.3
10232.7	3672.7	7135.0	7623.0	12326.6	7090.5	4173.1	8219.4	7931.3	7626.8
10645.4	3749.2	6063.6	8470.8	12592.9	6672.1	3932.1	8293.4	8325.4	9932.3
10647.2	3807.3	6333.9	8207.0	12696.8	6783.1	4597.2	7631.9	7529.0	9212.8
10506.9	3945.7	5915.8	8220.4	11710.6	7833.9	4601.5	7842.3	8972.5	8764.1
10255.7	4499.5	5721.8	8392.0	12471.3	8561.1	3979.9	8111.2	8927.8	7856.2
10808.9	4997.5	4987.2	8608.3	12470.1	8395.8	3025.2	8104.8	9621.5	8076.0
10494.7	5389.9	5141.0	7983.6	12333.0	8799.9	3032.5	8394.4	10891.6	7860.4
10840.0	5540.6	5156.6	8629.2	12490.9	9193.5	2838.0	8067.2	11408.3	8432.2
10690.4	5269.4	5847.5	8689.5	12941.6	8513.5	2078.7	8423.7	10911.4	8609.5
10882.9	5048.5	5961.9	8511.4	12561.9	7620.8	3880.5	8432.9	10674.1	9005.4
10587.1	5092.6	5810.7	8798.6	12611.0	7060.8	4478.3	8255.0	10224.0	8372.4
10985.4	5395.7	6696.5	9656.6	12681.6	7454.6	5322.9	8152.7	9062.5	7876.3
10391.5	4621.8	5741.2	9417.0	12503.9	6841.4	4452.8	8670.9	7982.0	7832.3
10359.8	5013.7	5924.4	8805.6	13003.5	7804.4	5143.9	8728.4	7835.2	6950.2
10204.0	5541.5	5322.5	8637.9	12807.4	7929.4	4201.9	8549.5	7770.5	7258.5
10407.4	5778.6	5527.8	8388.0	12598.6	8692.3	3815.0	8764.7	9290.9	7236.2
10129.5	5438.3	5380.3	8626.3	12491.9	7715.0	3362.8	8828.3	8948.8	7857.4
10495.5	4928.8	5565.5	7943.6	12129.4	7579.2	4149.7	8778.6	9253.0	7845.1
10649.9	5185.9	4704.4	8236.3	11712.7	7681.5	5788.3	8662.1	9759.5	8148.4
10684.8	5098.5	5398.8	8809.8	12107.2	8191.0	6305.1	9065.4	9199.5	8754.4
10620.5	5601.6	5179.8	8923.5	12007.4	7661.6	7523.2	9270.2	8413.7	8841.2
11728.1	5633.7	5180.6	8749.4	12136.4	8577.0	6854.0	9024.5	9760.1	8584.2
11321.7	5427.8	5411.3	9078.8	12383.4	9166.2	5970.3	8933.4	9578.8	8703.1
11360.3	4820.6	4897.0	9015.0	12232.4	8680.5	4745.1	8816.1	9078.4	8174.5
11434.1	4814.1	3492.5	9043.9	13450.6	8751.9	5034.2	8623.3	8338.1	7198.9
11414.5	4554.9	3689.6	8831.2	13584.6	8676.5	3903.2	7941.1	9090.6	7661.5
11376.0	4904.4	3483.2	9370.3	13316.4	7922.8	3476.0	8191.0	8720.4	7558.5
11596.4	5338.5	4504.8	9879.4	13020.6	8231.2	3111.9	8351.5	8805.5	7788.4
11740.3	5516.9	4503.4	9609.1	12732.8	8780.2	4929.9	8056.7	8998.1	7893.5
11527.2	5377.5	4791.1	9305.0	12615.8	7606.4	4891.2	8055.6	9193.1	8215.5
11336.8	5734.1	4660.2	8974.3	12458.2	8052.7	4775.9	8240.2	9177.4	8337.2
11484.1	4648.3	4131.9	9165.7	12479.9	8127.8	5435.3	8342.9	8636.8	8541.0
11467.2	4788.1	4013.3	9168.3	12450.4	7594.4	6155.2	8557.7	8540.5	8531.5
11673.2	5319.9	4161.2	9314.2	12463.3	7756.9	5442.7	8552.1	9049.0	9325.4
11601.5	5047.3	3443.5	9109.8	12196.9	7876.8	5646.2	8724.6	8916.3	9043.2
11666.7	4238.7	4046.4	9224.6	11741.5	7246.9	6470.0	8995.2	8622.9	8345.5
11805.5	3858.5	5774.7	8628.6	11889.4	7555.2	6363.0	8233.4	8298.1	8462.7
12028.2	4720.4	4798.0	8480.7	12452.6	8063.6	5081.1	8361.0	8163.2	7932.3
11521.1	4586.2	4948.4	8163.2	12198.0	8331.1	4229.9	8549.5	9161.2	8238.5
11622.7	4867.9	5663.9	8610.2	12557.1	7799.3	4624.8	8293.1	9918.1	7627.0
11957.0	4451.6	6426.6	8364.4	12731.1	7949.1	3696.6	8741.4	9992.6	8100.5
12067.5	4883.9	4755.6	8504.3	12347.2	7713.7	2874.9	8546.3	9825.1	8320.4
11126.9	4627.2	5156.5	8587.8	12127.2	7742.6	4436.8	8103.8	9687.9	8140.3
11684.2	4535.0	5601.4	8651.6	12601.0	7622.0	6107.9	8986.8	9461.9	8482.3
11931.9	3636.1	4970.8	8381.3	12366.8	7560.0	6877.4	9173.8	8842.9	8524.4
11678.3	3427.4	4295.8	8721.8	12730.8	7302.6	6937.5	9400.7	8602.0	7886.4
11456.4	3083.9	5465.1	8842.2	13090.1	7783.1	7664.9	9496.0	8246.9	7579.2
11953.1	4724.9	4495.4	8770.4	12927.7	6381.7	7529.3	9773.8	8403.6	7789.4
11128.8	5816.4	3080.4	9270.1	12444.8	6091.8	6307.5	9154.5	8868.2	7160.5
10901.2	6650.3	3578.0	9233.9	13249.0	7901.1	6067.8	8457.2	9072.4	7510.8
11251.6	6392.3	3072.2	8752.2	13159.7	8140.7	5533.9	8050.3	8981.8	7492.5
11311.8	5894.8	2795.5	8926.6	13453.3	8166.4	5272.1	8134.8	9128.1	7597.4
11727.9	4926.5	5737.0	8898.7	13353.9	8989.4	5505.5	7564.9	8552.1	7099.0
12134.7	5865.6	5966.1	8774.8	13048.2	8232.1	5615.5	7602.7	9093.3	6819.0
12242.2	4725.6	5740.0	8895.4	12584.3	7981.4	6568.2	8289.3	8601.5	7901.8
11965.7	5279.2	6936.9	9112.9	12629.4	8011.1	7329.4	8677.1	8358.9	7813.1
11839.4	6172.8	5663.4	8453.6	12036.3	8103.0	7166.4	8768.6	8479.0	7069.9
11598.1	5643.4	5753.7	8666.1	11764.0	7656.7	6866.4	9473.8	8917.3	7243.1
12191.3	4770.8	5959.9	8857.0	11764.7	7814.9	6903.0	9536.5	8681.0	6675.3
12233.0	4378.7	5787.5	9136.2	12672.8	7175.8	6334.7	9255.3	8898.9	6116.8
12110.4	5019.5	5254.0	9358.6	12635.7	6800.1	6861.2	9225.2	8674.5	7887.1
11896.6	6934.0	4886.6	9692.8	12385.4	6849.0	7503.4	8784.7	8328.3	8036.8
11633.1	7395.8	3896.9	9527.0	11917.4	6739.6	5767.9	8357.2	7744.1	7546.0
11255.2	8151.1	3665.1	9213.4	11641.8	6835.0	5496.3	7957.3	7609.0	7363.3
10698.4	7996.3	4336.7	9127.9	11736.1	7536.2	5244.3	7882.4	8075.2	7370.4
10668.0	7712.6	4032.9	9011.6	11757.2	7974.1	5148.1	7455.0	9122.9	6892.3
11157.0	5717.1	3968.2	8963.7	12525.8	8437.6	5425.3	7874.3	8817.3	6551.9
11465.1	5383.0	6215.1	9282.3	12390.7	8250.9	5879.5	7790.5	8554.1	6602.4
11432.0	4418.7	6214.6	8988.7	12421.2	8744.0	6953.0	8123.5	8215.0	6677.7
11745.0	4703.3	6170.1	8611.0	12492.9	8804.7	6732.2	8292.3	7595.9	6603.3
11885.0	4072.8	5541.4	8910.2	12641.4	8878.3	6450.3	8637.4	7377.2	5652.3
11630.8	4232.7	6671.3	8720.2	11707.5	8174.7	5946.3	8747.5	8030.2	5771.4
10976.6	4439.9	5960.4	8240.4	11505.9	8803.8	6087.6	9211.0	8151.6	6297.0
11027.6	4032.8	5663.0	8609.6	10882.8	8695.7	5680.6	8827.0	8428.9	5586.8
11059.3	5928.9	5687.1	8631.3	11300.2	7964.9	5621.6	8609.5	9013.2	5818.4
11132.6	4066.5	5124.1	8430.1	12248.8	8361.5	5092.8	8765.8	8336.2	6242.7
10861.9	3195.8	4795.6	8297.7	12036.0	9380.7	6074.0	8577.5	8244.9	6142.6
11451.0	2844.4	4434.1	9047.8	12411.7	8712.9	5589.8	8513.3	8521.1	6358.9
11863.3	3607.8	5558.0	9161.5	12198.7	8104.1	5054.5	8548.4	8809.5	6408.9
11810.6	4991.6	5663.7	9292.3	12373.5	7584.4	5119.1	8949.7	8734.1	6127.9
11980.8	4755.5	5348.2	9105.0	11672.5	7473.9	4412.6	8775.3	7873.5	6195.9
11691.1	4566.4	5848.3	9136.7	11697.5	8133.5	3803.1	8255.6	8544.5	5942.4
11556.2	5579.8	6311.8	9198.2	12251.9	8146.7	6566.7	8053.5	8314.5	6771.6
10877.4	5277.5	5890.7	8795.0	12520.9	7062.6	5943.3	8424.2	8027.0	7960.0
11152.9	3548.1	5230.2	8756.1	12043.2	8943.3	6518.3	8159.7	7719.4	7555.8
11116.9	2995.4	5999.5	9664.2	12489.8	8406.8	5802.0	8237.7	8409.5	7034.5
11175.1	2578.0	5845.0	9204.5	12729.4	8256.9	6194.6	8365.9	7965.4	7369.1
10604.8	1999.4	5212.4	9270.9	12189.8	8179.2	5739.5	8869.1	8086.4	6761.7
10573.4	1733.9	4921.3	9124.3	12011.8	8751.3	6231.9	8809.4	7592.3	8010.0
10908.0	1559.7	5184.2	8634.2	12658.5	8546.8	6158.5	8999.8	7406.6	7689.1
10926.5	3554.2	5667.0	8405.8	12196.1	9081.9	5515.6	9114.3	7990.5	7949.3
10995.7	3197.0	5525.7	8784.9	12368.5	8762.7	4571.2	8662.2	7753.6	7842.2
11774.3	4812.0	5375.9	8844.7	12681.3	8473.6	5869.0	8627.0	7888.8	7727.5
12028.9	5262.1	5535.3	8420.5	13014.7	8146.6	5274.5	8609.3	8537.3	8021.2
12114.9	6888.4	5319.4	8408.8	12915.0	6500.9	4136.6	8302.2	8555.4	8220.9
12492.0	6106.0	5533.2	8335.9	13062.3	6483.7	5480.4	8011.4	8657.8	8194.8
12442.4	7403.9	6214.3	8147.2	12907.3	7453.6	5641.8	9122.3	8449.8	7543.6
12507.5	6939.7	5297.4	7876.1	12553.1	7363.0	4043.4	9246.7	8644.4	7689.3
12410.6	6832.3	5214.6	8355.1	13091.6	7691.7	4891.5	9706.7	8170.5	6804.5
12085.6	5470.2	5476.4	8403.8	12320.9	8459.9	3394.0	10806.3	8430.9	6758.9
11936.5	4386.9	5172.6	8625.9	12127.5	8381.3	3653.5	10411.3	7985.3	6254.0
12128.5	4030.3	4748.5	8187.5	12274.3	7986.9	4813.5	10397.6	8048.3	6278.2
12020.7	3430.0	4775.5	9229.7	12037.6	8142.0	4401.3	10238.2	8542.9	5478.0
12376.8	3870.1	5200.7	8834.5	12033.1	7797.7	2956.9	9775.0	8840.9	6407.7
12899.3	4518.0	5719.1	8843.7	12038.8	6368.4	3592.3	10039.4	8837.7	6127.1
12498.6	5467.0	6433.3	8797.1	14066.9	7809.8	4144.8	10151.0	8581.9	5883.0
12485.6	5725.5	5933.4	8766.7	14229.7	8252.4	3181.7	9927.0	8131.0	5620.3
12457.6	6128.2	6352.0	8403.0	14527.4	9212.3	3474.7	10206.8	8852.6	6606.2
12196.3	5776.8	6522.4	8826.9	14363.3	9319.6	4932.9	9838.6	9261.7	6464.7
11699.6	5222.0	6319.5	8697.4	14152.0	9762.9	4656.3	9188.2	8755.5	6634.6
11739.8	5345.5	5522.9	8456.4	14591.5	10262.2	4401.3	9629.1	8318.0	6926.4
11765.6	4849.8	6349.8	8472.7	14406.2	10383.9	3513.1	9941.9	7958.6	7102.4
11554.9	5523.0	6504.5	8490.9	14242.5	10061.9	4379.1	9169.9	7856.7	7587.9
11459.6	5747.9	6232.5	8732.2	14237.2	9248.4	5530.1	9565.1	7563.9	7254.3
11432.3	7911.5	6475.3	8442.3	14382.1	8491.4	5384.3	10023.0	7940.3	7215.2
11529.1	7808.6	7234.4	8541.6	14504.4	7343.8	3814.1	9909.1	7978.3	7302.3
11287.0	8398.6	5712.1	8232.0	13999.9	6763.8	4742.3	9793.7	7424.6	6958.6
11134.3	8244.9	5177.7	8267.0	14030.7	6352.7	6222.7	10496.4	7907.7	7023.3
11356.6	5890.5	5549.0	7967.9	13621.0	7944.0	4969.9	10328.6	7711.5	6120.5
11087.3	5967.7	5670.6	7938.4	13281.6	8397.6	4244.4	9754.2	7899.8	5363.6
11257.5	6382.2	3869.5	8135.9	13100.0	8904.3	3870.2	9864.7	8414.4	7589.7
11536.4	5588.9	3827.2	8425.5	13429.7	9072.7	6149.0	9883.0	8476.5	8732.3
11429.8	5040.9	3663.5	8598.8	13313.7	9522.1	6531.6	10126.1	7688.9	7980.2
11928.3	5313.9	3678.7	8560.2	13604.6	8560.4	6397.0	9958.0	7748.0	7996.0
11855.6	5130.2	8210.6	8299.5	13973.9	7698.4	6729.7	9843.0	7608.4	7151.5
11659.0	4415.2	7911.7	7782.6	14195.3	8022.2	5673.7	10191.3	6825.9	7129.4
11537.3	4565.3	7263.6	8138.8	14271.7	8155.7	4884.7	10194.5	7455.0	7285.1
11709.9	4541.9	5107.1	7792.8	14219.0	8085.8	5470.9	9872.5	7997.7	7599.1
11516.7	5112.8	4587.8	7761.4	14300.3	9461.7	5372.0	9745.4	8073.5	6575.1
11276.3	3421.7	7415.0	8071.1	14356.6	10135.6	5460.3	10190.0	8600.5	7268.7
11213.2	5568.3	7675.2	8199.1	14460.1	9750.2	6110.1	9899.9	8587.9	6941.9
10893.4	4848.1	7447.7	8216.0	14290.6	9433.3	5729.2	10134.6	9071.2	8527.1
10794.1	3421.4	8703.2	7754.1	14389.1	9018.6	6408.9	10005.0	9501.0	10600.4
10845.3	3484.8	8619.4	7643.7	14407.6	8294.8	6372.4	10106.4	9444.1	11444.9
10900.0	4447.8	7702.3	7489.1	14208.6	7615.8	7140.6	10012.6	9124.3	11215.9
10298.2	3130.9	8383.7	7501.9	14130.5	9900.7	6800.1	10454.7	8996.2	10818.4
10941.5	3240.4	7649.0	7282.0	13835.3	10115.9	7502.5	10959.9	8697.8	11672.6
10948.7	4161.8	5747.7	7603.4	13814.9	10063.6	5899.2	10329.1	8557.1	9871.8
11101.5	5008.3	4953.8	7543.0	13778.3	9702.2	6842.4	10284.0	8091.3	8112.7
11162.6	4626.0	5426.2	7059.1	13622.6	9495.3	6541.9	9816.6	8877.1	8472.7
11811.7	4506.9	6095.5	6872.7	13674.9	9794.6	7185.5	9334.9	8795.5	9838.0
11939.7	5890.5	5221.9	6923.4	13658.4	9021.0	7845.3	9338.6	9041.4	9215.0
12067.7	5282.6	7239.7	6940.4	13434.6	9216.4	7330.2	9843.7	9378.6	8399.7
11746.6	5671.0	6206.3	6995.4	13324.3	9237.9	8161.2	9736.3	9437.3	9317.2
11597.0	5464.0	5511.2	7024.1	13630.6	8498.1	8744.8	10431.8	9480.2	7754.6
12025.2	3940.8	6777.2	7869.1	13739.4	8705.1	8693.1	10481.7	9623.7	6229.0
11845.1	2040.5	8611.9	7794.4	13820.6	11223.8	9138.0	10330.3	9869.3	6042.8
11781.5	3067.6	8454.9	7846.1	14339.6	11214.9	9552.7	9852.7	9586.8	7031.1
11805.8	3935.4	7829.6	7570.4	14336.7	11178.1	8248.8	9526.2	8917.1	7670.5
11991.4	4488.1	9008.4	7793.9	14004.4	11141.7	8472.4	9747.9	8703.0	8870.4
12215.4	4717.3	6115.9	7904.4	14277.2	11010.3	8746.1	9536.8	8723.7	8218.2
12134.8	6238.9	4683.1	7968.2	14029.6	10659.3	6982.5	9682.4	8852.6	8449.1
11434.6	4379.5	7326.3	7869.3	13958.9	10569.0	6894.3	10493.3	9036.4	7846.4
11166.0	4096.1	7764.5	8394.2	13778.4	10532.5	6623.4	11161.8	8272.9	6723.3
11008.9	4699.1	10120.2	8473.7	13348.2	10620.6	7189.3	10369.9	8973.6	7138.7
12001.0	5319.0	8569.0	8657.7	13395.6	10876.1	6759.1	10746.3	8226.1	7794.5
12087.3	6348.4	9033.6	8713.2	13616.2	10859.5	7482.8	10154.6	8472.7	7395.7
12346.8	6386.8	8726.5	8607.9	13846.7	10451.1	6028.6	10230.2	8045.7	7973.6
11918.1	5830.7	6278.4	8357.6	13841.0	10637.9	4936.0	9451.2	7322.3	8030.9
11680.8	5908.6	5218.0	8097.5	14191.8	10683.8	3374.1	9793.6	7491.4	7869.7
11941.0	4719.7	6835.9	7858.3	14542.7	10863.9	2648.9	9689.9	7022.0	9938.0
11760.4	5615.9	5563.0	7967.9	14348.9	10969.6	2388.1	9678.5	7082.3	10012.0
11764.3	4179.6	5247.5	8244.3	13863.5	11018.5	1836.6	9278.5	7854.2	9622.7
11563.1	3841.5	7546.4	8274.1	13728.9	11029.4	1467.6	9609.9	7676.0	10120.5
11819.6	4333.6	8072.6	8337.7	13978.8	10647.4	4024.1	9431.5	7803.3	10139.2
11677.8	5390.1	8500.0	8451.8	13388.4	10293.0	4927.8	9512.5	8040.5	10209.4
11701.1	5010.0	8724.6	8301.8	13483.7	10861.5	6042.0	9899.4	7669.4	9404.2
12138.9	3639.1	8893.1	8305.3	13319.8	11741.9	6369.8	10008.5	8185.9	8857.6
12459.9	5379.0	7541.4	7929.0	13594.4	11415.7	6380.0	10235.5	8214.9	10082.5
12727.6	5346.6	7817.1	7655.0	13308.5	11514.3	7056.9	10345.4	7322.0	8981.3
12467.2	4370.8	8039.7	7700.1	13333.7	11337.5	6987.3	9925.5	6966.4	7712.0
12282.4	4183.9	8292.8	8294.6	13418.1	10611.9	8270.3	9813.7	6252.0	9256.1
11932.3	4099.6	8929.9	8171.5	13802.2	10643.9	9282.6	9262.1	6851.3	9179.7
11765.4	3399.0	7544.7	8462.9	13806.7	11096.5	7971.8	9436.9	6488.4	8267.0
11438.7	5321.5	7179.9	8699.6	14057.6	11311.1	8445.1	9067.3	9083.5	6654.5
11494.6	4370.8	7191.7	8787.4	14383.9	12812.0	8429.1	9653.7	8928.4	6448.1
11851.5	4312.5	7428.9	8637.3	14497.0	12542.3	7549.0	9368.3	9001.7	4865.1
12091.6	3680.7	8737.9	8721.5	14178.8	11851.6	6585.8	9928.6	9037.7	5205.4
11976.2	3489.7	9093.9	8696.2	13956.0	11530.3	6181.2	9184.2	9415.8	6353.5
11807.1	4016.2	8415.9	8507.5	13678.5	11835.7	5518.0	9522.0	10063.9	8024.0
11726.9	4666.4	9357.9	8579.9	13585.7	11128.1	5556.1	9283.4	10012.3	7198.1
12029.2	4799.3	8851.7	8458.6	13432.9	11231.7	6187.3	9910.8	8668.0	7202.3
11907.4	6454.1	7400.3	8211.2	13482.0	10998.7	6842.1	10163.7	9264.6	7737.4
11812.6	7189.2	9254.7	8547.6	13429.5	11392.1	7239.0	10202.5	8564.6	8701.3
11823.1	6545.7	9595.8	8705.5	13606.6	10829.2	6430.9	10500.0	7715.3	8107.9
12034.5	7147.6	9603.6	8345.9	13488.9	11302.2	6904.0	10131.2	7649.0	9317.0
12046.2	7713.4	9802.6	8501.9	13714.7	11061.2	5976.4	9730.9	8428.7	8777.7
12251.9	6398.8	10053.0	8813.1	13751.1	10963.8	5188.4	9245.6	7161.0	9096.3
12316.4	6061.4	9783.1	8389.6	13885.1	11266.1	7503.4	9566.2	8401.1	8339.0
12220.5	6175.0	9006.7	8289.2	13820.0	11634.3	7337.1	9059.7	7907.4	9454.3
12189.4	4721.2	8270.0	8986.4	14375.4	11637.7	5568.0	9196.2	8601.2	8878.9
12086.9	5368.8	8545.8	8895.8	14468.2	12148.8	5538.2	8840.8	8793.0	8937.1
11813.4	5064.1	8045.6	8661.6	14456.2	12065.5	4966.8	8920.2	9530.3	8101.5
11921.2	5856.2	8055.2	8237.6	13854.0	11927.6	4103.2	8938.4	8578.6	7659.8
12366.6	6108.1	9169.0	8130.8	13876.5	12466.8	4853.1	8788.5	9053.0	7768.5
12155.0	5733.6	7640.5	7965.9	13756.8	12266.9	5660.4	8789.1	7841.0	11999.1
12165.2	5402.9	7791.5	7542.7	13911.5	12141.9	5620.0	9556.8	8672.0	12080.1
12258.3	5279.7	7338.1	7303.6	14068.0	12732.2	6732.6	9675.2	8546.2	11223.3
12452.7	6458.3	7879.5	7297.8	14571.6	13078.1	7259.2	9363.1	8296.2	10434.7
11732.7	6520.7	8450.7	7614.3	14311.9	13182.4	8458.3	9624.0	8972.6	11244.1
11454.9	6953.2	7183.4	7801.8	14805.7	12823.1	8332.4	9861.8	8632.9	10315.3
11698.8	6815.4	7197.8	7997.2	15476.4	12208.6	7632.8	9622.1	8666.8	10732.7
11914.0	7854.9	8407.6	7899.5	15421.4	11477.6	8033.2	9723.0	8687.5	9783.0
11881.2	6311.7	6860.9	7654.4	15221.9	11175.1	6963.6	10173.6	8072.0	10331.0
11618.9	5450.2	6402.8	7299.9	14993.0	10453.5	6909.7	10084.5	7893.7	9043.3
11751.7	4574.4	7135.3	7539.0	14754.5	11250.4	7059.5	10448.0	7984.8	8233.2
11524.5	3946.0	5871.4	7133.4	14189.3	11425.8	8304.2	9856.8	8444.2	7588.3
11174.4	2785.3	5784.2	7876.7	13950.9	11773.6	7734.4	9761.4	7738.0	7668.6
11695.3	2903.0	7840.2	8048.0	13837.8	11752.6	7461.6	9763.1	8612.8	7298.6
12721.3	3048.4	7798.0	8515.0	13872.4	12323.8	7680.6	10026.4	8922.8	7004.9
12518.9	2904.2	8030.7	8309.0	13978.5	12050.1	7863.9	8942.8	8318.9	7291.7
12833.8	4217.4	9052.3	8314.0	13572.2	12189.2	7889.4	9260.2	9371.4	7388.4
12659.8	4057.9	8230.3	8300.5	13912.3	11758.0	7656.7	9458.0	9657.4	7937.4
12340.7	5088.5	7949.6	8982.6	14146.6	11717.3	9262.4	9678.9	9858.0	6947.5
11983.0	4472.8	6172.1	8503.2	13553.8	11278.7	9705.8	9510.8	10084.0	6374.1
12280.1	4373.4	5150.6	8589.8	13837.3	11329.4	10013.9	10215.0	9749.7	9128.1
12362.4	4760.7	5646.7	9257.5	13660.4	11361.9	9604.7	10406.6	9101.2	9423.1
12127.5	5037.5	7791.5	10203.9	13515.8	11449.0	9088.4	10180.2	9391.8	8974.0
11660.6	3194.2	8506.0	10058.3	13640.2	11168.1	9236.8	9825.1	8968.4	8525.4
11924.1	3154.9	10032.5	10108.8	13737.1	12010.1	8927.0	9373.4	8032.3	9343.7
11624.1	2742.8	11674.1	9662.0	14075.9	11526.5	9142.2	9554.0	8806.0	8922.8
11054.6	3305.4	11346.6	10099.3	14353.6	11711.7	8506.3	9794.5	8601.9	8627.7
11569.7	3201.7	10612.6	9943.9	14347.1	11562.2	8434.3	9802.3	8640.3	8074.3
11742.3	2896.6	10656.1	10019.6	14111.3	11536.7	8157.5	10325.2	8764.1	7577.0
11450.7	4167.1	8523.6	9651.9	14571.9	12156.1	8675.7	10623.7	9473.0	5624.6
11398.9	3415.4	7814.0	9680.2	14405.3	13064.4	8189.1	10612.0	10263.4	5126.1
11355.1	3139.6	7231.9	10049.1	14540.9	13281.5	7637.0	10288.8	10676.6	6036.0
11335.3	3010.5	7557.3	9998.2	15101.0	13281.3	7314.7	10603.0	10869.7	7268.2
11512.1	3212.2	7451.2	9989.7	15028.8	13092.2	7024.6	10584.4	10458.8	9030.8
11465.5	3108.8	7193.2	9977.9	15200.2	12717.7	6897.0	10644.8	9860.9	10082.8
11543.4	4067.1	6185.3	10159.6	15026.5	12370.0	6458.2	10313.7	10350.1	10634.6
11640.9	3329.0	6158.5	10204.8	14108.1	11561.5	6705.9	10589.6	10039.2	9478.2
11669.2	3531.6	5281.8	12506.2	14059.5	11429.1	9215.1	9821.1	9800.1	8717.3
11796.4	3523.2	5597.6	12311.2	13995.3	11533.6	9412.2	9256.1	9932.7	8581.7
12255.2	2184.0	7126.6	14369.1	13375.5	12649.1	9321.0	9260.4	9797.7	9291.9
12235.4	2391.5	8909.1	13944.4	13286.4	12252.5	9938.7	9680.1	10369.8	9765.2
12270.2	2647.6	9759.9	13885.7	13594.1	12080.5	9311.6	8891.1	11035.0	9594.4
12500.7	1701.3	9657.7	13715.5	13097.9	11424.4	9017.2	9419.7	10873.6	9116.3
12072.4	2297.4	8784.1	14258.7	13262.2	11166.3	8628.6	9593.4	10710.9	7339.3
11728.5	3585.3	8775.6	14012.9	14077.3	11452.0	8463.9	9850.1	10531.8	6356.3
12050.3	3274.1	8578.4	13495.7	14220.2	11720.4	8541.9	10479.0	9169.7	7964.4
11985.4	3118.9	8564.7	13837.2	14751.1	11688.0	8234.5	11111.3	7999.1	7534.6
11367.6	2844.6	8916.6	13077.2	14714.8	12369.3	8368.7	10945.7	7932.8	6840.3
11805.6	3663.9	8263.6	14484.9	13627.7	12491.2	8307.9	11508.8	7687.9	7478.9
11901.9	2384.3	7985.3	13947.6	12999.4	12262.0	8749.0	11326.4	7525.1	7728.2
11401.3	2912.9	8098.4	14000.9	12911.3	12438.1	8994.5	10743.7	8452.8	8524.9
11403.9	2661.7	6529.2	13620.1	13178.7	13111.7	9692.9	10085.7	9453.7	9582.0
11771.6	2715.9	5069.9	14552.2	13542.4	13094.0	8759.7	10450.7	9132.1	10553.7
11476.6	1714.6	6195.4	14614.7	14236.7	13403.6	8799.5	10320.2	10127.9	9958.7
11445.9	4980.0	4894.0	14427.7	15295.1	13255.5	8993.3	10073.8	9538.1	10489.4
11659.7	3630.2	5737.6	15639.7	15698.1	12795.2	8548.3	9363.3	8990.1	9569.1
11761.2	3563.1	5858.5	16242.9	15057.3	13254.9	10789.3	9407.0	8048.6	8466.6
11965.1	1925.7	5944.2	15459.4	15128.8	12840.0	10521.6	9417.8	8105.8	6942.9
11967.1	5153.7	5473.8	14539.7	14794.5	12030.5	9555.5	9199.7	8702.6	7538.6
11954.4	4061.2	6008.8	15494.2	14500.0	11295.6	10114.1	9220.1	8961.0	6460.2
11607.3	3192.8	6625.3	14526.8	14129.4	11247.2	9758.7	10229.8	8796.9	7555.3
12094.3	3630.1	7682.0	13408.3	14301.5	11892.1	10441.7	10721.4	8687.0	7288.1
12222.4	3003.7	8868.6	12993.8	13780.3	11790.3	9460.4	10085.1	8576.7	6896.1
12449.6	2609.5	8794.6	14374.7	14161.6	11719.6	9906.2	10542.6	8667.6	7485.4
12408.6	2140.3	9492.4	12763.8	13238.0	11715.8	10160.2	10336.1	9319.9	8043.6
12304.2	3424.6	10507.2	12982.0	13129.5	10937.8	10086.4	9796.3	8701.6	8367.4
12061.4	3515.5	10135.4	13862.5	13521.9	10655.0	9740.7	9750.4	9866.5	8075.7
12092.7	5331.4	10318.7	13423.4	13631.7	10910.4	10259.8	9563.2	10469.2	9804.7
11599.3	4580.6	11588.6	13863.4	13470.6	10992.5	10260.0	9254.7	10456.3	11068.6
11887.7	3854.9	11412.6	14599.0	14752.0	11331.1	8953.1	8754.6	9620.9	11314.0
11717.1	2994.8	10875.3	14616.2	15075.7	11697.6	9338.5	8677.7	10539.2	12998.6
11626.6	3334.0	9398.5	14122.3	15055.1	11937.1	9691.8	8730.2	9592.5	14103.1
10948.1	3719.9	9176.9	15373.5	14391.4	11454.1	9089.0	9166.9	9373.1	13343.2
10958.9	3754.0	9068.0	15344.3	14442.1	11486.5	9732.2	9584.9	9054.9	12152.9
10501.9	3793.4	10097.0	15421.7	14242.1	11591.7	10627.6	10488.9	9511.2	12933.9
10778.2	2686.2	9066.2	14150.3	14079.3	11677.9	10447.5	10764.5	8155.8	12355.3
11207.5	2905.5	10339.3	14043.6	13998.9	11284.2	10292.7	10710.0	7066.2	10994.1
11242.2	1853.6	9444.0	13967.6	14081.4	11473.2	9958.2	9964.1	8123.4	11616.7
10944.8	2565.9	9179.9	13900.6	14154.3	11596.0	8609.7	9984.0	7701.6	11647.9
10605.7	2575.8	8350.7	14052.9	14306.2	11407.3	8635.2	9760.0	7885.4	11057.1
10963.6	2137.5	8937.0	14841.5	14704.9	11325.2	9297.3	9311.0	8729.6	10848.3
11709.7	1925.7	7736.0	15742.9	14257.4	11735.6	8944.9	8874.2	8515.3	11541.3
11762.0	2168.0	6918.3	14951.8	14839.5	11879.2	9193.6	9599.1	9302.5	10622.0
12045.5	2392.4	6011.3	15216.1	14944.7	11473.0	9029.0	9159.6	10211.9	11368.2
12531.3	2390.6	5219.2	14768.2	14973.3	11644.9	7421.2	8737.5	10292.8	11293.2
12295.1	1518.1	5209.9	15643.5	15148.0	11447.2	8835.5	8653.4	10158.8	11714.9
12533.6	1673.6	7386.1	15039.6	15241.7	11298.8	10373.8	8373.6	10205.1	11413.3
12828.3	1873.7	9012.6	15213.6	15001.8	11836.5	9815.1	8481.6	10665.1	12131.2
12734.9	3316.9	8601.6	15285.8	15225.3	11890.0	10626.3	8512.3	9759.6	10710.5
12852.8	3941.5	7583.1	15108.5	15098.5	11920.3	10248.5	9068.4	8507.3	10111.7
12602.6	4036.1	6808.7	15195.8	14680.9	13058.7	10355.6	9666.2	8138.7	9719.5
12377.7	4409.4	5947.1	14993.7	14851.4	13441.8	8960.1	10287.1	9672.0	10236.1
12691.5	4789.2	4689.5	14104.7	14573.7	13190.1	8968.7	9711.7	9351.2	10037.4
12320.2	3890.3	4976.2	13776.3	14480.9	13525.1	8901.9	10069.1	9629.0	10188.4
12635.2	3982.6	6942.8	14432.4	14336.1	13599.4	9952.4	9526.9	9474.0	9871.1
12635.2	3842.9	7369.0	14677.7	14495.6	13286.6	9713.3	9495.8	9066.6	8909.4
12880.7	3401.8	7281.7	14083.4	14000.9	12844.5	10327.3	8635.2	9195.1	9542.3
12683.3	4490.2	9495.2	14848.5	13899.4	12897.4	10421.8	9192.1	9029.4	9397.0
12723.1	4201.5	10039.4	14726.2	13163.6	12419.2	10652.1	9212.6	8646.7	10277.8
12555.8	3648.9	9449.7	14022.4	13557.7	13604.4	10568.3	10202.5	9586.3	10501.2
12461.4	4085.9	9493.0	14157.6	13591.4	13287.5	10946.2	9904.3	9613.7	9388.4
12338.8	4853.1	9877.9	14315.7	13678.5	13612.1	11442.0	10732.2	8933.3	10445.6
12325.1	4294.2	7465.1	12749.7	13574.6	13586.6	10507.6	10957.1	9204.5	12381.2
12303.7	4344.2	8723.9	12914.7	13562.5	12795.8	10560.1	10720.1	9286.6	10622.9
12166.9	5424.9	9446.9	12858.7	13280.4	12388.0	10522.3	10331.2	8357.4	10799.0
11966.6	5193.4	8960.8	12473.8	13594.1	12274.6	10011.3	10410.9	8104.1	11238.3
12223.5	4804.6	9665.0	12754.9	13911.9	11783.2	10967.2	9536.3	9522.3	10444.0
12060.0	5444.9	10607.6	14394.3	14036.3	12482.6	9721.9	9427.7	8885.2	8891.4
11679.1	6144.6	12103.8	14211.6	14095.6	12552.8	8829.1	9399.8	9147.4	9243.1
12178.7	5130.0	12252.1	13902.6	14144.0	12085.1	8728.0	9906.1	10307.2	9818.5
12492.2	5225.3	10633.3	14597.0	14701.5	12361.9	7795.8	9899.5	10249.1	9876.3
12577.1	4630.7	10066.1	13587.8	14815.8	12932.6	8385.2	10205.8	9427.8	10561.2
12551.3	4122.1	9846.4	13587.2	15046.3	12180.5	9299.8	9999.8	8181.3	10122.2
12980.4	3804.7	9093.6	13674.6	15256.7	12555.9	9431.4	9597.2	8440.2	10930.9
12165.5	3590.9	8465.3	14055.3	14983.5	13077.2	8641.1	9030.3	7843.9	10727.1
12044.2	2966.9	8970.9	14623.3	14919.1	13723.4	8543.0	9032.0	7786.8	10989.5
11726.7	3204.0	9214.7	15367.8	14439.1	12782.2	8322.9	9485.9	7910.5	11477.4
12093.0	2365.0	8566.6	14861.6	14499.6	12875.2	9802.9	9499.4	9270.1	11947.0
12069.6	3051.4	9130.3	15145.3	14419.3	12760.7	8604.0	9870.9	8591.6	11335.6
12611.3	2985.1	9756.7	15181.1	14448.6	12759.4	8570.0	9717.6	8147.0	11061.9
12238.3	3650.4	10106.3	14656.5	13843.0	11782.9	9733.6	9634.3	7995.1	10018.2
11644.6	4118.5	10067.6	14762.2	14126.1	12770.3	8942.6	9617.9	8006.1	10386.9
11555.3	4396.6	11441.2	14426.6	14324.4	12798.5	9445.1	10148.4	7960.3	9809.8
11655.1	4257.2	10594.7	14461.5	14390.0	12507.0	10400.2	9850.6	8895.7	10215.3
12271.5	5151.3	10085.6	14910.3	14100.9	12276.6	11267.0	9735.7	9382.3	10547.2
11910.4	5179.5	8916.4	15301.8	14878.6	12261.2	11874.3	9162.5	9983.4	10394.5
11738.8	4824.3	9538.1	14841.4	14852.8	11705.2	11584.7	8841.8	9685.1	10935.8
12071.7	5997.0	8900.7	15805.7	14732.8	11061.0	9948.6	8198.8	10532.7	12731.1
12247.5	6674.3	9800.6	15332.9	14612.7	11188.5	9951.0	8850.6	10206.4	13097.9
11917.8	5521.1	9593.7	14686.5	14875.3	11329.0	9803.7	8934.3	10664.8	12456.5
12518.4	7308.4	11804.1	14292.6	15067.1	11862.5	8797.5	9703.5	11126.3	12732.1
12130.9	5808.4	10492.2	13848.4	14954.1	12021.0	9411.2	10104.1	10476.8	12287.6
12593.2	6937.1	9580.9	12663.7	14607.1	12326.6	10055.6	9726.2	8855.1	11945.5
12386.0	6505.1	7210.5	13176.5	14452.9	12145.0	10197.1	8750.8	8511.7	13179.0
12170.1	6379.3	7147.4	13322.0	14577.5	12104.7	10404.0	9183.6	10119.3	12254.4
12128.4	6919.7	6186.1	13323.6	13773.5	11690.0	11812.5	8907.7	9961.6	12672.0
12445.0	6055.8	6846.3	14118.6	13749.6	11688.4	11618.0	8756.9	10174.2	13369.7
12061.4	6526.1	8595.7	14389.3	13881.0	11953.8	12021.7	9728.0	9976.4	14014.1
11889.1	6324.7	9002.5	13856.2	14781.0	12827.0	11805.1	10375.0	10090.4	12710.1
11593.9	6464.8	9954.5	13248.0	14976.3	12447.9	11155.5	10747.2	9640.3	13323.4
12109.1	5286.4	9870.0	13589.7	14641.0	12601.8	11993.6	10540.1	9672.5	12389.4
12109.8	5910.1	9895.6	13762.3	14292.9	12718.5	11569.6	10249.6	10100.3	10982.4
12567.8	5401.8	9259.5	13638.4	14166.3	13114.4	11208.6	9489.8	9619.5	11247.0
12569.4	4502.1	9526.7	13559.1	14679.0	13267.1	10508.9	9359.0	9144.9	10937.2
13099.8	3282.8	9807.1	14082.1	14790.8	13137.4	9021.5	9103.7	9734.5	11753.0
13042.6	2227.3	8834.0	13933.6	15068.6	12658.8	7814.9	8817.1	9210.7	11360.0
13280.5	2983.9	6950.0	13280.9	15325.9	12851.6	7666.9	9590.4	8734.5	12431.6
13148.8	4087.1	8445.1	13748.7	14950.3	12479.7	8994.3	10041.7	10549.8	11827.7
13010.6	4547.0	9722.7	14485.7	14477.3	12329.4	8559.7	9894.5	9543.4	11283.5
12985.6	3563.6	9138.9	14956.8	14267.6	12599.8	9851.3	9926.1	8689.9	11077.6
12707.7	3525.2	9568.0	14132.5	14393.0	12000.5	10794.7	10388.8	7680.0	10719.0
12250.0	3935.0	11587.4	14083.5	14239.0	11537.7	10965.4	9771.4	9063.3	11246.9
12386.5	4411.2	10280.6	13780.1	15013.7	12117.4	8994.7	10145.5	8185.7	11908.0
12557.0	4098.6	10344.8	13175.3	14802.8	12306.0	10389.5	10307.1	7860.9	11723.0
12134.4	5464.9	10698.9	13184.6	14711.6	11945.8	10349.8	10253.8	6378.9	10866.5
12416.2	5281.5	11110.1	13115.5	14800.8	12369.7	10047.3	9953.7	5410.0	11614.5
12892.5	5542.3	12267.0	13438.6	14613.0	12502.7	9934.5	9970.1	6856.9	9935.3
12962.1	5329.6	11437.1	13675.6	14771.1	12526.5	10530.7	9845.3	6860.2	9566.0
12783.4	5683.2	11153.0	14359.3	15068.4	12333.3	10661.8	9537.4	7690.1	10554.8
12680.2	4442.9	10953.1	14856.1	15477.9	12306.0	9840.7	9947.2	6880.0	11882.8
12949.0	5392.4	9974.3	14690.3	15694.0	12769.9	11159.9	10115.4	8177.9	11074.4
12747.2	5499.9	10247.9	14879.7	15858.6	13651.3	11111.1	10383.3	8337.6	10517.3
13426.3	6129.9	11021.6	14214.3	15444.6	13100.7	9273.4	10668.2	8646.7	11426.5
13429.1	6506.0	11252.4	13977.4	15336.6	13140.4	8818.6	10748.6	8618.9	11566.0
13624.4	6775.8	11482.2	14049.9	15084.5	13854.8	9855.6	10557.9	9474.4	10005.5
13629.2	5004.9	10087.4	14487.5	14864.3	13084.5	10181.6	11287.3	8881.4	11862.8
13541.9	4760.0	9495.3	14565.0	14729.4	12734.6	9826.0	11380.9	8987.3	11826.0
12771.9	5831.6	10135.1	14865.9	14765.3	12785.8	10901.1	10535.7	9155.4	11228.8
13093.0	5335.1	9778.5	15252.0	14700.2	12825.3	10513.5	10515.2	9066.8	11093.8
13492.7	6495.9	9244.4	15311.8	14889.0	12039.4	9860.2	10476.1	8920.2	12023.6
13417.1	6112.6	10547.0	14659.2	14880.4	12228.0	8791.5	9543.6	8534.2	12411.7
13358.8	6020.7	10852.3	14311.8	14769.3	12613.2	8043.8	9587.8	8127.6	12032.3
13656.0	5561.0	9271.2	14380.2	14924.2	12757.3	9676.8	10254.4	7983.3	12315.5
13483.5	6345.4	10941.7	13921.8	14730.3	12376.6	9395.0	10232.0	8122.9	11898.2
13354.4	5483.4	11293.3	13935.9	14775.5	12454.6	8786.1	10397.2	8515.7	11893.5
13318.6	5627.9	11711.3	14646.0	14664.9	12317.1	9117.7	10483.1	8400.6	11526.6
13417.1	6153.0	10729.7	15101.7	15068.0	12220.9	9030.4	10621.1	8681.5	12516.7
13325.8	6814.5	11177.9	14586.9	15292.1	11931.5	9300.7	9829.5	9290.5	11771.5
12760.5	7602.3	11648.9	14168.4	15306.2	11598.6	8813.3	9839.0	9814.5	11660.2
12475.5	6471.8	10736.5	13968.5	14757.0	11785.8	8264.4	9702.6	9093.4	10922.1
12477.8	7551.3	11062.3	13335.5	14435.2	12380.5	7619.3	9773.8	8259.6	11453.3
12127.4	6476.7	10867.6	12605.3	14021.9	12608.6	8484.2	9157.5	9022.2	11601.0
12210.9	4503.8	11142.8	11568.0	13684.9	12774.9	7535.6	9831.5	8960.4	12280.0
12763.4	4463.0	10098.1	12512.9	13486.9	13617.9	8830.6	10102.3	8658.4	12280.3
12669.3	3224.0	9133.0	12920.7	13384.3	13032.7	9642.2	9902.5	8593.8	12619.4
12902.6	6539.8	7468.7	12465.1	13491.9	12741.2	9460.8	9754.7	8403.6	11942.0
12990.0	5296.0	10214.1	12683.2	13572.8	12561.2	9614.4	10760.6	8412.5	11136.1
13092.4	4654.3	10179.0	14861.2	14976.2	12863.7	9347.6	10669.6	8447.6	10719.8
12842.7	3319.8	10425.4	14714.2	14712.2	12191.0	9812.3	10428.9	8567.1	10932.4
12594.8	3450.7	11044.4	14330.7	14528.4	12407.8	9608.1	10334.9	8650.1	11190.6
12484.6	2693.3	10237.4	14843.3	14255.4	12662.9	10138.9	10530.3	8657.1	11654.8
13103.8	2831.0	8006.6	13872.9	14223.2	12323.3	9919.7	9763.0	8315.8	11682.2
13476.5	4444.1	6380.0	14735.9	14137.1	12364.2	9840.0	9700.7	8646.6	12065.1
13376.0	5217.7	6896.2	14750.5	14461.7	12329.0	9725.5	10076.9	8678.3	12043.5
13459.7	3879.0	8308.0	14129.7	13813.8	12655.8	9152.8	9920.1	6980.2	12127.0
13039.8	4414.3	8794.9	13940.4	13398.3	12546.9	8440.5	9637.6	5481.7	12053.0
12857.0	5194.1	10207.6	13974.7	13861.0	12737.9	9594.5	9434.6	6292.9	12084.8
12557.4	6196.3	10979.0	13832.2	14013.2	12429.7	9223.3	10069.9	6844.2	12196.4
12479.0	4447.5	10297.2	13990.3	14172.4	12836.8	9161.8	9778.6	6612.1	11928.0
12782.8	4476.4	9149.9	14071.1	14616.1	12829.1	8966.1	9915.5	8609.4	11868.6
12974.0	4305.9	8151.9	14564.4	15258.1	12922.4	11516.5	10055.5	8306.4	13352.6
13149.8	4246.9	8774.9	14105.9	15105.6	13128.9	10863.5	10165.8	9109.6	13573.7
13032.2	4059.8	8960.1	13012.3	15061.3	13345.9	10853.3	9955.1	8534.0	13543.9
13102.0	3364.4	9167.2	12145.7	14609.2	13536.1	10817.9	9535.3	7908.8	13898.5
13206.9	3400.9	9999.1	12777.5	14464.0	13245.5	9510.6	9859.9	7601.6	13366.5
13283.4	3392.9	11159.5	11962.5	14067.4	12959.4	8952.1	10396.6	7028.7	13602.0
12807.8	3928.8	10830.6	12433.2	14155.3	12741.4	9704.4	10404.0	7855.3	12982.4
12761.1	4469.4	9461.1	11685.6	14283.3	13008.7	9607.2	10521.9	7668.3	12912.2
12898.2	5755.7	10393.1	11340.6	14592.4	12884.8	9790.6	10857.1	7687.7	12479.9
13760.2	6661.9	10770.9	11177.2	14527.5	13130.1	9964.8	11052.7	10087.0	12550.8
13163.9	8375.3	9088.5	11358.3	14288.9	13556.2	10227.8	10895.2	9710.8	12048.3
12962.5	8043.6	8423.4	10234.6	14193.7	13213.7	9802.5	11101.5	9989.8	12614.8
12701.6	6834.2	8464.2	11804.5	14443.1	13051.7	9555.9	10872.7	10492.7	11990.1
12144.2	6046.0	8608.9	12611.8	14042.7	12679.0	9870.7	10395.2	10360.3	11404.5
12077.8	4687.5	8650.2	12427.9	13995.3	11706.6	9907.8	10263.6	9204.0	11840.7
12613.8	5237.2	9110.0	12210.9	14011.1	11473.2	11698.1	10481.8	10158.8	12316.1
12599.6	4484.9	9512.5	13458.4	14447.3	11659.5	12000.7	10357.6	8807.2	12135.8
12581.5	5136.2	10495.3	12765.5	14308.2	11886.0	10940.4	10311.1	9105.0	12949.7
13246.6	4729.7	9601.6	12106.0	14691.0	12337.0	10541.5	10502.8	8695.5	12928.0
12763.0	4413.1	9561.0	11997.4	14447.4	12343.0	9993.8	10175.8	8601.7	13092.4
12668.5	3451.8	10184.8	12287.7	14333.2	13517.1	9745.4	9985.5	7702.4	13810.5
12828.5	3423.3	11310.8	11667.5	14650.6	14096.8	9225.2	9943.6	7714.1	13659.7
12521.8	3707.2	11077.9	12751.4	14292.1	14187.9	9902.7	10023.9	8523.5	13112.3
12390.7	4553.8	12632.1	13336.9	13896.0	14091.3	10457.8	9779.0	8004.4	14008.0
12742.4	5420.3	10880.0	13865.7	13973.1	13315.7	10858.3	9928.8	7340.8	13602.7
12660.2	6291.4	9617.6	13973.9	14359.9	12492.2	11401.7	9775.7	7780.0	12761.1
12569.4	5910.4	8959.9	14345.4	14671.2	12098.9	11688.7	9616.3	8726.8	11774.1
12956.4	7205.7	10028.8	13840.6	14564.1	11505.3	11536.0	9718.8	8501.8	11840.6
13076.4	5853.0	9615.7	13897.1	14861.4	10897.2	13794.9	10150.5	9016.6	11822.6
13409.6	5547.7	10010.7	13366.4	15015.7	12629.6	13777.0	10013.6	8558.0	12207.3
13487.4	4796.0	9985.3	12969.9	14644.7	12741.4	13503.5	9794.0	9343.5	11852.0
13158.8	5783.5	10311.6	12232.2	14085.9	12071.0	13418.1	9900.0	9070.6	12329.8
12431.1	5372.3	9625.9	13131.2	14498.9	12020.5	13367.3	10301.5	8212.7	12139.8
12325.2	6426.1	9029.7	13854.2	14535.8	11592.7	12372.9	9688.5	7472.0	12856.4
12553.3	6087.6	9655.1	14540.2	14255.6	11755.1	12830.8	9694.7	8507.5	12898.3
12810.5	7801.6	9824.7	14507.8	14169.9	12264.1	12932.4	9405.9	8545.6	12893.1
12552.1	5829.3	9919.2	15017.9	14385.2	12015.4	13168.0	9178.4	8791.0	13088.8
12875.0	5829.0	9462.8	14993.1	14274.3	12011.2	11614.7	8312.2	9247.2	13307.4
12894.9	6576.8	8624.6	14009.4	14430.7	11589.2	11890.2	8656.5	9731.5	13287.0
12440.4	5793.6	7573.0	14042.1	14457.5	12070.4	11876.5	8747.3	7493.9	12554.3
12379.4	3621.3	7455.9	14001.9	14201.5	12862.5	11152.9	9594.8	7965.4	12447.7
11964.2	4601.7	8088.4	13779.9	14034.7	12879.1	10831.0	9987.1	7773.2	12444.2
11820.0	3541.8	8481.8	13207.7	14030.0	12659.1	11475.1	10286.4	7848.4	14785.5
12848.1	3744.9	10215.8	12562.3	14005.5	12762.8	11520.5	10279.1	8605.0	14740.1
13295.9	5144.3	10017.5	12116.1	14133.7	12138.0	11699.6	11026.3	8306.1	15082.1
13355.3	3815.9	7828.7	13149.1	14388.0	12025.4	12099.5	10464.2	8432.8	15990.0
13204.2	3747.6	8268.4	12772.1	14406.3	12052.9	12601.2	10186.3	8113.1	15949.2
13637.3	5845.9	7727.6	13967.5	14576.5	11888.9	12368.0	9733.6	8257.5	15671.1
13972.1	5531.8	6976.0	13638.9	14611.6	11875.7	12906.7	9480.3	7895.2	15158.3
13402.8	4513.2	7657.6	12817.5	14732.1	11960.7	12687.4	8726.3	8320.7	15608.5
13771.3	3218.8	8316.8	12662.8	14708.3	12310.4	12995.3	9714.0	7082.5	15746.0
13517.0	1728.5	8407.0	12357.0	14416.8	12679.1	12242.0	9287.0	6439.3	14546.8
13523.2	2893.4	8743.0	11115.3	14312.8	12313.8	12272.3	9006.1	4945.2	13738.0
13463.5	2902.3	9543.2	12222.2	14231.2	12466.0	11855.4	9725.9	4794.1	15761.9
13105.1	2387.0	9920.6	12418.4	14389.8	12382.8	12252.3	9387.5	5501.4	14799.2
13165.2	2454.5	9614.9	11767.8	14087.1	12138.7	12121.1	9195.0	6379.9	15250.9
12837.9	2174.3	9511.6	12544.8	14481.5	12298.9	11998.6	9884.9	7174.5	14674.8
12859.4	2807.7	8376.4	13075.8	14375.0	11787.2	12220.5	9855.4	7420.9	14553.1
12640.8	5685.3	8986.1	12682.4	14545.9	11957.7	12625.5	9151.5	6776.2	14845.8
12693.7	6285.0	8889.8	12938.9	14366.6	12217.0	11431.4	9432.7	7754.6	15498.0
12581.3	6137.2	7678.6	14666.2	14951.5	12310.0	11824.5	8929.4	8682.3	14691.7
13537.6	4694.3	6741.4	13597.1	14981.6	12647.2	11901.5	8477.0	7335.6	14590.2
13441.2	4230.6	7716.5	13589.6	14619.7	12532.9	11748.0	9309.7	7621.4	14507.1
13061.4	3484.1	7518.6	13639.9	14525.8	12428.0	11371.1	9719.3	7197.9	14116.8
12914.0	2064.6	6910.3	14048.6	14675.7	12306.0	11342.5	9428.1	7198.8	13013.6
12873.9	2290.2	8565.1	12239.5	14139.8	12838.4	11764.4	9319.1	7140.1	13275.7
12722.3	3603.8	9622.4	12103.8	14028.7	12553.3	11550.7	9279.8	8594.0	13370.6
12750.1	4061.9	9133.8	11983.5	14605.4	13035.9	11664.2	9104.9	8205.6	12981.7
13272.9	5106.1	10588.1	12567.0	14380.2	13338.3	11097.6	8907.8	8176.0	12707.2
13426.1	4391.2	11353.9	12713.9	14009.4	13483.1	11464.4	9719.5	8237.4	13275.2
13318.0	4285.6	10674.5	13636.6	14434.3	13590.4	11113.6	10281.0	8641.6	12611.8
12991.7	4059.1	9639.2	13516.6	14178.8	13624.8	10991.5	10416.5	8333.3	13368.2
13052.3	2845.0	9628.0	13667.5	13994.3	13317.9	10704.8	10922.5	9642.0	13496.7
12723.4	3174.7	9329.9	13616.6	14017.5	13078.8	10784.9	11030.5	9125.2	12731.6
12539.1	3140.9	10086.7	13493.9	14065.8	12203.7	11594.4	10978.6	9571.4	13634.2
12707.2	3752.6	10580.2	13418.2	14209.4	12795.0	11801.8	10874.6	8277.6	13701.9
13176.0	4649.2	11711.8	13960.5	14292.7	12618.6	12683.5	10788.5	9398.7	12360.7
13077.1	7656.6	11298.2	15195.0	14638.4	12348.3	12408.5	10534.8	7671.5	11699.2
12991.4	6623.5	11580.9	15362.1	14703.3	12217.6	11502.7	10926.3	8157.8	11994.6
13110.2	6575.6	11011.7	15518.5	14275.9	12698.3	11189.6	11058.1	7679.3	11327.6
13404.1	6076.9	11192.4	15188.6	14328.5	12397.0	10909.5	11172.2	8050.6	10591.7
12880.1	4927.7	11142.7	15379.9	14440.0	12872.6	10433.8	11449.7	9325.4	12847.8
13032.5	3645.2	11062.0	14539.0	14376.0	12950.5	10649.6	11303.5	9348.1	12335.9
12991.9	2889.9	10859.5	13296.2	14181.2	13032.5	10783.5	11115.6	7709.6	13629.0
12664.0	4030.7	10159.9	13551.4	14152.2	13045.9	11968.9	10742.0	7773.7	13793.8
12293.0	5385.2	10011.4	13948.7	14538.6	13301.0	12103.1	9884.7	8430.1	14233.5
12092.8	6195.5	9713.4	13037.5	14753.0	12811.5	12016.1	9989.8	7609.6	14889.2
12244.7	5742.2	9048.8	12659.8	14716.3	12954.0	12065.0	9991.3	8210.5	14531.6
12140.8	5455.0	8245.9	14464.9	14823.0	13074.9	11946.7	10053.7	9153.0	14190.1
12382.4	4649.7	7855.3	14191.5	14977.0	12793.7	11998.4	10111.9	8560.1	14495.4
12319.0	4005.4	7809.9	14039.1	15572.6	12921.9	12268.0	10265.8	9284.4	14534.7
12053.5	4308.0	6360.3	14270.8	15113.6	12938.0	11019.5	9549.0	9031.8	14702.1
11738.1	4562.7	7536.0	13058.2	15268.8	13591.9	11671.3	9268.4	10258.3	15171.0
11820.5	4876.3	8939.0	13309.9	14899.4	13686.6	12282.6	9438.8	9813.1	14536.0
11817.5	5224.9	8480.7	13264.7	14354.6	13310.8	10758.8	9386.7	9372.2	13385.1
12176.7	6399.4	8038.0	13332.0	14284.8	12984.7	11336.8	9996.2	7769.0	13000.8
11804.2	7206.8	9024.7	13222.3	14961.4	12814.5	11989.3	10535.9	9038.8	12935.9
11944.1	7529.2	10687.9	14372.4	15383.9	12216.6	12216.0	11184.7	8403.4	13216.6
11741.5	7547.6	10936.7	13872.5	15149.8	12302.5	12089.8	10985.3	9036.9	12147.8
11961.5	6439.8	11656.0	13976.6	15375.2	11954.9	13053.1	11023.3	9339.8	12249.6
12471.5	5608.1	12416.6	13707.8	15361.1	11703.3	12538.2	10941.5	9498.6	12733.9
12286.4	5187.2	13869.8	14027.0	15468.7	12285.9	11909.4	11163.6	8684.2	13538.8
12442.3	5570.1	13452.4	13364.1	15042.1	12456.1	10441.5	10730.0	8307.4	13479.8
12605.6	6648.2	12866.1	13686.6	15422.2	12265.4	9330.1	10799.1	8912.3	12610.6
12817.0	5028.2	12078.1	14771.0	15126.7	12329.9	8850.5	11021.1	9796.2	13286.5
12795.0	5303.8	10998.3	14526.4	14912.1	12832.7	9264.0	10783.6	10699.0	12852.9
12684.7	4876.0	9270.1	13917.9	15859.8	12853.8	8518.6	10991.1	10059.3	13480.3
13430.5	3811.8	8916.4	13577.8	15837.4	12750.2	8652.2	11017.5	10198.1	13762.3
12827.2	4286.6	8372.2	13537.8	16032.7	12965.0	9752.5	10513.9	9097.5	13711.9
12723.0	4628.9	7053.0	12724.6	15597.0	12961.7	10064.7	10125.5	8549.7	13757.6
12444.7	5135.8	7181.1	13265.0	15024.3	12639.7	9782.0	10353.8	7412.1	14218.1
11877.6	4642.8	8337.9	13590.8	15218.8	12225.9	10889.6	9699.2	6648.7	15009.4
11162.3	4042.1	8740.5	13651.0	15233.7	12574.4	11793.4	10354.5	7668.7	13976.0
11756.0	4122.8	10008.1	13939.1	15180.6	13163.5	11372.9	10849.2	9602.9	13939.8
11979.4	5037.3	10951.8	13862.2	15254.8	13155.2	12766.0	10406.1	8931.1	13773.6
12046.5	7016.3	9265.8	13615.5	15671.5	13134.4	13221.3	10788.4	9092.4	12970.4
12147.2	5371.0	9277.3	14622.8	15814.0	13370.8	12242.7	10534.5	9173.7	13197.1
12120.2	6063.3	9547.5	14236.2	15662.0	13205.2	11412.7	9566.4	8606.7	14020.2
12711.7	6290.8	10692.0	13321.1	15712.3	12713.5	11132.9	9514.8	8258.9	14253.1
12618.2	4628.6	10328.7	13735.4	15514.9	13377.4	10439.2	9279.6	8213.1	13777.6
13172.3	3056.4	9613.4	12414.8	15232.7	13922.3	10001.3	9652.2	8733.5	14213.7
13332.5	2973.4	8908.5	12876.6	15039.3	13964.3	10236.5	10292.8	9289.3	14645.4
12932.5	2174.6	10224.2	12795.2	15015.5	13834.3	11867.0	10951.9	10048.0	15200.8
12540.2	2897.6	10436.8	13375.1	14671.2	13613.2	10942.9	10765.7	10068.6	14756.8
12254.3	3912.6	11142.6	13240.7	14402.3	12563.6	12135.9	11142.6	11163.0	14558.4
12597.4	3489.9	11353.9	14528.3	14498.2	12209.5	11684.8	10449.1	9753.1	14547.7
13055.9	4621.1	10836.8	15059.4	14325.1	11618.4	11821.2	10044.3	9161.4	14458.5
13122.5	5481.5	10185.2	14969.7	13858.0	11475.1	11314.5	9479.7	10593.6	14127.0
13237.4	3787.6	9690.5	15408.7	13960.1	11755.9	11734.3	10039.2	10295.4	15084.9
12920.5	4244.6	10345.7	16240.6	14289.6	12298.7	12313.0	10069.7	8674.4	15245.7
12389.0	5744.4	8951.4	15324.6	14428.6	11898.9	13076.9	10092.7	7813.3	15681.3
12380.0	4500.8	8194.8	15410.7	14458.1	12397.2	12252.9	10426.2	7630.4	14785.9
12372.5	4758.5	8259.8	15084.1	14445.3	12416.3	11208.4	10581.2	6528.4	14660.8
12630.1	4966.0	8152.5	15681.0	14691.4	11641.7	11500.0	10685.5	7604.4	13270.8
13278.1	5023.8	7004.1	15160.2	14523.7	11318.0	11089.9	10634.5	7848.0	12980.1
13727.5	3905.4	6599.1	15082.7	14708.8	11930.3	11245.0	10740.7	7400.5	13448.9
13492.2	5159.6	9342.3	14935.5	14930.4	12683.8	10911.8	9976.9	7023.8	14200.3
13517.2	4716.2	8095.1	15511.5	14861.2	13208.9	10973.8	9614.0	6594.4	14447.2
13181.8	3761.5	8884.6	14930.4	14579.7	13598.0	10218.7	9245.4	7522.6	15606.8
14262.1	3718.3	10396.8	13688.9	15004.8	13732.7	10554.0	9704.5	7985.8	15174.5
13622.4	5265.4	12147.6	15478.0	14806.6	13815.6	11676.1	9781.8	8606.3	13728.6
13238.1	4867.9	12793.7	15061.3	14711.9	13485.1	12149.4	10002.6	9174.5	13423.2
12748.5	5336.3	13557.5	16515.4	15069.9	13128.2	12011.8	9435.3	9528.3	13333.7
12459.5	5623.2	13130.8	16576.2	15046.2	13104.7	11003.6	9051.4	8995.2	12733.7
12504.8	5293.3	11011.7	17229.9	14869.6	13133.8	11078.0	8331.9	9610.8	13042.7
12674.5	5533.0	9973.6	17413.4	14888.7	13293.1	10613.0	8780.3	8774.3	13393.7
12566.4	6451.3	8991.1	17363.5	14712.7	13258.4	9156.3	9272.0	7746.9	12974.0
12897.3	5569.1	9437.1	16306.7	14245.8	13015.7	8788.6	9671.6	8478.2	12854.4
13233.5	6826.3	8387.7	16041.9	14209.2	12906.8	9359.8	10570.5	9274.8	13038.3
13023.3	7366.2	8536.9	15181.5	15176.9	13043.3	10257.1	11104.0	9667.1	13676.6
13316.4	6046.5	8229.3	13956.4	15104.5	12419.8	10197.5	10558.6	9927.9	14621.0
13365.6	4744.8	9549.5	13672.2	15124.9	12146.3	11078.9	10029.5	10230.7	13965.8
13356.7	5376.0	9516.6	14372.5	15428.1	12364.4	11298.2	10393.1	10712.8	13825.5
12854.3	3911.1	9016.1	15000.4	14935.4	12671.5	10298.7	9463.6	12725.7	14051.1
12985.6	3276.5	9006.5	14735.6	14645.1	11901.4	9508.9	9313.1	12452.3	12505.2
12662.0	5027.9	9479.7	15288.5	14880.2	11919.7	8877.4	9791.8	12113.6	13603.8
12614.0	5412.7	8170.7	16105.4	14781.2	11889.4	9011.9	9866.5	12548.3	14451.1
13168.8	5895.7	7834.4	15519.4	14876.9	11915.6	8461.5	9810.3	10799.1	13221.7
13114.8	6776.3	8397.4	14992.4	14829.2	11808.9	11216.5	9653.4	9675.5	12012.9
12460.5	8024.5	6166.7	15221.5	14436.7	12322.2	12253.2	9511.3	8852.8	13384.5
12100.4	6944.3	6825.9	14793.2	14614.0	12745.5	11721.2	9352.5	9172.8	13718.5
12385.4	8228.8	6901.1	14178.2	14680.5	12757.5	10746.1	8786.6	9430.2	13343.0
12442.2	7342.0	6330.6	12343.0	13945.0	12631.9	10039.5	8949.1	10100.2	12385.3
13529.0	6264.4	6434.7	13774.7	14136.4	12634.6	10329.9	9191.3	11487.9	14092.2
13308.4	5260.9	8709.7	14451.3	14593.1	12200.5	11115.8	9509.7	12860.0	13575.0
13607.6	5233.4	8924.6	14746.5	14905.5	12298.5	10997.9	9827.3	14346.9	13567.1
13103.7	4700.9	9581.7	14284.4	14807.9	12089.6	10049.4	9675.8	13596.8	13478.8
12745.0	5719.0	8408.4	15790.4	14859.8	11969.0	12048.4	9763.5	13362.4	12880.5
12136.0	6596.7	8586.3	15804.1	14449.3	11568.2	12340.3	10115.6	11375.3	13742.2
13154.5	5414.1	8894.5	15581.5	14554.2	11444.4	11761.8	9898.0	10643.1	13819.1
13178.0	5094.4	9129.0	16050.6	15331.3	11129.3	12057.8	9367.8	8845.2	13107.1
13052.2	4005.0	9578.4	15713.3	14903.8	10925.8	12813.7	9704.0	9207.7	12625.3
13110.9	3083.0	9486.6	14357.6	14955.8	11152.3	12811.9	9839.1	9433.9	12853.3
13092.7	3933.0	7895.6	13986.3	15014.2	11203.1	13493.5	9619.2	10495.7	12472.9
13485.5	5334.4	7305.2	14396.1	14694.1	11309.7	13517.5	9572.7	9292.5	13169.9
13393.3	5678.9	6652.3	13625.3	14482.6	11572.4	13364.7	9705.8	9253.4	13045.0
13736.9	7713.8	8276.4	15012.0	14731.7	12015.1	13452.1	10008.9	7317.0	13069.5
13517.6	8537.1	8168.5	14815.3	14250.7	11757.1	12150.8	10054.8	6528.7	13658.3
13779.8	8016.1	9494.1	15273.6	14508.5	11947.9	11703.1	9887.4	6798.3	14884.7
13257.2	7161.9	9396.8	15182.0	14435.9	12051.0	12172.5	10005.6	7122.9	14214.5
12823.5	7645.9	8802.4	15343.6	14397.2	12760.8	12529.0	10432.4	8259.9	15320.9
12477.6	7223.9	7710.8	14939.0	14390.5	12462.3	12558.4	10472.7	9919.3	14283.9
12323.8	6560.2	7149.8	13999.0	14596.6	12920.2	11971.7	9966.7	10192.2	14120.8
12188.4	6594.4	8364.8	14011.2	14280.8	14098.2	11053.3	10315.3	11306.7	13264.9
12318.2	7414.1	6943.5	13535.8	14222.9	14414.3	12090.3	10720.7	11257.1	12963.0
12583.6	7046.1	6514.4	12769.7	14746.7	14070.2	11488.9	10253.3	10179.3	12181.2
12975.6	6184.9	7617.0	13029.6	14472.1	13836.4	10975.6	10425.8	8986.9	13516.1
13358.3	8478.3	8801.3	13922.4	14365.1	13737.7	10736.9	10508.5	8180.2	13673.0
13240.7	7627.6	9233.3	13747.4	14494.6	12802.8	10171.9	9841.7	7907.7	14271.3
13316.8	7053.7	9640.5	13166.9	14053.6	13005.8	9827.4	8994.9	8617.0	14332.9
13180.3	6736.5	10587.8	13274.8	13895.3	12721.7	9759.1	9833.2	9434.7	14408.7
13157.8	6472.0	10549.2	12520.5	14179.0	12859.1	11194.9	9927.2	9783.4	13941.7
12788.7	4726.6	9898.2	12966.3	14494.7	12351.0	11508.8	10156.4	9281.7	12740.6
12876.4	5292.6	9166.3	13420.4	14475.4	12529.8	11236.2	10487.6	8417.3	13104.4
12794.7	5111.6	9019.4	13062.2	14919.7	13330.5	11660.3	10582.1	9369.9	13521.6
12678.8	4789.7	9591.9	12364.2	14788.8	13423.0	12208.0	9843.1	8975.4	13799.6
13047.1	5164.0	10014.8	12961.6	14815.6	13391.7	12968.1	9667.7	7894.3	14567.0
12687.3	5763.0	8868.6	12686.0	14760.6	13865.4	13433.7	9367.4	6377.9	14676.3
12403.2	5200.9	7629.1	12482.8	14612.7	13981.2	13725.3	9098.0	7440.6	13471.6
12305.6	6444.8	6575.0	12386.6	14490.8	13165.8	12879.4	9406.2	8319.8	13555.6
12215.0	6168.6	8130.8	13120.9	14224.6	12862.9	12406.0	9463.2	8307.5	12891.9
12366.8	6088.3	7375.5	12730.5	13921.9	13008.8	12260.4	9126.1	9169.5	12965.2
12557.0	5852.1	6944.8	12703.9	14081.2	12885.7	12929.7	9321.9	8841.8	12791.6
12648.5	6360.0	7107.0	13158.1	13980.0	12648.9	12910.7	9380.2	9022.4	13415.0
12543.2	4265.9	6722.6	14297.5	14213.8	12469.6	12848.8	9402.8	9500.7	14068.1
12043.1	4596.9	5750.4	13883.6	14706.9	12900.1	13758.7	10077.1	9403.8	13684.7
12516.8	4625.4	6197.3	13925.9	15107.0	13001.1	12314.2	10058.5	7978.7	13051.7
12793.5	4710.8	8387.4	15331.2	15042.4	13165.2	12461.7	9752.0	8729.0	12648.0
12848.5	4424.6	8761.5	15295.2	15022.9	13311.0	12980.2	9635.7	7662.9	12589.7
12925.8	4895.1	9536.7	15103.2	14881.8	13432.7	12697.6	9497.2	6738.9	11996.9
13113.6	5607.7	9380.6	14891.4	14606.4	13428.5	11876.8	9099.9	8396.6	12797.6
13093.6	4634.5	10666.5	14758.8	14501.6	13320.2	12356.5	9567.3	8930.7	12774.8
12625.1	4723.2	9690.9	14209.3	14836.7	13177.3	12065.1	9545.6	8865.3	13180.3
12498.9	5921.7	10354.6	14398.1	15096.3	12655.9	12519.1	9500.2	8559.8	14275.2
12959.9	6561.1	11184.6	14506.5	15376.1	12294.1	12232.7	9605.9	8973.4	14094.7
12558.4	5813.4	9828.0	15566.5	15308.9	12119.7	12814.3	10208.6	8089.2	13648.0
12703.4	7656.8	7819.6	14870.6	15329.4	12440.1	11946.5	9962.6	7609.5	13805.3
12378.4	7707.8	8063.2	14976.7	14883.5	12020.7	12835.8	10593.5	7631.0	13986.3
11875.3	7387.8	7773.5	14152.2	14994.7	12541.3	12169.6	10249.6	7890.4	13788.1
11976.1	6417.7	6326.5	14311.1	14650.7	12957.8	12440.9	10282.1	8950.0	13086.5
11834.5	6499.4	7679.5	13109.7	14763.5	12091.1	12285.1	9759.4	9737.1	12261.4
12018.5	3925.4	9634.7	13445.6	14337.2	11835.8	12222.8	9801.4	8499.4	12166.9
12656.4	2251.3	8829.4	13576.9	14494.0	11705.7	11404.4	9233.9	8553.6	11179.1
12794.5	2811.1	9569.1	13862.4	14165.0	11741.0	11202.3	9403.6	8583.5	11264.8
12610.3	2990.2	9812.4	14587.1	14653.9	11754.1	10850.6	10030.1	7179.1	12198.9
12453.8	4064.8	9746.1	15898.3	14484.9	12205.1	10630.2	9655.0	8495.1	12476.4
12654.3	4605.8	8778.5	15418.7	14738.7	11925.9	11386.4	9823.7	10032.8	12311.2
12775.1	5330.7	8649.0	14266.1	14709.6	12116.7	11528.6	10168.1	8935.5	12771.8
12879.3	4826.5	8329.6	14887.0	14852.2	12596.3	13058.1	10233.2	11418.0	14013.4
13224.3	4931.3	8144.5	13706.6	15131.0	12209.6	13321.4	9703.3	10864.3	12792.9
13199.0	5121.7	7558.5	13454.0	15332.1	13000.0	13678.1	9986.2	9438.0	13930.2
13548.2	5177.7	8945.0	13951.7	15246.2	11797.2	13547.8	10028.6	8971.5	14256.7
13175.3	6042.3	10334.2	15134.6	15387.0	12109.4	13451.0	9733.9	10197.8	14698.3
13109.6	6992.8	10738.4	13411.2	15263.9	11980.8	12323.9	9665.0	8690.6	14552.5
12969.4	6801.6	10771.6	13046.6	14864.4	11964.0	12721.7	9569.8	10176.3	15483.5
13706.0	7076.7	10623.0	13597.9	14496.2	11189.4	11716.3	9375.7	10270.6	14723.7
13098.2	6533.9	10744.8	12841.1	14750.1	12529.3	11923.4	9189.2	10656.0	14571.2
12652.9	5537.0	9690.3	12720.8	14144.1	12211.5	11933.9	9715.1	8552.8	13488.6
12793.1	5604.9	8439.2	13509.4	13994.4	11880.8	12542.2	9744.0	7084.4	13246.8
12548.9	5542.9	8431.0	14011.0	14027.0	12028.9	12720.4	10081.5	6298.5	12664.9
12671.4	5336.4	9240.3	14143.2	14552.3	12474.4	12787.8	10914.5	7044.5	12662.0
13336.7	5640.4	9054.6	14889.6	14263.3	12254.2	12409.3	11349.3	9020.8	12421.5
13759.1	6121.4	9856.7	15273.4	14408.6	13003.2	12205.0	10560.3	8865.3	12403.3
13068.7	4752.0	11226.8	14863.9	14888.9	13184.1	12133.8	10987.9	9701.5	12400.7
13509.7	5969.7	12035.4	14742.8	14596.9	13734.8	11748.7	10575.9	11178.0	12040.5
13349.2	6230.2	10393.4	15251.6	14396.5	13094.5	11508.4	10102.5	10933.1	13062.8
13141.2	5552.8	10293.0	14339.8	14090.7	12097.8	11376.0	9473.8	10815.2	13452.4
12896.3	5063.5	9888.1	13028.0	13837.3	12118.4	11667.5	9915.1	10652.1	14058.5
12797.8	7983.0	9889.0	13235.4	13709.0	11725.3	12333.6	9502.5	11367.5	13383.1
12780.2	6790.3	9446.9	13356.8	13791.9	10775.3	12668.7	9533.2	9647.9	14667.6
13282.9	5805.3	10337.5	12666.5	13799.8	10710.4	11865.7	9414.6	10832.2	14250.6
13225.8	6285.5	9650.4	11725.7	14194.6	10645.1	12220.2	9230.9	10964.4	14002.6
13043.1	6496.9	8539.1	12046.0	14162.6	11252.5	12437.4	8922.2	11376.4	14333.5
12987.5	4854.8	8370.6	12065.5	15465.8	11260.5	12319.4	8935.3	10506.1	14716.7
12925.8	5198.7	8243.2	12132.8	15368.1	11381.3	12250.2	9039.9	11727.9	14530.8
12879.4	5257.0	9042.4	13853.4	15481.1	11814.4	12604.7	9595.0	11451.6	14386.7
12743.4	4829.9	9746.8	14872.3	15310.9	11477.4	11780.7	9561.2	11440.1	14357.9
12802.3	4718.1	10695.5	15676.3	15277.9	11732.3	12897.0	10115.6	12340.2	15389.1
12777.8	5763.8	10548.5	13984.6	14946.6	11946.9	12453.8	10340.0	12455.7	14955.3
12381.5	6395.2	10234.0	13821.2	14648.8	11841.1	11982.5	10483.0	12360.9	13524.3
11876.0	6728.8	10042.8	13644.5	14801.7	11768.0	11876.9	9925.5	12867.3	13746.9
13152.2	6287.1	10075.0	12549.4	14797.4	11882.8	11489.0	10256.9	12403.0	13871.7
13318.9	5940.5	9999.9	12453.2	14585.7	11650.4	10634.2	9956.2	10599.2	13426.7
13956.1	5512.7	10441.7	14429.9	14875.7	11788.8	10437.9	9749.6	11173.5	14162.0
13766.1	4608.5	9857.2	14150.9	14825.5	11806.6	10814.8	9628.2	11303.4	14562.1
14043.1	4014.9	8074.3	14197.2	14407.2	11985.6	11747.0	9608.4	11164.5	14765.7
14015.0	4622.1	8043.7	14267.1	14379.2	11708.9	12108.4	9524.9	10118.9	14957.6
13941.7	4711.7	8020.1	12737.2	14469.8	12120.7	11920.7	9102.4	10773.6	15670.4
13459.6	4246.1	8237.3	12962.2	14529.5	12343.1	11693.5	9459.7	10702.1	14309.3
13218.5	5583.0	9064.6	13100.0	14574.9	11931.0	11661.1	9874.2	10648.9	14388.5
13354.1	6333.0	10189.2	14138.4	14457.9	11543.5	11808.2	10025.2	10671.0	12872.1
13914.6	5978.5	8820.6	13536.1	14455.4	11849.9	11423.2	10144.3	11280.2	13540.5
13691.6	7372.7	7632.8	15300.7	14130.4	11339.8	11704.1	9783.3	11924.9	12745.5
13821.7	7727.4	8327.6	15302.6	13853.1	11530.3	11714.8	9384.3	11962.7	13323.7
13615.1	6620.5	7915.9	14149.1	14106.0	11644.7	11541.1	9003.4	12199.1	12719.6
13578.6	5669.3	7180.5	14132.8	14726.5	12048.6	11116.8	9119.3	11065.3	12968.7
13279.5	5670.9	8141.6	15427.0	14745.0	12214.8	11118.2	9851.3	10890.4	13146.3
13293.4	4154.7	7964.7	15321.1	14844.5	11401.8	13132.7	10229.7	10667.1	13255.6
13756.6	4605.8	8850.0	15622.6	14430.2	10590.5	12165.3	10218.2	10135.1	12883.2
13310.0	4426.7	9106.5	15733.9	14356.8	11734.0	11096.1	9737.1	10065.9	13269.5
13063.6	4335.2	9288.6	15055.6	13989.2	11250.6	11749.2	10177.8	11129.1	13113.5
13339.3	4752.6	10236.3	14589.9	14011.2	11672.0	11971.1	9799.3	11446.1	12628.3
12809.6	4903.7	10901.8	14301.2	14052.5	12317.2	12777.5	9796.6	11597.5	11845.4
12305.8	5041.1	9349.3	14246.6	14240.4	12854.3	13073.1	9974.4	12063.0	12505.1
12400.3	5338.1	10520.4	14524.5	14170.7	12363.4	13247.8	9953.2	11100.7	12135.8
13351.6	7531.1	10590.7	16096.1	14098.4	12978.4	12535.8	9370.6	10862.5	13428.3
13513.6	7381.2	10198.8	15376.6	14212.2	12719.6	12167.5	9455.4	10529.9	13113.1
13962.4	7599.2	10224.9	13858.7	14179.8	13758.6	11538.6	9759.1	10393.8	14669.1
13299.1	7280.4	11870.4	13560.2	14727.7	13161.1	11911.6	9362.8	9387.0	13785.0
12791.9	7217.7	11536.6	12562.2	14444.6	13081.2	12309.0	9719.8	10249.5	13610.7
13710.1	6979.9	10223.0	11667.2	14520.2	12502.1	12533.8	9318.1	10514.9	12341.3
14089.6	9399.3	9666.8	11917.6	14538.5	12077.2	12102.5	8624.2	10074.0	12915.2
13084.5	9421.5	9533.0	13555.8	14498.3	12177.1	12345.8	8519.9	10078.1	13346.0
13515.3	9365.0	10336.9	13883.3	14511.8	12455.1	12257.1	8775.0	9251.1	14006.8
14599.9	9499.4	8814.6	13838.9	14882.5	11600.4	12120.6	9210.3	7761.6	14226.1
14523.0	9147.7	9086.5	14659.8	15224.4	11131.1	11957.5	9842.4	7425.6	15170.9
14714.5	9701.1	10223.4	14657.1	15413.4	11529.7	12358.3	9907.7	9006.4	15025.1
14764.8	9524.9	10364.2	14357.1	15738.6	11637.3	12505.1	9908.4	8999.9	14545.2
14658.7	9492.5	11014.8	15645.3	15062.2	11915.8	12486.5	10532.2	10363.0	14362.3
14671.7	9177.5	11877.3	15418.7	14827.5	12256.5	12327.3	10609.2	11426.8	13791.6
14498.9	9295.5	10647.9	15575.9	14265.3	12988.9	12339.9	10830.0	11543.9	13083.4
14267.9	8691.4	8852.2	15946.5	13961.6	12608.5	12565.4	10995.4	11659.7	14207.4
14011.3	10819.9	7621.8	15350.1	13997.4	12407.4	12592.9	10589.4	12608.3	14755.5
14222.9	11056.5	9798.2	15727.5	14253.0	13026.6	12605.6	9886.7	14258.6	13915.1
13764.6	11855.2	9263.4	15448.4	14278.1	12595.3	12598.5	10104.2	14203.2	12592.0
13502.1	11771.1	8813.9	14465.0	14169.4	12492.2	12662.2	9292.0	14539.3	12775.7
13099.4	11748.9	9667.0	13746.6	14180.0	12338.0	13075.1	9249.3	13100.2	13789.7
12867.7	11817.4	9136.6	14573.7	14267.0	12906.4	13572.9	9614.7	11131.3	13163.0
12245.4	11047.4	8288.2	14550.2	14623.6	13063.7	13657.2	9281.2	9428.3	13873.9
13068.8	10722.0	8994.8	13736.6	14524.2	12611.4	13134.5	8845.1	9306.2	12969.2
12127.6	11631.5	8700.0	14236.9	14782.8	12501.3	12618.5	9616.9	9614.7	12718.8
12481.7	12209.7	9976.3	13581.0	14915.5	12901.8	12418.1	9845.6	11269.8	12844.6
12671.8	12564.3	9042.0	12967.7	14604.8	12405.6	12460.7	9732.2	10638.4	13247.7
12674.3	12989.4	11184.2	12895.7	14360.2	12330.0	12110.4	9973.1	10372.8	12440.3
12882.5	13134.4	9641.4	14240.9	14498.2	12507.0	12258.5	10436.2	9828.3	12107.8
13230.0	12358.2	8097.0	14009.7	14224.5	13005.1	12081.1	9714.2	9844.5	12597.3
13644.0	12127.5	5672.8	14210.6	14083.0	12525.3	12675.2	8936.3	9007.8	12432.9
13512.0	11571.7	6478.1	14144.0	14336.1	13024.9	12820.2	9440.2	9484.4	13085.4
12648.3	11112.0	5663.1	13526.4	14432.2	12930.8	13594.8	8886.0	8818.3	13812.3
12626.3	11043.2	7068.7	13173.5	14461.0	12566.0	13077.6	8308.2	9790.5	14298.5
11769.5	11682.2	8142.5	12663.9	14887.4	12019.3	13168.3	8825.9	9412.9	14666.0
11206.0	11579.7	10302.7	12875.5	15182.4	13015.0	12474.4	9479.7	10536.4	14689.0
10756.4	11706.0	10912.5	13446.5	15432.8	13151.9	12587.9	8852.7	11535.6	14085.7
12837.7	11991.6	11654.1	13169.8	14860.3	12778.7	11904.0	9559.5	11339.1	13734.0
13324.2	11943.5	11051.2	12843.3	14497.7	12980.2	11615.3	10272.8	9954.7	12991.4
13117.1	11557.2	10488.6	13328.5	14370.3	13423.7	12020.1	9494.4	10698.4	12609.8
12995.2	11406.8	9383.4	13007.6	14513.3	12809.1	11685.8	9293.0	9424.3	13497.5
13380.9	11663.8	8597.6	13429.2	13939.1	12309.8	11380.1	9461.9	9377.2	14217.8
13708.8	11986.4	8587.9	12376.8	14521.7	12585.2	11679.6	9099.1	9732.6	14410.8
13741.9	12536.3	10036.3	13678.6	14227.3	12601.2	11440.6	8040.5	10954.6	14050.1
13768.8	12070.7	10317.6	12616.6	14007.9	11804.9	13303.4	8264.7	12595.5	14380.9
13647.5	11749.1	11600.7	11727.1	15060.8	11558.6	13817.0	8756.2	12213.0	14475.1
13065.1	12042.7	10948.2	11819.4	15281.0	12026.5	13706.9	8983.7	10613.8	13669.9
12274.2	11838.6	10921.2	12125.5	15224.9	12304.5	12605.4	9114.1	11195.1	13398.0
11270.1	11626.7	11027.0	14023.3	15596.1	11855.0	12240.2	10300.4	10937.1	13645.7
11513.6	12326.3	8800.8	14243.7	15526.1	12885.6	12537.1	10550.3	11630.7	14685.7
12026.3	11734.1	7247.2	14493.0	15071.4	12711.6	12271.3	10642.4	11239.7	13972.7
11986.0	12037.8	6868.1	13837.1	15470.1	12583.3	11506.6	10764.4	10667.0	13557.7
11984.8	12009.6	5497.8	14412.1	14717.3	12009.1	13369.2	11742.2	10479.2	12738.1
13993.7	11880.4	5838.4	14568.7	14379.8	12514.9	13177.2	11109.5	10313.9	14041.8
13480.4	11943.4	7108.1	15036.9	14308.9	12223.8	13105.8	10584.6	9630.4	13414.3
13466.9	12165.1	8513.7	15417.8	13990.5	11680.5	12992.3	10595.1	10595.5	14652.8
13249.6	11688.2	7966.1	15596.7	13281.4	11446.4	12597.5	9808.2	10190.8	14533.9
14198.4	11574.2	7791.8	15125.9	13902.3	11545.9	12295.3	9137.7	10625.3	15451.7
13892.9	11607.6	7824.8	15135.0	13914.1	12269.7	13136.5	8592.1	10875.8	14731.0
14168.1	11631.9	7821.9	15018.6	14747.9	12110.2	13057.6	9340.5	10518.2	14927.7
13731.7	11638.8	7459.7	14055.2	14744.1	12242.9	13030.2	8892.8	9536.1	14089.1
13504.4	11827.5	6147.9	13742.2	14320.5	12328.1	12806.9	9408.7	9090.8	13668.8
13441.8	11563.2	6042.7	13991.1	14283.9	12279.9	13040.0	9457.3	8390.9	13827.3
12767.8	11136.5	6543.3	13561.5	14356.5	11859.9	12840.9	10320.1	7388.1	14721.0
12384.2	11496.4	7540.5	13612.1	13832.9	12041.4	12156.8	10353.3	8443.1	13569.3
12402.0	11427.8	7393.2	13662.8	14129.1	12037.1	12588.7	11017.2	9126.3	13577.6
12499.3	11458.2	11967.9	14613.2	14466.3	12055.0	12541.3	10710.7	9289.6	14112.1
12332.9	11443.1	12384.9	13541.2	14238.7	12082.0	12799.0	10402.4	9655.1	14751.7
12084.4	11440.8	12521.8	13431.0	13729.7	11949.5	13459.2	10216.5	10493.9	14124.9
12569.4	11166.8	11189.6	13930.4	14106.4	12646.5	13713.7	10062.4	9804.5	14374.6
11531.6	11232.1	10677.5	14167.6	14269.6	12855.3	13271.9	9480.3	9287.6	14736.4
11016.7	10308.8	10357.8	13419.5	13537.3	12706.0	13122.9	9632.5	9856.4	14536.8
10154.1	9883.8	8524.9	13535.9	14219.6	13483.1	13170.6	9612.1	9646.9	14863.6
10349.1	9910.4	6975.8	12906.0	14232.9	13310.9	12854.2	9899.6	8676.8	15431.5
10996.3	10311.3	7934.4	12189.2	13742.5	13004.6	12734.8	9859.2	9342.7	15396.5
12119.1	11491.0	7476.0	12021.0	13387.4	13490.0	12554.1	9367.2	9326.4	15013.8
11307.8	11280.8	8885.2	12406.7	14220.9	13918.5	12641.7	9074.7	9734.4	13878.4
11153.6	12253.1	7620.2	13680.7	14319.7	13261.9	13239.3	8969.8	9264.1	15101.2
12410.8	12955.4	7758.3	13580.3	14094.0	13211.2	13010.7	9462.2	10489.2	14539.8
