# Supplementary material for: Iterative improvement in the automatic modular design of robot swarms
Source: PeerJ Comput Sci. 2020 Dec 7;6:e322. doi: 10.7717/peerj-cs.322 (PMC7924708; doi:10.7717/peerj-cs.322)
Supplement: Supplemental Information 1 — Data sorted in directories by budget and design method. Each folder contains the file controller.txt containing a textual representation of the instances of control software generated for the configuration described by the folders. The file scores.csv contains a comma separated list with the performances of each instance of control software. [file peerj-cs-06-322-s001.zip › experiments_12_5k/FSM_for_improve/controller.txt]

--fsm-config --nstates 2 --s0 0 --rwm0 4 --n0 2 --n0x0 0 --c0x0 0 --p0x0 0.10 --n0x1 0 --c0x1 0 --p0x1 0.53 --s1 2 --n1 1 --n1x0 0 --c1x0 4 --w1x0 18.91 --p1x0 9
--fsm-config --nstates 4 --s0 4 --att0 4.54 --n0 1 --n0x0 1 --c0x0 4 --w0x0 18.04 --p0x0 4 --s1 0 --rwm1 42 --n1 2 --n1x0 1 --c1x0 4 --w1x0 3.97 --p1x0 6 --n1x1 2 --c1x1 0 --p1x1 0.63 --s2 0 --rwm2 66 --n2 3 --n2x0 1 --c2x0 4 --w2x0 5.72 --p2x0 4 --n2x1 1 --c2x1 0 --p2x1 0.37 --n2x2 0 --c2x2 2 --p2x2 0.64 --s3 2 --n3 4 --n3x0 2 --c3x0 1 --p3x0 0.43 --n3x1 1 --c3x1 3 --w3x1 13.83 --p3x1 8 --n3x2 1 --c3x2 1 --p3x2 0.02 --n3x3 0 --c3x3 1 --p3x3 0.31
--fsm-config --nstates 3 --s0 4 --att0 1.92 --n0 2 --n0x0 0 --c0x0 5 --p0x0 0.96 --n0x1 0 --c0x1 4 --w0x1 13.89 --p0x1 6 --s1 0 --rwm1 2 --n1 1 --n1x0 1 --c1x0 0 --p1x0 0.44 --s2 2 --n2 1 --n2x0 0 --c2x0 2 --p2x0 0.18
--fsm-config --nstates 4 --s0 0 --rwm0 74 --n0 4 --n0x0 2 --c0x0 4 --w0x0 2.10 --p0x0 7 --n0x1 0 --c0x1 5 --p0x1 0.42 --n0x2 2 --c0x2 0 --p0x2 0.78 --n0x3 2 --c0x3 4 --w0x3 0.28 --p0x3 4 --s1 0 --rwm1 3 --n1 4 --n1x0 1 --c1x0 0 --p1x0 0.94 --n1x1 0 --c1x1 5 --p1x1 0.04 --n1x2 0 --c1x2 5 --p1x2 0.02 --n1x3 2 --c1x3 2 --p1x3 0.47 --s2 2 --n2 1 --n2x0 2 --c2x0 2 --p2x0 0.58 --s3 0 --rwm3 75 --n3 2 --n3x0 1 --c3x0 5 --p3x0 0.83 --n3x1 2 --c3x1 0 --p3x1 0.01
--fsm-config --nstates 4 --s0 0 --rwm0 37 --n0 3 --n0x0 0 --c0x0 1 --p0x0 0.91 --n0x1 1 --c0x1 0 --p0x1 0.77 --n0x2 0 --c0x2 5 --p0x2 0.94 --s1 0 --rwm1 46 --n1 3 --n1x0 0 --c1x0 4 --w1x0 8.64 --p1x0 4 --n1x1 0 --c1x1 2 --p1x1 0.18 --n1x2 1 --c1x2 0 --p1x2 0.24 --s2 2 --n2 1 --n2x0 2 --c2x0 2 --p2x0 0.81 --s3 3 --n3 1 --n3x0 1 --c3x0 2 --p3x0 0.97
--fsm-config --nstates 4 --s0 0 --rwm0 58 --n0 4 --n0x0 1 --c0x0 0 --p0x0 0.80 --n0x1 0 --c0x1 5 --p0x1 0.81 --n0x2 2 --c0x2 2 --p0x2 0.60 --n0x3 1 --c0x3 0 --p0x3 0.73 --s1 0 --rwm1 78 --n1 1 --n1x0 2 --c1x0 5 --p1x0 0.85 --s2 2 --n2 3 --n2x0 1 --c2x0 3 --w2x0 3.44 --p2x0 4 --n2x1 0 --c2x1 2 --p2x1 0.79 --n2x2 1 --c2x2 3 --w2x2 11.13 --p2x2 10 --s3 0 --rwm3 59 --n3 1 --n3x0 0 --c3x0 4 --w3x0 17.82 --p3x0 5
--fsm-config --nstates 4 --s0 4 --att0 3.54 --n0 2 --n0x0 0 --c0x0 0 --p0x0 0.15 --n0x1 1 --c0x1 4 --w0x1 3.79 --p0x1 4 --s1 0 --rwm1 18 --n1 1 --n1x0 1 --c1x0 4 --w1x0 10.98 --p1x0 2 --s2 0 --rwm2 15 --n2 3 --n2x0 1 --c2x0 4 --w2x0 7.38 --p2x0 5 --n2x1 1 --c2x1 2 --p2x1 0.80 --n2x2 2 --c2x2 0 --p2x2 0.85 --s3 2 --n3 1 --n3x0 0 --c3x0 2 --p3x0 0.39
--fsm-config --nstates 3 --s0 0 --rwm0 2 --n0 1 --n0x0 1 --c0x0 0 --p0x0 0.72 --s1 5 --rep1 2.10 --n1 2 --n1x0 1 --c1x0 4 --w1x0 16.25 --p1x0 7 --n1x1 0 --c1x1 3 --w1x1 15.66 --p1x1 2 --s2 2 --n2 4 --n2x0 1 --c2x0 1 --p2x0 0.56 --n2x1 0 --c2x1 3 --w2x1 13.69 --p2x1 6 --n2x2 0 --c2x2 1 --p2x2 0.37 --n2x3 0 --c2x3 2 --p2x3 0.44
--fsm-config --nstates 4 --s0 0 --rwm0 40 --n0 2 --n0x0 1 --c0x0 4 --w0x0 7.94 --p0x0 2 --n0x1 2 --c0x1 0 --p0x1 0.63 --s1 4 --att1 2.99 --n1 2 --n1x0 0 --c1x0 5 --p1x0 0.86 --n1x1 2 --c1x1 0 --p1x1 0.72 --s2 0 --rwm2 25 --n2 3 --n2x0 0 --c2x0 4 --w2x0 11.35 --p2x0 1 --n2x1 0 --c2x1 3 --w2x1 13.91 --p2x1 1 --n2x2 0 --c2x2 0 --p2x2 0.52 --s3 2 --n3 2 --n3x0 1 --c3x0 0 --p3x0 0.28 --n3x1 2 --c3x1 5 --p3x1 0.04
--fsm-config --nstates 2 --s0 2 --n0 1 --n0x0 0 --c0x0 2 --p0x0 0.11 --s1 0 --rwm1 0 --n1 1 --n1x0 0 --c1x0 0 --p1x0 0.23
