# Supplementary material for: Iterative improvement in the automatic modular design of robot swarms
Source: PeerJ Comput Sci. 2020 Dec 7;6:e322. doi: 10.7717/peerj-cs.322 (PMC7924708; doi:10.7717/peerj-cs.322)
Supplement: Supplemental Information 1 — Data sorted in directories by budget and design method. Each folder contains the file controller.txt containing a textual representation of the instances of control software generated for the configuration described by the folders. The file scores.csv contains a comma separated list with the performances of each instance of control software. [file peerj-cs-06-322-s001.zip › experiments_12_5k/FSM_for_improve/scores.csv]

Design	Simulation	Pseudoreality	Reality
	17.3	14.6
	19.1	18.2
	29.5	25.9
	28.5	25.0
	26.0	27.0
	24.4	24.5
	24.5	23.5
	21.4	20.9
	19.5	18.7
	24.7	25.2
