# Supplementary material for: Iterative improvement in the automatic modular design of robot swarms
Source: PeerJ Comput Sci. 2020 Dec 7;6:e322. doi: 10.7717/peerj-cs.322 (PMC7924708; doi:10.7717/peerj-cs.322)
Supplement: Supplemental Information 1 — Data sorted in directories by budget and design method. Each folder contains the file controller.txt containing a textual representation of the instances of control software generated for the configuration described by the folders. The file scores.csv contains a comma separated list with the performances of each instance of control software. [file peerj-cs-06-322-s001.zip › experiments_12_5k/FSM_for_improve/score_development.csv]

18.8	16.7	18.4	25.4	20.6	19.2	21.3	4.4	20.6	17.5
19.3	16.8	18.6	24.3	21.0	19.6	20.9	3.9	20.7	18.0
20.0	18.7	18.8	24.8	20.9	19.6	21.3	3.9	19.8	18.0
19.5	18.5	19.2	24.1	21.1	19.5	20.8	3.9	18.2	19.0
20.3	17.7	19.1	24.9	19.2	18.5	20.8	4.4	19.5	17.1
21.0	18.1	20.2	24.7	19.0	18.0	20.0	4.3	21.5	16.7
20.5	19.1	20.5	25.3	19.2	18.9	19.2	3.5	20.5	17.0
20.1	18.7	20.1	24.5	23.3	19.4	19.7	4.4	20.2	16.4
21.1	19.2	20.3	23.9	23.0	18.4	19.5	4.3	19.5	17.0
20.8	19.6	19.0	23.5	24.2	18.7	19.9	4.5	19.3	19.5
20.2	19.6	17.9	23.9	24.2	18.0	19.5	4.4	19.2	19.3
20.9	18.6	17.9	25.5	23.2	18.4	19.2	5.1	18.0	21.4
20.7	18.9	17.3	24.3	22.4	17.7	18.7	4.5	20.1	20.3
19.9	18.3	17.1	24.9	22.8	18.2	18.4	4.4	20.1	20.5
20.4	17.4	17.7	24.5	23.4	18.9	18.7	4.5	19.9	20.7
19.7	16.5	17.9	23.6	23.6	18.1	19.0	4.5	20.2	21.5
19.8	16.8	16.8	22.7	22.2	18.6	19.2	3.8	19.0	21.6
19.5	16.8	16.3	22.7	23.7	18.3	18.3	3.9	22.3	22.5
19.4	17.3	16.7	23.1	25.3	19.3	18.9	3.7	21.9	21.8
18.8	18.4	17.8	22.8	26.1	19.8	18.7	3.3	21.7	23.3
19.3	18.3	17.2	22.9	26.2	19.7	19.5	4.0	21.6	22.3
19.4	18.0	17.5	22.7	25.8	20.2	19.0	4.3	21.9	22.5
21.3	18.5	18.7	23.7	25.0	20.0	20.3	4.5	21.2	21.5
19.9	19.1	17.9	24.8	25.8	19.7	19.2	4.5	21.1	22.0
19.7	18.9	17.2	24.3	27.7	20.4	19.2	4.7	19.4	21.3
20.2	19.3	17.5	23.8	27.6	22.5	19.0	4.4	21.4	21.1
19.2	20.3	17.3	23.9	27.4	22.7	19.0	3.5	20.8	21.0
19.2	19.9	17.8	22.1	26.8	22.8	18.6	4.8	21.2	21.0
19.7	19.3	17.8	22.1	26.9	22.3	18.7	4.8	20.7	21.6
19.6	19.1	18.0	23.7	27.6	23.1	17.9	5.0	21.2	20.6
20.6	19.0	17.9	24.0	25.8	22.6	17.3	4.8	21.1	20.7
20.7	18.9	18.8	23.5	25.4	21.3	17.8	4.5	20.1	19.9
20.3	18.3	18.9	24.0	25.5	21.6	17.6	4.7	19.0	20.4
20.1	17.6	19.6	24.1	25.3	23.9	17.4	4.1	19.0	21.4
20.6	18.1	19.7	23.0	24.4	23.2	18.8	4.3	18.0	22.1
20.3	18.1	19.4	23.4	25.3	23.0	18.5	3.8	18.8	23.5
19.7	17.6	18.7	23.8	26.3	23.6	18.1	3.9	19.0	22.6
21.0	18.4	18.6	24.3	26.5	23.3	18.2	5.2	19.5	22.6
21.2	18.8	18.8	25.1	27.2	22.1	18.7	4.6	20.2	21.9
20.6	17.8	19.1	26.3	28.3	23.4	17.7	4.4	20.6	21.9
20.3	19.0	18.4	25.4	27.8	22.4	17.8	5.8	19.1	22.1
20.8	18.2	18.1	25.6	27.0	21.4	18.2	5.8	19.8	22.1
19.6	18.2	18.3	26.0	26.3	21.4	18.3	6.2	19.9	20.9
20.8	17.3	18.6	24.3	25.7	21.0	18.5	6.5	17.7	20.9
20.8	17.9	18.8	23.8	24.2	21.4	19.1	7.2	17.2	20.5
19.7	18.0	18.3	23.7	25.3	23.0	18.7	7.4	16.8	20.8
20.3	19.0	19.0	22.8	25.0	22.4	18.4	7.8	16.8	21.3
20.4	18.8	19.4	23.7	26.7	23.6	18.0	6.5	16.7	22.2
20.5	18.5	18.2	23.4	25.8	23.5	18.2	5.8	18.2	22.0
20.9	18.1	18.0	24.4	24.9	23.2	18.0	5.6	18.6	21.2
20.7	18.4	18.3	23.9	25.1	23.0	18.4	5.5	18.9	21.6
19.9	18.4	17.6	24.3	24.6	22.9	18.9	6.3	18.6	22.0
20.8	18.5	18.4	24.5	25.0	21.6	18.6	6.7	17.6	22.9
19.9	18.4	19.6	25.4	25.2	21.4	18.1	7.8	16.6	22.9
20.3	18.2	19.5	25.1	24.8	21.9	18.0	7.5	18.4	22.7
19.7	18.2	19.8	24.8	25.6	21.8	17.9	7.0	18.1	21.7
19.5	18.4	19.5	24.8	25.1	21.7	18.0	6.6	18.1	22.3
19.3	18.9	19.7	24.5	24.5	21.6	18.5	6.5	18.5	22.4
18.8	19.1	19.9	23.6	27.7	21.7	19.2	6.4	18.3	22.2
19.7	19.1	19.5	23.3	28.0	22.6	19.3	6.5	18.4	22.7
19.1	19.3	19.0	22.5	28.1	22.4	19.9	8.8	18.2	24.7
19.3	18.9	18.9	24.0	29.2	23.3	18.9	7.8	18.0	25.0
19.3	18.5	18.2	24.5	29.3	23.3	19.5	7.4	17.3	24.4
19.0	17.9	18.5	24.3	27.9	22.0	19.0	14.4	16.7	23.5
19.4	17.1	18.4	24.3	27.6	22.6	18.6	15.1	16.8	23.0
19.8	18.1	19.1	24.2	28.3	21.9	18.2	15.8	17.7	22.3
19.8	18.0	18.1	23.4	26.5	23.5	18.5	16.1	17.8	20.9
21.7	18.6	18.6	23.2	28.8	23.1	17.6	15.3	18.2	21.4
21.2	18.2	18.5	24.5	28.7	22.8	17.9	14.8	17.7	22.1
21.3	18.3	18.2	24.5	27.3	22.4	18.2	17.5	17.5	22.4
22.5	20.1	18.0	25.9	26.8	23.2	18.5	17.9	17.8	22.9
21.8	19.4	17.3	24.8	26.4	21.8	19.5	18.5	18.2	23.3
20.4	18.2	17.4	24.2	25.7	21.9	18.7	17.4	18.3	23.3
20.2	17.9	17.1	24.5	25.2	22.4	18.7	17.2	17.9	23.1
19.1	18.8	17.6	25.3	26.1	23.2	18.7	16.7	17.9	23.3
19.1	18.8	17.8	24.8	27.3	22.7	18.3	15.3	18.9	23.2
21.0	18.1	17.7	25.5	27.1	22.2	18.2	14.7	18.6	23.5
19.9	18.2	19.3	26.2	29.0	22.0	18.7	16.3	17.8	23.2
19.8	17.9	18.2	26.5	27.9	22.6	19.3	18.2	17.8	23.2
21.2	17.7	18.2	25.3	27.8	20.5	18.8	17.7	17.6	22.5
19.9	16.9	18.6	23.7	26.6	20.1	18.2	17.2	16.7	22.0
19.1	17.8	18.8	24.7	27.3	20.5	18.5	17.1	16.3	21.9
19.1	18.4	18.3	24.7	25.7	22.1	18.0	16.4	16.0	22.7
20.1	18.3	18.9	24.7	25.9	21.7	17.3	16.2	17.0	22.4
20.1	18.0	18.1	24.8	25.8	23.1	17.6	16.8	18.1	22.2
20.4	17.8	18.6	25.6	25.4	24.8	19.7	17.1	18.3	21.9
19.6	17.9	19.2	25.6	24.4	25.1	19.5	17.1	17.7	22.0
19.1	17.5	19.6	25.0	24.9	25.3	20.1	17.2	17.7	22.1
18.5	16.9	19.8	24.4	24.4	25.0	19.4	17.4	16.9	22.2
19.9	17.4	19.3	24.1	23.7	24.6	18.8	17.0	16.7	22.7
19.4	17.4	19.8	24.5	24.2	24.5	19.3	17.1	17.4	23.1
19.4	16.7	19.7	23.9	24.6	25.5	19.5	17.0	17.7	24.3
19.7	17.9	18.8	24.3	25.3	25.4	19.5	17.2	16.8	23.4
19.5	18.5	17.4	24.4	24.8	24.4	19.0	16.5	17.2	23.9
18.7	18.9	17.8	24.6	26.3	24.9	20.9	17.0	17.2	23.3
19.2	19.3	17.3	24.7	26.7	25.6	20.5	17.8	18.0	22.1
18.8	18.3	17.0	24.4	25.8	25.5	20.0	17.8	17.0	23.4
18.5	18.9	17.9	24.1	26.6	26.3	19.8	17.9	16.5	22.9
19.3	18.5	18.0	24.0	26.3	26.5	19.3	17.1	16.2	22.9
19.9	18.7	17.8	25.5	25.7	25.7	18.5	16.4	16.5	23.7
19.1	18.2	19.0	24.8	26.3	25.6	18.5	15.4	16.7	23.3
19.5	18.2	19.0	24.1	27.2	25.9	18.2	15.2	18.8	23.2
20.0	18.8	20.2	23.1	27.1	25.2	18.2	18.3	19.7	24.1
18.6	19.3	20.2	22.3	26.5	25.1	18.9	17.9	19.0	24.2
18.6	18.9	19.9	22.7	26.7	25.8	18.9	17.6	19.1	24.0
18.3	17.8	18.8	23.5	25.2	25.0	18.6	17.4	18.0	24.8
18.4	17.1	18.8	24.0	24.7	25.6	18.5	16.9	17.9	24.7
19.3	16.8	18.4	25.6	23.8	26.0	18.2	16.6	17.3	24.3
19.5	16.6	18.5	26.3	23.4	26.5	18.0	16.3	17.0	23.2
20.2	16.9	18.9	25.7	23.6	25.5	17.9	16.6	21.4	22.7
20.3	17.2	19.0	25.9	26.2	25.9	18.5	17.2	20.8	23.0
19.7	17.1	19.4	25.3	25.9	25.0	17.6	16.9	21.5	22.2
19.3	17.9	19.5	23.4	25.9	25.8	17.5	17.1	21.5	21.9
20.1	18.9	19.7	22.4	25.3	25.1	16.9	16.9	20.7	22.9
20.5	18.5	18.8	22.4	24.6	25.0	17.7	17.2	20.0	23.7
19.4	18.8	19.0	22.6	24.7	25.5	17.2	17.9	18.6	26.3
19.1	18.7	18.7	23.1	25.6	24.4	17.8	17.6	18.8	28.4
18.1	19.2	18.9	23.3	24.0	25.3	18.1	17.4	18.7	27.9
18.0	18.3	19.1	23.6	23.8	26.5	18.0	17.7	18.5	28.0
18.9	18.0	19.5	23.8	26.2	26.7	17.8	17.1	20.3	26.9
18.4	17.0	19.1	24.8	25.3	26.7	18.1	16.8	20.7	26.9
18.7	16.9	20.0	24.0	26.2	26.9	18.3	17.0	21.9	26.9
18.9	20.6	19.8	23.7	26.6	27.3	17.8	17.3	22.5	27.3
19.7	20.2	18.9	23.3	27.1	27.3	18.5	17.6	21.9	27.5
21.5	20.5	18.1	22.7	29.6	26.5	18.1	18.7	21.4	29.4
20.6	19.7	17.6	22.0	30.6	27.3	18.5	18.7	21.1	28.7
20.3	18.1	16.9	22.5	29.8	27.3	18.5	18.8	19.8	28.6
19.9	19.7	18.0	22.2	29.2	26.8	18.9	19.1	18.5	27.7
18.8	20.1	17.1	22.4	28.1	27.3	18.7	18.4	18.4	26.4
20.0	20.3	17.6	22.6	27.1	27.1	18.5	17.4	18.8	24.6
19.3	18.6	17.7	23.1	26.2	26.6	19.2	17.6	20.6	25.0
19.2	18.5	17.8	23.3	26.3	26.3	18.9	16.9	19.8	27.5
19.8	17.1	17.6	24.0	25.0	26.4	18.3	16.3	19.8	27.8
19.9	17.1	18.5	25.8	25.9	26.0	18.1	17.6	19.1	28.2
19.7	17.2	18.0	23.8	26.9	25.9	18.4	16.9	20.1	28.7
18.1	18.1	19.4	23.8	28.5	25.4	17.4	18.0	22.2	28.1
17.7	18.2	19.5	24.9	28.8	25.9	19.8	18.0	21.5	27.8
19.2	17.2	19.7	24.7	29.9	26.5	18.2	18.2	22.0	26.7
18.1	18.8	18.8	25.6	29.1	26.6	17.7	18.0	21.2	26.2
17.4	18.5	18.7	23.5	28.1	26.8	17.1	17.0	20.6	26.0
18.2	17.9	17.3	23.2	27.4	27.2	17.3	16.6	22.0	26.9
18.5	17.1	16.8	23.7	27.4	28.2	17.7	16.4	21.2	26.8
18.9	18.0	16.9	23.5	27.3	28.2	17.4	17.9	21.4	27.7
19.6	19.1	17.5	22.6	27.1	28.9	17.4	18.2	21.0	26.9
20.1	19.6	17.5	23.8	26.6	27.3	17.6	17.9	20.6	27.0
19.6	18.4	17.6	24.6	26.6	27.2	17.7	18.0	19.8	27.2
19.4	19.8	18.1	23.6	26.8	30.0	18.3	17.1	19.9	28.0
19.6	20.1	18.1	24.1	26.7	29.8	17.9	16.6	20.7	27.5
19.5	19.2	18.2	24.2	26.1	28.8	17.9	16.8	20.0	27.2
19.3	18.0	18.5	24.6	27.1	29.2	18.3	16.2	20.1	27.2
18.5	16.6	18.4	24.5	26.9	28.0	18.7	15.6	20.9	26.9
19.5	17.0	18.4	24.7	26.6	26.4	18.1	15.8	22.1	24.5
19.0	16.7	18.0	26.4	27.3	26.6	18.9	16.0	22.0	24.8
18.8	18.6	17.8	26.7	26.7	27.3	19.7	16.5	21.0	24.5
18.7	18.0	17.5	25.8	28.0	27.2	19.4	15.6	21.9	24.8
18.4	18.5	17.7	25.1	27.3	26.4	19.5	15.7	21.3	23.5
21.0	18.1	17.4	25.4	27.5	26.5	19.7	16.3	21.1	24.5
20.5	17.7	17.3	25.5	26.6	25.8	19.2	17.3	21.1	25.7
20.8	18.0	17.4	24.8	27.7	25.5	18.1	16.7	20.8	27.0
20.8	18.5	17.6	24.9	28.3	25.2	18.1	17.6	20.5	27.2
20.8	17.7	17.3	24.8	28.7	27.9	18.5	18.4	19.4	28.2
20.6	17.8	17.7	24.9	28.2	28.7	19.1	18.1	20.4	28.2
19.2	19.2	17.6	24.6	26.9	28.9	18.8	18.2	21.0	27.6
19.4	19.3	18.3	24.5	26.7	28.1	18.5	18.2	21.6	27.2
19.0	18.6	18.5	25.5	26.0	27.8	18.2	18.5	20.9	28.4
17.7	19.1	18.9	25.5	27.1	27.7	19.5	17.3	20.2	27.0
17.4	19.5	18.6	25.0	27.7	26.8	18.6	17.6	20.7	27.3
19.2	18.7	19.0	25.6	28.7	25.7	17.5	17.5	20.4	27.3
19.0	20.3	18.9	25.5	28.1	25.7	17.9	17.0	20.3	25.1
18.3	20.1	19.1	24.5	27.9	27.2	18.6	18.6	24.9	24.8
19.6	19.7	19.0	24.0	28.0	27.3	18.6	19.2	25.2	23.9
19.1	20.1	18.2	24.4	28.7	28.3	19.2	18.2	25.0	24.9
18.9	19.9	18.6	25.1	28.4	27.4	19.7	17.4	24.4	27.5
18.4	19.6	18.1	25.8	27.8	27.6	18.7	16.6	23.7	28.1
18.7	19.1	16.8	25.9	28.7	28.3	18.5	16.5	23.6	28.5
18.4	19.8	17.0	25.8	28.9	28.3	18.8	19.0	22.7	28.5
18.8	18.3	17.8	27.1	27.9	28.3	19.2	18.7	23.1	27.4
19.2	18.1	17.6	25.9	28.1	28.6	18.5	19.2	22.8	26.2
17.8	18.4	18.4	26.4	27.6	28.2	19.9	18.7	23.1	25.8
17.8	18.7	18.8	25.7	26.1	27.2	20.5	18.6	22.0	25.9
18.2	17.9	19.6	25.2	25.3	25.4	20.3	18.4	25.1	25.7
18.1	18.3	20.4	25.5	25.8	25.8	19.5	18.1	25.4	25.8
17.8	18.4	19.7	26.2	27.5	25.1	19.5	17.5	24.8	27.3
18.3	18.5	18.8	25.8	26.8	25.2	18.4	18.0	24.1	27.2
18.9	18.6	18.9	25.6	27.0	25.8	18.1	17.7	23.4	27.2
19.0	18.8	17.9	23.8	26.7	26.7	17.5	18.2	23.1	28.0
18.2	18.8	17.2	23.0	27.6	27.0	17.0	18.1	22.3	26.8
19.1	17.8	18.2	22.8	27.7	27.6	17.8	17.8	24.0	26.3
20.0	17.9	18.4	24.0	27.0	26.9	17.7	17.9	22.7	25.2
19.1	17.9	18.7	23.4	26.7	26.7	18.1	17.3	22.4	26.1
19.2	18.3	19.0	23.1	26.2	26.5	18.7	16.9	23.3	25.3
18.9	18.4	19.0	22.7	24.4	26.1	19.9	16.4	23.5	26.1
18.4	17.8	18.3	23.2	24.4	26.4	18.7	16.4	23.4	25.9
18.7	18.3	18.0	23.7	24.6	28.5	18.5	17.1	23.5	26.7
19.5	18.8	18.3	24.1	24.1	27.9	18.2	18.3	24.1	25.9
19.1	18.7	17.4	23.3	25.3	27.4	18.2	18.5	23.2	25.5
19.1	19.1	17.8	23.3	24.8	26.3	17.9	19.5	22.7	25.8
18.9	19.4	17.5	25.9	24.3	26.9	18.2	19.3	22.9	25.3
18.2	19.1	17.9	24.6	25.5	25.9	18.9	18.9	23.1	26.0
19.1	19.8	16.7	24.3	26.3	24.9	19.9	18.4	23.1	25.8
19.6	18.7	18.1	24.8	26.7	24.8	20.0	18.2	22.1	25.0
19.4	17.9	17.1	24.2	26.0	26.1	20.5	17.8	22.2	24.4
19.7	19.0	17.4	27.2	25.7	26.4	20.5	19.1	21.8	25.1
20.4	19.7	17.8	26.9	25.5	27.5	20.1	18.1	22.4	24.9
19.4	19.4	18.9	26.0	25.5	28.1	19.6	18.1	22.9	24.8
19.4	19.4	19.8	23.7	24.9	27.4	19.1	17.3	23.3	26.3
18.7	18.7	19.9	25.3	25.6	25.9	18.6	17.1	23.6	25.8
17.5	18.7	20.0	24.9	26.4	26.5	19.7	19.5	25.1	26.0
17.0	18.6	20.0	25.2	26.5	26.7	19.6	19.8	24.5	26.3
18.5	18.6	20.3	24.8	25.8	26.5	20.0	18.5	24.0	28.0
19.4	18.6	19.5	26.8	25.7	26.4	20.1	17.7	23.7	27.4
19.5	19.3	19.1	26.4	25.2	24.4	19.3	18.3	23.4	28.2
20.5	19.3	19.2	25.3	25.0	25.3	18.4	19.3	23.8	28.7
20.4	18.4	19.5	26.6	24.6	25.0	18.1	19.9	23.6	28.4
19.9	19.0	18.9	26.9	25.2	24.7	17.5	18.9	23.2	27.9
18.1	18.9	18.4	25.8	24.1	24.9	17.6	17.6	22.9	27.0
18.0	19.1	19.1	24.5	24.9	23.5	18.0	17.7	23.6	26.8
16.8	19.1	18.6	26.4	25.8	24.3	17.9	17.4	23.6	26.3
15.6	19.4	17.9	27.5	25.0	26.4	17.9	17.3	22.7	27.1
19.6	18.6	18.2	26.1	24.6	27.6	17.8	17.9	23.6	25.5
18.4	19.0	18.6	25.1	25.0	27.2	17.6	18.6	23.2	25.2
18.6	18.5	19.1	24.8	24.5	27.2	17.6	18.0	24.8	26.8
17.8	19.7	19.0	25.4	24.0	26.6	18.4	17.9	24.1	29.6
17.3	18.8	19.0	27.0	24.5	26.8	19.1	17.9	23.7	28.6
17.1	18.1	19.1	26.9	26.1	25.8	19.5	20.2	23.3	27.9
19.9	18.0	19.7	27.8	27.0	24.5	19.8	20.2	24.1	26.6
19.3	17.9	20.0	26.4	26.3	27.4	19.5	19.0	23.2	25.6
19.8	18.8	18.7	29.3	26.7	25.9	19.5	18.2	23.3	26.8
19.0	18.1	19.2	29.3	26.1	25.4	19.6	18.0	23.5	27.0
18.0	17.7	18.0	28.4	25.9	24.7	18.7	17.5	24.5	26.4
17.8	18.8	17.6	28.8	26.3	27.8	18.3	17.5	24.4	26.9
17.0	18.3	19.6	27.9	26.4	27.5	18.8	19.1	26.1	27.4
17.2	18.1	19.4	27.7	26.0	27.8	17.0	19.7	24.7	27.0
17.9	17.6	18.8	27.9	25.5	27.5	16.1	18.7	24.4	27.1
17.1	16.8	18.7	28.2	25.9	28.0	16.5	17.8	23.5	27.1
16.5	18.2	19.1	27.4	26.3	28.0	17.6	18.2	22.9	29.0
16.5	18.2	18.5	27.6	25.6	27.9	16.9	17.7	21.1	28.5
16.6	18.3	18.7	28.0	24.5	27.2	17.6	17.1	22.1	26.5
17.2	18.4	18.2	28.1	24.8	28.0	18.7	17.5	22.1	26.8
17.1	18.6	17.8	27.7	23.7	28.1	18.5	18.7	23.0	28.3
17.9	18.8	19.7	26.5	24.2	27.7	19.6	18.8	23.4	27.9
18.0	17.9	22.5	27.7	24.2	27.6	19.4	18.2	23.5	26.6
17.4	19.6	22.1	28.2	25.7	26.7	19.5	18.2	23.9	27.0
16.7	20.3	21.8	28.2	25.5	25.5	19.2	18.4	23.3	27.2
16.6	20.5	21.1	27.1	25.3	24.6	19.1	17.9	22.7	26.8
16.8	20.0	21.6	27.4	24.3	26.1	19.4	18.4	23.1	29.6
16.8	20.0	20.9	27.3	24.0	26.0	19.3	17.5	24.5	29.2
16.9	19.0	21.5	26.8	23.7	25.7	18.2	17.3	23.4	28.5
18.1	18.3	22.2	27.1	24.9	25.4	17.6	16.7	22.7	27.8
17.6	17.2	22.1	25.5	25.7	26.4	19.1	18.8	24.1	28.3
17.2	18.0	21.1	28.2	25.0	26.3	19.5	19.6	23.8	28.5
17.9	17.9	21.5	28.4	26.1	27.0	19.8	19.0	24.1	28.4
16.7	18.4	20.7	28.8	25.9	25.8	18.4	18.9	23.8	29.3
17.7	17.4	20.3	29.4	28.4	26.3	17.8	18.9	22.9	28.5
18.1	18.8	20.3	28.1	27.2	25.7	18.4	18.0	23.1	27.8
18.3	18.4	20.6	28.4	25.8	26.5	18.6	18.3	24.2	27.9
17.5	20.2	21.4	27.5	27.4	26.1	18.6	18.7	23.2	28.3
16.5	20.4	21.3	26.7	26.4	26.0	19.5	18.7	22.9	27.1
17.9	20.6	21.4	26.7	24.9	25.6	20.5	18.5	22.9	27.8
18.2	20.1	21.4	26.1	25.8	25.5	19.9	18.7	25.7	29.3
18.6	19.6	21.2	25.2	26.4	25.8	19.7	18.0	25.1	29.8
19.3	19.7	20.2	26.0	27.2	27.1	20.0	17.8	24.2	29.4
19.2	19.3	20.2	26.8	26.7	26.7	20.3	17.3	24.2	28.7
18.6	19.4	20.0	28.2	28.7	27.1	19.0	17.4	23.7	28.4
18.3	18.9	21.5	28.5	27.9	25.9	19.1	17.6	24.1	29.3
19.1	18.0	21.0	27.5	27.7	25.2	18.6	18.2	24.8	30.0
19.1	18.4	22.4	27.4	26.8	24.6	18.6	18.0	25.6	29.0
18.1	19.4	21.4	27.1	26.9	26.5	18.4	17.4	25.8	30.0
17.9	18.4	20.6	25.6	25.5	26.4	19.2	17.8	25.7	29.8
19.4	18.9	21.5	25.5	25.0	25.2	19.6	17.4	25.7	29.1
18.6	18.2	20.5	26.5	24.8	24.7	20.2	17.0	25.3	28.1
18.1	19.7	22.7	26.9	26.2	24.6	19.6	17.0	25.0	29.3
17.5	18.8	22.3	26.9	25.6	24.7	19.9	18.2	24.5	28.2
17.7	18.6	21.9	27.1	25.5	24.6	19.4	17.6	23.3	27.4
18.0	19.0	21.6	27.7	26.1	25.2	19.3	18.0	23.3	26.9
17.4	18.8	20.9	29.1	25.0	25.4	18.8	18.2	23.2	27.6
17.9	18.0	20.6	27.7	24.5	26.3	19.5	18.9	22.9	28.8
16.4	18.8	21.5	27.8	24.7	25.8	18.9	19.4	23.7	28.8
16.6	18.9	22.0	28.1	23.6	25.9	18.6	18.6	24.8	29.4
16.7	18.8	22.1	28.1	23.5	27.3	19.3	18.3	24.6	28.8
16.3	18.6	21.9	26.3	25.5	27.6	18.3	17.8	24.1	29.1
15.8	18.4	20.7	26.8	25.3	28.1	18.4	17.5	24.4	29.4
16.5	18.1	21.3	27.8	24.7	27.8	18.0	17.5	23.6	28.6
17.2	19.4	21.2	28.5	24.6	26.8	17.2	17.3	23.6	28.4
17.3	19.6	22.0	28.5	25.5	26.8	16.9	17.7	23.8	28.3
16.9	19.4	21.7	27.9	26.7	26.0	17.9	17.4	23.8	27.2
17.2	19.3	22.1	27.6	25.2	24.9	18.2	17.6	23.2	27.0
17.5	19.2	21.1	26.1	25.8	24.7	18.8	18.8	24.7	27.4
17.4	19.1	21.1	25.4	26.2	24.8	18.7	19.6	24.3	29.8
17.5	18.8	20.4	25.9	27.0	24.5	19.0	20.0	24.1	29.2
17.7	19.2	19.9	26.6	27.9	24.2	17.8	19.5	23.6	29.2
17.6	19.3	21.7	25.8	28.1	23.8	17.2	19.5	24.9	29.0
17.4	18.9	21.8	25.4	27.4	26.7	16.7	19.8	25.6	27.8
17.3	19.2	21.3	25.8	27.6	26.4	17.4	19.2	26.5	29.0
17.9	18.2	22.0	24.6	27.7	25.6	18.9	18.5	26.2	29.4
18.1	18.8	22.3	26.4	27.6	24.7	18.1	18.8	26.0	29.2
17.8	18.8	21.6	26.3	25.9	25.4	17.8	17.5	23.6	28.3
17.6	18.9	21.3	26.5	25.7	23.3	18.0	18.2	23.5	28.6
16.6	18.2	21.5	26.1	25.4	24.3	16.4	17.9	23.5	29.6
16.1	18.1	23.5	27.0	26.9	24.7	16.7	18.6	24.2	29.1
15.9	18.5	23.8	26.5	26.7	24.2	17.3	19.2	23.7	28.7
16.4	18.2	22.9	26.4	26.0	24.2	18.6	18.7	25.9	29.7
16.1	19.3	22.8	26.2	25.9	25.4	19.0	18.8	25.7	29.4
16.1	20.1	24.3	25.9	25.7	23.9	19.2	19.1	25.2	29.2
16.1	20.1	25.4	25.2	25.3	23.2	19.2	17.9	25.4	28.8
16.0	18.5	25.5	25.9	25.7	23.6	18.9	17.5	24.4	28.7
16.2	18.2	24.0	26.4	25.4	23.4	17.9	16.3	23.0	28.2
16.3	17.6	23.8	26.3	27.9	23.7	17.6	16.8	23.6	28.0
16.9	19.5	23.6	28.6	27.3	25.4	17.5	17.1	24.6	29.2
16.8	19.2	22.5	27.6	27.0	26.4	17.8	17.9	24.3	28.4
17.2	19.8	23.8	27.8	26.1	26.2	18.8	18.6	23.8	28.7
16.6	19.6	24.0	27.2	25.0	25.8	18.7	19.3	23.9	29.2
16.9	19.2	23.5	28.5	24.9	26.5	18.2	19.0	23.4	28.9
16.1	18.6	23.5	26.5	25.1	27.1	19.0	18.4	22.2	28.6
16.1	17.6	23.4	27.1	25.9	26.3	19.1	18.6	22.3	28.5
16.0	16.6	23.7	26.7	26.6	25.5	18.7	18.8	23.6	28.4
17.0	18.4	22.8	27.8	27.6	25.2	17.8	18.1	22.5	28.1
16.3	19.1	23.0	26.7	27.9	26.5	17.2	18.0	23.5	28.0
16.9	18.7	23.7	27.1	27.8	25.4	17.2	18.4	24.0	28.4
17.7	19.6	23.4	27.2	27.1	24.8	16.8	18.4	23.4	29.0
17.9	19.5	23.4	28.1	26.4	23.2	17.6	17.9	23.2	28.5
17.4	18.3	22.9	28.5	25.8	23.5	19.2	19.0	23.0	28.6
18.3	18.0	23.7	28.7	25.6	24.7	18.7	18.8	22.8	29.0
18.1	18.9	23.5	27.3	27.0	25.2	18.9	18.9	22.7	28.0
18.2	19.8	23.8	27.4	27.1	25.4	18.2	18.4	23.4	27.9
18.3	19.1	23.5	26.9	27.0	26.0	19.2	17.7	22.6	28.6
18.2	19.0	23.0	26.2	26.3	24.5	18.1	17.3	21.4	28.7
17.8	19.0	23.5	26.9	25.8	25.3	18.3	17.3	21.7	27.9
17.9	17.7	24.0	28.3	27.8	25.4	19.1	18.7	22.0	27.5
17.8	17.0	24.1	27.8	27.2	25.2	18.8	17.5	22.1	27.3
17.8	17.5	24.4	27.7	28.9	25.5	18.6	18.0	23.1	27.8
17.2	20.1	24.0	28.2	28.9	25.6	19.1	17.7	23.3	27.1
18.1	18.9	23.8	27.0	27.9	25.4	19.6	17.4	23.4	27.9
18.1	18.9	23.9	25.5	27.6	25.1	18.9	17.3	23.1	28.8
17.5	18.4	23.7	27.5	28.6	26.9	19.0	17.2	22.9	28.4
18.0	18.4	23.4	26.8	28.3	26.8	19.5	17.2	22.4	28.5
18.9	17.8	25.2	27.0	28.5	26.6	18.7	17.5	22.4	27.9
18.0	17.7	25.1	27.9	28.3	26.2	18.0	17.9	21.6	26.5
18.6	18.8	29.2	28.2	27.5	28.2	18.9	18.2	20.9	26.8
19.0	20.7	28.7	29.1	28.4	28.0	18.9	18.6	20.0	26.9
18.6	19.5	27.8	29.6	28.0	27.3	20.1	17.6	19.4	25.5
19.1	19.6	27.3	29.2	27.2	27.3	19.7	17.2	19.0	26.1
19.6	20.7	27.1	29.4	26.2	26.0	19.3	17.1	20.1	26.9
19.1	19.6	27.9	29.4	24.6	25.7	18.7	17.0	23.0	27.7
18.8	19.5	28.2	28.0	25.9	25.1	19.9	16.6	23.6	27.3
18.3	19.0	28.9	28.0	26.1	26.1	19.6	17.0	24.0	28.8
17.2	18.8	28.2	27.8	26.2	25.7	19.6	17.3	24.4	29.0
16.9	18.4	29.2	26.5	25.7	27.8	19.5	17.4	24.1	29.3
16.7	18.8	28.6	27.6	26.5	26.3	20.1	17.4	24.3	28.8
16.5	18.5	28.4	27.2	27.5	27.1	19.1	17.7	23.7	29.1
17.0	20.0	27.7	27.3	26.9	27.3	19.2	17.9	23.1	28.1
16.8	19.3	26.5	26.8	26.6	26.5	18.8	18.6	23.1	28.4
16.6	18.4	25.6	28.3	26.6	26.4	19.2	18.6	23.5	27.5
16.3	17.5	26.4	27.9	27.5	27.5	18.3	18.1	22.2	27.9
16.5	17.6	28.2	26.4	27.1	27.3	18.4	18.3	23.1	28.0
16.6	16.4	28.3	28.0	28.1	27.0	18.2	18.0	23.0	27.9
15.4	17.2	29.3	27.5	29.0	27.9	18.2	17.0	23.1	27.3
15.1	18.0	29.3	27.2	28.2	27.9	18.4	16.8	23.4	28.7
15.0	17.8	28.6	26.5	28.4	27.7	18.9	17.7	23.8	28.3
14.4	17.1	29.2	25.7	28.0	26.7	19.2	17.8	23.2	28.1
13.3	18.4	29.0	26.8	27.0	28.2	18.4	16.8	23.3	27.5
14.3	19.5	30.4	27.2	26.4	26.1	19.7	17.6	25.1	28.0
13.8	19.8	29.8	25.5	26.2	25.7	19.7	18.3	24.4	27.5
14.2	19.2	30.0	25.4	27.6	26.0	19.6	17.3	23.9	26.3
14.6	18.5	29.8	25.1	27.1	26.9	19.8	18.0	21.9	26.9
14.7	19.1	29.0	24.1	27.1	25.3	20.0	18.8	21.3	26.0
14.2	19.8	29.0	23.7	25.1	25.5	19.7	18.0	20.8	26.4
14.4	18.5	29.4	24.5	28.8	25.3	19.4	18.4	20.7	26.1
13.6	18.2	29.8	23.4	28.6	28.2	19.4	18.1	21.1	26.3
13.6	18.1	29.8	23.8	28.0	28.8	17.7	17.3	19.6	25.8
13.6	18.4	28.0	28.2	27.4	28.5	17.3	15.9	19.3	27.4
15.5	16.9	27.2	28.9	28.1	28.5	18.0	17.1	18.8	26.9
15.1	17.9	25.7	28.3	26.0	28.4	19.2	16.8	20.7	27.0
14.8	18.8	25.3	28.2	25.6	28.0	18.0	16.9	20.5	27.7
15.3	18.1	28.2	28.5	26.2	27.1	18.0	17.5	21.0	28.5
15.6	18.2	27.5	27.8	26.6	26.4	18.3	17.7	21.3	27.9
15.6	18.3	27.3	26.7	26.5	25.9	18.7	17.9	22.2	27.9
15.0	18.8	27.6	25.6	25.6	25.1	18.7	18.1	21.7	27.5
14.6	18.7	26.3	25.3	25.5	24.7	18.8	19.4	21.6	30.1
14.5	19.4	26.2	25.5	27.2	27.3	18.9	19.4	21.0	29.8
14.2	18.9	27.3	25.1	27.0	28.6	18.5	18.3	21.5	29.4
13.6	18.9	27.5	25.6	27.3	27.7	17.3	18.6	21.4	29.5
16.5	20.2	27.7	26.3	28.0	26.9	18.2	18.3	21.4	28.6
16.9	20.0	28.5	27.4	28.1	26.8	17.5	18.9	21.7	28.7
16.3	19.8	28.1	27.5	27.4	28.5	16.7	18.1	24.0	27.5
15.8	19.8	26.3	27.5	26.9	27.6	17.7	18.9	24.4	28.8
14.7	18.5	26.4	27.5	26.5	27.2	17.4	20.0	24.3	27.1
14.3	19.5	25.9	27.2	26.8	27.1	19.0	20.9	24.0	27.4
13.6	18.6	26.9	26.0	27.3	28.0	18.8	20.5	23.0	26.3
15.0	18.3	27.1	27.5	25.4	27.7	19.2	19.4	22.7	27.2
15.4	19.2	28.8	28.0	26.7	27.2	19.8	19.8	22.0	27.6
14.9	19.2	28.4	26.9	25.4	27.4	19.6	20.1	21.8	28.2
14.9	18.7	28.6	27.0	25.2	27.0	19.4	18.9	23.2	27.2
15.6	19.3	27.8	28.1	25.4	26.3	19.5	18.7	24.5	27.7
15.2	19.8	30.1	29.1	25.1	26.7	19.3	17.9	24.2	27.0
15.6	18.8	30.8	28.9	24.5	27.1	18.3	20.0	24.4	26.2
16.3	18.8	31.0	27.7	25.9	27.2	18.1	19.9	24.3	27.0
16.3	19.1	31.9	26.6	25.4	26.8	18.1	19.6	22.6	27.9
15.2	18.3	31.6	26.1	25.7	26.4	18.1	20.2	22.3	27.6
14.6	18.6	31.6	26.2	25.2	26.0	17.8	19.1	21.5	28.0
14.3	18.8	30.9	26.5	25.3	24.3	17.6	18.3	21.6	27.6
12.7	18.5	30.3	26.3	23.7	24.4	18.4	19.5	22.6	27.8
12.7	17.5	30.9	26.9	24.0	24.4	17.7	21.0	22.7	27.6
14.1	18.4	29.4	26.1	24.1	24.9	17.4	21.1	22.3	27.6
13.7	18.5	28.3	26.2	23.8	26.1	19.1	20.6	21.7	28.3
13.8	18.6	28.1	25.9	23.8	25.6	19.5	21.3	22.9	28.3
14.1	19.1	28.1	26.5	23.1	26.1	19.1	22.2	22.9	27.8
14.2	18.7	28.0	27.1	23.4	26.0	19.6	22.4	24.0	27.4
13.1	19.6	29.1	26.8	23.2	26.0	19.4	22.1	24.5	27.6
13.7	19.9	29.0	26.4	23.3	25.7	19.6	22.1	25.1	28.0
13.8	19.2	29.3	25.5	24.8	25.2	18.8	21.4	24.2	28.5
14.3	19.3	28.8	26.9	24.2	26.6	19.0	20.9	24.1	28.2
14.0	18.7	28.5	27.1	24.0	27.3	18.2	22.0	23.7	28.3
14.7	18.2	29.6	27.5	24.2	27.4	17.6	22.5	22.9	29.6
13.9	18.3	30.3	27.4	24.1	27.0	18.4	23.2	24.2	29.9
14.1	18.3	29.4	28.2	25.2	26.8	18.1	21.9	24.0	30.3
13.5	18.1	30.3	27.3	25.7	25.3	18.2	20.7	24.0	31.3
13.7	17.7	30.8	26.2	26.0	25.3	18.4	20.5	23.6	31.4
16.0	18.7	31.4	26.1	24.9	30.0	17.9	21.4	23.5	30.8
15.5	18.3	29.8	25.9	24.3	28.7	18.4	21.7	22.3	30.1
15.5	19.0	29.0	26.0	23.1	28.4	18.3	20.6	20.6	29.9
15.5	17.8	27.8	26.3	22.1	27.2	18.0	20.9	24.4	28.5
15.7	17.5	27.6	26.9	23.5	26.2	18.3	20.6	24.9	27.7
15.4	17.5	29.0	27.5	23.1	24.6	17.5	20.1	23.8	28.0
16.5	18.2	29.3	28.2	21.8	25.1	17.6	20.9	23.8	27.8
16.9	17.9	29.4	27.3	23.6	25.0	18.6	21.4	23.5	27.7
18.0	18.8	30.3	28.0	24.0	24.2	19.1	22.7	23.7	29.1
17.5	18.9	30.5	26.7	23.6	24.2	19.0	22.3	23.3	29.4
16.5	19.4	29.4	26.3	22.5	25.2	19.1	22.6	24.0	28.1
15.5	19.1	30.5	27.4	22.1	24.8	17.9	22.9	23.9	28.1
14.2	18.9	30.4	28.1	25.3	24.2	18.8	22.1	23.4	27.3
14.1	19.3	30.9	27.9	24.5	24.1	19.4	22.5	23.2	28.1
15.0	18.7	29.9	27.8	23.4	23.4	19.8	22.6	22.8	28.3
14.6	17.7	31.7	27.2	23.0	25.2	19.5	22.0	23.6	28.1
15.0	19.1	30.3	28.8	23.7	24.1	19.6	21.3	22.9	27.9
15.3	18.7	29.6	28.9	23.3	24.4	19.2	21.5	22.2	29.3
15.3	17.9	27.7	28.5	23.2	25.1	18.4	22.6	23.3	29.0
16.4	17.5	28.2	27.7	23.7	26.0	17.7	21.3	23.0	28.0
16.7	17.7	29.3	27.4	22.8	26.0	18.1	22.6	22.5	27.8
15.7	20.1	30.2	28.3	22.0	26.9	18.0	21.9	22.5	28.2
15.1	20.3	29.9	26.7	27.9	25.1	19.0	21.2	23.2	28.6
15.3	20.2	28.3	27.0	28.4	24.7	19.2	20.4	22.3	29.3
15.4	19.5	27.2	25.9	28.7	26.2	19.1	19.8	21.6	29.7
15.5	19.2	28.1	26.8	28.4	26.3	19.0	21.7	22.0	30.1
16.6	19.5	28.4	27.1	27.0	24.8	18.7	23.7	21.7	29.6
16.5	19.3	29.2	25.9	26.4	24.7	18.9	22.8	22.6	30.2
15.6	19.9	29.9	26.6	25.7	24.4	21.8	21.2	23.6	28.5
15.1	18.3	30.0	26.3	25.6	25.7	21.2	20.2	23.2	28.2
14.8	18.3	28.6	24.3	28.0	26.1	20.3	20.7	23.9	28.3
14.3	17.6	28.0	25.0	26.8	26.9	18.8	19.6	23.4	29.1
15.3	18.7	27.5	25.3	26.3	26.6	18.6	21.3	21.8	28.1
15.7	19.2	27.4	26.4	28.2	26.1	18.7	22.0	21.4	27.7
16.0	18.6	28.4	26.4	28.4	26.5	17.7	22.0	21.7	28.0
16.3	18.3	28.7	26.4	27.7	26.5	18.3	22.7	21.5	27.2
15.8	17.3	29.0	26.1	26.3	25.5	17.6	22.1	21.8	28.0
15.0	17.6	30.0	26.7	25.6	24.3	18.6	21.9	23.5	26.5
14.1	17.7	30.8	26.0	26.7	25.3	19.2	21.1	23.9	27.6
15.3	18.5	30.5	25.9	26.8	25.5	19.7	22.6	23.7	28.0
15.3	17.8	31.3	25.4	26.4	25.1	19.9	22.8	23.1	28.8
15.7	17.5	30.6	25.7	26.9	25.5	20.1	23.6	21.0	28.1
15.4	17.7	29.9	25.9	26.3	27.1	19.8	24.1	20.5	29.9
14.8	17.9	29.8	26.2	25.7	26.6	19.0	23.9	19.8	30.5
15.3	18.9	28.8	25.3	25.7	25.0	18.8	23.4	19.0	30.3
15.1	18.3	28.6	26.7	25.7	24.7	19.1	22.8	17.2	29.6
14.8	18.9	28.7	27.3	26.6	26.6	19.5	23.4	17.6	29.9
14.8	18.9	28.0	27.1	27.0	27.1	19.9	22.8	18.6	28.3
14.7	18.6	27.6	27.9	28.2	26.8	18.6	22.5	21.8	27.5
14.5	18.7	27.8	27.6	27.9	25.5	18.9	24.0	22.0	27.3
14.3	18.7	26.6	27.1	27.5	25.6	18.1	22.7	22.8	27.2
15.0	17.8	27.5	25.6	26.9	25.1	18.1	23.5	22.3	27.6
14.4	19.6	26.9	26.2	26.7	25.2	17.8	22.4	21.0	27.8
14.7	20.1	27.1	26.2	25.8	24.5	19.6	21.5	22.7	28.3
15.1	20.5	27.4	26.4	26.0	24.3	19.7	22.8	21.9	27.4
14.1	21.4	27.7	26.8	25.4	25.1	19.4	24.8	21.1	28.4
15.4	21.8	28.3	27.2	26.3	24.5	18.4	23.9	21.1	29.1
16.0	21.3	30.0	26.6	25.8	24.3	17.7	22.9	21.6	28.2
15.5	21.8	29.6	26.0	26.0	24.6	17.9	21.9	21.0	26.7
15.2	21.1	30.0	25.9	25.3	25.6	18.5	23.3	22.3	27.2
15.5	20.4	29.9	25.0	25.4	25.3	18.6	23.6	22.4	27.3
14.9	20.5	29.6	28.0	25.4	25.0	19.8	23.8	22.0	26.1
14.6	19.7	28.9	28.9	25.1	26.5	24.2	23.5	21.4	28.5
15.2	20.7	27.7	27.9	24.6	25.4	25.2	23.2	21.1	27.8
15.0	20.7	26.7	27.6	25.5	25.9	25.0	22.9	21.3	28.1
14.8	22.9	27.5	27.6	24.2	25.8	27.4	23.6	20.9	28.2
15.2	21.2	28.0	26.4	26.1	27.3	27.1	23.1	21.3	27.6
15.5	21.8	27.3	25.8	26.3	27.0	26.0	23.6	21.0	27.1
16.0	20.7	27.0	26.6	26.9	27.3	26.3	23.5	21.5	26.6
16.9	20.5	27.9	26.8	28.3	26.7	26.8	23.5	21.4	26.9
17.0	20.5	27.3	27.2	29.5	25.9	26.8	23.7	21.5	26.2
16.6	20.9	26.8	25.6	29.4	25.4	27.3	24.1	21.8	26.5
16.2	20.0	26.1	25.0	27.6	24.9	27.1	24.4	23.5	26.8
15.3	21.1	29.2	24.0	27.5	24.3	25.6	23.8	23.4	25.9
14.4	21.3	28.2	26.6	27.2	26.2	25.5	24.0	23.0	26.9
14.6	22.6	28.1	27.1	26.9	25.8	25.5	23.1	22.1	27.0
14.2	22.9	30.3	27.0	26.3	26.2	23.9	24.3	22.8	26.3
14.0	22.6	29.8	26.9	26.0	26.3	24.6	24.0	22.4	27.0
15.0	22.4	29.5	27.3	25.8	25.8	25.1	22.9	22.9	28.5
15.0	22.5	29.5	26.2	25.9	25.6	25.9	23.3	22.0	27.5
15.7	21.1	28.1	26.3	26.3	25.4	25.4	22.1	20.0	28.7
15.3	20.4	28.0	26.8	25.2	25.1	26.4	22.5	22.6	28.4
15.4	20.8	28.2	26.9	25.1	25.1	26.0	22.2	22.3	27.5
14.7	20.8	28.2	28.0	26.0	26.2	26.3	22.2	21.6	26.8
14.4	20.4	28.4	27.3	26.5	25.7	25.7	22.7	22.0	27.7
15.1	21.2	28.0	26.9	25.2	24.8	26.9	22.4	21.8	27.2
14.5	21.4	26.8	26.1	26.2	26.8	26.3	22.1	21.8	27.2
15.1	21.9	27.1	26.9	26.0	26.8	25.5	22.3	23.1	27.6
15.0	21.8	26.3	27.0	25.3	26.1	24.7	22.9	22.3	28.0
14.2	21.1	27.6	27.2	25.9	26.0	23.4	22.0	20.8	27.8
14.6	21.0	28.0	27.7	26.6	25.3	25.4	21.5	20.4	27.6
15.2	21.3	27.4	28.2	25.7	25.4	26.5	21.5	20.6	27.9
15.1	22.0	25.3	28.7	26.7	25.6	24.9	20.8	19.8	27.7
15.7	20.7	27.2	28.4	27.7	26.8	26.2	21.1	21.2	26.8
16.1	21.0	26.7	28.2	27.5	27.2	25.9	21.5	20.2	27.1
17.0	21.5	27.0	27.4	27.6	27.7	25.3	21.3	20.5	26.3
16.9	20.7	28.3	28.1	28.2	28.9	29.2	21.9	21.2	26.0
18.4	21.0	27.9	27.4	27.3	28.2	26.9	22.4	21.5	25.8
19.1	20.7	27.2	27.3	26.5	27.9	27.0	22.3	21.9	24.6
18.6	21.4	29.0	27.7	26.7	27.8	26.3	21.9	22.2	25.5
18.5	21.7	28.9	29.2	28.7	27.3	25.3	22.9	22.0	25.5
19.2	22.3	28.3	27.9	28.5	26.0	25.5	23.5	20.9	26.1
