# Supplementary material for: Iterative improvement in the automatic modular design of robot swarms
Source: PeerJ Comput Sci. 2020 Dec 7;6:e322. doi: 10.7717/peerj-cs.322 (PMC7924708; doi:10.7717/peerj-cs.322)
Supplement: Supplemental Information 1 — Data sorted in directories by budget and design method. Each folder contains the file controller.txt containing a textual representation of the instances of control software generated for the configuration described by the folders. The file scores.csv contains a comma separated list with the performances of each instance of control software. [file peerj-cs-06-322-s001.zip › experiments_12_5k/FSM_for_irace/controller.txt]

--nstates 4 --s0 0 --rwm0 100 --n0 3 --n0x0 0 --c0x0 5 --p0x0 0.67 --n0x1 1 --c0x1 0 --p0x1 0.87 --n0x2 0 --c0x2 2 --p0x2 0.82 --s1 0 --rwm1 27 --n1 3 --n1x0 0 --c1x0 4 --p1x0 4 --w1x0 17.7 --n1x1 0 --c1x1 2 --p1x1 0.29 --n1x2 0 --c1x2 4 --p1x2 5 --w1x2 11.88 --s2 2 --n2 4 --n2x0 2 --c2x0 5 --p2x0 0.81 --n2x1 0 --c2x1 0 --p2x1 0.4 --n2x2 2 --c2x2 4 --p2x2 3 --w2x2 9.11 --n2x3 2 --c2x3 2 --p2x3 0.15 --s3 2 --n3 3 --n3x0 1 --c3x0 5 --p3x0 0.33 --n3x1 1 --c3x1 4 --p3x1 9 --w3x1 3.91 --n3x2 2 --c3x2 1 --p3x2 0.61
--nstates 2 --s0 0 --rwm0 26 --n0 3 --n0x0 0 --c0x0 1 --p0x0 0.36 --n0x1 0 --c0x1 4 --p0x1 6 --w0x1 9.39 --n0x2 0 --c0x2 3 --p0x2 7 --w0x2 13.74 --s1 0 --rwm1 57 --n1 3 --n1x0 0 --c1x0 0 --p1x0 0.78 --n1x1 0 --c1x1 4 --p1x1 5 --w1x1 14.36 --n1x2 0 --c1x2 1 --p1x2 0.23
 --nstates 3 --s0 0 --rwm0 2 --n0 1 --n0x0 0 --c0x0 2 --p0x0 0.93 --s1 3 --n1 2 --n1x0 0 --c1x0 1 --p1x0 0.8 --n1x1 0 --c1x1 1 --p1x1 0.01 --s2 4 --att2 1.07 --n2 4 --n2x0 1 --c2x0 3 --p2x0 6 --w2x0 9.21 --n2x1 0 --c2x1 5 --p2x1 0.64 --n2x2 0 --c2x2 4 --p2x2 1 --w2x2 9.01 --n2x3 1 --c2x3 3 --p2x3 4 --w2x3 2.21
--nstates 4 --s0 0 --rwm0 3 --n0 1 --n0x0 0 --c0x0 0 --p0x0 0.53 --s1 2 --n1 2 --n1x0 0 --c1x0 2 --p1x0 0.37 --n1x1 1 --c1x1 3 --p1x1 8 --w1x1 1.79 --s2 3 --n2 2 --n2x0 2 --c2x0 1 --p2x0 0.26 --n2x1 0 --c2x1 3 --p2x1 7 --w2x1 12.35 --s3 3 --n3 2 --n3x0 0 --c3x0 5 --p3x0 0.69 --n3x1 1 --c3x1 5 --p3x1 0
--nstates 3 --s0 0 --rwm0 10 --n0 2 --n0x0 0 --c0x0 4 --p0x0 1 --w0x0 16.65 --n0x1 0 --c0x1 0 --p0x1 0.76 --s1 0 --rwm1 84 --n1 2 --n1x0 1 --c1x0 0 --p1x0 0.88 --n1x1 0 --c1x1 4 --p1x1 3 --w1x1 9.08 --s2 2 --n2 2 --n2x0 0 --c2x0 3 --p2x0 7 --w2x0 17.18 --n2x1 1 --c2x1 3 --p2x1 5 --w2x1 19.82
--nstates 3 --s0 0 --rwm0 75 --n0 4 --n0x0 0 --c0x0 5 --p0x0 0.65 --n0x1 0 --c0x1 2 --p0x1 0.76 --n0x2 0 --c0x2 0 --p0x2 0.05 --n0x3 1 --c0x3 0 --p0x3 0.56 --s1 0 --rwm1 66 --n1 2 --n1x0 0 --c1x0 0 --p1x0 0.61 --n1x1 0 --c1x1 4 --p1x1 8 --w1x1 18.56 --s2 2 --n2 2 --n2x0 0 --c2x0 0 --p2x0 0.85 --n2x1 1 --c2x1 2 --p2x1 0.83
--nstates 4 --s0 0 --rwm0 64 --n0 3 --n0x0 1 --c0x0 4 --p0x0 1 --w0x0 9.38 --n0x1 1 --c0x1 0 --p0x1 0.83 --n0x2 2 --c0x2 2 --p0x2 0.9 --s1 2 --n1 1 --n1x0 2 --c1x0 2 --p1x0 0.54 --s2 0 --rwm2 29 --n2 2 --n2x0 0 --c2x0 5 --p2x0 0.74 --n2x1 1 --c2x1 0 --p2x1 0.86 --s3 3 --n3 2 --n3x0 1 --c3x0 0 --p3x0 0.55 --n3x1 0 --c3x1 1 --p3x1 0.43
--nstates 4 --s0 0 --rwm0 79 --n0 3 --n0x0 0 --c0x0 4 --p0x0 8 --w0x0 16.87 --n0x1 0 --c0x1 1 --p0x1 0.75 --n0x2 1 --c0x2 0 --p0x2 0.93 --s1 0 --rwm1 39 --n1 1 --n1x0 0 --c1x0 4 --p1x0 5 --w1x0 14.26 --s2 2 --n2 2 --n2x0 0 --c2x0 2 --p2x0 0.93 --n2x1 0 --c2x1 3 --p2x1 7 --w2x1 12.15 --s3 3 --n3 1 --n3x0 0 --c3x0 4 --p3x0 1 --w3x0 0
--nstates 4 --s0 0 --rwm0 27 --n0 2 --n0x0 0 --c0x0 0 --p0x0 0.08 --n0x1 0 --c0x1 4 --p0x1 8 --w0x1 8.36 --s1 0 --rwm1 7 --n1 4 --n1x0 0 --c1x0 0 --p1x0 0 --n1x1 1 --c1x1 2 --p1x1 0 --n1x2 0 --c1x2 1 --p1x2 0.44 --n1x3 0 --c1x3 5 --p1x3 0.96 --s2 1 --n2 3 --n2x0 2 --c2x0 0 --p2x0 0.53 --n2x1 2 --c2x1 0 --p2x1 0.4 --n2x2 0 --c2x2 4 --p2x2 10 --w2x2 16.06 --s3 4 --att3 4.26 --n3 4 --n3x0 1 --c3x0 4 --p3x0 6 --w3x0 0.53 --n3x1 2 --c3x1 5 --p3x1 0.23 --n3x2 0 --c3x2 2 --p3x2 0.12 --n3x3 0 --c3x3 3 --p3x3 6 --w3x3 5.06
--nstates 2 --s0 0 --rwm0 58 --n0 3 --n0x0 0 --c0x0 1 --p0x0 0.51 --n0x1 0 --c0x1 5 --p0x1 0.5 --n0x2 0 --c0x2 5 --p0x2 0.37 --s1 0 --rwm1 80 --n1 3 --n1x0 0 --c1x0 3 --p1x0 2 --w1x0 9.1 --n1x1 0 --c1x1 3 --p1x1 3 --w1x1 18.58 --n1x2 0 --c1x2 4 --p1x2 3 --w1x2 6.58
