# Supplementary material for: Iterative improvement in the automatic modular design of robot swarms
Source: PeerJ Comput Sci. 2020 Dec 7;6:e322. doi: 10.7717/peerj-cs.322 (PMC7924708; doi:10.7717/peerj-cs.322)
Supplement: Supplemental Information 1 — Data sorted in directories by budget and design method. Each folder contains the file controller.txt containing a textual representation of the instances of control software generated for the configuration described by the folders. The file scores.csv contains a comma separated list with the performances of each instance of control software. [file peerj-cs-06-322-s001.zip › experiments_12_5k/FSM_for_irace/scores.csv]

Design	Simulation	Pseudoreality	Reality
	21.2	19.3
	19.5	17.0
	20.4	19.4
	29.8	25.3
	20.0	17.4
	20.0	18.7
	35.5	29.9
	24.5	24.8
	19.2	17.8
	16.8	17.2
