# Supplementary material for: Iterative improvement in the automatic modular design of robot swarms
Source: PeerJ Comput Sci. 2020 Dec 7;6:e322. doi: 10.7717/peerj-cs.322 (PMC7924708; doi:10.7717/peerj-cs.322)
Supplement: Supplemental Information 1 — Data sorted in directories by budget and design method. Each folder contains the file controller.txt containing a textual representation of the instances of control software generated for the configuration described by the folders. The file scores.csv contains a comma separated list with the performances of each instance of control software. [file peerj-cs-06-322-s001.zip › experiments_12_5k/FSM_for_minimal/controller.txt]

--fsm-config --nstates 4 --s0 0 --rwm0 90 --n0 3 --n0x0 0 --c0x0 4 --w0x0 15.02 --p0x0 5 --n0x1 0 --c0x1 3 --w0x1 19.15 --p0x1 7 --n0x2 0 --c0x2 3 --w0x2 12.61 --p0x2 6 --s1 0 --rwm1 20 --n1 4 --n1x0 0 --c1x0 5 --p1x0 0.97 --n1x1 1 --c1x1 0 --p1x1 0.76 --n1x2 0 --c1x2 3 --w1x2 8.87 --p1x2 8 --n1x3 2 --c1x3 0 --p1x3 0.60 --s2 2 --n2 3 --n2x0 1 --c2x0 2 --p2x0 0.26 --n2x1 2 --c2x1 0 --p2x1 0.20 --n2x2 2 --c2x2 0 --p2x2 0.26 --s3 5 --rep3 2.03 --n3 4 --n3x0 2 --c3x0 4 --w3x0 8.16 --p3x0 7 --n3x1 2 --c3x1 4 --w3x1 15.08 --p3x1 6 --n3x2 2 --c3x2 2 --p3x2 0.84 --n3x3 1 --c3x3 0 --p3x3 0.40
--fsm-config --nstates 4 --s0 0 --rwm0 44 --n0 2 --n0x0 0 --c0x0 4 --w0x0 7.06 --p0x0 7 --n0x1 1 --c0x1 0 --p0x1 0.02 --s1 0 --rwm1 82 --n1 3 --n1x0 0 --c1x0 4 --w1x0 5.44 --p1x0 9 --n1x1 1 --c1x1 0 --p1x1 0.62 --n1x2 2 --c1x2 0 --p1x2 0.71 --s2 4 --att2 4.62 --n2 4 --n2x0 0 --c2x0 2 --p2x0 0.42 --n2x1 1 --c2x1 1 --p2x1 0.96 --n2x2 2 --c2x2 5 --p2x2 0.33 --n2x3 2 --c2x3 4 --w2x3 15.38 --p2x3 5 --s3 2 --n3 2 --n3x0 2 --c3x0 2 --p3x0 0.80 --n3x1 0 --c3x1 2 --p3x1 0.77
--fsm-config --nstates 4 --s0 0 --rwm0 2 --n0 3 --n0x0 1 --c0x0 0 --p0x0 0.60 --n0x1 2 --c0x1 3 --w0x1 13.77 --p0x1 9 --n0x2 2 --c0x2 2 --p0x2 0.65 --s1 5 --rep1 4.18 --n1 1 --n1x0 2 --c1x0 5 --p1x0 0.59 --s2 2 --n2 2 --n2x0 0 --c2x0 2 --p2x0 0.74 --n2x1 1 --c2x1 2 --p2x1 0.77 --s3 3 --n3 2 --n3x0 0 --c3x0 5 --p3x0 0.23 --n3x1 1 --c3x1 1 --p3x1 0.27
--fsm-config --nstates 4 --s0 3 --n0 2 --n0x0 2 --c0x0 1 --p0x0 0.68 --n0x1 0 --c0x1 0 --p0x1 0.09 --s1 2 --n1 2 --n1x0 1 --c1x0 4 --w1x0 15.91 --p1x0 7 --n1x1 2 --c1x1 0 --p1x1 0.56 --s2 2 --n2 4 --n2x0 0 --c2x0 3 --w2x0 3.17 --p2x0 5 --n2x1 1 --c2x1 5 --p2x1 0.45 --n2x2 0 --c2x2 2 --p2x2 0.71 --n2x3 1 --c2x3 5 --p2x3 0.16 --s3 0 --rwm3 3 --n3 2 --n3x0 1 --c3x0 2 --p3x0 0.98 --n3x1 2 --c3x1 0 --p3x1 0.67
--fsm-config --nstates 4 --s0 3 --n0 1 --n0x0 0 --c0x0 3 --w0x0 5.05 --p0x0 2 --s1 0 --rwm1 3 --n1 3 --n1x0 0 --c1x0 2 --p1x0 0.74 --n1x1 1 --c1x1 0 --p1x1 0.63 --n1x2 2 --c1x2 3 --w1x2 7.41 --p1x2 8 --s2 2 --n2 2 --n2x0 2 --c2x0 2 --p2x0 0.81 --n2x1 0 --c2x1 2 --p2x1 0.19 --s3 5 --rep3 3.39 --n3 2 --n3x0 0 --c3x0 4 --w3x0 9.75 --p3x0 5 --n3x1 2 --c3x1 1 --p3x1 1.00
--fsm-config --nstates 3 --s0 0 --rwm0 1 --n0 1 --n0x0 0 --c0x0 0 --p0x0 0.74 --s1 1 --n1 4 --n1x0 1 --c1x0 5 --p1x0 0.74 --n1x1 1 --c1x1 5 --p1x1 0.08 --n1x2 0 --c1x2 3 --w1x2 19.90 --p1x2 3 --n1x3 0 --c1x3 0 --p1x3 0.08 --s2 2 --n2 1 --n2x0 0 --c2x0 2 --p2x0 0.18
--fsm-config --nstates 4 --s0 3 --n0 2 --n0x0 0 --c0x0 5 --p0x0 0.03 --n0x1 2 --c0x1 0 --p0x1 0.92 --s1 4 --att1 4.53 --n1 1 --n1x0 1 --c1x0 5 --p1x0 0.62 --s2 0 --rwm2 0 --n2 2 --n2x0 0 --c2x0 2 --p2x0 0.71 --n2x1 2 --c2x1 0 --p2x1 0.64 --s3 2 --n3 1 --n3x0 1 --c3x0 2 --p3x0 0.50
--fsm-config --nstates 4 --s0 0 --rwm0 2 --n0 1 --n0x0 1 --c0x0 0 --p0x0 0.85 --s1 0 --rwm1 3 --n1 1 --n1x0 1 --c1x0 0 --p1x0 0.35 --s2 2 --n2 4 --n2x0 2 --c2x0 2 --p2x0 0.35 --n2x1 2 --c2x1 3 --w2x1 4.83 --p2x1 5 --n2x2 2 --c2x2 2 --p2x2 0.48 --n2x3 0 --c2x3 3 --w2x3 14.52 --p2x3 6 --s3 0 --rwm3 93 --n3 4 --n3x0 2 --c3x0 4 --w3x0 5.83 --p3x0 7 --n3x1 1 --c3x1 4 --w3x1 8.45 --p3x1 7 --n3x2 1 --c3x2 1 --p3x2 0.20 --n3x3 1 --c3x3 2 --p3x3 0.22
--fsm-config --nstates 3 --s0 3 --n0 3 --n0x0 0 --c0x0 1 --p0x0 0.25 --n0x1 1 --c0x1 0 --p0x1 0.18 --n0x2 1 --c0x2 0 --p0x2 0.59 --s1 0 --rwm1 4 --n1 2 --n1x0 1 --c1x0 0 --p1x0 0.99 --n1x1 0 --c1x1 2 --p1x1 0.45 --s2 2 --n2 2 --n2x0 0 --c2x0 2 --p2x0 0.85 --n2x1 0 --c2x1 3 --w2x1 19.14 --p2x1 10
--fsm-config --nstates 4 --s0 0 --rwm0 0 --n0 2 --n0x0 2 --c0x0 0 --p0x0 0.22 --n0x1 2 --c0x1 2 --p0x1 0.95 --s1 4 --att1 1.12 --n1 1 --n1x0 1 --c1x0 2 --p1x0 0.79 --s2 3 --n2 1 --n2x0 0 --c2x0 1 --p2x0 0.77 --s3 2 --n3 1 --n3x0 1 --c3x0 2 --p3x0 0.75
