# Supplementary material for: Iterative improvement in the automatic modular design of robot swarms
Source: PeerJ Comput Sci. 2020 Dec 7;6:e322. doi: 10.7717/peerj-cs.322 (PMC7924708; doi:10.7717/peerj-cs.322)
Supplement: Supplemental Information 1 — Data sorted in directories by budget and design method. Each folder contains the file controller.txt containing a textual representation of the instances of control software generated for the configuration described by the folders. The file scores.csv contains a comma separated list with the performances of each instance of control software. [file peerj-cs-06-322-s001.zip › experiments_12_5k/FSM_for_minimal/scores.csv]

Design	Simulation	Pseudoreality	Reality
	25.4	22.7
	25.1	23.1
	35.8	30.8
	33.7	29.6
	36.8	32.0
	29.1	25.7
	37.9	32.5
	26.7	27.4
	38.5	30.5
	34.6	30.4
