# Supplementary material for: Iterative improvement in the automatic modular design of robot swarms
Source: PeerJ Comput Sci. 2020 Dec 7;6:e322. doi: 10.7717/peerj-cs.322 (PMC7924708; doi:10.7717/peerj-cs.322)
Supplement: Supplemental Information 1 — Data sorted in directories by budget and design method. Each folder contains the file controller.txt containing a textual representation of the instances of control software generated for the configuration described by the folders. The file scores.csv contains a comma separated list with the performances of each instance of control software. [file peerj-cs-06-322-s001.zip › experiments_12_5k/FSM_for_minimal/score_development.csv]

0.0	0.0	0.0	0.0	0.0	0.0	0.0	0.0	0.0	0.0
0.0	1.4	0.0	0.0	0.0	1.8	0.0	0.0	0.0	0.5
0.3	1.5	0.0	0.2	2.6	2.1	3.7	2.7	0.0	1.1
0.5	6.4	0.0	0.2	2.7	2.0	3.2	2.8	0.0	1.1
5.4	7.2	0.2	0.1	2.9	2.0	2.9	2.4	0.0	0.8
5.4	6.9	0.3	0.2	2.5	2.5	3.0	2.2	0.0	0.8
5.2	7.1	0.6	1.7	2.6	2.5	5.5	2.1	0.2	1.3
4.8	7.2	0.5	2.1	3.0	2.6	5.6	2.1	2.2	1.3
4.5	7.5	0.5	2.5	2.7	3.2	5.4	1.9	2.7	1.3
4.3	8.4	0.5	2.7	2.3	3.2	6.0	2.0	3.2	1.3
17.8	7.5	0.8	2.9	1.9	3.5	6.6	2.0	2.8	1.2
19.3	7.9	0.8	3.0	2.2	3.3	7.4	2.1	2.5	3.6
18.7	7.9	0.7	2.4	2.4	2.5	8.6	1.8	2.6	4.5
18.9	7.3	0.7	2.3	2.7	2.6	8.4	2.4	2.4	4.3
18.9	6.5	0.4	2.4	3.1	2.7	8.6	4.6	2.2	5.9
19.2	7.8	0.1	2.2	4.2	2.4	9.1	4.3	3.1	5.8
19.3	7.4	0.3	2.3	4.6	2.7	9.7	4.3	3.3	4.5
18.9	7.6	0.5	2.9	4.0	3.1	8.7	5.5	3.4	5.1
18.4	7.1	0.5	3.0	3.5	3.0	8.9	4.9	3.3	5.8
18.9	6.8	0.6	2.9	3.2	3.6	8.6	4.4	3.1	5.5
17.9	7.0	0.6	3.1	3.7	3.1	7.9	3.9	5.9	5.6
18.3	6.9	4.0	2.8	2.8	3.2	7.9	3.8	6.6	6.0
18.9	7.4	4.0	2.3	3.0	2.8	8.3	3.8	6.6	5.6
20.7	7.3	4.8	2.4	2.9	2.7	8.9	3.6	5.8	5.7
20.6	7.0	5.0	2.8	2.7	2.4	9.3	3.6	5.6	6.2
20.8	7.2	5.0	2.7	2.7	3.2	9.9	4.1	6.3	6.5
20.6	7.3	4.7	3.3	3.1	3.2	9.4	4.3	6.2	6.5
20.3	6.8	4.2	3.3	19.1	3.4	9.0	4.4	6.4	6.0
19.7	7.1	4.1	3.4	18.3	3.6	8.7	4.8	5.9	5.0
18.3	7.1	4.6	3.1	18.1	3.5	12.9	5.4	5.7	4.9
17.6	7.1	4.8	3.0	19.3	3.9	13.5	5.2	7.0	4.4
16.9	7.1	7.9	2.5	18.5	4.1	13.5	5.6	6.1	4.2
17.0	7.0	8.4	2.5	18.6	4.2	13.4	5.7	7.4	4.4
16.6	7.3	8.6	1.7	18.0	4.3	13.7	5.2	6.8	4.7
18.7	13.9	8.7	1.8	17.6	4.3	14.0	4.7	7.4	4.2
18.3	14.4	8.9	1.8	16.4	4.2	12.7	4.7	7.5	4.9
17.8	15.9	8.3	1.9	16.2	3.9	15.9	4.2	7.6	4.9
16.6	17.0	8.0	1.6	15.8	4.1	16.3	3.5	7.4	7.9
18.2	17.1	8.3	2.0	15.7	3.8	15.2	3.7	7.4	8.4
18.8	16.9	8.0	1.8	15.4	3.5	15.6	4.1	8.0	7.8
18.8	17.0	8.3	1.6	14.9	3.6	15.7	4.2	8.0	8.6
18.6	15.7	8.1	1.3	18.8	3.5	15.2	4.2	8.4	11.1
19.5	15.2	8.6	1.7	19.4	3.4	15.5	4.1	8.1	11.8
19.0	18.3	8.1	2.0	18.8	3.4	15.4	4.8	8.0	11.8
18.9	18.8	8.9	1.9	19.0	3.4	14.3	4.7	8.2	11.1
18.3	18.6	9.1	2.3	18.8	3.1	14.5	4.5	9.5	10.8
19.6	17.5	8.7	2.3	18.2	2.9	17.0	4.8	17.6	12.0
19.5	17.1	9.1	2.4	17.9	3.1	16.2	4.5	17.7	12.0
18.8	18.0	9.3	2.1	18.3	3.4	15.9	4.3	18.7	11.7
18.7	17.7	8.8	2.3	17.7	3.1	17.3	4.4	18.6	12.1
18.4	18.3	8.8	3.8	17.8	3.1	16.9	4.3	18.6	11.7
18.9	18.6	10.3	3.7	18.5	4.0	16.2	4.0	18.5	11.3
17.6	18.4	10.5	4.1	18.1	3.5	16.8	4.7	20.9	10.7
18.7	18.5	10.4	3.4	17.7	3.8	16.9	5.1	21.8	10.7
19.2	18.7	11.2	3.5	17.5	3.5	15.1	4.7	21.2	9.7
19.3	18.7	17.5	4.0	17.6	3.4	15.3	6.0	21.7	10.2
18.4	18.7	16.7	4.8	16.5	3.4	16.8	6.2	21.5	11.4
17.7	19.1	16.2	4.6	16.4	3.3	16.0	6.0	21.4	11.1
16.3	18.8	17.4	4.9	16.6	3.6	15.8	6.7	20.3	11.2
18.2	18.1	16.0	4.7	16.1	4.1	15.7	6.0	20.7	11.7
17.7	17.8	16.5	4.3	16.2	4.1	15.1	5.9	20.5	11.7
18.2	19.2	16.1	3.9	16.5	3.8	15.4	7.0	20.0	12.1
18.0	18.5	16.2	3.9	16.6	3.8	15.7	7.0	20.7	13.2
18.5	18.5	15.5	3.9	17.4	3.9	15.6	7.2	20.9	11.8
17.9	18.1	18.3	4.2	19.2	4.1	15.6	7.4	20.2	11.6
18.1	18.9	18.0	5.1	18.9	3.9	15.6	7.1	20.4	11.3
17.9	18.0	18.0	4.7	18.8	4.4	15.6	6.9	20.7	10.0
18.1	18.0	16.7	4.8	19.3	4.5	15.5	6.9	20.8	9.7
18.1	17.7	17.5	4.9	19.4	4.2	15.4	6.5	21.2	10.2
19.7	17.5	17.6	4.9	18.7	4.4	15.7	7.4	21.5	10.8
19.8	17.0	17.1	3.9	18.8	4.4	14.9	7.3	20.7	11.1
18.7	17.2	17.0	4.1	19.2	4.9	16.8	7.8	21.7	10.7
18.9	16.6	17.3	3.5	19.0	4.7	16.3	7.5	21.6	11.2
19.1	17.2	17.9	2.6	18.7	4.6	17.4	7.3	22.3	10.5
18.0	18.0	20.9	3.7	18.8	6.2	16.7	6.9	22.9	10.3
19.0	18.8	19.8	4.0	18.8	5.8	16.5	7.0	22.9	10.4
19.3	19.8	19.9	3.6	18.4	5.8	18.1	7.0	22.3	10.2
18.3	19.9	19.2	3.7	17.9	6.6	17.8	6.9	21.4	10.8
18.7	19.4	19.4	4.0	18.0	7.0	17.6	7.3	20.1	10.9
18.7	19.1	18.2	3.3	18.0	7.0	17.3	7.4	18.5	10.8
18.9	17.8	18.7	4.0	17.9	6.6	16.6	6.9	17.8	10.6
18.1	18.3	18.5	4.0	18.6	6.4	16.0	6.4	18.2	10.6
18.7	18.7	18.1	3.8	19.2	6.7	15.8	7.1	18.8	10.9
17.4	18.4	17.9	3.3	18.8	6.7	19.0	6.3	18.0	10.5
18.1	18.4	17.9	2.7	19.1	6.7	18.8	6.2	18.1	10.3
18.0	17.9	19.4	1.6	19.5	6.6	18.3	7.8	18.5	10.5
18.9	17.0	19.7	2.2	19.8	6.8	18.5	7.8	19.4	10.7
18.6	16.6	18.0	2.6	19.6	6.5	19.2	6.9	19.0	10.7
18.9	18.1	17.9	2.6	19.5	6.2	18.1	7.5	20.5	10.9
17.6	17.7	18.4	2.7	18.3	6.4	18.4	7.1	19.0	11.3
18.2	17.6	17.6	4.2	17.9	7.0	18.4	6.9	19.4	11.1
17.6	19.2	18.3	4.2	16.8	6.8	19.2	6.9	19.4	11.1
19.2	19.2	19.1	3.3	16.2	6.7	18.8	8.7	19.3	11.3
19.2	19.5	18.8	3.0	16.0	7.0	17.7	7.8	20.0	11.9
18.2	19.5	19.1	2.9	15.7	6.6	17.7	7.4	20.3	12.7
17.7	19.3	18.1	2.3	16.2	6.1	18.1	7.0	19.4	18.6
17.9	19.2	16.6	2.8	16.4	6.5	17.9	7.3	19.4	17.1
19.3	19.3	15.8	2.5	17.0	6.6	17.1	6.3	19.2	18.2
19.1	18.6	16.4	2.9	16.9	7.1	18.2	6.8	19.3	18.0
20.0	19.8	16.1	4.6	17.5	6.6	18.2	7.2	18.8	18.2
19.6	18.7	15.5	4.9	17.7	6.6	18.4	7.9	18.8	18.0
18.9	19.6	16.9	5.9	18.0	6.8	17.7	7.3	18.8	17.9
18.6	19.5	17.1	5.6	18.0	6.6	17.7	7.4	18.7	17.4
18.7	18.6	17.5	4.8	18.3	6.0	18.2	7.7	18.5	17.3
18.1	16.6	17.4	4.1	19.0	7.0	18.4	8.4	18.3	17.1
17.9	18.3	17.7	3.9	18.3	7.3	17.8	8.1	18.2	19.2
17.5	17.8	19.2	3.2	18.3	7.4	17.4	7.9	17.4	19.1
18.3	16.7	19.4	3.2	18.7	7.9	16.8	8.0	16.9	19.7
17.3	17.3	19.9	4.3	19.0	8.3	16.4	7.6	17.3	19.7
17.8	18.3	19.5	4.1	19.0	8.9	17.1	7.7	16.4	20.0
17.2	17.3	19.7	3.9	19.6	9.0	17.0	7.2	16.8	19.7
17.2	17.8	19.3	3.6	19.8	8.7	16.5	6.4	17.8	19.6
17.6	18.0	18.7	4.1	19.8	11.9	16.6	6.3	17.9	18.8
17.7	17.6	17.9	4.0	19.5	13.3	15.7	8.3	17.1	18.3
16.9	17.9	18.5	3.6	19.8	13.6	15.8	8.3	17.3	17.6
17.2	18.6	19.9	3.8	19.0	13.7	16.0	7.8	17.9	16.9
17.8	18.7	19.9	3.6	19.1	13.8	16.5	7.9	18.6	18.3
17.1	18.1	19.5	3.3	18.2	13.8	17.5	8.3	18.4	19.0
16.9	17.7	18.9	3.6	17.7	14.6	17.6	8.1	20.3	19.6
17.1	17.6	18.2	3.5	17.1	14.6	17.6	8.8	20.0	19.0
17.7	17.6	17.8	3.6	17.8	16.7	18.0	9.0	19.8	18.8
17.4	19.0	18.4	3.7	17.5	17.6	18.4	8.6	20.2	18.2
17.8	18.8	18.1	3.4	18.2	17.1	18.6	8.0	19.5	18.1
18.1	18.7	19.1	3.4	18.8	16.3	17.5	7.9	19.3	17.5
18.7	17.8	19.6	3.2	18.9	16.0	18.1	7.2	19.3	17.8
18.4	17.6	18.7	3.1	18.6	15.4	17.3	7.4	19.5	17.1
18.4	17.8	18.7	2.8	19.3	13.3	17.0	7.9	17.8	18.6
18.9	17.2	19.2	2.7	19.3	14.9	16.6	8.3	17.9	18.5
18.8	18.4	19.2	2.6	19.4	15.4	17.6	8.1	17.8	17.5
19.3	18.4	19.3	2.1	18.3	15.2	17.4	8.3	18.3	18.7
19.3	18.6	18.5	2.8	18.4	14.9	17.5	8.3	18.9	20.1
19.3	18.9	18.0	3.7	17.7	16.2	17.8	7.7	19.9	19.7
19.1	18.3	18.7	3.9	17.7	15.9	18.0	8.0	20.0	19.6
19.2	17.8	18.8	4.0	18.3	15.6	17.4	7.7	20.4	20.6
18.8	17.5	18.8	3.7	19.5	16.6	17.0	7.4	19.5	19.6
18.9	19.0	20.4	3.5	19.2	16.5	16.8	7.0	19.1	19.0
19.3	17.7	20.8	2.6	19.0	17.5	16.3	7.7	19.0	18.2
18.9	18.3	19.2	3.4	18.8	17.5	15.5	7.2	19.4	18.4
18.9	18.0	19.5	3.1	18.4	18.2	16.6	7.5	19.3	17.6
19.2	18.2	18.8	3.2	17.7	17.4	17.6	8.1	19.3	17.5
20.5	18.3	18.3	3.4	17.8	17.5	17.6	8.6	19.3	18.0
20.2	19.3	17.8	3.7	18.7	16.1	18.1	9.1	19.6	18.6
20.4	18.8	20.4	3.4	18.9	16.2	17.6	9.1	18.8	19.5
20.3	18.7	20.2	3.7	17.9	16.4	17.9	8.7	18.9	20.6
18.8	18.6	18.9	3.4	17.9	15.9	17.4	7.8	20.7	19.8
17.7	18.2	18.5	3.4	17.4	16.5	17.4	7.2	20.4	18.9
18.1	17.5	18.5	3.3	16.0	17.0	18.1	7.1	20.6	18.4
17.2	18.1	19.1	2.8	15.6	16.2	16.9	6.5	20.6	18.0
17.9	18.6	19.0	3.4	16.1	16.2	17.1	6.6	20.7	18.7
18.6	17.7	17.8	4.1	15.1	17.7	16.6	6.8	20.2	17.9
18.3	18.3	17.2	3.9	16.2	17.0	17.0	7.3	20.3	18.3
17.4	19.3	17.5	4.1	15.9	16.3	15.8	7.3	19.4	19.2
17.7	18.6	17.7	4.9	15.9	15.5	14.7	7.8	18.6	18.3
17.0	17.9	17.1	4.2	16.5	15.1	14.3	8.4	21.3	17.8
17.2	18.0	16.8	4.4	18.1	16.2	15.5	7.9	19.8	19.5
16.8	18.6	19.8	4.2	18.2	16.6	15.6	8.0	19.5	18.7
16.8	17.9	20.1	4.1	19.7	16.0	16.5	7.9	21.4	18.5
17.8	17.8	19.6	3.9	20.0	16.0	16.8	8.7	20.7	19.0
17.9	18.6	20.4	4.7	19.3	15.6	17.4	8.4	20.2	19.6
18.2	18.5	19.4	4.1	19.0	16.3	16.6	8.4	19.3	18.5
18.1	18.6	19.7	3.2	18.6	16.5	16.0	7.7	19.4	18.3
17.5	18.9	18.4	3.0	18.0	17.4	16.2	8.1	23.7	17.3
16.8	18.3	18.2	2.7	17.9	17.3	16.1	8.0	23.8	16.7
17.2	18.0	16.8	3.2	18.2	17.2	15.3	8.3	22.5	15.5
17.6	19.1	17.1	3.7	18.2	15.3	15.4	7.8	22.5	16.0
17.8	20.1	16.6	4.0	18.4	14.5	16.4	7.8	22.2	16.8
18.0	20.6	18.8	4.0	18.3	13.8	16.1	7.2	21.9	18.9
18.3	20.4	19.5	4.2	18.0	15.4	16.1	7.4	22.1	19.9
18.6	19.7	19.3	3.8	18.0	15.3	17.0	7.3	23.0	20.3
17.8	18.5	19.0	3.8	17.7	16.7	18.2	7.9	21.7	20.7
18.2	17.3	18.8	4.2	17.8	15.9	16.9	8.5	21.8	20.6
18.3	16.9	18.4	3.9	18.9	15.7	16.0	8.3	20.8	19.2
19.1	17.5	16.8	4.1	18.2	16.1	16.3	7.8	19.9	19.2
18.8	17.4	16.8	4.2	17.6	15.7	14.9	8.6	19.7	19.5
18.9	17.8	18.4	4.9	17.6	15.4	15.0	8.7	20.0	19.7
19.1	18.2	18.5	4.5	16.9	16.1	15.8	9.0	20.6	19.2
18.4	18.3	18.4	4.4	16.3	16.1	16.1	9.1	20.3	20.1
18.2	17.1	18.4	4.1	17.1	16.3	16.4	9.2	21.3	20.1
18.0	16.6	18.9	3.9	17.4	17.0	16.2	8.8	24.1	21.3
18.7	16.3	19.4	4.1	17.7	15.8	15.6	8.7	24.7	20.4
17.8	17.1	19.1	5.0	18.2	15.3	16.1	8.5	24.4	20.0
18.1	16.5	20.4	4.7	18.5	15.7	16.5	8.0	23.8	19.6
18.1	16.9	19.5	3.9	17.6	16.0	16.0	7.5	23.3	19.8
18.5	17.3	19.4	4.0	17.8	17.3	15.8	7.3	24.9	18.2
18.2	18.1	17.9	3.9	17.9	17.6	17.2	8.6	25.5	18.1
17.8	17.9	20.4	3.7	19.1	17.0	17.1	8.7	24.9	18.7
17.6	18.8	19.8	3.5	18.8	17.1	17.5	8.3	24.8	18.2
17.5	18.1	19.2	3.6	20.1	17.2	17.7	7.9	24.3	17.5
17.4	18.3	19.3	3.6	19.7	17.0	17.8	7.6	24.1	19.0
17.1	18.4	19.1	3.9	19.4	16.9	16.8	7.2	23.6	18.7
16.9	18.6	18.3	3.7	17.6	17.3	17.2	7.0	23.6	19.5
17.6	19.1	18.0	3.7	17.8	16.7	17.8	7.0	23.3	18.8
17.9	19.7	17.3	3.9	17.2	17.4	18.0	7.5	25.3	18.8
17.8	19.2	17.1	3.2	17.7	17.8	17.9	8.1	25.2	18.5
18.2	18.4	18.3	2.8	18.8	17.6	18.1	7.8	25.1	17.9
18.0	18.1	18.3	3.0	19.5	18.3	19.2	8.1	25.2	18.1
17.1	16.9	18.7	3.0	19.5	16.5	19.1	7.9	24.3	18.1
17.6	16.4	18.4	4.4	19.2	16.3	19.5	7.7	24.1	17.2
17.3	17.4	17.8	4.2	19.5	15.9	20.7	8.0	26.2	17.8
17.0	18.1	17.0	4.8	18.6	15.9	21.3	7.4	25.8	17.2
17.6	20.3	17.0	6.0	18.0	15.7	19.6	7.7	23.9	16.6
18.2	20.3	16.7	4.6	17.6	17.2	19.0	7.6	23.9	16.4
18.6	20.5	17.2	4.0	18.5	17.4	19.6	7.8	23.5	16.9
18.9	20.3	18.4	4.0	18.2	17.7	19.6	7.6	22.7	17.0
19.4	20.5	18.7	4.5	18.2	17.6	19.0	8.5	23.5	17.8
19.7	19.9	18.4	4.2	18.0	17.9	19.8	8.4	22.3	18.7
20.0	20.2	18.9	4.8	18.5	18.1	19.1	7.6	22.7	18.6
18.9	19.3	18.6	4.6	18.3	17.8	19.0	7.5	23.1	18.6
18.3	18.7	17.5	3.6	18.6	18.6	18.3	7.6	25.7	19.0
19.2	18.5	17.9	3.9	17.8	18.1	19.2	7.9	26.8	19.0
18.7	18.8	17.2	3.8	17.4	18.1	18.4	8.3	26.6	19.3
18.1	18.4	17.6	2.8	17.4	17.3	19.8	8.8	27.6	20.2
18.6	18.5	17.0	3.4	16.9	16.9	19.8	8.8	27.1	20.4
17.8	19.3	16.1	4.0	17.2	16.1	21.1	8.3	25.5	20.9
18.1	19.5	14.8	3.5	17.9	16.8	20.7	8.1	24.0	20.6
17.5	19.6	16.1	3.4	18.0	17.7	20.5	7.8	23.6	19.7
17.0	21.2	15.9	3.8	17.7	18.3	20.3	7.6	24.7	18.2
17.5	20.6	18.1	3.8	18.2	17.7	21.0	7.7	25.1	19.6
16.5	20.4	18.3	3.2	18.9	16.8	20.7	7.7	23.8	18.8
18.8	20.5	19.1	4.5	23.9	16.4	19.3	9.6	23.8	19.3
18.6	21.2	19.3	4.5	25.2	16.1	19.0	9.3	23.6	19.2
18.9	19.3	18.9	4.5	25.7	16.2	18.8	9.5	22.8	19.9
17.6	19.7	18.0	3.6	25.6	16.0	18.3	9.1	22.8	19.7
19.5	19.2	18.3	3.5	26.3	16.9	18.2	9.4	23.5	19.9
19.8	20.3	19.0	2.9	26.7	17.4	18.6	8.3	24.0	19.3
19.6	19.4	18.8	2.8	26.7	17.1	18.1	8.3	23.6	19.3
19.0	20.5	18.5	3.8	25.6	16.9	18.4	8.2	23.7	20.1
18.0	19.8	18.1	4.5	25.4	16.4	18.7	7.9	23.9	19.5
18.0	20.5	18.2	4.3	26.8	15.5	18.3	7.6	23.5	19.2
18.5	19.3	17.9	4.4	27.3	15.1	17.6	8.0	23.3	18.1
18.3	19.7	16.9	4.0	26.4	15.2	18.3	9.0	23.0	17.8
17.5	19.8	16.9	3.0	25.9	15.9	18.9	9.1	23.8	19.9
17.8	21.0	17.6	3.7	26.2	14.9	18.2	9.5	22.2	19.4
18.0	20.7	18.9	3.7	24.5	15.9	19.7	8.9	22.6	18.7
17.4	20.4	17.4	4.1	25.0	15.6	20.6	8.9	23.6	19.6
18.2	20.7	17.9	3.2	24.9	16.8	19.6	8.3	23.3	18.7
18.1	20.8	18.9	3.5	27.5	16.7	19.9	8.5	23.7	17.0
18.8	20.2	18.3	3.4	26.8	17.6	20.9	8.3	24.4	17.1
18.7	20.2	18.9	4.2	28.4	17.2	19.6	8.2	24.7	19.2
18.5	19.9	18.2	5.3	28.4	17.4	26.4	7.8	23.9	17.9
18.1	19.0	18.8	5.0	27.8	16.3	27.0	8.4	24.0	18.2
19.0	19.3	18.2	5.3	28.6	15.9	28.0	8.2	23.5	19.0
18.2	18.4	18.4	4.8	28.7	16.2	27.7	8.0	23.8	18.8
17.1	18.6	19.7	4.4	28.1	16.1	27.5	7.8	23.4	20.8
16.5	18.5	27.5	3.3	27.9	16.1	26.9	7.9	24.1	20.0
18.4	19.7	27.1	3.3	28.1	15.0	25.7	8.0	24.6	18.4
18.6	20.4	27.5	3.6	27.6	14.5	24.6	8.5	24.3	18.9
19.1	20.6	27.6	3.6	29.4	15.4	25.7	8.7	23.9	18.2
19.7	20.2	27.7	3.0	29.0	15.3	26.5	9.6	24.0	18.3
18.4	20.5	28.1	3.0	28.9	15.3	26.3	9.7	23.7	28.1
17.9	19.4	28.1	2.7	27.8	15.6	26.6	9.7	25.2	27.8
17.2	17.8	27.8	2.5	27.3	15.3	27.1	9.5	24.5	28.2
17.5	19.3	27.8	3.1	26.7	14.9	26.3	9.1	24.3	28.1
17.7	19.5	27.4	3.1	28.5	15.6	26.1	8.9	22.5	28.4
18.6	19.0	27.2	3.4	28.3	16.2	26.5	8.1	22.1	29.1
18.5	19.1	26.6	3.0	28.4	16.4	27.5	8.3	23.4	30.1
18.5	19.5	27.2	3.3	27.7	16.4	27.5	8.0	23.6	29.7
18.1	21.8	27.0	3.3	27.9	17.7	26.1	8.0	24.5	29.1
17.2	22.6	27.8	3.8	28.0	17.3	26.6	7.3	24.5	28.5
16.7	22.0	28.0	4.2	28.7	17.5	27.6	7.8	24.6	27.5
16.9	21.5	27.5	17.6	29.0	17.4	27.6	7.8	24.5	29.5
17.3	22.3	27.6	18.6	29.1	17.1	27.3	7.8	24.2	30.0
17.3	23.3	26.5	18.6	29.1	15.8	27.5	8.5	25.0	29.7
18.3	22.5	27.6	17.9	30.8	16.6	26.5	9.0	24.1	30.1
17.4	22.0	28.2	17.4	30.2	16.9	25.7	8.3	24.5	29.2
18.0	23.1	28.4	18.5	28.5	15.8	27.8	8.6	25.2	30.8
17.9	21.8	27.6	19.8	29.4	16.4	28.2	8.5	25.6	29.6
18.6	20.9	27.8	18.9	28.9	15.6	29.0	8.5	24.6	30.3
18.2	20.6	28.1	18.6	29.3	14.3	27.3	8.0	23.7	29.2
18.5	21.9	27.2	19.0	28.4	14.7	25.9	8.3	22.9	29.8
18.5	21.5	27.6	18.9	29.3	15.7	26.4	8.9	23.1	28.9
19.4	20.9	28.2	19.2	29.3	15.3	27.1	8.9	23.4	29.5
18.3	21.1	28.3	24.2	28.5	16.0	26.3	9.0	24.5	28.8
18.4	22.0	27.3	24.6	28.8	15.6	27.3	9.1	26.6	29.6
18.3	22.4	28.8	24.4	30.5	15.1	28.3	9.7	27.2	28.5
18.9	22.9	28.9	24.2	29.7	14.6	28.6	9.3	26.8	27.6
18.1	23.4	28.4	24.3	29.4	14.1	27.6	9.7	26.2	27.0
18.4	23.1	28.3	25.0	29.6	14.1	26.8	9.8	25.3	27.6
19.4	23.2	28.1	23.6	29.1	14.8	27.2	9.9	25.2	27.6
18.6	23.4	28.5	24.6	28.5	16.5	27.0	9.4	24.2	28.7
19.3	23.9	27.5	24.1	28.8	17.1	25.9	9.5	25.5	28.3
18.4	22.4	26.4	24.8	29.6	17.2	24.6	9.4	25.5	28.9
18.6	22.7	28.0	24.7	28.5	17.5	25.0	9.1	24.3	28.2
18.5	21.3	28.9	24.7	27.8	17.4	24.0	8.6	24.5	29.4
18.9	20.7	29.6	24.1	27.8	17.0	23.3	8.1	25.3	29.9
19.0	19.9	28.8	26.6	28.3	17.0	23.5	7.3	24.8	29.9
18.1	20.0	28.3	26.7	28.0	16.6	24.1	8.1	25.1	30.4
18.7	19.1	28.4	26.0	27.9	16.1	23.3	8.0	25.6	30.5
18.7	21.0	27.5	25.5	28.8	15.5	25.7	8.3	24.8	29.5
18.7	21.3	26.9	26.1	28.2	15.0	25.1	8.4	24.1	29.8
17.9	21.6	27.9	26.5	28.7	14.6	25.3	8.7	25.6	29.1
18.2	21.3	27.7	27.3	28.0	14.4	25.5	8.6	25.1	28.5
17.4	21.4	27.2	26.2	27.4	15.0	25.9	8.3	26.6	29.1
17.4	21.3	28.1	25.2	29.1	14.9	26.5	8.6	27.0	28.7
17.3	19.9	29.1	26.0	27.3	15.2	25.3	8.6	26.7	28.5
18.0	24.1	28.4	25.6	27.3	15.1	26.8	8.3	26.3	29.1
17.5	24.6	28.4	26.0	28.3	15.5	25.6	8.0	26.6	29.0
17.1	24.9	28.7	26.8	30.3	15.4	26.3	8.4	27.2	28.1
17.6	24.1	28.4	26.6	30.3	17.2	27.9	8.7	27.0	28.8
18.2	24.7	26.7	26.4	30.8	15.4	28.0	9.0	28.0	29.1
18.8	24.5	26.4	28.0	30.2	16.2	27.1	9.5	27.1	29.6
18.5	25.0	26.8	28.2	30.6	15.7	26.5	9.6	27.3	30.5
17.6	26.1	27.9	27.4	30.6	15.3	27.3	9.1	26.8	30.2
16.9	27.4	26.4	28.0	29.9	15.7	27.3	8.9	26.0	29.6
17.7	26.8	26.5	26.6	29.5	17.3	26.3	8.6	25.6	29.5
18.2	26.3	27.9	25.4	28.1	16.5	26.8	8.2	25.4	30.1
17.6	25.9	28.1	25.8	26.9	16.5	26.4	7.8	25.3	28.7
17.2	25.2	27.2	25.3	29.9	16.7	26.9	9.0	25.0	29.5
18.1	24.5	27.3	25.8	29.4	17.9	25.4	9.2	25.9	28.9
17.1	24.5	27.3	26.9	29.5	17.6	27.0	8.9	25.9	28.7
18.0	25.4	25.9	27.6	29.6	17.4	28.2	9.0	26.3	29.5
18.7	25.0	28.0	26.8	29.4	17.0	28.0	9.2	25.9	29.3
18.6	24.5	27.0	26.8	28.4	17.0	26.2	8.9	29.5	31.3
18.0	25.3	26.4	27.3	27.1	16.5	26.6	9.3	30.5	31.2
18.9	26.0	27.8	26.2	27.3	15.7	25.6	9.3	30.3	30.3
19.2	25.3	27.3	27.0	27.6	15.4	24.5	9.0	29.7	31.6
19.2	24.8	28.9	28.9	29.3	15.3	24.6	8.3	29.4	33.3
19.0	25.4	28.4	27.8	29.2	17.0	25.3	8.8	28.7	33.0
19.1	26.2	27.3	26.6	29.6	16.7	24.8	10.1	27.2	33.4
19.0	24.8	27.4	25.5	27.8	16.3	25.3	9.7	26.9	33.7
19.2	25.3	28.1	25.6	27.2	16.8	25.2	9.4	27.6	33.1
18.2	25.6	26.5	25.3	27.5	16.7	29.5	9.5	28.0	30.7
18.3	24.7	27.0	25.5	27.2	16.2	29.4	9.1	28.8	30.7
18.2	25.0	26.6	27.8	27.2	17.3	30.0	8.6	29.2	30.6
18.7	25.5	26.7	28.7	28.2	16.6	29.5	8.5	29.9	32.3
18.3	25.7	25.5	28.8	28.8	17.1	29.8	8.7	29.2	31.0
18.8	25.7	25.8	28.2	29.4	17.7	29.4	8.8	29.7	33.2
18.4	25.9	26.9	28.9	29.2	17.1	29.5	8.7	29.6	34.2
18.1	25.3	27.2	29.2	29.1	17.4	30.3	9.2	29.2	34.0
18.3	25.5	27.5	28.1	29.5	16.9	29.4	9.0	29.0	33.7
18.4	24.8	27.9	28.1	30.1	17.3	28.8	8.6	28.9	33.0
18.3	26.2	27.6	27.8	30.8	17.3	30.2	8.4	28.9	31.6
18.6	26.7	27.2	28.2	30.2	16.4	31.0	8.6	29.4	30.2
19.7	27.5	27.9	26.8	30.0	16.6	29.8	8.4	29.5	33.6
18.1	25.0	29.4	26.7	27.9	16.1	29.3	8.8	30.1	33.1
19.3	26.0	29.0	26.6	27.0	16.2	29.1	8.9	30.3	33.2
19.2	25.7	28.4	26.2	26.4	17.8	28.5	9.0	29.7	32.0
18.7	25.6	29.4	25.4	27.1	17.4	28.1	8.3	29.5	30.9
17.9	24.7	28.9	25.8	27.6	16.7	29.7	8.3	29.7	29.9
17.6	24.9	26.6	25.7	29.1	15.5	29.9	8.8	28.7	30.5
18.7	26.6	26.4	25.1	28.5	16.7	29.6	9.2	28.4	30.2
17.9	27.0	25.5	24.1	29.0	16.6	30.3	10.0	28.5	31.1
19.4	27.0	25.0	25.0	30.4	16.1	30.3	10.6	28.3	31.1
20.5	25.8	25.7	25.6	30.8	15.3	29.1	10.5	28.2	32.3
20.7	27.6	26.7	25.1	31.6	16.4	28.1	10.5	28.6	32.0
19.4	28.2	27.4	26.3	32.4	17.3	28.8	10.6	28.6	32.0
19.0	28.2	27.1	25.7	31.8	18.0	29.3	9.9	30.0	31.1
19.3	27.8	27.2	25.4	32.3	18.4	28.1	9.6	29.9	30.4
18.9	28.1	27.3	25.1	32.2	18.9	28.4	9.4	28.7	30.9
18.6	26.7	27.6	25.6	31.3	17.6	29.0	9.5	28.4	31.2
18.7	26.0	27.0	25.8	30.3	16.1	29.6	9.1	28.8	30.3
19.3	25.4	26.7	27.0	30.6	15.5	29.6	8.8	28.5	28.6
19.0	25.8	27.0	27.8	29.2	16.3	29.8	8.2	28.1	29.1
18.3	24.6	28.2	27.8	29.2	15.8	30.8	8.0	27.5	31.3
18.9	24.1	27.4	26.7	28.6	17.1	31.9	8.1	27.7	31.2
19.1	24.2	27.4	26.7	28.8	17.0	31.6	8.7	27.8	31.5
18.4	23.6	28.3	25.8	28.3	16.6	32.7	9.0	27.6	30.5
19.6	23.3	27.9	25.1	28.3	16.1	33.6	9.7	27.4	29.8
19.6	23.9	26.8	25.9	27.1	17.3	32.8	10.2	29.3	29.0
19.7	26.3	27.4	26.2	30.3	17.9	31.7	10.2	29.2	29.9
19.2	25.9	27.8	26.7	29.4	18.3	31.5	9.5	28.4	29.4
20.2	26.2	27.2	26.0	28.9	18.9	29.7	8.8	27.9	29.5
18.2	25.9	27.2	25.9	29.9	18.7	29.5	9.1	28.8	28.9
18.5	26.3	27.7	26.0	28.9	18.6	31.2	8.5	28.0	29.0
17.4	25.8	27.0	26.2	27.7	18.6	31.1	8.1	28.6	29.2
17.8	25.7	27.5	25.5	27.4	18.6	29.9	8.3	28.4	29.2
17.2	26.1	27.2	27.2	26.5	18.5	30.3	8.5	28.8	29.9
18.6	26.2	27.7	27.2	29.2	17.8	29.6	8.6	27.9	29.1
18.2	25.1	26.9	28.0	28.9	18.1	31.0	9.8	28.5	29.2
19.2	25.0	27.6	29.0	29.4	17.4	31.7	10.0	28.7	28.0
19.1	24.3	27.5	30.0	29.4	17.3	32.0	9.5	29.4	29.8
19.3	24.8	27.1	30.2	30.1	16.9	32.0	9.8	28.8	29.9
18.5	24.3	25.9	30.5	29.8	17.0	32.4	9.8	29.6	29.5
18.6	24.7	27.4	30.0	30.6	16.2	32.4	9.0	29.8	29.9
18.6	24.9	27.1	30.9	30.8	17.1	32.4	9.0	29.9	29.6
19.3	25.2	27.4	30.5	30.4	16.6	32.3	9.1	29.1	28.5
18.8	25.2	28.1	30.4	29.2	16.3	33.0	9.0	28.6	28.5
19.3	25.3	29.1	30.4	28.7	16.0	33.2	9.7	28.4	28.8
19.7	25.5	28.3	28.9	28.4	16.3	32.6	9.8	28.3	28.4
19.6	25.3	27.6	28.6	28.3	15.7	31.8	9.8	27.4	28.5
19.3	25.5	27.7	27.9	27.8	17.2	30.7	9.9	29.0	27.4
17.9	25.6	27.4	27.0	28.7	17.7	29.7	9.8	28.1	28.0
18.0	26.3	25.7	26.6	29.8	17.2	29.1	10.0	27.6	28.2
19.3	27.0	28.0	27.9	28.8	16.6	28.9	10.0	27.4	27.9
20.5	27.1	28.9	28.2	28.3	16.9	34.1	9.8	27.1	26.5
21.1	27.3	28.8	28.3	28.6	16.7	34.0	9.7	26.0	27.4
20.5	26.3	27.8	29.2	28.3	16.8	34.7	10.2	25.6	30.8
19.9	26.3	26.9	27.8	28.5	16.8	34.4	9.6	25.3	30.2
19.1	25.5	26.8	28.0	29.2	16.2	33.9	9.7	26.2	31.6
18.3	26.7	26.2	29.0	28.1	15.7	34.3	9.7	28.8	30.9
18.0	25.7	25.6	28.9	27.8	16.5	34.8	9.9	27.3	31.5
19.1	26.3	25.2	29.0	29.1	16.2	34.4	10.5	27.9	31.0
19.1	25.6	24.9	29.0	29.7	16.2	38.0	10.7	29.0	30.9
19.9	25.2	24.8	28.8	30.1	16.6	36.3	10.1	30.2	29.6
20.3	25.4	26.3	28.4	29.2	16.0	36.3	10.7	29.8	30.2
19.8	26.7	28.4	29.0	28.9	16.1	36.1	10.3	29.3	30.8
18.9	26.8	29.0	29.9	28.2	17.4	35.1	9.9	28.5	30.4
18.8	26.5	27.2	30.9	27.4	17.0	34.6	9.6	28.0	31.4
18.0	25.5	26.4	29.1	26.5	16.6	34.3	9.6	28.5	32.1
17.5	26.2	26.3	30.8	27.2	15.9	34.3	9.0	28.9	32.4
18.6	25.8	28.8	30.5	27.7	15.5	35.0	8.5	29.0	31.9
19.4	26.1	28.5	30.3	27.1	14.0	34.9	8.1	29.5	32.6
19.4	25.8	27.7	31.9	26.5	13.4	34.5	8.6	29.7	31.0
19.2	26.6	26.5	30.5	29.7	13.4	34.1	8.8	30.3	29.7
18.6	26.4	28.1	31.0	29.6	12.7	33.1	9.1	29.5	28.5
18.8	26.1	26.4	31.8	29.0	12.7	35.0	9.2	28.7	29.3
18.0	25.8	27.1	31.2	28.6	14.7	34.5	10.2	29.0	29.3
17.7	25.7	27.5	30.7	27.7	14.7	33.4	9.8	28.6	29.7
17.4	25.3	26.2	32.3	28.7	15.6	35.4	10.0	29.2	30.1
19.6	25.2	26.3	31.9	29.1	16.6	35.7	9.7	30.2	30.2
19.1	25.1	26.5	32.1	30.2	16.4	34.2	9.3	30.2	30.7
19.1	24.7	26.2	32.7	29.7	15.8	34.4	8.8	28.2	29.3
18.6	24.9	25.8	33.4	30.9	15.6	33.7	9.1	29.1	30.8
18.9	25.7	26.0	31.8	30.0	20.3	33.8	9.3	28.6	31.6
19.1	25.6	25.7	32.8	29.6	19.9	35.0	9.3	27.0	30.5
18.7	24.5	25.2	32.4	28.9	19.9	34.1	9.7	27.0	29.9
18.3	24.4	24.4	31.4	29.8	20.6	33.1	9.8	29.6	30.5
18.0	24.2	25.9	30.2	29.3	19.0	32.8	9.6	29.0	28.5
17.8	24.5	24.7	30.0	27.9	18.0	32.4	9.4	29.6	31.1
19.0	25.2	25.6	28.7	28.7	18.4	32.4	9.1	30.1	31.0
19.5	25.7	26.1	28.4	29.0	19.4	32.9	9.4	30.3	31.3
20.0	26.0	25.9	29.4	27.5	19.4	33.0	9.2	29.7	31.3
19.3	25.4	25.8	28.9	27.6	18.8	31.7	9.8	28.6	32.2
20.6	24.8	25.3	30.0	28.9	20.6	34.2	10.0	28.0	32.1
20.3	24.5	26.4	29.5	29.6	19.8	33.8	10.7	28.3	32.4
19.1	24.9	26.9	32.9	29.2	19.2	34.1	10.7	27.8	32.9
19.2	24.7	27.8	32.3	28.7	18.7	34.9	10.6	27.6	32.4
18.7	26.3	27.2	31.2	29.1	18.8	35.0	10.0	28.6	30.7
18.1	26.2	26.5	31.0	28.1	20.4	34.1	10.0	28.9	31.3
18.3	26.1	26.8	30.3	27.4	20.1	33.5	9.0	28.2	31.4
19.4	25.1	26.7	31.3	28.0	21.1	33.0	9.0	28.9	31.3
19.2	26.8	29.7	31.3	29.4	20.6	33.2	9.3	28.9	32.3
18.9	25.1	28.4	32.0	29.1	20.3	32.9	9.1	28.7	30.3
19.5	25.3	28.0	31.7	27.8	19.9	33.3	9.2	29.0	29.3
19.5	25.4	26.4	31.7	28.5	19.0	33.2	9.7	29.0	28.5
18.8	27.6	26.4	31.1	28.8	18.4	35.0	9.6	28.3	31.6
18.0	26.6	26.0	30.6	29.6	18.6	34.6	10.2	28.7	31.3
17.8	26.8	26.5	29.8	29.0	18.7	34.0	10.5	29.2	31.3
17.6	26.9	26.7	29.1	30.1	19.1	32.8	9.7	29.0	32.5
18.0	26.3	27.1	28.9	30.4	19.7	33.7	9.5	29.4	31.9
21.5	25.6	27.4	28.6	30.7	20.0	32.9	9.9	28.6	31.9
20.5	24.3	28.3	28.3	30.1	19.0	33.0	9.0	28.6	33.5
19.7	24.1	27.7	31.8	30.7	18.9	32.8	8.5	28.5	32.7
19.4	23.2	27.5	30.6	31.3	20.3	32.7	8.8	28.2	31.8
19.1	24.3	27.2	31.1	30.9	20.5	33.6	9.1	29.0	31.7
19.1	25.1	28.3	29.8	30.1	20.9	33.0	9.6	28.4	30.9
18.5	24.9	28.3	28.7	29.5	19.7	33.8	9.5	28.3	28.7
18.3	25.6	29.0	27.9	29.4	19.8	33.6	9.7	28.2	30.3
18.3	25.6	29.2	29.4	28.7	19.2	32.8	9.6	27.7	30.6
17.6	24.9	28.4	31.4	27.0	19.0	31.4	9.5	27.4	30.2
17.9	25.1	27.4	31.6	28.3	18.8	32.1	9.7	27.3	29.8
18.1	25.0	28.0	31.2	27.7	18.8	31.7	9.8	27.7	28.9
17.5	25.6	27.0	31.1	28.0	17.6	31.5	9.6	28.1	28.3
17.4	26.6	26.5	30.3	27.0	19.7	30.7	10.0	28.3	27.4
19.8	27.0	27.7	29.6	27.4	19.5	31.4	9.3	28.1	29.0
19.6	26.7	28.0	28.6	27.8	19.8	31.0	9.1	29.1	30.2
20.4	26.7	27.9	28.3	27.8	19.6	31.6	9.1	28.6	32.0
20.2	25.5	28.1	30.5	27.7	20.6	32.0	9.3	27.5	31.5
19.8	24.8	27.5	31.4	28.3	21.0	33.2	8.9	28.5	30.3
19.1	24.3	27.5	31.5	27.8	20.7	32.5	8.9	28.8	31.3
18.5	24.3	28.4	30.7	27.1	20.2	33.1	9.4	28.4	31.6
17.4	25.0	29.3	31.0	27.6	19.4	32.2	9.5	28.4	31.4
17.6	23.7	28.3	29.1	29.0	18.2	32.1	9.9	29.2	30.5
17.6	24.8	28.6	29.6	31.2	18.8	32.8	10.2	28.1	31.6
19.1	25.3	28.6	29.3	31.3	17.9	32.1	10.3	27.7	31.7
19.3	24.5	29.3	29.6	31.6	19.4	31.6	9.9	27.8	32.0
18.8	23.7	27.5	28.9	31.5	18.9	30.2	10.0	29.0	30.9
19.4	25.0	28.1	29.8	30.7	18.8	29.2	9.3	29.6	32.2
19.6	24.7	27.6	30.0	29.8	20.5	32.4	9.5	29.2	30.5
19.2	24.9	27.4	31.8	30.0	20.7	31.8	9.5	30.0	30.2
19.5	25.8	27.5	31.4	29.1	18.5	31.7	9.6	29.6	28.4
19.7	26.6	26.9	31.0	28.0	18.6	32.1	9.4	29.0	29.1
18.3	26.3	30.9	31.7	28.9	20.2	30.4	9.4	27.5	28.5
18.9	25.4	30.3	30.5	28.5	20.7	31.3	9.1	28.5	28.7
18.8	24.6	29.7	31.0	27.9	20.6	30.8	9.9	28.3	28.5
18.2	22.8	29.3	30.9	28.4	21.3	30.9	10.3	29.3	28.8
17.7	23.7	28.5	30.7	30.1	21.8	31.5	9.8	29.2	29.9
18.8	23.5	29.8	30.1	29.1	21.0	31.5	10.5	29.8	30.7
18.5	24.6	29.6	30.8	29.5	21.2	32.9	11.3	29.3	30.4
18.1	25.5	30.2	28.5	28.8	20.8	33.0	10.3	30.1	28.7
17.8	25.7	31.3	28.6	28.0	20.0	32.4	10.3	29.5	28.8
16.8	25.6	31.5	28.7	28.0	20.1	33.1	10.5	29.3	28.2
18.3	26.1	30.2	29.0	27.6	21.4	33.4	10.4	29.6	27.2
18.3	27.0	31.0	29.8	28.8	22.2	32.7	10.2	28.6	27.8
18.5	26.6	29.7	30.6	30.4	22.3	32.4	9.5	28.1	30.3
18.8	26.6	27.6	30.7	31.6	22.1	34.0	9.3	29.8	30.6
17.9	26.0	29.1	30.3	31.7	21.9	33.1	9.0	29.5	30.8
17.6	25.4	29.6	31.1	31.2	20.7	32.0	8.2	30.5	30.6
17.9	24.4	28.8	30.7	31.1	20.2	32.9	8.1	30.9	30.2
19.4	25.3	28.1	30.4	29.8	20.1	33.3	9.0	31.9	29.6
19.5	24.5	27.8	30.6	28.7	20.0	32.2	9.1	29.8	27.8
19.9	25.2	29.3	29.7	28.5	20.4	32.6	9.4	29.9	27.8
19.1	24.9	28.8	29.8	28.8	20.7	32.7	9.4	28.3	29.7
18.3	25.8	28.4	29.9	28.5	21.3	33.2	9.1	28.4	28.6
18.5	25.4	29.1	31.1	29.0	21.5	33.0	8.6	27.8	28.5
18.5	24.9	29.6	30.1	28.5	21.0	33.0	9.3	28.4	31.4
20.1	25.1	29.5	30.7	29.4	20.2	32.5	9.1	28.5	31.9
19.4	26.1	29.7	29.4	30.1	20.9	32.9	8.3	29.2	30.5
19.9	25.2	29.8	28.7	29.4	20.0	32.7	8.7	28.7	29.9
18.8	25.4	28.7	29.0	29.3	19.2	32.7	8.6	26.9	30.9
18.3	25.0	28.9	28.7	29.3	22.6	32.8	8.6	26.6	30.3
18.3	24.8	30.2	29.0	28.4	22.4	32.8	8.3	28.5	29.0
18.1	23.5	29.8	29.5	28.4	21.4	32.7	8.9	29.6	30.5
17.9	24.5	30.6	29.5	30.7	20.6	32.4	8.6	29.8	29.7
18.4	24.3	31.2	29.7	29.5	20.9	33.4	7.7	30.2	28.5
18.1	25.2	29.7	30.5	29.6	21.0	32.3	7.6	31.3	31.7
19.1	26.3	30.0	29.8	29.2	20.3	33.6	8.2	31.4	30.7
19.5	27.3	30.2	29.5	30.8	20.7	32.2	8.9	30.8	31.1
19.6	27.0	30.5	28.4	31.3	20.2	32.6	8.8	29.8	29.3
18.8	24.8	30.3	30.2	30.4	21.6	32.8	9.2	29.1	28.6
19.5	25.1	31.7	29.5	29.9	21.4	32.8	9.5	27.4	33.0
18.9	25.8	30.0	29.8	29.9	20.0	31.9	9.3	25.6	34.0
18.1	25.9	29.1	30.0	29.4	20.0	30.8	8.9	29.1	34.5
17.5	25.8	29.4	29.6	29.5	19.5	31.4	9.5	28.8	33.3
19.1	25.5	30.7	28.3	28.9	20.1	30.6	9.4	28.7	32.7
19.0	24.9	29.4	28.5	29.4	19.2	31.6	9.9	29.1	31.9
18.1	23.6	29.0	28.9	28.8	19.1	33.0	9.1	29.2	30.8
19.2	22.7	29.6	28.9	29.4	19.4	34.1	9.1	28.7	29.8
19.1	25.5	29.5	30.4	30.8	19.9	33.8	9.3	29.0	29.1
18.8	25.5	28.1	31.5	30.2	20.4	32.8	9.4	28.4	30.1
18.8	25.3	28.3	31.6	29.0	22.0	32.0	8.8	28.6	30.3
19.9	25.1	28.8	32.5	29.3	21.8	32.7	8.8	29.0	29.9
19.9	25.7	27.6	32.2	29.1	20.3	33.5	8.7	29.6	30.4
20.3	25.8	26.4	31.7	29.2	20.3	33.9	8.5	30.1	31.5
20.6	25.4	29.4	30.7	29.7	19.5	33.0	8.6	28.8	31.0
19.6	27.4	28.8	29.4	30.5	18.4	32.8	8.8	27.9	32.0
19.8	27.4	29.2	28.4	30.7	20.1	31.6	8.7	28.2	32.6
20.2	26.7	29.2	28.4	30.4	19.9	31.0	8.7	28.0	32.4
20.8	26.5	29.3	28.8	30.4	20.8	30.2	8.5	27.5	32.0
19.7	26.6	28.9	29.1	36.0	20.3	32.2	9.0	27.9	32.8
19.8	25.5	29.2	30.4	36.4	20.1	32.1	9.1	28.5	31.4
18.9	25.1	29.2	30.4	39.0	20.2	33.6	9.1	29.1	31.4
18.0	25.5	30.1	30.7	38.0	20.0	34.3	8.4	29.2	31.0
17.8	25.1	30.0	30.2	38.1	19.3	33.4	9.1	29.4	31.5
18.3	25.6	29.5	30.4	36.8	19.7	33.4	9.2	29.0	38.5
17.2	26.7	28.9	29.8	36.8	19.9	32.8	9.0	27.2	38.1
17.7	26.8	28.7	30.5	36.5	19.3	33.5	9.2	28.9	35.6
17.5	26.1	31.9	30.9	36.4	20.0	32.2	9.4	28.7	36.5
17.9	26.2	32.1	30.4	37.8	20.1	32.5	9.2	28.8	35.6
18.2	25.2	31.3	30.3	37.9	19.8	31.7	8.6	28.2	35.4
17.9	24.0	29.8	30.0	37.7	18.8	33.6	8.5	28.5	35.4
17.4	27.0	29.7	30.9	37.6	19.2	32.4	8.2	29.7	37.3
18.5	26.8	28.6	31.0	36.4	18.5	33.0	8.5	29.0	37.1
18.3	26.9	31.8	29.9	35.7	19.6	32.8	8.5	27.9	37.3
19.0	26.1	30.0	29.6	35.1	20.4	32.9	8.6	27.6	37.9
18.4	26.8	30.9	29.3	37.8	21.6	31.2	9.0	27.9	37.3
18.2	26.4	30.8	28.8	37.2	20.4	31.0	9.2	26.9	36.1
17.6	26.7	30.8	27.1	36.9	20.8	33.5	8.9	28.6	36.9
17.3	27.4	31.3	28.1	35.6	20.4	34.0	9.2	29.4	36.4
18.0	27.3	30.7	29.1	35.8	19.2	34.9	10.0	28.8	35.2
16.6	26.7	31.5	30.0	36.4	19.1	35.1	10.5	29.2	34.3
18.8	26.5	31.2	29.4	37.1	20.6	34.7	10.2	29.3	35.1
19.9	27.1	31.2	28.9	37.3	21.3	34.5	9.9	28.6	35.5
18.4	26.3	30.0	28.1	37.6	20.8	33.8	9.7	29.3	36.1
19.0	27.7	30.2	28.3	37.9	20.5	34.5	9.5	28.9	35.4
18.9	26.7	29.6	28.0	36.7	19.8	33.6	9.6	29.0	35.7
19.2	25.4	30.5	28.4	36.0	19.3	33.5	10.5	31.0	36.7
19.0	24.4	29.8	30.6	36.5	19.1	34.0	10.7	30.2	34.8
19.1	24.6	30.6	30.3	36.7	19.3	32.3	10.4	28.6	34.8
19.6	24.4	30.9	31.3	36.3	20.1	31.0	10.5	27.8	36.5
19.4	24.9	31.2	30.1	38.8	19.8	31.7	9.9	27.4	37.7
18.9	25.1	29.7	30.0	38.8	19.5	30.5	10.1	27.4	35.9
20.0	24.8	31.2	31.4	38.9	19.6	30.1	9.8	28.3	35.6
20.2	24.4	30.2	31.9	38.4	19.1	31.6	10.1	29.1	35.9
19.9	25.0	30.3	30.4	40.5	18.1	33.5	9.7	30.7	35.1
19.1	23.6	30.5	31.0	39.5	18.7	32.9	9.1	30.2	34.5
19.2	23.0	33.5	30.1	38.8	17.9	32.1	8.9	29.6	35.9
18.7	23.3	32.1	29.3	37.0	18.3	30.8	9.0	27.9	35.8
18.2	23.3	31.3	29.8	35.9	19.3	31.6	8.5	28.2	35.9
17.8	23.5	30.1	32.0	35.0	19.0	32.4	8.9	28.7	35.6
19.2	24.4	31.0	33.4	38.5	18.3	31.8	8.7	29.8	34.5
18.6	24.2	31.3	33.8	37.3	17.9	34.1	8.9	29.9	33.0
18.1	25.1	31.6	33.0	36.3	19.0	33.3	9.1	30.5	34.3
17.3	25.3	31.8	31.9	36.1	16.4	32.7	9.4	30.3	32.9
18.2	25.4	31.3	30.8	36.8	16.8	34.0	9.7	30.4	34.3
19.0	25.8	31.0	30.0	36.4	20.1	32.9	10.2	30.0	36.3
18.3	25.6	31.8	29.4	36.8	21.2	32.3	10.5	29.5	37.5
18.2	25.7	31.6	31.0	35.5	20.6	33.3	10.8	27.5	37.3
18.2	25.8	31.4	30.5	36.2	19.8	33.2	10.6	27.3	38.5
18.3	25.7	30.5	30.6	37.0	19.4	32.1	10.4	25.8	37.4
19.0	24.8	30.9	27.7	35.9	20.0	30.5	9.8	28.8	36.6
18.1	25.0	30.6	26.9	37.6	19.5	31.8	10.1	28.6	36.4
17.9	26.5	30.4	26.8	38.2	19.7	31.5	10.2	29.4	36.7
19.0	26.3	29.5	27.0	39.1	19.3	30.5	10.1	28.5	36.6
19.2	26.5	31.4	27.0	37.8	18.1	31.7	9.7	27.9	35.9
18.1	26.2	31.9	29.2	37.4	18.6	31.0	10.1	27.3	36.4
19.0	26.5	31.2	28.6	36.5	18.9	32.1	9.5	27.5	35.4
19.6	26.4	33.7	29.9	37.5	19.4	31.4	9.2	28.8	34.1
18.0	26.9	34.7	30.5	37.6	19.7	32.2	9.5	29.0	34.3
17.8	26.6	34.2	30.3	36.2	19.4	33.2	10.1	28.0	34.7
18.1	27.5	34.7	30.3	36.8	19.1	33.1	10.5	27.0	35.0
18.2	27.0	34.4	29.8	38.2	19.3	32.2	10.2	27.1	34.0
17.4	27.8	34.6	29.7	37.2	19.0	33.6	11.0	28.8	35.6
18.4	27.9	35.2	29.1	37.4	19.7	35.3	11.1	29.3	35.4
18.6	28.3	35.1	27.7	36.8	19.5	35.3	10.7	29.0	35.6
18.6	27.4	35.8	27.9	38.3	19.4	34.9	9.5	28.7	35.6
18.7	26.6	36.5	27.8	37.5	19.9	35.0	9.3	28.7	36.8
19.9	26.0	36.1	28.3	37.4	19.5	33.9	8.8	30.4	37.3
19.3	25.8	34.2	27.8	37.8	19.1	33.0	8.3	29.7	37.7
18.8	25.1	35.6	27.2	37.8	18.6	33.2	8.3	28.8	38.1
18.5	24.9	34.9	28.3	37.0	18.6	33.4	9.0	28.2	37.2
18.8	24.9	34.2	28.6	36.8	19.1	32.9	8.8	27.7	36.8
18.9	25.2	35.0	28.4	36.3	20.4	32.1	8.4	28.2	36.7
19.6	25.2	35.1	31.1	37.2	20.2	32.3	8.4	29.3	37.3
19.0	25.2	34.7	36.5	36.8	19.6	33.5	8.6	29.0	38.2
18.7	26.2	35.6	36.3	35.6	18.7	33.1	9.3	29.0	37.0
18.6	25.7	35.8	36.0	37.2	18.7	33.5	8.9	28.7	35.5
18.5	25.5	34.5	34.7	38.4	17.7	33.6	9.1	28.2	35.9
18.7	24.3	34.8	34.0	39.5	18.6	33.1	9.1	27.6	36.5
18.9	24.8	35.4	35.0	38.5	18.5	34.6	9.6	28.7	37.3
18.7	24.9	34.9	34.0	37.9	17.8	34.2	9.5	28.5	35.6
19.0	23.9	34.2	34.0	37.1	17.1	32.8	9.7	29.8	35.7
18.7	25.9	34.1	37.0	36.7	17.1	33.8	9.1	28.9	36.5
19.6	26.7	32.6	37.0	36.1	18.3	34.4	8.8	28.2	36.3
19.0	27.2	31.3	37.3	36.7	17.1	34.0	8.6	27.9	35.9
19.2	27.0	31.3	35.9	37.0	17.2	34.2	9.0	28.9	36.0
19.0	27.4	31.7	36.9	36.6	18.4	31.7	8.9	28.5	36.3
19.2	26.7	32.5	35.7	35.4	18.0	32.1	9.3	30.2	36.0
19.3	26.9	33.6	35.6	36.8	18.1	30.2	10.1	30.3	36.5
19.9	27.4	33.8	36.0	38.0	19.1	29.6	9.4	30.0	36.3
19.5	26.8	35.8	37.0	37.0	19.2	31.3	10.1	30.1	37.8
19.9	26.2	34.1	36.9	36.5	19.3	31.9	9.6	29.3	36.9
19.6	27.7	33.8	36.3	37.0	19.1	33.0	9.9	28.0	35.8
19.2	26.9	34.4	37.0	39.4	18.9	32.8	9.1	28.2	37.0
19.1	26.6	36.5	36.9	36.4	18.9	32.2	9.5	28.2	37.4
18.0	26.2	35.7	37.3	35.5	17.7	31.7	8.8	27.0	37.4
18.1	27.4	36.4	36.5	36.4	17.7	32.2	9.1	29.2	37.1
18.1	27.0	36.4	36.1	37.5	18.2	32.7	9.3	29.9	38.7
18.2	26.5	35.6	35.8	37.3	18.2	33.5	9.2	28.4	36.5
17.3	26.5	37.2	35.1	38.5	18.9	34.4	9.5	28.8	36.2
19.1	26.0	36.2	34.7	37.9	20.6	35.7	10.0	28.9	36.1
18.7	26.3	35.3	34.8	37.6	20.7	35.0	10.5	28.5	36.0
18.8	27.5	36.6	36.4	37.0	19.9	34.9	10.0	27.6	34.4
18.7	28.9	37.4	36.1	37.4	20.1	33.7	10.3	27.7	34.0
18.7	28.5	37.5	35.5	38.9	19.3	32.7	9.4	26.8	36.1
18.2	28.2	36.9	34.8	38.1	18.4	31.2	9.7	26.4	36.1
18.5	27.4	37.1	34.2	38.1	18.7	31.0	9.5	26.5	35.2
19.3	27.2	36.1	34.7	37.7	19.3	30.6	9.9	26.3	34.6
17.9	26.4	35.7	37.4	37.1	19.9	31.0	9.7	27.5	34.1
17.6	26.2	36.8	37.4	37.2	19.8	31.6	11.0	28.2	35.1
18.3	26.5	37.0	36.0	38.4	20.3	30.7	10.8	28.7	36.4
19.4	26.4	37.2	35.5	37.3	20.9	33.0	10.6	28.2	39.0
19.3	26.7	35.7	34.7	38.9	19.8	33.7	9.7	28.5	38.2
19.6	27.1	34.8	34.7	38.7	20.3	33.7	9.8	29.1	36.6
18.7	26.1	36.9	34.0	39.2	20.3	32.5	9.3	28.2	36.1
18.9	25.5	38.0	35.0	37.1	20.0	32.8	9.0	28.3	36.9
18.1	25.0	36.5	34.9	36.9	20.2	32.7	8.8	27.0	35.7
16.9	24.5	37.1	34.9	33.8	19.6	31.9	9.6	27.0	36.3
16.8	25.2	36.1	34.5	34.1	19.9	31.2	9.2	27.7	36.4
19.8	25.5	35.2	35.4	33.5	20.4	30.4	9.0	29.1	34.9
18.5	25.9	35.0	35.6	33.8	19.1	30.3	9.2	30.3	36.1
19.0	25.8	35.3	34.0	34.9	19.8	29.7	9.6	30.6	37.8
18.4	26.8	38.6	33.8	36.5	20.6	29.4	9.2	30.6	37.9
19.0	26.5	38.2	33.5	36.3	20.4	29.0	8.9	29.6	37.8
17.9	26.2	36.8	34.6	35.8	20.6	32.5	8.9	28.8	37.4
18.2	27.1	37.1	35.6	36.2	20.7	32.5	9.8	27.5	36.7
17.8	27.2	38.1	36.8	35.1	20.7	32.1	10.1	27.7	35.0
17.5	26.3	37.2	36.9	34.4	21.1	32.9	9.4	27.4	34.8
17.2	24.9	37.1	36.9	37.8	20.5	32.2	10.5	28.8	36.0
18.4	24.8	36.9	36.3	37.3	20.7	34.9	10.4	29.2	36.1
17.5	23.7	37.3	37.4	35.6	21.7	35.2	11.1	29.2	35.4
18.8	24.2	36.8	34.6	35.6	20.6	34.2	11.3	29.3	35.8
19.6	24.3	35.7	35.4	36.0	20.0	33.2	11.0	30.1	35.5
19.7	25.1	37.1	34.6	35.9	22.2	32.5	11.4	29.3	34.3
19.6	26.1	38.1	36.4	36.3	22.7	32.8	10.3	29.1	36.1
19.2	26.5	36.1	36.4	36.8	22.5	31.9	10.2	29.4	36.5
18.4	26.2	35.7	37.5	37.5	21.5	30.8	9.7	28.8	35.5
18.7	26.5	35.0	38.6	37.0	20.5	32.5	9.7	28.0	35.4
18.7	27.5	34.6	37.0	37.4	19.1	32.6	8.8	27.7	36.7
19.1	26.5	33.4	37.9	38.0	18.9	32.9	10.1	27.8	36.9
18.6	26.7	34.8	37.4	37.9	18.7	33.5	10.5	27.7	36.8
18.2	25.2	34.5	37.0	36.7	18.6	33.2	10.0	28.5	35.4
18.2	24.3	34.8	36.2	38.9	19.2	33.3	9.5	29.5	35.3
18.1	24.1	35.0	35.4	37.5	19.5	31.9	10.2	29.4	34.2
17.0	25.4	35.6	36.6	36.8	20.8	32.3	10.2	29.5	36.3
17.1	25.0	35.5	35.5	35.4	20.3	33.8	9.1	28.3	36.7
17.5	24.5	35.5	34.6	35.4	22.8	33.0	9.2	28.1	36.8
17.0	25.4	36.1	34.1	35.0	22.3	33.3	9.8	28.0	36.7
18.0	24.9	35.6	35.5	35.5	22.3	33.6	9.2	27.1	35.8
18.2	25.3	34.5	34.5	37.2	20.8	34.0	9.1	28.0	37.2
18.1	26.0	34.0	37.1	37.1	19.8	31.9	9.1	28.2	35.4
18.8	25.7	35.4	36.7	36.4	21.5	32.1	9.3	27.6	34.9
18.7	25.7	35.0	35.3	37.1	21.4	32.7	9.3	26.4	35.1
17.4	25.2	35.4	36.0	37.4	21.3	33.0	8.7	26.9	37.7
17.0	24.9	36.8	36.2	37.6	21.4	33.9	8.3	27.2	36.7
17.7	25.9	35.7	35.5	37.6	21.2	34.3	8.9	27.2	38.3
17.7	25.6	35.0	35.6	36.3	20.6	32.6	8.7	27.4	39.1
18.3	25.1	35.9	35.7	36.2	20.1	32.3	8.8	27.9	39.1
18.0	24.5	36.5	35.6	35.7	20.2	33.3	9.4	27.4	38.0
18.6	24.8	36.5	35.6	37.2	19.5	33.6	10.4	27.5	38.4
17.8	26.4	36.5	35.8	36.6	20.2	33.4	9.9	27.8	37.8
17.6	26.9	35.9	35.3	35.1	19.9	35.6	9.9	27.1	36.7
17.3	25.7	37.1	35.1	35.1	20.8	36.2	9.3	26.7	36.7
17.3	26.3	37.6	34.8	34.6	21.3	35.5	9.2	27.5	36.4
17.3	26.7	36.9	36.1	38.3	20.9	36.9	9.0	26.7	36.7
18.1	27.2	36.5	37.0	38.3	20.9	36.9	8.9	26.3	36.9
17.7	26.5	34.7	36.5	38.4	20.3	36.6	8.9	27.4	36.3
17.3	25.6	34.2	36.8	37.9	20.3	35.4	9.3	27.5	36.5
17.4	26.3	34.3	36.8	38.1	20.5	36.6	9.3	25.9	36.1
18.7	25.4	37.1	35.2	37.7	20.9	35.6	10.0	25.8	36.0
19.4	25.5	36.5	34.5	36.8	20.5	36.3	10.0	25.7	35.4
19.5	25.7	36.8	34.7	35.1	21.7	35.5	9.6	27.7	35.4
19.7	25.0	36.4	34.2	35.3	21.6	34.5	9.5	26.7	35.5
19.7	26.9	37.1	33.2	35.4	20.8	34.5	9.4	26.8	36.0
18.8	26.6	37.0	33.9	36.2	20.7	33.2	8.4	26.3	35.7
18.9	27.1	37.7	34.3	37.9	20.8	31.7	8.3	25.1	37.3
18.7	26.9	37.5	34.0	38.8	21.4	34.4	8.1	24.8	37.8
18.7	26.9	37.1	33.6	39.2	21.0	34.3	8.3	26.5	37.6
19.3	27.1	37.0	37.4	40.4	20.0	32.9	7.7	27.8	37.5
18.2	26.5	37.7	37.9	40.1	20.0	32.3	9.5	29.0	36.9
17.2	25.4	37.5	38.1	40.3	19.7	33.2	9.2	29.3	37.2
16.7	25.9	36.7	38.2	39.1	20.4	33.3	9.8	30.1	36.9
17.9	25.0	36.6	36.9	38.9	19.6	35.6	10.1	29.9	37.2
17.1	25.2	35.0	36.1	38.9	20.2	34.4	9.5	29.1	37.3
17.8	25.6	34.0	35.6	38.6	20.6	34.5	8.9	28.9	37.0
18.4	24.8	32.8	35.5	38.6	19.8	35.1	8.8	28.8	36.6
18.2	23.3	36.3	35.1	38.9	20.0	33.6	8.3	27.6	36.2
17.5	22.4	35.7	35.2	38.6	20.2	32.6	8.6	27.3	36.2
17.8	25.5	35.8	35.0	39.2	19.5	35.3	9.2	27.5	35.2
17.7	25.8	33.1	35.3	38.5	18.5	33.9	8.7	28.5	34.4
18.3	25.9	33.2	34.3	38.4	20.5	33.8	8.8	27.5	35.1
18.7	25.3	34.2	34.2	37.5	19.4	34.5	10.1	27.2	34.6
19.1	25.1	33.9	33.9	37.6	18.5	35.3	10.4	27.7	34.3
18.8	24.7	35.0	33.9	36.1	20.1	34.1	10.4	28.2	35.1
19.1	27.0	35.7	33.6	37.0	21.3	34.7	11.0	28.7	36.5
19.0	25.7	35.0	33.7	37.0	21.2	36.2	11.0	28.8	36.4
19.0	26.2	34.0	35.3	38.0	21.8	36.2	10.2	28.7	36.3
19.1	26.0	33.6	36.0	36.3	21.9	37.1	10.5	29.3	36.4
18.3	26.1	32.9	37.0	37.6	21.5	36.0	9.5	30.1	36.6
18.1	25.7	32.0	36.8	37.2	21.8	36.2	9.9	30.0	36.3
18.1	25.9	35.3	37.6	37.2	21.4	36.5	9.5	30.0	36.2
17.7	25.1	34.2	37.4	38.9	20.9	34.5	9.1	31.5	37.4
17.7	25.5	33.9	37.1	39.1	22.0	34.8	8.5	30.7	38.0
17.6	25.1	33.8	36.6	37.1	21.5	34.1	9.4	28.0	36.3
17.5	24.5	34.8	35.9	37.9	20.2	33.2	8.7	28.0	36.3
17.5	25.0	34.7	35.6	36.4	20.0	33.2	9.1	28.9	36.3
17.9	24.8	34.4	34.2	34.9	19.7	33.5	8.8	28.1	36.9
18.1	25.1	34.7	32.7	34.0	19.2	32.9	9.0	28.7	37.0
17.9	25.1	37.9	35.6	35.5	20.9	34.3	8.4	29.8	36.6
18.1	25.6	37.4	35.7	35.2	21.1	34.0	8.9	29.5	37.3
19.1	26.3	36.8	35.2	35.6	21.3	34.9	8.9	27.9	38.1
18.0	26.1	35.3	34.3	38.7	21.4	35.1	9.3	26.8	37.6
18.2	25.8	35.7	34.3	39.5	21.2	34.9	9.5	27.1	37.7
18.5	25.1	36.4	32.9	38.6	20.2	34.2	9.6	27.0	36.7
18.5	25.6	36.8	32.8	39.3	20.1	32.9	9.7	27.3	35.9
17.6	26.1	37.1	35.6	38.8	19.4	33.4	9.7	27.6	36.2
18.7	25.7	35.0	34.8	37.0	19.6	34.0	9.4	29.0	36.1
18.3	25.6	34.5	33.7	37.0	20.2	34.6	9.2	28.8	37.1
18.2	26.8	33.9	33.3	37.1	20.1	36.0	9.1	28.4	37.3
18.2	26.6	34.5	33.2	36.0	19.2	37.2	8.8	27.7	35.9
17.9	26.0	34.1	33.3	36.8	20.9	36.8	8.7	28.4	35.6
17.4	26.2	36.6	34.3	37.2	21.1	36.2	8.6	27.5	35.6
18.3	26.5	37.0	36.1	36.8	21.0	35.3	8.5	27.5	35.9
18.3	25.1	37.7	36.7	35.9	20.8	33.2	9.2	27.9	36.6
18.7	24.2	37.3	36.8	36.5	21.3	34.8	9.3	29.0	35.1
19.2	24.9	37.4	36.0	35.6	21.0	34.5	9.4	27.8	35.6
20.3	25.1	37.2	35.5	35.4	21.6	35.0	9.7	28.2	36.7
19.2	24.3	37.3	34.3	36.8	20.8	33.3	9.8	27.3	36.1
18.9	25.9	36.4	34.2	36.3	21.1	32.8	9.3	27.1	34.4
18.5	26.7	36.6	33.6	36.5	21.0	35.1	9.2	25.5	35.4
18.2	26.0	36.8	35.3	38.1	21.2	35.1	9.1	26.8	35.7
16.8	25.6	37.1	34.2	40.3	21.1	35.1	8.7	27.8	34.9
16.8	26.6	37.3	33.4	40.5	21.5	36.6	8.8	27.6	36.1
16.6	27.4	37.1	32.8	39.5	21.9	36.0	8.9	27.4	36.0
17.0	26.1	37.4	34.0	38.4	22.8	35.4	9.6	27.2	35.9
18.0	25.1	37.2	35.2	36.4	22.3	33.6	9.4	25.9	35.4
18.1	25.0	37.4	36.9	35.2	22.3	32.3	9.5	26.8	36.9
18.0	27.0	37.0	37.0	36.5	20.8	33.4	8.9	28.0	37.0
20.7	26.7	38.4	36.9	37.0	21.2	34.2	8.4	28.9	36.3
20.6	27.1	38.0	35.9	36.5	20.3	33.5	8.7	30.0	35.5
19.6	25.2	36.4	35.2	38.2	21.0	35.8	8.3	30.4	35.0
20.2	24.9	36.1	34.8	36.9	22.1	35.5	8.6	29.8	36.9
19.6	26.7	36.0	35.6	37.0	22.8	36.0	8.7	28.4	37.5
19.1	25.1	36.1	37.4	37.5	22.3	37.1	9.1	28.2	37.6
19.0	24.4	35.0	36.9	36.2	22.6	37.2	8.9	28.4	37.5
19.2	25.5	37.8	36.5	37.2	21.8	36.6	8.8	28.7	36.8
18.5	25.1	36.3	37.4	36.2	20.2	36.9	8.7	28.5	36.8
18.0	24.1	37.1	35.2	37.3	20.2	36.8	9.5	30.2	35.5
18.2	24.5	36.7	34.0	37.6	20.0	37.6	9.3	30.0	33.2
18.7	24.2	35.3	36.7	37.5	20.1	36.5	9.4	30.2	33.5
18.9	26.8	35.8	37.4	37.2	20.2	35.8	10.2	28.7	32.3
18.1	26.5	36.0	38.8	36.9	21.2	36.5	10.2	28.1	31.7
18.0	25.6	36.2	38.4	36.3	20.5	35.8	9.9	26.3	31.8
17.8	25.8	36.8	37.7	37.2	19.7	34.1	9.3	26.1	33.9
17.1	24.8	35.9	37.7	37.0	20.2	34.3	8.4	26.5	34.1
16.9	26.9	34.9	36.8	37.2	19.9	34.9	8.3	27.8	33.4
16.7	26.3	34.7	35.9	36.8	20.2	35.1	8.3	27.6	33.2
16.9	24.9	34.4	34.4	36.0	20.9	34.4	7.9	28.2	32.3
17.1	25.4	36.5	34.7	36.1	20.0	36.9	8.6	28.9	31.9
16.7	26.4	35.5	35.1	36.6	20.7	35.7	8.7	28.5	31.5
16.9	25.5	36.7	34.9	36.6	20.4	35.6	8.4	29.2	32.2
17.2	25.1	35.7	36.1	36.4	20.3	35.4	8.4	29.6	31.2
16.6	25.7	36.0	34.3	35.5	20.4	34.2	9.0	30.4	30.3
16.5	25.2	34.4	33.9	34.4	25.6	33.4	9.2	30.1	31.0
16.0	24.5	35.9	33.9	35.0	25.1	33.6	9.9	29.9	31.4
17.8	24.8	36.1	33.9	33.9	25.8	33.9	10.1	28.9	32.2
18.4	24.8	37.1	33.5	33.7	25.1	33.8	10.1	29.0	34.0
19.1	24.9	37.7	34.1	36.2	25.0	35.7	10.0	29.6	35.6
19.1	26.0	38.6	36.4	36.2	24.1	35.4	9.9	29.1	34.2
18.4	26.1	37.9	36.3	36.9	24.0	35.4	9.8	29.5	33.3
18.4	26.7	37.2	36.6	37.0	24.9	34.9	9.7	29.2	32.3
18.8	26.5	37.0	37.7	37.6	24.5	33.5	9.7	29.6	31.9
18.1	26.9	37.0	38.1	36.3	22.6	35.4	8.8	28.8	32.0
19.5	26.2	36.2	36.7	35.7	22.3	35.6	8.5	28.6	34.4
19.0	26.0	35.4	35.6	35.4	21.9	35.4	8.7	28.9	34.3
19.5	25.4	36.5	34.3	35.3	22.5	34.9	8.5	29.0	34.4
18.8	24.6	36.0	35.9	34.9	23.4	33.8	8.4	28.7	33.6
19.0	23.9	35.6	36.4	36.2	25.5	34.0	8.2	28.8	34.0
19.6	24.1	36.3	37.7	36.5	28.0	35.1	8.2	27.7	35.1
18.8	24.8	35.7	37.1	37.0	27.0	35.2	7.9	28.2	35.8
18.7	24.8	35.5	36.4	36.3	25.9	34.3	8.4	29.4	35.5
19.4	24.4	35.2	36.5	36.5	26.1	33.3	9.6	29.7	35.3
18.9	24.7	35.2	35.8	37.0	25.1	34.4	9.0	30.1	34.7
17.2	24.1	35.1	35.3	36.8	25.5	33.0	8.7	29.7	35.1
17.2	23.4	37.9	36.0	35.9	26.5	32.3	8.6	27.0	35.4
16.6	24.5	38.7	35.5	35.9	27.5	33.6	8.3	27.1	33.8
19.2	23.6	37.2	36.6	35.4	28.2	33.5	7.9	27.8	33.5
19.2	24.4	36.6	36.9	33.4	29.2	34.5	9.0	28.4	32.9
19.3	24.3	37.4	36.4	34.9	28.6	34.8	8.3	29.7	32.9
18.2	24.1	36.6	36.4	35.1	28.8	34.5	8.2	29.0	32.4
18.0	24.2	35.9	37.6	35.4	28.0	35.2	8.2	29.3	35.1
18.2	24.5	37.8	36.8	35.3	26.5	34.8	8.1	29.7	36.9
18.2	25.9	37.2	38.9	36.5	26.2	36.6	8.2	29.6	37.8
19.1	25.5	38.2	38.1	36.0	27.5	34.6	8.6	29.0	37.4
19.8	24.8	37.8	37.5	35.8	28.6	34.0	8.7	29.2	37.5
19.0	25.8	36.9	36.0	35.9	27.6	33.6	9.4	28.5	38.1
19.4	25.1	36.3	36.4	34.8	28.0	34.8	9.1	28.3	36.9
18.8	25.0	36.3	35.0	37.2	27.6	33.6	9.2	27.4	35.4
18.1	25.4	35.1	34.6	37.8	27.2	32.8	9.7	27.4	36.5
19.7	25.9	35.8	33.6	39.0	26.0	33.2	9.9	26.7	35.2
19.3	25.5	36.1	33.1	37.8	26.2	33.1	9.7	26.5	36.1
19.3	26.4	37.2	34.9	36.8	24.7	33.3	9.4	28.2	35.3
18.5	26.3	36.3	34.7	37.2	25.2	32.7	9.5	29.4	34.9
18.7	26.2	35.9	36.3	36.6	25.1	33.2	9.3	29.3	34.8
18.6	26.6	36.7	34.3	36.0	25.9	33.7	9.6	29.2	35.6
18.6	26.0	36.3	35.1	37.5	25.2	34.2	9.4	29.3	36.1
19.3	26.9	35.5	35.5	36.5	27.8	34.7	9.3	28.2	37.3
19.4	26.2	37.3	34.8	35.2	27.5	35.3	9.1	26.4	37.6
19.2	26.9	37.4	34.3	35.8	26.2	34.8	8.7	26.1	37.4
19.3	26.2	36.0	35.4	37.1	26.7	34.1	8.2	25.8	37.1
19.3	27.6	36.5	36.9	37.3	26.8	35.0	8.4	25.2	36.4
18.9	28.0	36.5	35.4	37.8	24.6	34.3	9.3	26.1	35.7
19.0	27.3	35.4	33.6	38.2	25.0	33.7	9.1	27.2	36.6
18.9	27.9	36.4	32.8	36.4	24.7	33.7	8.7	27.8	37.1
19.3	27.1	36.2	33.9	35.3	24.8	33.3	8.9	26.6	36.2
18.9	26.7	36.0	32.5	35.7	24.4	36.9	9.3	27.1	37.5
19.1	25.2	36.1	34.8	36.4	24.4	35.9	10.3	26.3	38.5
18.4	25.5	36.6	35.3	37.5	24.5	35.1	10.6	26.2	38.2
19.4	25.3	36.4	35.3	39.2	23.8	33.4	10.7	25.8	38.6
18.6	26.0	37.5	34.7	39.6	25.6	32.9	10.1	27.2	38.5
18.8	26.2	37.8	34.8	39.1	25.6	31.5	9.4	27.6	37.9
18.8	27.0	37.7	33.9	38.5	26.0	31.0	8.3	28.7	38.6
18.5	27.3	37.0	32.7	37.4	26.1	33.5	8.2	29.1	38.5
18.2	27.7	36.3	33.1	36.5	26.0	32.6	8.5	29.0	38.3
18.3	26.5	35.2	32.9	37.4	24.3	35.1	8.6	29.1	38.0
24.7	26.4	37.7	32.9	37.4	23.3	34.0	9.4	29.0	36.0
24.3	25.8	39.0	33.5	37.0	24.4	34.9	10.3	28.5	35.9
27.0	26.3	38.7	34.1	36.2	24.8	33.8	10.5	27.6	35.8
25.9	25.1	38.7	33.1	36.8	24.8	34.5	9.9	28.2	36.9
26.8	26.4	38.1	32.0	35.7	24.0	34.5	10.0	28.8	37.9
25.7	27.0	36.9	31.9	37.0	24.0	34.5	9.8	28.9	37.5
25.5	26.1	35.7	30.9	35.9	27.2	34.3	9.1	28.8	37.4
25.2	26.3	34.9	30.5	36.4	26.0	32.8	9.2	29.4	37.0
25.7	27.1	36.3	30.6	36.2	25.6	32.4	9.6	29.1	35.8
26.1	26.2	35.6	31.4	36.9	25.3	35.0	10.0	28.3	35.7
27.3	24.9	36.4	31.3	37.8	23.4	33.7	9.9	28.7	36.4
26.2	26.4	35.4	30.2	38.0	24.1	34.8	9.7	28.2	35.6
26.8	25.8	35.9	31.4	36.5	25.2	34.3	9.3	28.8	35.7
27.3	25.8	37.6	31.5	36.6	25.9	33.8	8.6	29.1	36.4
26.0	25.7	37.0	34.3	37.0	25.4	34.2	8.8	28.3	35.4
25.1	25.5	36.4	35.3	36.9	25.7	35.3	9.1	27.3	33.8
25.5	26.1	37.8	37.2	36.0	26.1	35.3	9.4	33.3	35.8
24.9	25.8	38.7	37.6	36.9	25.6	35.7	9.3	32.0	34.7
24.5	26.4	39.3	36.9	36.4	25.7	35.7	9.5	35.8	35.2
24.2	26.9	38.6	38.3	38.0	27.4	34.7	9.8	38.1	37.8
24.0	26.3	39.6	38.5	37.4	27.7	33.9	9.4	38.3	36.5
23.8	25.2	37.8	37.3	36.5	27.8	34.2	8.8	38.1	35.8
24.8	24.8	37.2	37.2	37.5	27.6	34.3	8.9	37.3	34.8
26.1	24.5	36.8	39.0	38.6	26.5	34.4	9.4	36.4	34.2
25.3	24.6	37.7	37.2	38.9	24.8	34.5	9.1	37.0	33.6
25.3	24.8	36.6	35.6	39.2	25.7	36.7	8.7	37.6	36.0
25.3	25.5	36.1	36.3	38.8	25.3	37.0	9.1	38.4	38.1
24.7	26.4	35.6	35.5	37.7	25.9	36.4	8.5	36.9	38.5
24.1	26.0	36.7	35.6	36.6	26.8	37.2	8.4	36.6	38.2
24.2	26.2	36.6	35.8	37.1	25.7	35.3	8.3	37.3	36.4
24.0	26.6	37.5	36.5	37.6	27.6	35.5	9.2	39.0	37.2
24.4	26.4	38.3	36.0	37.4	26.5	35.1	8.5	37.7	36.6
24.2	26.0	38.4	35.4	36.7	26.7	34.4	9.1	37.1	38.9
24.6	26.0	37.0	35.8	37.8	26.1	32.9	9.7	36.6	40.2
24.1	26.3	37.1	37.0	37.1	24.4	33.2	9.6	37.1	39.7
24.2	26.2	37.1	38.0	35.6	25.3	33.3	9.3	38.3	38.7
23.7	25.1	36.2	37.2	35.1	26.0	32.5	9.7	38.9	36.8
24.8	25.4	36.7	35.9	35.2	25.1	32.1	9.8	39.0	35.9
24.0	25.2	37.2	36.2	35.3	25.5	33.2	9.8	38.4	36.2
24.8	26.8	36.7	36.2	34.4	26.4	34.3	9.7	38.4	35.3
23.0	26.9	35.0	34.6	36.1	25.5	32.5	9.7	37.9	35.9
24.4	27.0	35.5	34.7	36.2	26.1	32.2	9.7	37.8	36.4
24.8	26.5	35.5	35.0	36.5	26.3	32.9	9.3	36.7	37.3
24.6	26.5	35.9	34.3	36.8	25.8	33.2	9.1	36.5	36.6
23.9	26.6	36.6	33.4	37.1	26.5	33.9	9.1	37.2	36.5
23.0	25.6	36.2	33.9	38.4	26.4	33.8	9.3	37.0	35.9
22.5	25.8	37.4	36.5	38.7	25.6	34.4	9.3	37.5	35.0
22.4	25.2	37.2	38.1	38.9	24.8	32.5	9.0	36.9	34.7
22.4	24.2	38.1	38.7	39.1	24.0	32.0	9.0	37.6	34.9
23.4	27.1	36.3	38.0	37.9	25.1	32.2	8.8	36.5	35.9
23.4	26.3	35.7	38.7	36.6	25.0	32.4	8.1	37.0	36.0
24.6	26.3	35.5	36.6	37.6	26.4	31.4	8.7	36.5	36.9
24.2	25.4	39.3	36.4	37.6	25.9	32.4	8.7	35.9	35.0
22.9	25.3	38.7	36.0	38.1	26.1	32.3	8.1	35.8	39.4
22.7	23.8	37.6	35.6	38.0	25.3	32.3	8.3	36.6	39.0
23.4	24.1	38.1	35.1	37.2	25.8	33.3	8.5	37.2	39.7
23.7	24.5	37.0	35.8	36.4	25.4	35.9	8.6	37.5	38.3
23.3	26.1	36.0	36.3	35.2	26.0	35.1	8.6	36.2	37.3
22.3	26.0	34.5	35.2	35.6	26.0	34.4	9.2	35.4	37.4
25.1	26.2	37.6	34.6	38.0	25.8	38.7	8.2	38.2	37.9
24.8	27.1	36.9	35.9	37.8	25.1	38.3	8.8	37.9	37.8
26.0	25.8	38.1	35.7	37.4	26.2	39.0	9.1	37.2	38.5
26.4	24.6	38.8	34.8	40.5	25.6	37.9	9.4	37.1	37.7
25.6	24.4	37.7	35.8	40.8	24.9	37.0	9.1	36.7	35.8
25.8	24.7	37.1	35.0	39.6	25.3	37.0	9.7	36.8	34.9
26.2	24.0	37.1	34.8	37.6	26.0	36.3	9.4	37.7	34.3
27.1	25.7	36.5	35.4	36.5	25.8	35.4	9.8	37.7	33.5
27.6	25.8	36.6	36.0	33.8	25.8	35.8	10.4	38.2	33.8
26.5	25.7	35.9	37.3	37.4	25.7	37.2	10.2	38.6	38.3
25.5	25.4	35.9	38.4	37.0	25.4	35.2	10.3	38.5	36.8
24.8	24.1	35.7	38.0	37.1	24.7	35.4	9.6	36.4	38.0
23.3	24.2	36.5	35.6	37.5	24.9	34.4	8.6	36.9	37.7
23.2	26.5	35.5	35.7	38.8	25.9	34.5	9.0	37.0	36.6
25.2	25.5	37.1	35.8	38.9	25.7	35.7	8.7	37.0	35.3
25.6	26.8	37.4	35.4	39.3	25.4	36.0	8.0	37.6	35.4
25.6	27.0	37.0	35.4	38.1	25.6	35.3	8.8	38.5	34.4
25.4	26.8	36.7	35.6	38.2	24.0	36.7	9.3	37.6	34.7
25.0	26.4	37.7	35.2	36.7	23.4	34.5	9.8	36.8	34.9
24.9	26.7	37.7	37.5	34.8	22.5	36.2	9.4	40.5	35.3
26.5	24.7	37.4	37.4	33.3	22.9	36.5	9.5	39.1	34.8
25.7	24.9	37.3	37.8	34.0	22.4	35.3	9.1	39.2	37.4
25.2	25.2	36.7	37.8	34.2	22.7	36.7	9.2	39.2	38.2
25.4	25.3	36.3	37.5	36.8	22.8	37.8	9.0	37.7	37.5
25.1	24.9	36.9	36.8	37.2	23.2	35.4	9.0	37.9	36.9
25.8	24.3	37.3	35.1	38.5	24.0	36.6	8.5	37.8	37.4
26.5	25.1	37.8	37.4	38.3	23.6	36.3	8.4	36.7	37.0
27.0	26.2	38.6	37.3	38.3	23.9	36.2	8.3	37.4	36.3
25.8	28.4	37.8	37.8	37.0	23.1	35.2	7.8	36.5	36.5
24.9	27.3	37.6	36.8	36.8	26.4	35.1	8.0	35.4	37.2
25.3	27.2	37.1	37.9	37.3	26.6	34.9	7.9	35.9	36.5
25.1	26.7	36.0	37.2	37.6	26.9	35.3	9.5	36.9	38.3
24.9	27.6	36.1	37.7	37.2	28.1	34.3	9.5	38.7	38.3
23.7	27.1	35.5	36.3	34.9	26.9	35.6	10.0	39.3	38.6
23.9	27.0	34.8	36.6	36.0	27.4	35.4	10.3	38.9	38.9
24.0	26.7	35.3	35.7	35.3	27.4	35.4	10.5	39.2	39.7
24.1	26.9	35.0	35.7	34.3	27.2	34.9	10.6	39.5	37.8
23.9	26.8	33.6	36.1	35.1	26.4	35.3	11.0	37.7	37.9
25.6	26.0	34.1	35.3	36.5	26.8	36.2	11.0	37.2	38.5
25.3	27.1	35.5	36.0	35.3	26.2	36.4	10.6	37.7	38.3
25.4	27.2	35.8	36.0	35.0	25.9	35.9	11.1	38.1	37.8
26.3	26.2	36.6	35.4	34.9	25.9	35.2	10.2	38.4	38.2
25.9	26.3	37.0	36.3	36.3	25.0	35.8	9.3	38.9	37.5
25.1	26.4	37.5	37.3	34.9	25.4	36.7	9.7	40.2	36.9
24.7	26.3	36.4	37.1	35.4	27.2	35.3	10.3	39.4	37.3
24.2	26.1	36.1	36.8	34.7	27.2	37.1	9.9	39.6	37.4
23.5	26.6	35.9	38.0	34.3	26.2	37.4	12.7	38.6	38.0
24.4	25.8	36.4	37.7	34.3	27.3	37.2	13.0	38.8	37.7
24.7	27.6	36.1	37.1	36.5	27.5	35.3	13.6	38.4	37.0
24.3	29.9	36.7	36.4	37.8	26.4	36.8	13.5	38.9	37.1
23.8	30.1	36.0	36.8	38.0	26.1	37.4	12.6	38.9	38.2
23.7	30.2	35.1	35.8	36.2	26.8	37.0	12.2	39.7	37.4
23.2	29.8	35.8	34.8	37.2	26.7	37.0	11.2	40.3	37.6
22.4	27.8	35.5	34.3	37.6	26.8	37.2	10.8	38.4	38.2
24.6	26.2	34.7	34.6	37.1	24.9	36.3	10.1	38.0	36.1
24.0	28.7	35.4	35.0	37.6	25.6	35.4	16.4	36.8	34.9
23.9	29.5	36.4	36.1	38.3	25.9	35.2	15.8	35.5	35.4
25.0	29.2	37.3	35.7	36.6	25.8	35.8	15.3	36.6	34.4
24.3	28.3	36.9	37.2	37.1	27.0	36.0	24.0	37.1	33.3
23.5	27.7	36.0	37.6	36.2	27.9	36.7	23.6	37.5	33.8
23.3	26.4	35.5	37.1	34.3	27.2	36.6	23.8	36.0	34.5
23.3	25.6	37.1	37.2	34.5	26.6	35.5	23.2	35.5	34.1
22.8	24.9	37.2	37.2	35.0	26.6	37.2	22.8	35.7	35.4
22.6	25.8	36.5	36.4	36.5	25.5	36.3	23.0	35.0	37.1
22.9	24.2	36.4	35.9	35.3	27.1	37.2	23.8	35.7	37.9
22.9	26.0	35.5	35.1	35.9	26.5	35.9	24.3	35.9	37.9
23.6	26.8	35.8	35.7	36.5	26.0	35.5	24.9	35.7	37.1
23.7	26.2	36.6	35.8	35.6	26.5	34.6	26.0	36.3	36.7
25.7	25.8	38.1	35.1	36.0	26.7	35.0	24.9	37.3	37.3
25.4	25.8	37.9	35.3	37.2	26.1	35.2	24.4	39.2	36.3
24.9	25.5	35.9	34.1	37.3	28.0	35.4	24.7	40.4	36.8
24.3	25.2	35.5	34.5	37.1	27.0	35.9	24.8	38.4	36.1
25.0	25.8	36.2	34.5	36.8	27.3	35.7	26.5	37.4	35.3
24.5	25.8	36.2	33.6	34.8	27.8	36.0	26.0	36.4	34.4
24.2	25.6	35.9	34.4	33.8	26.8	34.7	26.0	35.4	34.6
24.9	26.0	36.7	34.6	37.6	25.4	34.8	24.9	34.5	34.8
24.0	25.5	36.7	34.9	39.2	27.7	34.4	25.0	34.5	34.8
24.9	26.5	36.4	34.4	37.5	28.9	34.7	24.8	35.9	35.3
25.5	25.9	36.6	34.9	38.0	29.0	35.2	25.3	35.6	36.6
24.2	25.8	37.4	35.9	37.8	29.4	36.1	25.2	35.5	35.8
24.3	25.8	35.9	36.4	37.8	28.8	35.7	26.2	35.2	35.8
24.8	26.3	36.2	35.4	37.3	28.7	36.2	25.0	36.3	36.4
23.5	26.4	36.3	35.9	37.7	28.6	36.7	25.9	35.2	35.8
23.5	27.7	36.6	35.1	38.4	27.7	37.3	25.2	35.4	34.8
23.4	27.7	36.4	34.1	37.8	27.4	36.2	24.8	36.5	34.7
24.3	27.0	38.5	33.0	38.2	28.2	36.7	25.2	35.5	35.1
24.2	27.9	38.0	32.6	38.9	28.5	34.9	25.4	34.9	34.9
24.6	27.1	39.3	34.4	38.6	28.2	33.4	24.1	35.9	33.7
25.7	25.6	38.3	33.9	37.2	28.4	32.7	24.6	34.8	33.8
24.0	25.4	39.2	33.4	38.9	28.1	33.4	23.8	34.7	33.0
24.1	26.4	39.1	35.2	37.9	28.6	33.1	23.8	34.7	32.1
25.0	24.9	39.1	35.3	38.3	28.5	34.2	24.7	34.8	31.1
23.8	25.1	37.9	35.2	37.9	28.7	34.4	25.0	33.8	32.2
26.4	26.5	37.9	33.8	36.3	28.8	36.7	24.4	33.0	34.7
26.1	27.2	37.2	35.1	38.1	28.9	35.1	23.9	35.2	34.4
25.6	27.1	38.4	35.5	38.0	28.4	35.9	24.0	36.0	34.4
24.9	27.5	37.2	36.3	37.3	27.7	36.3	24.2	36.7	36.0
24.3	26.9	37.5	36.6	38.9	28.3	36.4	23.8	37.6	35.7
23.4	25.0	38.2	37.8	40.6	29.3	36.0	23.0	37.3	36.5
23.9	24.5	36.5	37.3	38.8	28.8	36.1	23.1	35.1	37.5
24.0	25.0	35.6	37.4	38.9	28.5	34.6	23.6	33.6	36.3
23.8	26.0	36.0	36.4	38.4	29.0	37.4	24.6	32.6	35.1
26.8	25.4	35.0	36.4	36.9	28.7	38.0	24.0	32.2	37.2
27.2	27.0	35.5	36.4	36.4	26.9	37.4	25.6	35.1	37.3
27.0	26.7	37.5	36.8	35.9	26.1	36.6	24.8	36.0	37.4
26.2	25.4	38.0	36.3	37.4	26.9	36.7	23.7	36.4	35.6
26.0	27.1	37.2	35.4	38.3	28.0	34.7	22.3	37.4	34.7
25.3	25.9	36.8	35.4	39.6	28.8	34.1	27.0	37.8	35.1
24.1	27.9	35.8	35.1	41.6	28.0	33.7	26.8	37.2	35.9
25.1	27.6	36.2	33.3	41.2	27.9	34.4	28.0	37.6	35.3
25.7	28.0	36.1	32.4	40.3	28.3	34.8	27.6	38.2	36.9
26.2	27.3	36.1	33.2	39.5	28.5	34.6	28.1	37.2	37.1
25.5	25.1	36.6	32.5	38.3	28.5	34.3	27.1	36.2	37.5
26.3	26.6	36.0	32.2	36.5	29.7	34.7	27.3	36.2	35.1
27.0	26.7	36.0	35.0	36.4	29.4	38.0	27.7	34.7	35.3
25.8	26.7	35.7	34.7	37.3	29.6	37.9	26.4	38.0	34.5
24.8	26.1	36.7	35.9	35.6	29.0	38.6	27.1	37.6	34.1
24.5	26.5	36.5	35.7	36.3	29.6	37.6	28.7	37.3	34.5
23.9	26.3	36.2	33.9	36.3	29.2	37.8	29.0	36.3	35.1
23.8	26.1	36.9	32.9	36.3	29.4	38.0	28.7	36.0	36.0
23.6	25.6	37.5	33.8	36.4	29.3	37.3	29.7	36.8	36.6
24.0	25.6	37.2	33.1	36.5	30.5	37.3	30.9	37.2	36.5
25.4	25.2	37.3	34.5	35.9	28.8	38.6	31.2	36.5	36.5
26.0	25.8	36.6	34.8	34.3	28.9	38.9	30.2	36.7	35.3
26.1	25.5	38.2	35.6	34.5	28.7	36.9	31.2	36.7	34.4
25.8	26.0	36.1	35.9	35.6	29.5	38.1	29.3	36.4	34.5
26.0	26.2	36.0	36.9	35.7	27.9	38.8	27.9	35.3	33.9
