# Supplementary material for: Iterative improvement in the automatic modular design of robot swarms
Source: PeerJ Comput Sci. 2020 Dec 7;6:e322. doi: 10.7717/peerj-cs.322 (PMC7924708; doi:10.7717/peerj-cs.322)
Supplement: Supplemental Information 1 — Data sorted in directories by budget and design method. Each folder contains the file controller.txt containing a textual representation of the instances of control software generated for the configuration described by the folders. The file scores.csv contains a comma separated list with the performances of each instance of control software. [file peerj-cs-06-322-s001.zip › experiments_12_5k/FSM_for_random/controller.txt]

--fsm-config --nstates 4 --s0 0 --rwm0 22 --n0 1 --n0x0 1 --c0x0 5 --p0x0 0.33 --s1 2 --n1 1 --n1x0 0 --c1x0 2 --p1x0 0.92 --s2 0 --rwm2 5 --n2 2 --n2x0 1 --c2x0 0 --p2x0 0.43 --n2x1 2 --c2x1 2 --p2x1 0.49 --s3 3 --n3 1 --n3x0 0 --c3x0 5 --p3x0 0.65
--fsm-config --nstates 4 --s0 5 --rep0 3.95 --n0 2 --n0x0 1 --c0x0 2 --p0x0 0.97 --n0x1 0 --c0x1 4 --w0x1 10.92 --p0x1 5 --s1 0 --rwm1 4 --n1 2 --n1x0 1 --c1x0 0 --p1x0 0.44 --n1x1 0 --c1x1 2 --p1x1 0.49 --s2 2 --n2 1 --n2x0 2 --c2x0 2 --p2x0 0.91 --s3 3 --n3 1 --n3x0 1 --c3x0 1 --p3x0 0.08
--fsm-config --nstates 3 --s0 0 --rwm0 3 --n0 2 --n0x0 1 --c0x0 0 --p0x0 0.79 --n0x1 0 --c0x1 2 --p0x1 0.37 --s1 3 --n1 1 --n1x0 0 --c1x0 1 --p1x0 0.24 --s2 2 --n2 1 --n2x0 0 --c2x0 2 --p2x0 0.19
--fsm-config --nstates 4 --s0 3 --n0 2 --n0x0 2 --c0x0 1 --p0x0 0.46 --n0x1 0 --c0x1 0 --p0x1 0.31 --s1 3 --n1 3 --n1x0 2 --c1x0 3 --w1x0 14.36 --p1x0 9 --n1x1 1 --c1x1 5 --p1x1 0.89 --n1x2 1 --c1x2 5 --p1x2 0.90 --s2 2 --n2 2 --n2x0 1 --c2x0 1 --p2x0 0.24 --n2x1 2 --c2x1 2 --p2x1 0.96 --s3 3 --n3 2 --n3x0 2 --c3x0 1 --p3x0 0.06 --n3x1 0 --c3x1 5 --p3x1 0.15
--fsm-config --nstates 4 --s0 4 --att0 1.56 --n0 1 --n0x0 0 --c0x0 4 --w0x0 14.33 --p0x0 3 --s1 0 --rwm1 3 --n1 2 --n1x0 1 --c1x0 0 --p1x0 0.61 --n1x1 1 --c1x1 2 --p1x1 0.30 --s2 2 --n2 1 --n2x0 2 --c2x0 2 --p2x0 0.57 --s3 3 --n3 1 --n3x0 0 --c3x0 5 --p3x0 0.09
--fsm-config --nstates 3 --s0 0 --rwm0 3 --n0 2 --n0x0 0 --c0x0 0 --p0x0 0.62 --n0x1 1 --c0x1 2 --p0x1 0.78 --s1 2 --n1 1 --n1x0 1 --c1x0 2 --p1x0 0.70 --s2 3 --n2 1 --n2x0 0 --c2x0 3 --w2x0 6.80 --p2x0 1
--fsm-config --nstates 4 --s0 3 --n0 2 --n0x0 0 --c0x0 1 --p0x0 0.77 --n0x1 2 --c0x1 0 --p0x1 0.08 --s1 0 --rwm1 3 --n1 2 --n1x0 0 --c1x0 2 --p1x0 0.85 --n1x1 1 --c1x1 0 --p1x1 0.53 --s2 2 --n2 2 --n2x0 1 --c2x0 2 --p2x0 0.27 --n2x1 1 --c2x1 3 --w2x1 8.94 --p2x1 7 --s3 4 --att3 2.28 --n3 2 --n3x0 1 --c3x0 2 --p3x0 0.60 --n3x1 0 --c3x1 4 --w3x1 12.26 --p3x1 9
--fsm-config --nstates 2 --s0 0 --rwm0 0 --n0 1 --n0x0 0 --c0x0 0 --p0x0 0.77 --s1 2 --n1 1 --n1x0 0 --c1x0 2 --p1x0 0.50
--fsm-config --nstates 3 --s0 0 --rwm0 0 --n0 1 --n0x0 0 --c0x0 0 --p0x0 0.88 --s1 2 --n1 1 --n1x0 1 --c1x0 2 --p1x0 0.97 --s2 5 --rep2 2.88 --n2 2 --n2x0 0 --c2x0 3 --w2x0 14.64 --p2x0 3 --n2x1 1 --c2x1 3 --w2x1 5.23 --p2x1 8
--fsm-config --nstates 3 --s0 0 --rwm0 3 --n0 1 --n0x0 0 --c0x0 0 --p0x0 0.66 --s1 2 --n1 1 --n1x0 1 --c1x0 2 --p1x0 0.05 --s2 3 --n2 2 --n2x0 0 --c2x0 0 --p2x0 0.27 --n2x1 0 --c2x1 2 --p2x1 0.13
