# Supplementary material for: Iterative improvement in the automatic modular design of robot swarms
Source: PeerJ Comput Sci. 2020 Dec 7;6:e322. doi: 10.7717/peerj-cs.322 (PMC7924708; doi:10.7717/peerj-cs.322)
Supplement: Supplemental Information 1 — Data sorted in directories by budget and design method. Each folder contains the file controller.txt containing a textual representation of the instances of control software generated for the configuration described by the folders. The file scores.csv contains a comma separated list with the performances of each instance of control software. [file peerj-cs-06-322-s001.zip › experiments_12_5k/FSM_for_random/scores.csv]

Design	Simulation	Pseudoreality	Reality
	33.2	27.1
	34.9	29.6
	37.7	29.7
	17.1	11.3
	35.3	32.2
	39.2	29.2
	37.4	32.0
	26.9	26.4
	26.0	23.2
	26.8	25.2
