# Supplementary material for: Iterative improvement in the automatic modular design of robot swarms
Source: PeerJ Comput Sci. 2020 Dec 7;6:e322. doi: 10.7717/peerj-cs.322 (PMC7924708; doi:10.7717/peerj-cs.322)
Supplement: Supplemental Information 1 — Data sorted in directories by budget and design method. Each folder contains the file controller.txt containing a textual representation of the instances of control software generated for the configuration described by the folders. The file scores.csv contains a comma separated list with the performances of each instance of control software. [file peerj-cs-06-322-s001.zip › experiments_12_5k/FSM_for_random/score_development.csv]

0.5	0.7	2.6	0.0	0.0	2.9	0.5	3.0	3.7	2.5
0.4	0.9	2.3	0.0	2.4	2.8	0.7	4.5	5.1	2.3
0.3	0.7	2.6	0.0	2.4	3.2	0.9	5.2	5.2	5.0
0.4	0.7	3.0	0.2	2.5	3.7	0.8	5.0	5.2	5.6
0.6	0.8	2.8	0.4	2.9	3.2	0.4	5.0	5.3	4.7
0.5	0.8	2.8	0.4	2.4	3.5	0.9	4.8	5.3	4.4
2.0	0.7	2.5	0.6	2.5	3.8	2.6	4.5	5.1	5.2
1.6	0.6	2.2	0.6	2.8	3.9	2.3	3.9	4.1	5.0
1.3	0.9	1.9	0.6	2.4	3.9	2.5	4.3	3.3	6.3
4.6	0.9	2.0	0.2	5.0	4.1	2.2	5.1	12.4	6.6
5.9	0.9	1.5	0.6	4.9	3.7	2.1	5.6	13.0	6.4
5.4	0.8	2.2	0.6	3.8	3.7	2.0	5.5	13.5	6.4
5.1	0.6	3.4	0.5	3.1	3.5	2.1	5.1	13.7	7.1
4.5	0.7	4.2	3.0	3.4	3.6	2.1	5.1	13.9	7.0
4.5	1.1	4.2	3.9	2.8	3.9	2.3	4.5	13.8	7.0
5.0	1.0	5.3	4.2	3.3	3.6	2.3	4.5	14.3	6.8
5.4	1.4	5.2	4.7	3.5	3.3	2.6	5.1	14.1	6.8
5.8	1.4	6.6	5.1	3.5	3.5	3.8	5.0	14.2	6.2
5.6	1.2	6.3	5.9	3.3	3.6	3.9	5.0	14.6	5.7
5.5	1.4	6.5	5.7	2.9	3.4	4.5	5.5	14.5	6.5
5.6	0.8	6.5	6.0	3.1	3.5	11.9	6.0	13.6	6.1
5.4	0.8	6.2	5.9	2.5	4.1	11.5	5.9	14.3	7.1
5.1	1.0	6.2	5.4	2.8	3.7	11.1	5.9	14.0	7.5
5.3	1.1	15.5	5.0	2.3	3.2	14.1	5.6	13.1	7.6
5.0	1.0	14.8	5.4	2.2	4.8	13.8	5.6	12.7	7.9
5.3	1.1	15.0	5.0	2.1	4.4	14.3	5.3	13.4	8.0
5.4	1.1	15.3	4.6	2.0	4.4	13.9	4.9	13.2	8.8
5.8	1.2	15.4	4.7	2.5	4.6	13.0	4.8	14.1	11.8
5.0	1.3	16.0	4.8	2.7	4.6	12.5	6.8	13.8	11.4
4.8	1.2	15.5	5.5	3.4	6.0	13.4	7.0	14.1	11.0
5.4	1.1	14.9	5.2	3.2	5.5	14.0	6.8	14.3	10.9
5.1	0.8	15.0	4.8	6.9	4.8	14.4	6.7	14.5	11.0
5.3	0.9	15.4	5.1	9.3	4.8	15.6	6.7	13.8	11.7
5.8	0.9	15.0	6.1	8.5	5.4	16.1	6.7	12.5	12.2
5.4	1.4	15.9	6.0	8.6	9.6	16.2	6.7	13.6	12.0
5.2	1.1	16.4	6.1	9.0	9.8	15.7	6.8	13.4	11.8
4.9	1.5	16.7	7.2	17.1	10.1	15.5	6.6	13.5	11.2
6.7	1.7	16.2	7.3	17.1	10.0	15.1	6.6	14.0	10.3
7.0	1.1	16.1	6.1	16.5	10.1	14.7	6.9	14.2	10.4
6.2	1.2	16.4	5.8	17.1	11.3	14.2	6.4	13.8	11.0
6.9	1.2	16.2	6.3	17.1	13.2	14.7	6.3	13.4	13.5
7.8	1.5	15.5	7.1	16.9	13.7	15.7	6.3	12.8	13.8
7.2	1.2	15.7	6.9	18.1	12.1	15.5	6.6	11.8	12.9
7.2	1.2	15.8	7.5	17.2	11.7	15.2	6.5	12.4	11.5
6.8	1.1	15.2	7.8	17.2	15.3	14.4	5.9	12.5	11.1
6.9	1.1	15.6	7.0	17.3	14.6	15.1	7.3	12.4	10.7
6.4	1.0	15.3	6.8	17.2	13.7	14.3	8.4	16.0	11.3
6.9	1.7	15.6	7.4	16.0	13.4	17.1	8.1	15.8	12.1
6.5	1.8	14.6	7.3	16.5	13.5	15.8	7.3	17.1	12.1
5.9	1.8	14.1	7.1	17.1	12.3	14.6	7.4	17.9	12.2
5.9	1.5	14.4	7.6	17.0	13.1	14.4	7.0	18.8	12.6
7.3	0.9	14.9	7.7	16.9	13.0	13.9	6.8	18.8	16.4
7.1	0.9	14.7	7.9	17.4	13.7	16.3	6.5	18.3	16.3
6.9	0.7	15.0	7.8	17.5	14.0	16.6	7.4	18.3	16.3
7.0	0.5	15.2	7.1	17.5	14.7	16.7	7.7	17.6	16.4
6.7	0.3	14.6	6.5	17.7	14.8	17.3	7.5	17.5	15.7
7.0	0.6	14.4	6.8	17.9	14.8	16.1	8.1	17.7	15.9
6.2	0.9	15.8	6.3	17.8	14.4	15.8	7.9	17.0	17.2
7.7	1.1	15.7	6.5	17.7	14.1	16.7	7.6	17.5	17.1
8.5	1.5	16.2	8.1	17.0	14.4	16.7	8.6	17.9	16.8
8.5	1.4	15.9	8.3	18.1	17.4	17.3	8.8	18.0	18.5
8.1	1.1	16.1	8.2	17.6	17.7	18.2	8.9	18.6	18.1
8.2	1.2	16.4	8.2	18.0	16.9	17.9	10.5	17.2	18.5
8.3	1.5	16.6	8.2	18.9	16.0	17.7	8.8	17.8	18.3
8.0	1.7	16.4	8.6	19.4	16.0	17.2	7.7	18.2	17.1
9.3	2.3	16.1	8.3	18.8	15.3	15.6	6.6	17.0	16.9
9.6	2.2	15.4	8.3	19.5	16.0	15.7	6.5	17.2	16.8
9.3	2.2	16.7	7.4	19.5	16.4	16.4	6.1	17.2	16.2
9.0	2.4	16.8	8.0	19.1	16.8	17.0	6.8	17.4	17.4
9.5	2.2	16.6	7.4	18.7	17.2	17.4	6.1	17.1	16.7
10.7	1.6	15.9	7.2	17.7	17.5	18.3	6.1	17.0	17.3
10.6	1.6	16.4	7.2	17.2	16.9	17.4	7.9	17.5	16.7
10.7	1.6	17.5	7.9	16.2	16.8	16.8	6.5	17.9	16.0
10.1	1.7	17.2	7.0	16.1	16.5	16.9	6.0	17.8	15.6
10.9	1.9	16.9	7.1	15.6	16.0	17.9	6.1	17.9	16.7
10.3	1.9	16.4	7.7	17.0	16.0	18.8	9.7	17.3	16.6
10.1	1.7	16.1	8.3	16.6	15.9	18.0	10.2	17.2	16.6
10.5	2.8	15.3	8.1	17.7	15.8	16.9	10.5	17.0	16.8
9.8	3.0	15.4	8.8	16.8	17.1	16.2	10.5	17.4	17.0
11.0	3.3	14.9	8.5	18.4	17.1	15.6	10.2	17.5	16.1
11.4	2.7	15.7	7.9	17.6	16.9	16.3	9.8	17.5	15.8
12.3	2.7	15.5	7.7	18.9	16.5	16.1	9.2	18.2	15.9
12.4	3.0	17.0	8.0	18.2	15.4	16.4	9.8	17.0	16.4
11.2	2.9	16.9	7.7	17.9	16.7	16.5	11.5	17.6	16.5
10.3	2.8	17.1	8.4	18.2	16.0	16.3	11.5	17.1	16.8
9.9	3.4	16.2	8.4	18.6	15.8	17.1	11.2	16.6	17.2
9.9	3.0	17.0	7.4	18.2	15.5	15.8	11.4	17.2	17.5
11.3	3.4	17.1	7.1	18.7	16.4	15.7	11.6	17.2	19.8
11.2	3.3	16.8	6.8	18.0	16.5	16.5	11.5	17.9	19.6
11.1	3.3	17.1	6.1	17.2	16.3	15.7	11.4	18.1	18.6
10.7	3.1	16.7	6.2	19.0	17.4	15.5	12.2	18.3	18.1
10.9	3.5	17.1	7.4	18.0	17.3	16.2	11.5	17.5	18.1
10.7	3.1	16.9	7.7	18.8	16.7	15.9	11.0	16.9	18.6
12.0	3.8	19.2	7.3	18.1	15.3	15.7	11.5	18.7	18.7
11.8	3.7	20.2	8.7	17.4	16.4	16.1	11.5	18.4	19.1
11.6	3.7	20.6	8.4	17.6	16.0	17.7	12.0	18.9	19.1
12.2	4.0	19.4	7.7	19.4	16.1	17.0	13.2	18.0	19.7
11.4	3.3	19.4	6.4	18.8	15.9	16.6	12.4	19.1	19.0
12.0	3.1	19.1	6.1	19.5	16.5	16.0	11.4	18.2	19.0
11.9	3.5	18.8	6.8	19.9	16.5	16.1	11.2	17.0	19.0
11.9	4.1	17.8	6.8	20.5	16.7	15.2	11.3	17.5	19.0
11.4	3.8	18.0	7.4	19.9	16.2	15.7	10.2	17.6	19.4
12.4	3.9	16.5	8.1	19.4	17.4	17.0	10.7	17.8	19.5
12.7	3.5	17.3	8.7	18.7	18.1	16.9	11.9	17.5	19.2
12.8	3.8	17.6	9.0	17.9	18.2	16.7	12.4	17.9	19.6
12.3	3.4	17.6	9.3	17.7	17.6	15.9	12.9	18.0	19.4
12.5	3.3	18.4	8.6	23.1	16.7	16.9	12.5	17.9	19.7
11.5	3.5	19.0	8.7	24.3	17.2	16.2	12.2	17.8	20.3
10.5	3.6	18.1	8.4	24.6	17.9	17.3	11.6	18.7	19.6
10.7	3.9	18.8	7.9	25.2	17.2	18.3	10.8	18.7	19.0
10.9	4.1	19.6	7.9	25.6	17.3	19.0	11.1	18.7	18.8
10.9	4.1	19.7	8.2	25.4	16.5	19.6	11.9	19.8	18.6
10.7	3.7	19.0	8.6	25.8	15.8	21.2	11.7	20.4	17.4
11.3	4.5	19.2	8.6	26.0	15.0	20.9	11.6	20.0	17.5
10.7	4.5	19.1	8.3	25.6	15.1	20.5	12.7	19.3	18.3
10.7	3.9	18.4	8.1	25.0	15.2	20.2	12.9	17.1	18.6
11.0	4.8	17.9	8.1	24.6	16.2	19.4	12.4	16.0	18.7
11.0	5.4	17.5	8.0	24.3	16.0	19.2	12.3	16.9	19.4
10.7	5.1	19.6	7.5	23.5	16.9	19.6	12.2	17.1	18.5
10.9	4.4	18.9	7.5	23.1	16.9	20.1	12.3	16.9	17.9
10.7	4.5	18.3	6.8	23.0	16.6	23.1	11.8	17.3	17.5
10.6	4.0	19.2	7.0	23.4	15.9	23.2	11.9	18.7	17.2
10.5	3.3	19.9	8.5	24.1	15.3	22.7	12.3	18.4	17.6
10.6	3.6	20.6	9.2	24.8	14.5	21.7	12.9	17.5	18.1
10.8	4.0	20.2	9.1	25.0	14.6	23.3	13.0	17.7	19.3
10.6	4.0	20.6	9.0	25.2	14.7	22.9	13.0	17.7	19.3
10.0	4.0	20.9	8.6	24.8	14.7	22.8	12.2	17.5	19.9
10.7	4.7	19.7	8.3	24.8	15.5	24.1	12.4	17.7	19.9
11.4	4.4	20.4	8.3	24.2	16.1	25.2	14.6	17.4	19.9
11.0	4.0	21.0	8.6	23.8	16.1	25.1	13.7	16.5	18.7
11.0	4.1	20.2	8.4	24.0	15.5	24.6	15.5	16.7	19.3
10.7	4.1	21.2	8.6	24.5	15.6	24.1	15.6	17.6	18.1
10.7	4.0	19.7	8.6	24.6	16.0	24.3	15.4	17.6	18.0
10.1	4.2	19.9	8.6	25.2	15.5	24.2	15.0	17.4	16.8
10.4	3.9	20.0	8.2	26.9	15.0	25.2	15.2	17.6	17.5
10.4	3.3	19.6	8.1	27.3	15.3	24.9	13.6	17.5	16.6
10.7	3.8	22.8	7.4	27.8	16.3	26.0	13.1	18.3	16.9
10.6	4.8	23.8	8.1	28.0	17.0	24.9	13.1	18.9	17.6
9.5	5.0	23.8	7.5	27.3	16.3	22.8	13.6	19.1	18.5
10.3	5.3	22.4	7.5	26.3	15.3	23.5	13.1	19.5	19.5
10.5	4.8	21.3	7.4	24.4	15.2	23.5	13.8	18.8	19.8
10.2	4.3	20.5	8.0	25.0	16.8	23.2	13.4	18.2	20.9
9.6	4.0	20.7	8.3	24.8	16.4	24.4	13.0	17.3	19.5
10.0	4.3	19.8	8.2	25.4	16.4	31.9	12.4	17.3	18.8
9.4	4.4	20.0	8.3	26.7	16.8	32.2	12.6	18.5	17.6
8.9	4.4	22.9	8.1	28.3	17.0	32.7	12.6	17.9	17.3
9.5	4.3	22.2	8.3	28.9	16.3	32.0	12.9	18.1	16.6
10.1	4.2	21.9	8.2	28.8	15.9	31.5	14.0	17.9	17.6
10.4	4.4	20.0	8.1	28.0	16.6	31.1	13.6	18.2	17.7
10.8	4.0	19.4	8.1	26.9	16.8	29.7	14.4	18.6	18.3
10.5	4.0	18.6	8.1	25.6	16.6	28.7	14.6	17.8	18.4
10.4	4.3	19.5	7.9	25.7	16.8	28.6	15.2	16.9	18.0
10.0	4.4	20.0	7.6	25.4	16.7	27.5	15.2	17.0	18.4
9.3	4.3	20.1	7.9	26.5	17.1	27.9	15.6	17.4	18.6
10.5	3.6	19.3	8.5	26.7	16.4	29.1	15.2	18.0	17.1
10.8	3.7	19.2	8.8	26.9	16.7	30.4	15.3	18.0	16.9
10.2	2.4	18.9	8.4	27.0	16.7	32.2	14.1	19.2	17.0
9.9	2.2	19.5	8.7	26.9	17.6	31.5	13.8	18.3	17.0
9.7	3.8	18.9	8.1	24.8	16.5	31.5	13.6	18.5	16.9
9.5	4.2	18.6	8.9	25.3	16.4	31.1	15.1	18.9	17.9
9.6	3.7	18.0	8.5	25.9	16.0	30.0	15.4	18.8	17.6
9.8	6.8	17.8	7.6	26.3	16.1	30.1	15.6	19.4	17.4
10.0	5.8	18.0	7.6	25.1	16.7	30.5	16.1	18.8	17.0
10.3	5.3	19.9	8.2	26.3	16.4	31.2	17.0	18.3	17.4
10.3	6.7	20.1	7.8	27.2	16.5	31.6	17.5	19.3	16.3
10.4	6.4	20.5	8.0	26.6	16.6	30.8	16.9	19.5	17.4
10.0	6.2	21.9	8.2	24.8	16.2	30.3	16.0	20.0	16.8
9.2	6.2	23.0	8.7	24.9	16.3	30.1	15.2	19.0	17.7
8.9	5.1	24.1	7.6	28.7	16.2	28.9	15.0	17.9	17.8
9.2	3.9	24.8	7.6	28.1	15.6	29.4	14.0	17.7	19.5
9.4	4.2	23.3	8.4	27.7	16.1	29.6	14.7	17.8	18.5
10.1	3.9	23.4	8.4	27.7	17.9	30.9	15.7	17.6	18.4
10.0	5.5	22.3	7.6	27.5	17.9	30.7	15.7	18.0	18.3
10.8	5.6	21.5	8.2	26.6	17.9	31.1	15.3	18.1	17.1
11.1	5.2	20.3	8.8	27.0	17.4	30.3	15.5	17.9	17.4
11.0	4.5	20.7	8.1	27.0	16.4	28.9	15.2	19.0	17.7
10.5	3.8	20.4	8.1	28.3	16.0	29.9	14.7	18.6	17.7
10.1	2.5	20.7	7.9	27.9	16.5	30.7	14.0	19.2	17.7
11.0	3.0	20.4	7.1	28.3	16.6	31.1	14.3	18.8	18.7
11.5	4.4	20.6	7.0	29.2	16.3	30.8	14.5	18.7	18.8
11.6	4.2	22.9	6.5	29.6	16.1	31.6	13.8	19.1	18.7
11.1	5.2	24.3	7.7	28.9	15.2	31.4	14.8	19.3	19.6
11.0	5.3	23.6	7.8	28.8	16.4	31.1	15.2	19.0	19.4
10.9	5.1	23.6	8.1	28.5	16.2	30.0	15.2	18.2	19.1
10.0	3.1	22.4	7.9	28.7	16.4	29.2	14.9	19.2	19.2
10.0	2.9	25.7	7.7	28.9	16.4	28.1	14.9	18.0	19.2
9.5	3.2	24.8	7.7	29.0	16.0	28.2	14.4	18.3	20.2
9.6	3.6	24.2	8.1	30.4	15.1	30.6	14.7	18.6	20.0
9.9	2.8	24.1	8.1	30.0	15.1	30.9	13.6	18.4	19.4
15.8	5.5	24.1	7.7	30.1	15.7	31.1	17.7	17.9	19.2
15.9	5.4	23.8	8.7	29.1	15.4	30.1	17.7	17.2	17.5
15.8	4.9	23.3	8.8	29.9	15.6	30.3	16.6	17.0	17.4
14.3	4.2	24.2	7.9	31.4	16.3	29.8	15.4	17.3	16.9
14.6	5.5	24.2	7.8	30.8	17.5	29.6	16.0	17.2	19.7
14.7	4.9	23.7	7.8	30.2	18.2	29.0	15.5	18.2	18.4
13.8	5.7	23.4	8.2	29.9	18.7	29.5	15.3	17.3	18.7
14.2	5.2	23.8	8.3	29.8	18.2	29.0	20.3	16.8	19.1
14.7	5.6	23.2	8.7	29.7	17.5	28.0	19.2	17.1	19.9
15.1	5.7	23.2	7.3	29.8	17.2	27.6	19.4	19.0	18.8
14.6	5.8	23.7	8.0	30.8	17.5	29.3	19.2	19.5	19.0
14.6	5.4	25.7	8.0	32.2	16.6	28.8	19.7	19.3	19.8
17.5	5.6	25.5	7.5	30.8	17.4	28.4	19.2	20.1	19.4
16.8	5.5	24.7	7.6	30.6	16.3	31.1	20.0	19.4	19.0
16.5	4.7	25.0	8.1	30.1	16.4	32.2	19.8	20.0	19.4
17.2	6.3	25.0	7.8	30.6	15.4	31.8	20.8	19.9	19.5
16.7	6.3	24.2	7.6	29.4	15.8	30.3	20.6	19.2	19.1
16.5	6.0	24.1	8.1	30.0	16.3	29.6	21.1	18.1	22.1
16.4	5.6	23.5	7.4	30.1	16.0	27.9	20.3	18.6	20.2
16.6	5.8	22.8	7.5	33.0	16.4	27.6	19.3	18.4	20.3
16.1	5.7	24.0	7.8	33.9	16.1	28.1	18.9	18.1	19.4
17.4	5.1	24.1	7.8	33.3	16.7	29.8	19.2	17.3	19.8
16.6	5.6	22.8	8.0	31.0	19.0	30.3	19.7	17.6	18.6
16.6	4.5	21.8	7.7	31.2	19.1	30.4	19.9	16.9	20.0
16.1	3.8	24.6	8.7	30.8	19.3	29.8	19.9	16.8	20.2
15.3	4.5	23.3	8.4	29.7	18.4	29.9	18.6	16.5	20.0
15.0	4.8	22.3	8.1	31.2	17.1	35.8	19.3	16.5	19.4
15.6	4.1	23.0	8.1	32.4	15.9	36.2	19.0	16.9	19.9
15.0	4.9	23.3	7.7	31.6	15.9	36.3	19.5	16.9	19.8
15.1	5.1	23.9	8.0	33.0	17.9	36.1	20.9	17.5	18.7
15.3	3.7	24.6	8.1	34.1	17.9	35.8	19.7	17.7	20.1
15.7	2.4	25.0	8.6	33.8	17.6	33.8	19.3	17.1	20.1
15.6	2.5	24.1	8.4	33.2	18.5	34.0	19.0	16.8	20.8
15.5	1.8	23.8	8.8	33.7	18.7	33.2	17.9	19.6	20.4
15.5	2.4	22.8	8.7	32.8	20.1	33.8	16.7	18.8	25.2
15.2	3.6	25.7	8.9	32.3	19.9	35.5	16.9	19.0	25.5
15.1	4.7	25.8	8.9	32.3	19.8	35.8	17.2	18.7	26.0
15.0	6.2	25.4	8.6	32.1	20.7	35.2	18.9	18.9	26.6
14.5	7.5	25.3	8.3	32.5	19.0	34.1	19.9	19.0	26.2
15.1	6.5	24.3	8.7	32.8	18.3	34.1	20.4	18.7	26.2
16.7	5.4	24.2	9.0	31.8	20.1	34.1	21.2	18.8	26.8
15.9	6.1	24.3	9.5	31.2	19.9	33.3	21.0	18.4	25.8
15.6	7.2	23.2	9.6	31.4	20.2	33.5	20.7	17.7	26.6
15.3	5.9	22.9	10.3	31.2	20.4	33.1	19.3	17.5	27.3
16.1	6.3	23.6	9.7	31.2	21.4	33.4	19.1	18.0	26.2
16.1	5.0	24.2	9.2	30.9	22.2	35.2	19.7	18.0	26.9
15.9	5.2	23.9	9.1	31.4	21.5	34.9	21.1	17.1	27.5
21.0	6.7	24.1	8.6	31.4	21.7	34.3	20.7	18.6	27.5
20.6	7.3	24.4	8.1	30.8	22.2	33.8	20.8	18.3	26.9
20.6	7.4	24.8	8.1	31.0	21.3	33.8	20.7	18.5	27.8
19.4	7.8	23.3	7.9	32.1	21.4	34.4	19.9	18.6	27.5
19.0	7.2	23.1	7.1	30.1	21.7	34.4	19.3	19.2	28.6
19.5	7.5	23.7	7.4	29.5	21.5	34.7	20.3	18.9	27.3
18.5	8.1	23.7	7.2	28.9	22.0	33.5	20.6	19.2	27.2
19.6	8.0	23.0	7.8	27.1	22.2	36.3	19.7	18.8	27.8
19.9	8.4	23.1	7.9	27.1	23.0	35.2	18.8	19.0	27.0
21.1	8.7	23.3	8.5	29.4	24.5	34.7	18.6	18.3	26.5
20.2	8.7	24.2	8.2	29.7	24.3	35.0	19.9	18.4	27.5
20.1	8.5	24.4	8.1	30.2	24.6	34.4	19.4	17.9	26.5
20.4	7.6	25.0	7.8	32.9	23.9	37.9	19.8	17.5	26.6
19.8	7.6	24.6	7.2	33.0	23.4	37.5	19.9	18.5	26.7
19.4	6.9	24.2	6.8	32.8	21.4	36.5	19.5	17.5	26.3
18.7	7.4	23.4	7.2	32.6	21.2	36.3	19.4	17.0	26.5
19.2	6.4	24.0	7.2	33.5	20.3	35.5	19.5	17.5	27.3
19.0	5.4	35.6	7.4	32.2	20.4	35.1	19.3	17.5	26.7
20.0	6.0	34.5	7.8	32.2	19.8	34.1	18.5	17.2	25.9
19.6	5.2	36.0	8.2	32.2	20.2	34.6	17.7	17.7	26.2
19.7	5.8	34.9	8.5	32.0	19.7	35.4	18.8	18.7	25.7
19.9	5.5	34.8	8.0	31.4	18.9	35.3	19.2	18.8	24.4
19.9	6.2	33.7	8.8	31.7	19.1	35.4	18.8	17.8	24.5
20.3	5.9	32.6	8.7	30.2	19.3	35.4	19.5	17.8	25.1
19.2	5.5	32.2	8.8	30.8	19.6	35.5	19.6	18.5	25.0
18.6	4.4	33.8	8.1	30.5	19.4	35.1	20.6	20.1	25.0
19.7	4.0	33.2	8.7	31.0	19.3	36.0	20.3	19.9	25.4
18.0	5.4	34.1	7.8	29.8	21.4	35.4	20.3	20.4	25.2
18.4	5.0	34.0	8.0	29.4	21.5	37.0	20.9	19.9	25.2
17.8	6.4	34.6	7.6	29.1	22.0	37.2	20.9	19.9	25.6
17.2	6.3	34.1	7.7	29.0	22.9	38.1	20.0	20.1	26.4
16.1	5.8	35.5	7.9	28.5	23.7	36.6	19.9	19.0	26.6
16.2	4.7	35.3	7.7	28.3	23.3	35.5	19.9	18.1	26.9
19.6	4.8	34.1	7.6	28.0	24.2	35.7	19.6	17.7	27.3
20.2	5.3	33.7	7.8	27.8	23.1	37.0	20.0	18.1	27.0
18.9	5.6	34.2	8.1	29.3	23.5	36.2	19.6	17.1	27.2
19.0	5.8	32.7	7.8	28.7	23.5	37.3	20.5	19.0	27.6
19.0	6.6	34.4	8.0	29.1	23.8	37.7	20.2	19.4	27.2
17.0	8.0	34.8	8.2	31.3	24.1	37.9	20.1	19.4	26.8
17.5	8.3	34.3	8.2	32.6	23.9	37.2	19.9	19.4	27.8
17.4	8.6	34.3	7.7	32.7	23.7	38.1	19.5	20.9	27.4
17.7	8.7	34.9	8.1	34.3	23.1	37.3	19.0	21.2	27.1
17.0	9.1	34.5	7.6	33.1	24.9	36.3	18.7	20.6	25.8
17.9	8.2	34.7	8.2	31.0	24.4	36.3	19.2	20.3	26.1
17.4	6.1	35.2	8.7	30.4	24.0	36.4	19.0	19.5	27.8
17.6	6.1	35.0	7.8	30.4	23.5	35.4	18.7	18.6	28.0
17.6	8.1	33.8	7.3	29.6	22.0	34.7	18.1	18.2	28.2
18.0	6.8	32.8	7.4	30.7	21.4	34.6	20.1	18.0	28.0
17.4	5.2	32.8	7.9	32.6	24.0	33.9	18.4	18.1	27.3
18.0	5.9	34.6	7.2	33.2	26.5	33.8	18.9	18.0	27.4
17.6	4.7	34.1	8.1	32.4	26.9	34.0	18.6	17.9	26.5
17.5	3.6	35.3	7.8	33.6	27.5	34.7	18.3	18.5	26.2
17.8	12.5	35.2	7.0	32.7	27.6	34.9	18.0	18.5	27.9
18.6	12.2	34.7	7.5	30.1	27.7	35.3	18.8	18.1	27.7
18.0	11.9	34.5	7.3	30.1	27.3	35.1	18.1	21.0	27.8
18.4	10.5	34.5	7.3	30.4	26.4	34.8	17.7	20.3	28.2
18.6	10.6	37.3	7.8	30.6	26.0	36.1	18.7	20.3	27.9
18.8	11.1	36.2	7.9	30.1	25.9	36.2	18.0	20.2	28.6
18.6	11.8	36.4	8.1	30.4	26.1	34.9	18.7	19.9	29.2
17.9	11.6	36.3	7.8	33.0	24.5	35.3	18.8	20.0	29.2
17.9	12.8	36.9	8.1	32.4	24.4	34.9	19.0	21.0	29.8
17.0	12.5	36.0	8.8	33.3	24.5	34.4	19.1	21.1	29.6
19.9	12.2	36.0	8.7	33.3	24.2	36.0	19.8	21.4	28.1
19.9	11.9	36.2	8.2	33.5	24.5	35.1	18.6	21.9	27.9
19.4	12.4	36.2	8.5	31.5	25.3	35.7	19.1	19.7	28.2
19.6	12.8	35.8	7.8	30.8	25.7	36.0	19.6	19.4	28.9
19.1	12.6	35.4	7.4	30.1	25.1	36.2	19.8	17.9	31.9
18.6	11.9	34.6	7.8	28.4	26.0	37.6	19.0	17.4	31.7
19.7	11.7	35.0	8.1	28.5	25.9	37.1	19.7	16.6	32.2
21.1	11.2	36.1	8.3	29.9	25.5	36.3	19.0	18.3	30.1
19.5	11.6	35.9	9.3	30.1	24.0	36.3	18.8	19.5	28.3
19.6	13.0	36.5	9.5	30.9	24.0	36.3	19.0	19.5	28.1
21.6	14.3	37.0	8.5	31.5	23.6	35.9	19.5	19.3	27.4
21.2	13.6	37.6	8.1	30.0	23.5	34.7	24.0	19.0	26.6
20.5	14.0	36.3	8.6	27.9	24.0	36.5	23.7	20.2	28.5
19.8	14.3	36.3	8.8	27.7	25.2	36.7	25.1	20.7	27.6
18.6	14.8	36.9	8.5	26.2	24.1	36.9	25.1	20.9	28.5
22.7	19.2	36.1	8.4	28.1	26.2	35.9	24.9	21.0	27.5
25.8	19.3	36.2	8.5	28.6	25.4	35.8	25.5	21.4	26.9
26.3	18.7	35.3	8.7	28.9	25.4	35.4	25.4	21.4	28.2
25.5	17.4	34.6	8.5	29.3	25.0	34.5	24.8	20.0	27.8
26.6	15.8	35.8	8.5	29.5	25.4	33.3	24.0	20.1	27.3
26.7	17.2	37.3	8.9	28.4	25.6	34.2	24.2	19.4	27.4
26.7	17.0	37.6	9.3	28.0	26.1	34.0	23.7	19.0	27.2
25.8	18.4	36.0	8.8	28.0	25.4	33.8	26.1	18.4	28.2
26.2	17.8	36.0	8.7	28.5	25.4	33.2	25.2	17.8	28.0
26.8	17.9	35.9	8.8	28.4	26.0	34.2	25.3	17.6	27.5
26.3	17.0	36.8	8.0	27.6	25.1	34.2	25.3	17.7	27.9
26.6	18.8	36.5	7.9	26.9	25.3	32.9	25.6	17.8	27.5
26.1	19.3	37.1	8.7	28.9	25.1	32.9	25.4	18.2	27.1
26.2	19.5	35.8	8.7	28.0	24.1	32.1	26.4	19.5	26.4
24.9	20.1	37.0	8.6	27.7	23.8	32.1	25.9	18.9	26.9
26.1	20.4	36.6	8.4	26.4	24.3	33.2	25.1	18.9	26.2
26.4	19.7	37.1	7.8	25.8	24.3	33.1	24.0	19.3	27.3
29.2	19.5	36.7	7.1	30.1	24.5	35.1	23.7	18.4	26.5
27.9	19.7	36.4	8.3	29.2	26.5	35.6	23.9	18.4	26.4
27.6	18.9	36.2	7.7	27.7	27.2	34.4	24.2	18.3	26.6
27.7	21.4	36.9	7.9	28.2	27.0	32.7	24.5	18.2	27.4
26.4	22.3	36.2	8.3	27.0	26.9	35.1	24.7	17.9	28.6
26.3	21.1	36.1	7.8	27.6	25.5	35.0	24.8	19.8	27.7
26.2	21.3	36.5	7.7	28.9	24.9	33.7	24.8	19.9	29.4
25.5	20.3	36.8	7.8	29.2	23.4	32.9	24.9	18.6	29.8
25.7	19.8	34.9	8.0	27.9	22.8	32.4	26.0	19.5	30.4
26.2	18.4	34.5	8.1	28.5	22.7	31.9	25.1	19.5	30.0
25.8	19.0	36.2	8.5	27.4	24.0	31.9	25.2	18.8	28.9
25.8	19.2	34.7	8.8	27.1	23.2	32.3	25.9	19.5	29.0
28.2	20.7	34.8	8.6	26.8	23.6	32.7	27.6	19.6	27.8
27.8	20.5	35.3	9.0	27.7	25.4	32.4	26.6	18.7	27.9
28.2	21.5	34.8	9.0	28.2	25.5	31.7	27.0	18.4	27.2
27.7	22.5	34.6	9.3	29.2	26.9	34.4	26.2	19.1	27.9
26.5	22.5	35.5	8.7	29.1	26.2	33.7	25.4	17.7	26.7
26.7	20.9	35.4	8.8	28.7	26.9	34.2	23.3	17.8	26.3
27.8	21.7	35.4	8.0	27.8	25.9	34.4	25.6	18.1	26.0
27.2	21.2	34.4	8.3	28.0	25.2	32.5	25.2	18.0	27.0
26.8	20.8	34.6	8.4	27.3	24.9	33.7	25.1	18.4	27.0
26.0	19.9	35.0	8.7	29.3	24.4	33.1	25.0	19.7	26.6
25.0	19.5	36.9	8.4	29.0	24.0	32.8	24.3	19.7	28.1
25.0	19.8	36.9	8.3	29.9	24.1	32.7	25.8	19.7	26.8
25.7	20.2	37.3	7.5	28.5	25.7	31.9	26.3	19.2	28.1
26.4	19.8	38.3	6.6	28.8	24.0	31.4	26.2	18.2	28.5
25.3	20.1	37.8	6.7	28.3	24.1	32.0	25.1	18.3	28.3
25.3	20.4	36.3	7.6	28.1	24.6	31.8	25.5	18.1	28.2
26.1	22.9	37.2	7.2	28.7	24.9	34.5	24.9	18.4	28.7
25.5	21.4	36.7	8.9	29.7	25.6	34.5	25.3	18.2	28.4
23.7	21.3	37.3	8.9	29.8	25.7	34.5	26.3	18.6	29.1
22.6	21.0	37.5	9.1	28.1	25.0	33.9	26.2	18.8	28.3
22.8	20.4	37.0	8.1	28.1	24.4	34.4	25.4	18.1	28.1
23.2	19.6	36.8	8.1	26.5	24.7	34.6	25.6	18.0	27.6
27.2	20.9	37.0	8.0	25.6	24.1	34.4	26.2	19.3	26.7
26.7	20.9	35.3	9.4	27.8	24.5	33.7	26.3	18.6	27.1
26.9	21.0	35.5	8.6	26.9	25.3	33.1	26.4	18.5	27.9
26.1	22.4	36.7	8.8	27.4	27.8	32.9	26.9	18.1	27.2
26.1	22.2	35.7	8.3	27.5	28.2	32.9	26.1	18.4	27.7
26.8	22.3	34.8	8.7	27.0	28.8	32.2	25.8	18.9	28.6
26.1	22.5	35.9	8.3	28.1	27.6	34.9	24.5	19.3	29.2
26.1	21.7	34.6	8.0	27.3	28.7	34.1	24.3	18.9	28.2
26.9	20.6	36.8	8.2	27.9	28.6	33.8	24.0	19.1	28.1
26.4	20.1	37.0	8.4	26.8	28.7	33.2	25.0	19.1	27.9
25.3	21.2	37.0	8.4	25.9	28.3	36.2	25.1	18.1	27.2
27.6	21.1	36.3	8.7	24.9	29.0	36.8	24.9	18.0	26.2
28.1	20.7	36.0	8.7	25.6	28.7	35.4	24.3	18.5	27.5
27.5	20.1	33.4	9.0	27.9	30.6	34.7	24.6	17.8	26.6
26.2	20.9	33.2	8.4	28.5	29.9	34.9	24.9	17.2	26.2
26.2	21.3	35.7	8.2	28.1	29.4	35.6	23.7	17.2	26.3
26.5	21.6	35.1	8.8	27.9	30.3	34.4	24.4	17.5	28.5
26.5	22.0	36.3	9.3	29.9	30.6	35.4	24.3	18.3	28.4
26.5	21.3	35.7	8.7	28.3	29.1	35.4	23.4	18.3	28.5
27.1	21.4	36.7	8.5	27.5	27.7	34.0	23.7	18.5	29.8
27.7	21.5	36.4	9.1	28.3	27.1	34.0	23.6	18.7	29.1
28.9	21.5	34.7	9.5	27.9	27.5	33.4	24.9	17.9	28.8
28.8	21.1	34.1	8.6	26.9	25.9	33.5	25.4	17.6	28.2
28.1	21.3	33.6	8.2	27.4	26.3	32.9	25.8	19.4	27.7
27.7	21.1	32.6	8.8	27.6	26.7	33.0	24.4	19.2	27.1
26.8	20.8	33.0	8.7	25.8	26.6	33.9	24.1	19.1	27.8
26.4	20.7	33.4	8.5	26.7	28.1	33.8	22.5	19.3	28.1
26.9	21.0	34.8	8.8	26.7	28.9	35.2	22.7	18.2	27.8
26.9	20.8	36.2	9.6	28.1	29.5	34.9	23.0	20.2	28.0
26.8	20.6	37.3	9.6	27.2	28.8	35.2	24.0	20.3	28.2
29.8	21.3	36.2	9.2	27.8	29.0	35.4	24.8	20.7	28.2
29.1	21.7	36.6	9.1	28.9	27.7	34.9	24.8	20.4	27.9
27.5	21.1	37.1	9.6	29.7	27.5	34.5	24.3	20.0	29.3
27.9	21.3	35.9	8.3	28.2	26.7	35.5	24.2	18.6	29.7
26.6	20.8	35.3	8.1	28.5	27.5	35.6	23.9	18.3	29.7
26.0	20.7	35.5	8.7	28.5	28.0	35.9	22.4	18.2	29.4
26.8	20.1	34.2	8.3	27.4	26.7	35.8	23.1	17.9	29.8
27.3	20.1	34.4	8.2	27.1	26.9	35.0	24.1	17.8	29.1
27.0	20.1	35.3	8.4	26.9	27.1	34.4	23.9	19.8	28.5
28.0	20.5	36.0	8.5	27.5	26.0	34.8	23.3	20.7	28.4
28.4	21.1	36.4	9.4	28.6	26.2	34.5	24.6	20.9	29.1
29.3	21.4	36.9	9.8	29.1	28.9	35.7	24.6	20.8	28.6
30.3	21.4	37.9	9.8	29.5	28.5	37.4	25.1	19.7	26.6
28.3	21.9	37.4	10.4	30.2	27.5	37.3	24.7	18.3	25.9
29.2	22.8	36.3	10.6	28.9	26.7	37.5	24.3	18.9	24.7
27.8	22.6	36.4	10.1	28.4	26.6	38.2	24.5	20.8	28.5
27.3	22.0	36.9	9.8	28.2	27.1	36.4	25.3	20.6	28.7
30.2	21.9	36.6	9.1	27.9	26.9	35.4	22.8	21.0	27.8
31.0	21.7	35.7	8.8	25.8	26.5	35.2	22.8	21.6	27.3
30.4	21.4	35.7	8.7	26.2	26.6	34.6	24.0	20.8	27.5
30.2	21.4	35.8	8.8	26.9	26.7	34.2	23.5	19.9	28.4
30.3	23.2	35.9	8.3	26.6	25.9	34.0	23.5	19.9	27.8
30.1	23.1	35.3	8.6	27.0	25.6	34.2	24.1	19.7	27.2
29.1	22.7	35.3	8.8	27.8	26.2	33.8	24.3	18.4	28.8
30.0	21.0	35.9	8.4	29.1	25.4	33.0	24.6	18.6	28.2
30.1	20.2	36.6	8.4	29.2	25.0	34.6	25.0	19.3	28.3
29.7	19.9	36.6	9.6	30.3	24.3	35.2	23.7	19.3	29.0
28.3	21.2	36.9	10.2	30.1	25.8	33.8	24.0	19.5	28.6
29.9	21.4	36.5	9.2	30.4	24.6	34.4	24.9	20.4	28.4
29.6	20.9	35.0	9.8	29.4	29.7	34.4	24.7	19.7	29.3
30.1	20.4	33.8	10.5	29.9	29.4	34.1	24.8	19.4	28.7
29.1	20.4	34.3	9.7	28.6	29.5	34.8	25.0	20.0	27.2
29.9	20.6	33.8	8.8	27.3	29.3	36.3	24.7	20.2	27.2
29.8	20.0	34.2	9.1	26.8	28.6	35.1	24.5	20.7	26.1
30.1	19.9	35.3	8.6	26.8	29.2	35.9	24.6	21.7	26.1
29.2	19.9	36.5	8.1	26.7	28.9	35.8	24.2	20.0	26.4
30.3	20.0	36.7	8.3	27.6	29.4	34.6	23.5	18.7	27.4
29.4	20.8	37.8	9.6	27.8	29.5	34.5	22.8	18.8	28.4
29.3	22.0	37.6	9.3	28.3	29.5	34.8	21.5	21.2	29.3
29.7	20.9	37.3	9.0	28.1	30.3	35.4	24.9	20.2	29.3
30.7	19.7	37.6	9.2	27.0	30.7	34.8	25.1	20.8	29.4
29.6	20.5	37.2	8.5	25.7	30.8	35.7	24.5	20.7	29.1
29.9	19.9	36.8	9.2	27.3	30.2	36.3	25.3	20.4	28.2
30.5	22.3	35.8	9.0	27.6	29.7	36.6	25.9	19.3	28.2
29.3	21.6	35.2	9.0	26.8	28.7	35.5	25.2	20.4	27.3
29.0	20.7	34.4	9.5	27.1	28.7	34.3	24.7	19.5	26.2
29.3	20.2	34.7	9.4	27.9	28.8	35.3	24.9	19.7	25.9
29.8	21.2	34.4	8.9	26.8	27.8	35.4	24.1	19.2	25.4
31.9	20.9	34.3	9.0	27.7	28.2	34.5	23.5	19.0	27.7
32.5	21.8	34.7	8.7	27.9	27.9	35.2	23.1	18.4	28.4
33.9	21.3	34.7	8.7	26.9	27.1	35.9	23.1	19.5	28.9
33.7	21.0	34.1	8.4	26.6	29.0	35.4	22.9	20.2	28.3
33.4	20.1	35.2	8.5	26.3	29.0	35.4	23.5	20.7	28.2
32.3	19.7	35.3	8.2	25.5	28.8	34.1	23.9	20.9	28.4
31.7	19.6	35.5	8.7	25.7	27.4	35.1	24.7	19.2	28.1
30.8	19.4	36.5	8.7	27.4	25.8	35.8	24.8	20.1	28.3
30.1	19.9	37.8	9.2	27.6	26.2	35.8	24.8	19.2	27.5
30.3	19.0	35.9	9.1	28.2	26.8	36.7	25.0	20.0	27.1
30.1	19.2	36.1	9.5	29.1	27.4	36.9	25.5	20.0	28.3
29.0	20.2	35.6	9.2	29.4	28.7	36.9	24.8	19.4	27.8
29.5	19.9	34.8	8.9	29.4	29.6	36.8	24.7	19.5	27.9
30.7	19.9	35.1	8.6	29.3	29.7	37.0	25.3	19.3	28.0
30.9	20.7	35.0	8.7	28.7	29.7	35.4	25.9	19.2	28.7
30.4	20.6	35.1	8.6	28.1	29.7	35.2	26.0	19.2	27.3
30.4	20.8	35.4	8.3	28.0	28.9	34.0	25.2	19.2	27.6
29.0	21.9	35.5	8.1	26.1	28.5	34.5	24.5	19.6	27.6
28.4	21.7	36.3	8.1	26.6	28.7	33.8	23.8	20.1	26.7
28.4	21.5	36.3	8.1	26.6	27.8	33.6	23.0	20.3	25.9
29.5	22.4	37.3	8.2	27.5	28.6	33.4	23.1	19.0	26.6
29.1	22.2	35.0	7.8	28.6	26.9	33.5	24.4	19.3	27.3
30.0	22.3	33.8	7.9	27.6	26.8	31.9	24.7	18.8	26.7
29.8	21.7	33.5	7.8	27.7	27.3	34.5	24.9	19.8	27.3
30.6	22.8	37.2	8.1	28.1	27.0	34.9	25.2	19.5	27.8
30.3	21.8	37.1	8.0	28.2	26.6	35.4	24.1	19.8	28.0
29.3	21.5	34.8	7.7	27.9	27.1	35.0	24.2	19.1	28.1
30.2	21.6	35.6	8.2	28.1	26.2	35.3	24.4	18.7	27.8
28.8	21.3	36.6	9.1	27.8	28.5	35.1	24.5	18.4	28.2
30.8	20.2	36.7	9.1	28.7	28.5	34.1	25.8	19.2	28.2
30.5	20.6	36.2	9.0	29.1	29.0	33.7	24.8	19.4	29.0
29.8	20.2	35.5	9.0	27.9	27.9	33.9	24.9	19.5	28.3
29.1	26.3	37.6	8.9	28.6	27.5	33.7	25.8	19.2	28.1
29.3	25.1	37.5	8.0	29.6	28.0	34.3	26.1	19.3	28.2
28.5	24.7	36.8	8.3	29.4	26.7	33.7	26.2	19.3	28.8
28.2	25.7	36.3	8.5	29.3	29.2	33.8	26.0	19.2	27.7
27.2	25.5	37.1	8.0	30.4	29.5	34.2	26.3	19.5	27.1
30.8	25.8	36.0	8.6	28.4	28.7	33.9	26.0	19.9	27.5
30.3	26.2	36.4	8.6	28.1	29.1	35.2	25.4	20.4	27.8
30.3	26.2	40.0	9.3	28.1	29.8	34.5	24.7	20.3	27.2
30.6	25.2	38.9	8.9	27.8	29.1	34.8	23.6	18.0	27.3
28.8	25.3	37.8	8.6	27.3	28.7	35.1	22.4	19.0	27.8
29.4	26.3	37.0	8.6	28.4	29.4	34.8	24.3	19.1	28.4
27.6	24.7	36.6	9.6	27.1	27.8	34.9	24.5	19.0	28.2
30.4	24.7	35.6	9.7	27.0	25.9	34.6	23.6	19.9	27.3
30.5	24.4	37.3	9.8	26.0	26.0	34.5	23.0	19.9	27.8
30.0	24.4	36.9	10.2	26.7	25.8	34.3	22.8	19.9	28.3
30.1	24.6	36.9	9.5	26.7	25.4	34.9	23.4	20.1	27.2
29.8	24.5	37.4	9.3	28.4	26.2	35.0	22.2	21.0	28.5
29.3	24.0	37.2	9.2	28.0	26.7	34.1	23.6	20.6	28.3
29.9	23.1	37.2	9.1	28.2	26.2	33.8	25.0	20.9	27.6
31.3	22.9	36.4	9.0	29.3	26.8	33.5	24.6	19.8	27.8
31.3	22.1	35.8	8.8	28.4	26.8	36.7	26.2	20.1	28.4
31.4	23.1	38.2	8.1	27.8	28.1	35.8	25.1	18.9	28.2
32.2	25.3	37.6	8.2	27.7	27.8	34.0	24.7	19.9	27.8
31.9	23.9	36.7	8.5	27.3	27.9	33.7	24.3	18.7	27.9
30.8	23.1	36.0	9.3	26.7	29.0	32.5	23.5	18.4	28.1
32.9	22.6	34.9	9.4	27.6	28.4	34.9	23.2	19.0	29.0
32.3	23.1	37.3	9.8	27.4	28.6	35.2	23.5	18.6	28.3
31.5	23.2	37.0	9.7	26.4	28.4	35.0	23.1	20.1	27.5
30.5	22.8	36.1	9.6	27.7	27.1	36.2	24.0	19.3	27.3
30.1	24.1	36.2	10.3	27.9	27.3	35.5	24.0	19.4	27.1
27.7	23.7	37.2	10.5	27.3	26.5	34.4	25.1	18.1	26.0
26.8	24.2	37.2	9.8	27.0	28.0	34.1	24.9	18.1	27.3
29.9	24.4	36.6	9.7	27.9	28.2	34.0	25.2	18.5	29.2
31.1	24.8	36.8	9.8	26.8	27.9	33.0	25.6	18.0	30.3
31.1	24.5	38.7	8.6	27.0	26.1	34.3	25.5	17.3	30.4
31.2	24.4	39.3	8.6	27.6	26.3	36.0	24.5	17.6	31.9
30.9	23.1	38.4	8.6	28.2	26.0	35.5	24.5	18.0	30.6
30.4	23.3	39.0	7.7	27.2	26.5	36.5	24.7	17.2	28.7
30.2	23.0	38.4	7.0	27.8	27.1	35.4	24.8	17.6	27.7
28.9	23.8	37.1	7.9	26.8	25.9	34.3	24.6	17.8	29.1
29.5	23.6	37.5	8.5	25.3	24.9	33.6	24.5	18.2	28.1
29.8	22.7	36.7	8.8	26.2	25.3	36.0	24.6	17.8	28.4
30.0	22.1	36.2	9.1	25.8	24.1	34.8	24.7	18.4	27.4
30.2	22.8	35.2	9.3	27.3	25.3	34.3	25.7	17.7	28.0
30.1	23.5	36.1	10.1	27.6	29.3	35.9	25.8	17.3	28.7
30.7	24.5	35.9	9.6	27.5	28.6	35.4	24.7	17.1	28.8
30.8	24.7	35.8	9.4	27.7	29.8	35.6	24.2	16.6	29.0
30.0	25.7	36.1	10.1	29.1	29.1	36.4	24.0	15.9	29.2
30.1	25.3	37.0	10.0	28.4	28.7	37.1	23.7	16.1	28.8
30.6	25.1	37.1	9.2	29.0	29.0	36.5	22.8	15.7	29.3
30.9	24.7	36.6	9.3	28.2	28.6	37.1	22.0	15.1	29.0
37.0	24.8	39.5	9.6	28.2	27.9	36.7	22.9	14.9	28.5
35.7	24.4	39.9	8.8	27.2	28.0	35.2	22.9	16.3	28.3
35.5	25.2	39.2	8.8	26.9	26.9	34.0	23.5	16.0	27.8
36.1	24.2	38.6	8.4	26.4	29.4	34.3	24.1	15.9	27.7
37.3	23.2	38.9	8.6	29.1	29.2	34.7	25.3	17.3	28.3
36.5	23.3	38.6	8.5	27.8	29.2	34.3	25.0	17.2	28.6
38.2	22.3	37.9	8.1	28.1	29.8	35.4	24.6	17.1	27.8
38.2	21.8	37.6	7.7	28.1	29.7	36.5	25.0	17.5	28.5
37.6	22.8	37.5	7.6	28.8	29.7	37.3	24.9	17.8	28.3
36.5	23.0	37.2	7.4	27.6	29.8	37.6	25.4	16.8	27.6
35.9	23.1	37.1	7.1	29.9	29.9	38.3	24.8	16.9	27.2
34.8	23.6	36.6	7.1	29.0	30.4	37.9	24.9	16.7	27.7
34.2	24.0	37.0	7.0	27.9	29.7	37.6	26.3	18.0	25.8
34.2	24.3	38.4	7.4	28.5	29.6	36.2	25.8	18.3	26.6
33.9	24.3	39.0	7.4	29.7	28.9	36.7	25.7	18.1	27.4
33.9	23.8	38.6	7.7	27.9	27.9	35.8	26.7	18.6	26.8
35.1	24.2	38.1	8.0	26.4	26.9	35.7	25.4	18.3	26.6
35.3	23.7	37.3	8.1	28.9	28.5	34.5	25.4	18.2	27.4
36.1	23.4	36.4	7.6	29.3	28.1	34.2	26.4	18.2	28.9
37.5	22.6	37.4	8.1	29.0	28.8	34.1	25.9	18.4	28.9
36.9	21.8	37.3	8.0	29.0	28.8	35.7	23.8	18.5	28.6
37.7	21.9	35.7	7.6	28.3	29.6	35.7	24.8	17.5	28.3
36.8	23.2	35.9	7.4	27.9	28.2	36.2	23.7	17.6	27.8
37.2	23.3	35.5	6.7	27.8	28.2	36.8	22.9	17.3	27.4
35.7	23.8	34.8	7.2	27.2	27.1	37.4	23.1	16.5	27.3
35.2	23.8	35.2	7.2	28.5	26.7	37.2	24.8	15.9	27.9
35.9	23.5	34.2	7.5	29.6	26.6	37.2	24.5	16.2	29.3
35.9	22.4	34.7	7.6	29.6	27.0	37.8	25.4	16.0	29.5
36.8	23.4	35.7	8.0	29.6	26.4	36.5	24.9	16.4	29.2
36.3	23.5	35.2	8.2	29.2	27.8	35.8	25.9	16.9	29.4
38.6	23.4	34.2	8.4	28.9	28.2	36.4	24.8	17.4	28.7
38.5	22.9	34.9	8.0	29.0	28.1	34.2	24.6	17.9	27.2
37.1	24.5	35.1	8.7	29.3	28.7	35.0	25.3	18.0	26.6
37.2	23.6	36.2	8.8	28.4	28.8	33.9	26.0	17.5	26.5
37.1	23.1	37.0	8.9	29.8	28.7	36.9	24.7	17.7	25.6
36.1	22.8	35.8	8.9	28.6	28.7	36.9	25.4	17.7	25.4
36.1	23.4	36.8	9.7	28.6	28.6	37.9	24.9	17.8	24.6
35.8	22.9	35.4	9.4	30.0	27.9	37.5	24.7	18.0	25.8
35.5	23.5	36.6	8.7	29.9	28.4	38.6	24.9	18.0	25.2
35.6	23.1	37.7	9.1	29.0	27.7	35.4	25.0	18.4	25.7
36.2	24.5	37.3	9.0	28.4	27.1	35.5	25.2	18.1	25.7
35.2	24.4	35.9	9.0	28.6	26.8	35.2	25.2	18.3	26.2
37.1	24.5	36.2	9.3	28.1	27.7	34.8	25.0	18.6	25.8
37.2	23.5	37.8	10.0	27.6	28.1	33.9	24.9	19.2	25.3
36.7	23.4	38.1	9.8	27.5	28.3	36.5	26.8	18.8	25.3
35.3	23.3	37.1	10.2	28.8	28.3	35.7	26.1	19.3	25.9
35.2	23.1	37.3	9.1	29.5	28.7	33.4	25.9	19.3	24.9
36.3	22.4	38.7	8.1	29.8	28.0	32.9	25.8	19.4	24.9
36.1	22.1	38.6	7.5	30.3	27.5	32.1	24.5	17.9	26.3
36.5	20.8	39.2	7.8	30.2	28.0	31.0	24.4	18.1	24.5
36.0	20.7	39.3	8.2	29.5	26.9	31.2	23.6	18.1	22.3
34.7	21.2	39.5	8.2	28.9	27.1	33.1	24.3	18.8	23.3
33.6	21.7	39.7	8.4	27.7	27.2	33.1	24.5	17.9	23.5
35.1	24.8	38.8	8.5	28.4	27.0	33.9	24.8	19.7	23.4
34.5	24.2	38.7	8.9	29.3	25.9	35.7	24.6	20.0	22.9
34.7	25.4	39.5	8.6	30.0	28.2	36.6	24.4	19.8	22.4
35.1	25.0	38.3	9.6	30.0	28.5	35.3	25.0	18.5	21.2
35.5	27.2	37.6	9.4	30.4	28.3	36.4	25.7	19.4	20.1
33.4	25.9	37.6	9.8	30.2	28.6	37.3	25.4	18.5	20.9
32.5	24.9	38.7	10.1	29.4	28.4	34.7	25.9	18.3	21.2
32.7	25.3	38.5	9.4	30.5	29.0	34.3	25.9	18.1	22.4
33.5	25.1	39.0	8.8	31.3	28.8	34.0	25.4	19.2	24.1
32.7	24.1	38.7	8.1	32.1	29.1	33.4	24.6	18.7	24.7
33.4	23.3	38.3	7.8	31.8	28.3	35.9	24.5	18.3	23.3
34.1	22.1	37.7	7.8	32.1	27.5	35.1	23.5	18.5	23.7
34.1	25.7	37.4	7.9	30.4	27.5	35.7	23.7	17.6	22.5
34.2	26.2	38.0	8.1	30.1	26.6	34.6	24.8	17.9	21.7
33.7	25.9	37.8	9.2	29.2	27.4	34.3	26.0	18.3	21.6
33.7	25.6	40.9	9.4	29.4	28.7	34.0	26.9	20.1	22.8
34.2	24.9	38.6	9.4	29.5	29.7	34.6	26.5	19.8	21.3
34.4	26.0	39.1	9.0	29.6	30.4	35.0	26.8	18.2	21.4
34.5	26.0	38.4	8.7	32.6	31.4	34.9	25.8	17.7	21.0
34.5	26.0	37.7	8.4	31.9	31.0	36.5	25.5	17.6	20.6
34.2	25.3	36.5	8.4	30.3	30.4	35.9	25.3	16.9	19.7
32.9	26.0	38.9	8.3	30.9	29.5	36.8	26.3	17.1	21.3
32.7	26.5	38.3	8.9	30.0	29.4	35.7	25.0	17.5	22.1
32.5	26.1	39.4	8.8	29.4	29.8	35.2	25.1	17.4	22.3
31.8	25.4	39.2	8.1	31.7	29.3	35.5	25.0	17.5	22.5
31.2	24.6	39.7	8.4	31.3	29.8	35.7	23.4	16.8	23.8
33.6	24.9	36.9	8.8	31.4	31.7	36.1	23.8	16.8	23.5
32.3	25.2	37.8	8.4	31.1	30.9	36.5	23.9	16.5	22.7
32.8	23.8	36.5	8.9	31.1	31.2	36.7	25.4	16.8	22.5
34.6	23.6	34.9	9.1	33.0	30.7	35.9	25.2	17.0	25.8
33.7	23.8	37.6	9.4	32.3	31.5	36.3	25.5	17.3	25.0
34.5	23.8	37.6	9.2	31.1	30.0	35.9	25.0	17.8	25.2
34.2	23.7	37.6	9.0	31.4	29.5	34.8	26.4	18.9	24.8
34.1	24.7	36.0	8.6	29.9	29.1	34.2	26.2	19.2	25.2
33.5	25.2	38.2	8.7	29.3	29.2	35.3	25.7	18.7	24.7
36.0	24.8	38.2	8.3	30.2	28.0	35.9	26.4	19.2	24.4
37.6	25.4	39.3	8.5	31.8	26.9	36.2	26.3	18.5	24.1
36.8	24.8	38.4	8.7	32.1	28.7	35.7	25.2	17.9	23.7
36.3	24.6	37.8	8.7	32.8	27.5	36.2	25.4	17.1	23.0
36.1	23.5	37.0	8.4	31.2	27.9	34.9	25.2	17.0	23.0
36.6	24.5	35.6	8.3	31.3	28.5	36.3	25.8	17.4	23.3
35.9	23.5	36.2	8.2	29.9	28.1	37.6	25.3	17.8	23.6
36.7	24.4	38.1	8.3	29.7	28.0	37.4	25.5	17.1	23.5
37.0	24.4	38.0	8.1	30.5	29.1	36.8	25.4	17.1	23.6
36.6	25.3	38.4	8.5	30.9	30.4	37.9	26.0	18.3	24.3
36.6	23.7	37.6	8.3	30.5	29.8	37.6	25.2	17.4	23.7
37.3	24.3	36.5	7.8	31.0	30.2	35.7	24.9	17.8	23.6
37.0	23.9	35.2	7.7	31.7	30.7	35.5	23.9	18.6	23.4
35.6	23.0	35.5	8.1	31.2	29.6	35.8	23.4	18.9	23.7
34.0	23.4	35.0	8.0	29.8	27.2	35.2	22.5	17.8	22.4
33.5	24.0	34.5	8.2	29.2	26.8	35.0	24.0	17.7	23.0
35.7	24.2	36.2	8.2	28.3	26.7	34.4	23.6	23.9	23.6
35.4	25.4	37.9	8.7	28.6	26.4	33.8	23.3	24.5	23.3
37.9	25.4	36.7	8.5	27.9	27.6	33.6	24.2	24.7	24.6
37.0	24.9	37.7	8.7	29.3	26.9	34.1	23.5	24.4	24.5
37.0	24.6	37.9	9.1	30.6	26.9	34.0	23.8	23.8	23.7
36.5	24.1	36.6	9.7	30.9	27.1	34.7	24.2	22.5	23.5
35.5	24.3	36.6	9.8	30.2	27.5	35.8	24.2	23.4	23.7
34.4	23.2	35.4	8.9	30.3	28.4	35.8	24.5	23.0	23.7
34.9	23.3	35.0	9.1	30.7	28.1	35.9	25.1	23.6	23.4
34.2	24.3	35.0	8.5	29.6	27.8	36.0	23.9	24.1	22.6
36.3	25.7	36.0	8.3	28.2	27.1	35.0	24.2	23.9	22.5
35.2	25.1	36.9	8.2	30.0	26.5	34.3	24.2	23.1	22.1
34.8	25.0	37.2	8.6	30.7	25.7	32.7	23.5	23.9	21.8
34.5	24.1	38.2	7.8	30.7	28.6	31.7	23.4	24.1	21.6
33.8	22.8	38.2	7.6	30.7	27.9	30.3	24.6	24.8	21.5
33.9	22.8	38.3	8.4	31.7	26.8	35.8	24.5	24.6	21.6
38.2	25.4	36.5	8.3	30.7	26.8	35.1	23.9	23.6	21.5
38.3	24.3	37.0	8.2	30.0	27.6	35.6	23.8	24.0	23.1
37.9	23.6	35.6	8.7	29.5	28.8	35.8	23.5	23.6	23.2
38.1	23.9	35.2	8.7	31.2	29.4	36.2	23.0	24.4	23.6
39.8	23.7	35.4	8.6	29.7	29.4	36.5	22.6	24.5	23.9
39.1	24.9	37.0	8.4	30.0	29.5	35.6	23.3	25.1	23.1
39.6	25.1	38.2	8.5	29.8	28.4	36.6	24.1	24.7	22.2
38.0	24.2	37.6	7.9	29.8	27.9	35.0	24.1	25.0	22.2
36.1	25.1	37.6	9.0	29.2	26.9	34.5	24.1	24.1	22.1
35.2	24.3	37.1	8.4	28.9	26.3	34.3	24.0	24.1	22.5
34.9	23.8	36.5	8.3	28.3	26.3	34.3	23.6	24.2	22.0
34.6	23.2	36.2	8.7	28.5	26.9	34.0	24.6	23.9	22.1
35.4	23.4	37.2	8.7	29.1	27.9	36.0	24.1	22.9	22.3
39.0	22.8	36.9	8.6	29.9	29.1	34.6	23.3	23.4	22.8
38.2	22.9	37.3	8.2	30.7	29.0	34.2	24.5	22.5	22.8
37.5	24.1	37.3	8.0	31.2	27.7	34.7	24.3	22.2	22.7
37.2	23.5	36.6	8.2	29.9	29.9	35.9	23.3	22.3	23.3
35.7	23.0	35.6	8.2	29.8	30.0	37.4	23.3	23.0	23.6
36.3	22.4	35.5	8.5	29.0	30.2	36.6	24.0	22.8	23.2
37.4	21.6	36.5	8.3	28.6	30.0	35.9	23.7	22.5	23.3
36.4	22.0	35.7	8.9	29.3	29.0	35.2	23.8	22.0	23.4
35.1	21.6	35.4	9.5	29.0	27.6	34.9	24.7	22.0	22.3
37.2	20.6	36.0	9.5	28.2	26.7	34.6	22.8	21.3	22.2
36.8	20.1	36.1	9.0	29.4	26.7	36.1	22.1	21.7	22.0
36.2	21.1	35.8	8.9	29.2	25.9	35.3	23.0	20.7	20.4
36.5	20.9	37.0	8.6	30.0	28.6	36.0	22.8	22.6	19.7
37.0	20.9	37.3	7.7	28.6	27.7	35.5	23.3	21.9	23.1
37.6	21.6	36.2	7.7	28.4	26.3	35.9	23.8	24.1	23.4
36.6	22.2	35.7	7.6	28.0	25.7	35.2	25.4	24.8	21.1
37.0	22.4	34.0	8.4	27.9	28.7	34.0	25.5	26.1	21.5
36.8	25.7	34.9	7.8	29.3	28.1	34.4	25.2	25.9	24.5
36.6	24.9	34.6	8.0	31.3	28.3	34.6	25.6	24.8	25.2
37.5	25.4	35.4	7.4	30.6	28.4	34.8	26.6	23.6	24.5
37.7	25.9	35.3	7.3	29.9	27.0	34.4	27.1	23.3	25.5
38.8	25.9	35.6	7.3	30.1	27.6	33.8	28.4	22.0	26.2
37.4	25.7	34.5	7.0	31.0	27.6	35.5	27.3	21.3	25.7
36.9	25.9	36.2	6.5	31.9	27.5	36.3	26.9	22.0	27.6
37.1	25.3	35.4	7.4	32.5	26.7	36.3	25.9	22.5	27.5
36.7	26.2	35.2	7.3	32.3	29.3	35.8	25.9	21.8	27.6
35.7	27.2	35.7	7.4	32.8	30.0	35.7	26.8	22.8	26.4
37.3	25.9	36.4	7.6	32.3	30.1	36.0	27.3	23.2	26.7
35.9	25.0	35.1	6.9	32.0	29.9	36.8	27.6	21.6	27.3
38.2	27.2	35.4	7.1	31.7	28.6	37.5	27.2	21.9	26.9
38.6	26.4	35.5	7.4	32.2	28.9	36.3	25.9	22.2	27.1
37.4	27.1	35.5	7.2	31.8	30.0	34.9	25.9	22.5	26.9
36.3	26.7	36.0	7.6	32.5	29.9	34.2	26.7	21.7	26.3
35.1	26.7	36.7	7.6	31.6	29.4	35.3	27.1	23.9	25.4
34.5	27.0	37.3	7.2	31.2	28.3	35.2	26.8	23.0	25.4
37.7	27.2	36.6	8.6	31.0	29.0	33.8	26.4	23.0	26.4
38.1	26.6	37.2	8.8	30.1	28.9	36.8	27.7	22.8	28.0
36.5	26.2	37.0	8.2	30.1	28.7	38.0	26.1	22.2	27.3
37.2	26.4	37.0	8.2	31.5	29.5	36.7	26.0	23.3	26.4
37.6	25.8	35.6	8.2	31.5	30.0	36.2	26.7	24.0	25.2
36.6	26.0	35.6	7.8	32.1	29.5	37.9	25.7	25.0	25.4
36.7	26.3	35.4	8.8	33.6	29.2	37.4	25.8	25.1	26.0
36.8	27.5	36.7	8.4	32.5	28.8	37.6	24.4	25.3	25.3
37.6	27.3	38.0	7.5	32.2	28.7	38.7	23.4	24.0	25.5
38.4	26.8	39.1	9.8	32.1	28.8	38.0	24.0	23.4	26.0
38.6	26.7	39.6	9.3	32.4	28.1	36.2	26.8	22.6	28.5
37.3	26.0	40.0	9.2	32.7	27.9	35.2	26.8	22.8	28.6
37.9	26.5	37.6	9.3	33.7	28.7	35.5	27.4	23.6	27.1
37.4	26.1	36.6	9.7	31.1	28.8	37.7	27.5	23.8	27.0
36.2	25.3	36.3	9.3	31.1	28.7	37.5	25.8	23.6	26.0
35.9	25.2	36.3	9.2	30.8	28.8	37.3	25.1	24.4	27.2
37.1	25.0	36.4	9.8	30.6	28.8	36.9	25.6	24.3	26.9
37.0	24.2	38.1	9.2	29.4	29.3	34.3	24.9	23.0	28.0
38.9	24.3	36.6	9.9	30.0	28.6	34.5	25.9	22.9	27.5
36.9	26.2	37.1	9.8	30.5	28.6	33.9	26.0	23.2	26.4
36.7	26.1	37.5	10.4	30.7	28.0	36.9	25.6	23.3	26.1
35.8	25.7	37.5	9.4	32.1	28.5	37.8	25.8	23.3	26.9
36.9	25.6	36.5	8.8	31.7	27.9	38.0	24.4	23.2	26.5
35.9	26.7	36.8	8.1	30.8	29.6	37.0	25.4	23.8	25.7
36.4	25.2	36.5	8.4	30.4	29.0	38.6	24.8	23.9	26.6
36.5	26.3	35.7	8.2	30.0	28.9	37.1	24.7	23.3	26.8
36.7	25.8	35.1	8.9	31.0	28.8	36.0	25.8	22.5	26.2
36.5	25.4	36.3	10.0	30.9	28.4	35.4	26.3	22.9	26.6
36.5	25.5	36.8	9.7	32.0	28.8	34.7	26.0	23.2	27.2
36.1	25.5	36.1	10.3	32.9	29.2	33.9	26.8	22.7	26.4
36.2	26.2	38.6	10.1	32.4	29.7	35.2	27.4	23.9	27.0
35.9	25.9	37.5	9.8	32.2	29.8	35.2	27.6	25.0	27.6
37.5	26.4	36.6	10.5	31.8	29.8	36.2	26.5	24.6	27.0
37.0	26.2	38.2	11.0	31.2	29.4	35.3	26.9	24.0	27.7
36.8	26.4	37.5	10.6	30.8	29.7	35.9	26.4	23.1	27.4
37.0	26.9	38.9	10.8	32.2	28.7	35.6	25.0	22.5	27.5
37.3	28.7	40.8	10.9	32.7	29.7	36.3	27.2	22.6	27.7
38.3	29.5	40.6	10.4	32.8	29.4	36.6	29.0	22.2	27.0
37.9	29.5	39.9	10.4	32.4	28.2	37.5	29.9	22.3	26.7
36.9	29.0	39.6	9.9	30.9	27.6	37.3	29.4	23.3	27.0
36.6	28.6	38.1	9.7	30.7	27.3	36.7	30.5	23.4	27.6
36.5	26.3	37.2	9.7	30.7	26.7	35.0	30.6	23.3	27.4
36.2	25.8	37.0	10.3	31.7	27.6	35.3	30.0	22.8	27.1
36.8	26.3	37.5	10.2	31.9	28.1	37.3	28.8	23.8	29.5
36.2	25.4	38.3	10.4	31.2	28.1	39.0	28.7	23.9	29.4
35.6	27.1	38.2	10.4	30.9	28.2	39.2	29.9	25.0	29.3
35.7	26.9	37.7	10.3	34.6	28.4	37.8	30.6	25.3	28.2
37.3	26.6	38.3	9.7	32.6	27.3	36.5	30.8	25.5	28.8
37.3	25.9	38.5	10.0	32.1	27.7	34.9	29.0	25.2	27.7
36.5	25.5	37.8	9.8	31.7	27.0	34.5	28.2	24.9	27.6
36.8	25.6	37.0	10.0	32.6	27.3	33.8	28.0	23.5	27.8
35.0	26.1	37.0	10.2	32.7	27.3	35.5	26.6	23.3	28.0
35.9	27.7	36.5	10.5	33.1	28.7	34.9	26.8	23.2	26.5
36.4	28.0	36.2	10.1	33.1	28.9	35.2	27.1	22.8	26.5
36.7	28.0	35.1	10.6	33.1	29.3	34.6	27.5	22.5	27.1
35.9	28.6	35.5	10.9	32.9	29.3	35.5	28.8	23.6	28.0
35.8	28.2	35.5	10.9	33.2	29.0	36.3	28.7	25.1	28.5
35.0	28.0	34.8	10.5	33.7	28.8	35.3	28.6	26.3	29.3
33.8	29.3	34.0	10.7	33.6	29.6	35.1	28.6	24.8	28.4
34.0	29.3	33.2	10.6	32.4	29.8	35.6	29.3	24.2	29.8
33.4	27.7	33.1	9.4	31.9	30.1	36.3	29.7	24.3	29.4
33.3	28.4	32.5	9.1	31.7	29.0	35.1	28.2	23.2	29.1
33.2	27.8	33.7	10.3	31.0	29.1	34.9	28.7	22.7	28.2
33.1	27.7	33.5	10.6	32.7	28.4	35.4	28.9	23.3	30.1
33.5	27.2	33.3	10.7	31.4	28.4	35.1	29.6	23.6	29.1
31.6	27.9	34.9	11.1	30.6	26.3	35.7	29.5	23.7	29.6
32.0	27.7	34.9	11.0	29.8	27.2	36.1	29.5	23.3	29.4
33.0	27.9	35.1	10.6	29.0	29.7	34.5	28.8	21.9	29.7
34.5	28.2	34.6	10.2	29.0	30.8	36.1	28.5	21.6	29.0
34.7	27.9	36.8	10.1	30.9	31.0	35.9	27.7	22.2	29.2
36.4	27.2	38.2	10.0	30.8	30.8	36.9	28.0	22.2	29.6
36.2	27.4	40.0	10.2	30.7	30.1	37.0	28.3	23.1	29.2
36.4	27.1	40.0	10.8	31.3	29.9	37.8	29.1	24.0	30.2
34.6	28.4	39.1	11.3	31.8	30.2	36.4	28.7	24.5	29.0
34.2	28.2	39.5	11.4	32.0	30.2	35.7	28.6	24.8	29.3
33.8	28.7	38.9	10.9	32.0	29.0	35.2	28.5	24.4	28.8
33.8	29.0	37.9	10.6	31.4	29.4	35.9	29.3	23.8	28.5
34.1	28.4	37.2	10.1	31.8	29.5	36.0	29.6	23.0	27.6
33.4	28.7	37.1	10.0	31.8	29.9	34.9	29.4	22.3	27.2
33.2	28.8	36.3	10.1	32.8	28.4	35.0	29.4	23.3	27.6
32.6	29.5	36.4	10.5	33.6	27.6	34.9	28.8	21.4	26.6
31.3	29.6	36.3	10.1	33.1	27.4	36.4	27.9	23.0	28.1
31.6	28.5	37.2	10.6	33.4	27.2	36.0	26.7	22.7	28.7
30.9	27.3	37.7	10.0	33.5	27.0	35.5	27.4	22.9	29.4
33.0	26.5	37.8	9.4	32.5	27.2	38.4	29.5	21.6	28.9
31.9	25.7	36.5	9.3	32.1	28.7	37.7	28.3	22.4	28.3
32.5	25.4	36.5	9.4	33.4	29.5	37.6	26.5	24.7	27.8
33.2	26.1	36.0	9.5	32.7	28.9	37.0	27.2	24.1	26.8
32.6	26.5	35.3	10.1	33.6	27.7	37.5	27.6	24.5	28.1
33.5	28.3	35.4	10.3	34.6	28.4	37.3	27.8	23.8	27.3
32.8	28.1	35.4	10.0	33.0	27.3	37.2	26.6	23.4	29.0
32.4	26.9	36.6	10.0	33.1	27.6	37.2	26.9	22.3	29.2
32.1	27.1	36.0	11.1	33.5	26.1	37.3	26.9	23.5	29.5
33.4	26.9	35.1	10.4	31.8	28.0	36.4	26.4	23.1	30.0
32.7	26.0	33.6	10.3	32.0	28.6	35.9	26.6	22.9	29.7
32.7	25.7	33.6	10.2	32.0	28.0	36.1	27.9	23.2	28.7
32.1	26.6	33.8	10.6	31.0	27.0	35.9	27.8	22.5	30.4
30.9	25.5	37.4	10.4	30.0	27.8	35.4	28.5	23.7	30.4
30.4	26.0	35.7	10.9	31.4	29.0	35.0	28.3	23.4	29.3
33.9	26.5	36.5	11.5	30.6	29.2	34.9	26.7	23.8	27.7
34.7	26.0	36.3	11.1	29.7	29.7	35.1	27.0	23.6	27.8
37.4	26.0	38.1	11.2	31.4	30.1	36.7	28.3	24.3	26.3
37.4	28.4	36.9	11.3	31.1	29.8	36.8	28.2	24.2	26.4
37.3	29.1	37.0	11.2	31.2	30.1	37.0	28.0	23.2	27.8
36.9	29.4	38.2	10.5	31.9	29.3	36.7	29.2	22.9	28.2
36.1	28.0	40.4	11.1	30.1	27.8	35.6	30.2	23.8	28.4
35.5	27.5	38.2	11.0	30.7	28.5	34.5	28.7	23.6	28.5
35.3	27.4	38.4	10.8	31.4	28.5	35.9	28.2	23.1	28.6
35.2	26.2	36.8	10.5	31.2	28.9	35.7	29.0	24.8	29.2
36.1	25.6	35.3	10.5	30.7	28.4	36.3	28.3	24.7	29.5
35.1	26.5	34.5	10.0	31.1	29.3	35.9	26.4	24.5	29.1
34.7	26.4	33.5	9.7	30.9	30.2	35.1	26.8	24.5	28.5
34.0	25.2	33.1	9.1	32.9	30.1	34.0	28.0	23.5	27.9
36.1	25.2	34.6	8.7	33.2	30.4	33.9	28.1	23.2	26.9
37.0	25.0	33.5	9.2	32.1	29.7	34.8	28.8	23.3	26.4
36.6	24.7	33.8	9.7	33.8	28.9	35.5	28.8	26.4	26.7
34.8	26.9	35.1	10.2	33.8	28.2	37.0	28.8	25.9	27.3
34.8	26.6	35.3	10.5	31.9	28.5	36.8	27.6	25.9	27.9
36.4	28.2	36.1	11.3	31.4	29.0	38.3	27.3	25.6	29.1
36.8	27.3	37.8	11.0	30.7	30.2	37.0	27.2	25.4	29.0
37.1	27.6	37.7	11.0	30.7	28.9	37.6	28.0	25.4	28.9
36.3	27.2	38.3	10.0	29.7	28.0	38.6	28.5	26.0	29.5
35.9	28.0	36.1	9.9	30.7	27.6	37.1	30.0	26.2	29.1
37.0	26.9	36.2	9.6	31.2	26.3	36.0	29.6	27.3	28.3
36.7	26.7	38.1	9.6	30.7	25.2	39.9	28.9	27.9	28.9
37.8	26.9	36.8	10.0	29.9	28.5	39.6	28.6	28.5	28.9
37.9	26.9	38.7	10.2	32.9	28.5	39.5	28.5	29.0	28.8
38.6	26.8	40.1	10.3	33.5	28.3	40.2	27.5	29.4	28.0
37.4	26.8	38.6	10.9	31.4	28.4	39.0	27.5	29.4	29.2
35.9	26.0	38.9	11.3	30.6	28.6	37.3	27.9	29.8	28.7
35.7	25.8	37.6	11.2	29.0	26.4	36.0	27.2	29.5	28.4
34.7	27.4	37.6	11.5	32.1	26.2	36.1	27.5	29.4	27.7
34.7	27.5	37.3	10.7	31.9	26.5	34.0	26.3	29.4	31.0
35.5	27.0	37.2	10.4	32.5	27.9	34.3	25.8	29.1	31.0
36.3	28.3	37.1	10.2	32.0	30.1	34.9	25.9	28.6	30.4
35.8	28.2	36.9	10.0	32.1	31.1	35.1	26.1	29.6	29.3
35.5	28.3	36.1	9.5	31.9	31.6	34.6	25.5	29.9	29.3
34.5	28.0	35.8	9.6	31.1	31.6	35.4	26.2	30.0	30.3
34.6	28.0	36.6	9.6	32.8	32.2	35.5	27.9	30.5	29.9
34.9	28.2	35.4	9.7	32.3	30.2	35.9	28.2	29.9	27.9
35.7	27.7	36.7	10.0	31.0	31.0	38.6	28.1	29.1	30.9
36.4	26.4	37.0	10.6	31.8	31.3	37.2	27.5	28.7	29.6
36.8	25.3	37.1	10.0	33.3	31.5	37.2	28.3	27.9	27.6
35.7	25.6	37.5	9.6	33.6	29.2	36.8	26.7	26.6	27.5
35.8	26.4	38.0	10.0	33.9	29.7	37.1	28.0	27.1	26.1
35.0	25.9	38.1	10.1	34.1	29.3	35.9	27.8	28.0	26.8
37.0	28.8	38.4	9.8	30.6	28.7	35.3	28.9	27.9	28.0
37.2	29.8	38.4	9.6	29.9	30.5	36.1	28.7	27.5	28.8
35.6	30.1	39.4	9.6	30.8	31.1	35.2	29.1	28.2	28.5
35.1	29.5	38.0	9.3	33.2	29.6	35.2	29.7	27.5	29.1
34.2	30.4	37.1	9.1	31.8	30.6	36.6	29.1	26.7	29.3
34.8	29.3	37.3	9.0	31.2	29.9	37.5	28.7	27.3	29.4
34.5	29.0	36.9	8.6	31.8	28.2	36.7	29.5	28.0	29.3
35.7	29.9	36.6	8.9	31.5	29.0	37.7	28.9	27.2	28.4
35.6	29.5	35.6	8.8	30.7	30.8	37.2	28.4	27.8	28.8
34.5	28.0	36.8	9.2	31.0	30.1	36.6	28.6	27.6	28.2
32.4	27.2	37.2	9.8	32.1	31.9	37.7	27.6	27.5	28.1
33.9	25.8	38.2	10.1	32.1	30.9	40.1	28.9	27.8	28.7
34.1	24.9	37.9	11.0	32.0	29.8	39.2	28.6	28.2	29.5
33.3	25.7	37.9	11.2	32.8	29.1	38.3	28.2	27.9	28.3
33.3	25.3	37.6	10.9	33.2	28.3	37.6	27.4	28.0	27.9
33.5	26.4	36.9	11.0	33.4	29.2	36.9	27.4	27.9	28.8
32.9	26.1	37.0	11.7	33.6	28.4	36.8	26.6	27.7	28.6
31.7	27.0	36.1	11.8	33.0	28.1	36.1	26.5	26.8	26.8
33.3	26.0	36.4	11.7	32.3	28.3	37.5	26.6	26.0	29.1
32.7	27.2	36.0	11.2	32.2	28.3	36.6	26.6	28.8	28.8
32.9	28.7	36.9	11.1	31.7	30.6	37.5	27.0	27.8	28.4
32.6	28.7	37.6	10.8	30.7	30.4	36.9	26.1	27.8	28.3
34.4	27.6	37.8	10.5	31.7	29.9	37.0	25.8	28.2	28.3
33.9	28.2	37.0	9.9	32.0	29.9	37.8	26.1	28.6	28.3
34.5	32.4	36.4	9.9	30.4	30.7	38.3	25.9	28.6	28.2
33.6	32.2	36.4	9.2	30.3	31.8	37.6	25.4	28.2	28.6
32.8	32.0	35.5	8.8	31.0	31.1	37.8	27.5	27.1	28.6
33.3	32.5	34.9	9.5	30.8	31.2	38.5	26.5	27.9	28.4
33.6	32.1	38.1	10.4	31.8	31.4	36.7	27.6	27.2	28.5
33.6	31.2	38.0	10.8	33.5	32.7	35.1	27.9	26.8	28.7
33.4	31.0	38.4	10.8	33.9	31.3	35.1	27.8	27.0	28.2
34.1	31.2	37.5	10.6	33.9	31.8	34.5	27.4	28.0	28.7
33.4	30.6	38.9	10.5	33.5	31.7	33.2	28.8	28.6	30.2
33.6	30.8	38.8	10.2	33.0	31.0	33.6	27.9	28.6	28.9
33.8	30.7	38.7	10.0	33.1	30.8	34.4	28.1	29.1	27.9
33.9	31.2	38.7	11.0	32.5	31.7	34.2	27.5	29.5	28.4
33.4	30.3	39.2	11.8	31.3	31.5	37.1	27.1	29.1	28.7
32.9	30.5	37.6	12.4	32.8	31.4	36.6	26.4	28.6	28.3
33.1	29.6	38.0	12.2	31.7	30.5	36.0	26.4	28.1	27.7
32.7	30.7	36.8	12.0	30.9	29.9	36.7	26.0	27.2	29.0
31.9	30.0	37.4	10.9	32.2	28.8	37.0	25.8	25.7	29.2
31.9	29.8	37.9	10.4	32.6	29.0	37.4	27.7	25.8	30.2
31.5	32.3	39.4	10.6	32.3	29.9	36.7	27.3	25.8	30.2
31.5	32.6	38.7	10.0	32.1	30.2	35.8	26.1	26.3	31.2
31.8	32.7	39.7	9.9	31.4	30.3	35.7	25.8	26.1	29.1
33.0	32.9	39.3	10.0	30.6	30.3	35.2	27.7	26.9	29.8
32.2	31.5	39.5	9.7	30.3	31.3	34.0	26.0	26.6	28.7
32.0	29.2	39.0	9.4	32.4	30.0	35.4	24.6	25.7	28.8
32.1	28.0	39.2	9.8	32.6	30.7	35.0	24.8	25.5	28.8
32.7	36.3	39.1	9.4	31.8	31.5	36.8	25.2	26.8	27.8
32.3	36.3	38.5	11.2	31.0	30.4	35.6	24.9	26.9	28.0
33.2	35.8	37.9	10.4	30.6	30.0	34.9	25.5	27.2	28.3
33.4	35.2	37.8	9.3	31.2	29.0	33.5	26.0	27.1	29.8
34.0	35.3	40.2	9.0	31.5	30.8	34.7	26.9	27.8	29.1
33.1	34.9	39.8	9.3	32.8	31.6	37.1	27.1	26.4	29.0
32.1	35.3	39.4	8.7	31.9	36.0	37.7	25.2	27.1	29.1
32.0	34.9	39.4	9.3	33.0	36.6	37.9	24.7	27.1	28.7
34.3	35.5	37.6	10.0	30.9	36.7	36.1	24.3	28.0	28.8
34.4	35.8	38.4	9.8	31.4	36.8	35.3	23.7	29.1	28.9
33.2	36.8	38.4	9.3	31.1	36.8	35.7	23.3	28.9	29.4
33.1	37.5	38.5	9.8	33.5	36.7	36.3	22.9	29.5	28.5
32.6	38.8	36.4	9.8	31.8	36.5	36.3	24.6	30.5	29.3
32.1	36.8	36.5	9.6	32.8	37.1	36.0	24.4	29.3	28.7
32.3	36.1	38.1	9.8	31.6	37.2	35.6	23.9	28.9	31.7
31.3	35.2	37.6	9.9	29.9	36.7	36.6	22.8	28.3	31.2
32.0	34.4	36.6	11.5	30.4	37.2	36.7	25.4	27.2	30.8
33.2	36.6	36.9	11.4	31.2	37.5	36.9	24.4	26.4	29.0
33.9	35.7	37.3	11.6	32.4	39.7	37.0	26.7	27.0	27.9
32.4	35.8	35.8	11.1	31.9	39.3	36.8	26.0	29.0	26.8
31.2	37.1	36.6	11.2	31.4	38.5	36.7	27.2	28.0	28.8
30.6	37.6	37.5	11.0	28.7	37.5	36.4	26.5	28.0	28.3
34.9	38.0	36.7	11.6	29.0	38.4	35.8	27.2	27.6	28.4
34.7	36.4	38.2	10.9	30.4	38.4	35.6	27.6	26.9	27.1
34.7	35.5	39.0	10.5	30.2	37.7	36.0	28.8	26.8	27.0
34.6	34.3	38.3	10.4	30.9	37.8	37.0	28.4	28.3	26.3
34.0	34.6	37.6	10.0	31.5	38.0	35.9	28.9	27.8	27.3
34.5	34.7	37.8	10.6	32.1	36.7	36.6	28.5	28.2	27.4
34.7	33.9	37.6	10.8	31.8	35.3	34.8	28.0	26.9	27.6
34.8	34.4	37.0	10.2	33.0	36.1	34.4	27.3	28.2	29.3
34.7	33.9	38.3	10.6	32.0	36.6	34.2	26.5	27.4	28.7
35.2	35.6	38.5	11.9	32.3	36.2	34.6	26.8	27.7	28.5
34.6	35.4	39.5	11.8	31.7	37.2	35.1	26.5	27.7	28.6
33.9	36.2	39.1	12.2	31.6	36.7	35.7	26.5	27.2	30.7
34.8	36.0	39.7	11.9	31.3	38.9	35.5	29.2	27.2	30.3
35.0	36.1	39.6	11.3	32.5	39.9	36.2	29.3	28.2	29.1
34.1	36.6	39.5	10.9	31.8	38.9	36.7	28.2	29.5	28.5
34.3	35.7	39.1	12.7	30.6	38.4	35.9	29.2	29.8	29.0
33.9	35.6	40.8	12.4	30.4	38.2	36.8	29.3	30.2	28.4
33.4	35.5	40.0	12.8	30.0	38.1	37.7	28.7	30.1	27.9
32.2	35.2	38.6	11.8	29.0	37.7	36.4	29.5	28.9	28.3
31.9	36.0	39.5	11.1	31.1	37.8	35.6	30.7	27.2	28.8
31.7	36.4	38.2	12.1	30.2	37.4	36.3	31.0	27.5	28.5
33.1	35.0	36.3	12.0	29.6	35.8	35.2	30.4	28.5	27.6
32.2	33.6	35.5	11.5	29.6	35.5	35.4	29.9	27.8	29.4
32.7	33.4	36.0	13.6	30.0	35.3	36.7	29.9	28.0	29.7
34.0	32.9	35.0	13.5	32.4	36.1	37.0	29.6	28.0	29.5
34.0	34.7	35.1	12.5	33.2	35.9	35.8	28.6	27.7	29.7
34.3	34.0	36.1	12.7	33.8	37.7	37.0	30.3	28.3	29.4
33.1	35.1	35.6	13.4	34.2	36.7	35.6	29.0	27.8	28.0
32.0	35.5	35.7	13.0	33.6	37.0	35.5	28.0	27.6	30.0
32.6	35.7	35.1	13.1	32.5	36.6	34.3	28.1	28.2	29.4
33.8	36.7	34.7	14.2	31.6	37.7	34.4	27.8	29.4	28.7
34.6	36.1	36.1	14.0	31.2	37.2	34.5	25.7	29.4	28.8
34.4	35.7	36.7	13.3	31.5	36.5	35.2	26.9	30.0	29.0
33.3	35.1	37.7	13.4	31.2	35.6	35.0	26.5	29.5	28.4
32.8	35.3	40.2	14.2	30.0	35.9	35.2	25.6	29.9	28.1
32.4	35.4	39.6	14.4	31.1	33.9	35.4	28.2	29.0	27.0
32.9	36.0	39.7	14.1	32.2	33.9	35.3	28.4	29.5	29.3
32.5	38.2	39.5	13.7	31.9	34.1	37.1	28.7	29.4	29.6
32.7	37.8	39.4	13.5	30.6	37.5	37.7	27.7	29.4	30.0
33.2	37.7	38.0	13.2	30.5	36.3	37.3	28.1	28.5	29.5
33.3	37.6	37.6	12.7	30.1	37.6	37.1	29.1	28.2	29.8
32.6	37.1	37.8	13.5	31.0	36.0	37.2	27.1	27.2	29.7
32.0	35.3	37.3	14.1	30.3	36.6	35.6	27.9	28.0	32.8
33.1	34.8	36.5	14.0	31.3	35.9	35.5	28.1	28.6	32.6
33.3	34.2	36.2	13.7	30.2	35.4	35.2	28.5	28.3	30.9
32.3	34.2	35.9	13.5	30.8	37.1	35.5	26.9	29.0	30.5
34.1	33.8	35.8	12.4	31.5	38.4	35.4	26.5	29.8	29.8
33.2	34.8	37.1	12.1	33.0	37.8	37.2	26.0	29.1	29.6
32.0	34.5	38.1	12.0	34.0	36.4	37.5	26.6	29.4	27.8
30.8	36.6	37.7	11.8	33.7	37.0	36.7	25.9	29.5	29.0
30.9	36.3	38.4	12.5	32.4	37.0	36.2	26.0	27.5	29.6
33.0	36.7	39.0	12.8	32.4	35.9	37.2	29.3	26.7	28.2
32.9	36.7	38.0	12.3	30.8	37.1	37.2	29.7	27.3	28.1
32.2	36.3	38.4	12.9	29.6	38.0	37.4	29.5	27.6	27.9
32.2	36.0	37.6	12.7	29.9	36.7	37.1	29.5	28.3	28.0
33.4	36.1	36.9	11.8	29.8	35.9	38.5	29.3	30.4	29.5
34.0	35.2	36.5	13.8	29.2	36.1	39.7	29.9	30.3	30.6
34.4	35.8	36.6	14.2	30.0	36.7	38.8	28.9	30.5	29.2
35.0	36.6	36.1	13.9	30.6	37.3	38.2	28.2	28.8	29.7
35.4	36.8	37.3	13.7	30.3	37.2	38.6	27.3	28.1	30.2
34.1	37.6	37.9	13.2	31.2	36.4	38.1	30.2	27.6	28.8
33.6	37.3	38.4	13.1	32.6	36.3	37.0	27.9	27.4	28.2
33.6	36.7	37.8	12.7	32.5	34.7	37.5	27.1	27.6	28.8
33.5	35.4	36.7	13.5	32.3	35.7	37.0	27.1	28.4	28.3
33.7	36.1	36.5	13.9	31.9	38.3	37.1	28.5	28.1	28.8
32.6	35.7	36.0	13.9	31.0	39.1	35.9	27.4	27.9	29.0
32.9	35.8	36.7	13.7	30.2	37.2	35.5	29.1	28.0	29.5
32.4	36.3	37.0	13.7	29.0	36.9	35.1	28.5	26.4	29.1
32.0	37.5	38.0	12.7	29.0	36.3	35.9	27.1	27.2	29.5
31.3	36.7	38.7	11.7	30.3	34.0	35.9	26.4	28.1	28.9
33.3	36.8	38.2	11.6	29.9	33.5	37.3	26.3	27.8	28.8
33.0	36.9	36.9	12.8	30.9	34.5	38.0	26.7	26.7	29.0
33.2	35.7	36.5	12.5	31.3	34.7	38.2	27.9	27.7	29.5
33.5	35.2	35.4	11.8	32.0	35.7	37.6	27.6	27.3	29.3
33.5	35.0	34.2	11.9	32.4	37.2	37.8	29.7	26.8	28.3
32.1	35.0	35.9	11.9	31.5	36.8	38.4	29.5	26.1	27.9
31.2	34.4	39.2	13.2	29.8	37.7	37.5	29.6	26.4	27.5
30.5	34.7	39.5	13.4	29.0	35.7	36.9	29.3	25.5	27.9
30.5	35.4	39.4	13.7	30.3	35.0	36.8	30.1	24.6	27.7
31.9	34.9	39.3	14.6	30.3	37.1	36.0	28.3	26.4	27.2
31.4	34.2	38.7	14.6	29.3	37.2	36.0	28.0	25.8	27.1
32.0	37.1	38.8	14.2	29.0	36.8	34.7	27.4	25.5	26.4
31.6	35.8	38.0	14.0	28.8	38.0	34.1	26.4	25.2	26.4
32.8	35.0	38.3	13.4	29.1	36.5	34.8	26.1	26.9	25.8
33.9	37.1	37.5	14.0	31.7	36.0	35.5	26.2	25.6	27.2
33.9	38.1	36.4	13.7	32.4	35.3	35.9	26.2	27.6	28.0
33.0	37.5	36.3	15.0	32.1	34.7	37.0	29.8	26.3	29.2
33.0	37.3	36.3	14.5	30.3	36.4	39.0	29.7	27.5	28.9
33.8	36.7	35.3	13.8	30.5	36.3	39.0	28.3	25.8	28.5
34.4	34.8	36.6	13.2	30.9	36.6	37.3	27.6	27.1	28.4
34.6	36.6	37.1	12.7	29.5	37.7	36.6	26.8	27.2	27.8
34.6	36.4	38.0	11.8	29.6	38.4	35.4	26.2	26.6	28.9
34.5	36.0	38.0	12.3	29.4	38.0	35.2	26.8	27.6	28.6
35.3	37.0	36.8	12.9	28.5	38.0	35.3	27.1	27.6	28.5
34.9	36.5	36.5	13.9	29.4	37.1	36.0	27.9	29.4	28.6
35.8	37.1	36.7	15.7	28.6	37.8	37.6	28.9	30.2	28.2
35.0	38.5	37.5	15.3	27.8	37.4	37.4	28.9	29.8	28.3
35.4	39.0	37.2	16.4	28.8	36.8	36.5	27.8	29.9	28.1
35.1	38.1	37.0	16.3	28.8	37.4	35.7	27.7	29.3	28.0
34.1	37.2	36.4	16.2	27.2	37.1	37.0	27.4	29.2	27.9
32.1	35.9	36.0	15.0	27.4	37.0	36.6	26.8	28.2	28.1
32.0	34.7	36.0	14.0	29.7	37.4	36.4	26.9	28.7	27.1
34.0	35.1	35.1	13.2	29.9	36.2	38.3	27.0	28.6	27.4
32.9	36.3	35.5	13.7	31.7	37.1	38.6	27.8	28.9	27.0
32.8	35.4	35.6	12.8	30.1	36.7	38.9	27.6	26.6	27.0
31.9	36.0	34.3	13.0	30.6	36.5	37.5	28.4	27.1	26.3
31.6	38.3	34.9	14.4	31.4	36.6	36.4	29.9	26.6	28.2
30.8	36.8	34.7	16.7	30.8	37.7	35.7	30.0	26.0	26.9
31.6	36.6	34.9	16.2	32.2	37.8	35.7	30.5	24.8	26.2
31.5	35.4	34.6	16.7	32.1	37.8	35.1	30.4	25.9	26.8
30.8	35.3	34.1	16.4	33.3	37.4	35.2	29.2	25.9	26.4
30.7	34.3	33.0	18.5	34.6	37.2	36.4	28.7	26.9	26.6
31.2	34.3	33.0	17.8	36.8	35.6	36.9	28.9	26.9	26.3
31.4	35.0	33.5	16.7	36.1	35.6	35.8	27.7	28.1	27.2
31.5	36.3	34.7	17.6	35.4	36.9	34.9	28.4	27.6	27.7
33.0	36.2	34.2	17.3	34.4	37.4	34.3	28.6	30.4	28.5
33.9	36.8	35.4	16.4	34.9	37.1	34.6	29.7	30.2	28.2
34.8	37.7	35.8	16.1	35.0	37.2	36.4	29.6	29.6	29.5
35.1	36.5	35.8	15.9	34.8	37.7	37.4	29.2	29.4	29.6
35.3	34.4	36.4	16.1	36.0	36.3	37.6	27.8	29.4	28.3
33.6	33.4	36.0	16.0	36.3	36.5	37.5	28.6	28.3	28.4
33.9	35.7	36.8	16.2	36.4	38.0	38.1	28.7	26.8	29.0
35.9	35.4	36.8	16.5	35.4	38.9	36.7	28.5	26.5	27.6
34.9	34.5	37.0	16.6	34.6	37.7	37.2	29.6	26.1	28.2
33.4	35.3	36.7	15.4	35.0	37.7	38.1	29.7	28.6	28.8
32.3	35.1	36.8	16.4	34.6	36.4	37.4	28.2	30.2	29.0
32.1	35.8	37.2	17.0	35.5	36.9	37.0	27.1	29.3	28.8
32.7	36.4	36.7	16.8	37.8	35.6	37.5	27.3	27.8	29.2
33.5	37.0	35.8	16.8	38.4	37.4	36.9	26.2	28.5	28.7
32.7	36.8	34.3	18.0	37.3	37.8	34.9	27.3	28.4	28.3
32.5	36.5	33.7	17.6	37.1	38.4	36.7	29.0	28.7	28.5
