# Supplementary material for: Iterative improvement in the automatic modular design of robot swarms
Source: PeerJ Comput Sci. 2020 Dec 7;6:e322. doi: 10.7717/peerj-cs.322 (PMC7924708; doi:10.7717/peerj-cs.322)
Supplement: Supplemental Information 1 — Data sorted in directories by budget and design method. Each folder contains the file controller.txt containing a textual representation of the instances of control software generated for the configuration described by the folders. The file scores.csv contains a comma separated list with the performances of each instance of control software. [file peerj-cs-06-322-s001.zip › experiments_12_5k/FSM_guided_shelter_improve/controller.txt]

--fsm-config --nstates 4 --s0 1 --n0 3 --n0x0 2 --c0x0 3 --w0x0 1.00 --p0x0 5 --n0x1 0 --c0x1 1 --p0x1 0.13 --n0x2 2 --c0x2 2 --p0x2 0.92 --s1 4 --att1 4.59 --n1 3 --n1x0 1 --c1x0 2 --p1x0 0.24 --n1x1 0 --c1x1 0 --p1x1 0.25 --n1x2 0 --c1x2 3 --w1x2 5.31 --p1x2 3 --s2 2 --n2 2 --n2x0 1 --c2x0 1 --p2x0 0.55 --n2x1 2 --c2x1 3 --w2x1 3.39 --p2x1 2 --s3 1 --n3 2 --n3x0 0 --c3x0 5 --p3x0 0.23 --n3x1 2 --c3x1 4 --w3x1 13.10 --p3x1 10
--fsm-config --nstates 3 --s0 1 --n0 4 --n0x0 0 --c0x0 2 --p0x0 0.54 --n0x1 0 --c0x1 1 --p0x1 0.52 --n0x2 1 --c0x2 3 --w0x2 10.53 --p0x2 5 --n0x3 0 --c0x3 3 --w0x3 16.22 --p0x3 9 --s1 4 --att1 3.89 --n1 4 --n1x0 0 --c1x0 0 --p1x0 0.78 --n1x1 1 --c1x1 2 --p1x1 0.50 --n1x2 1 --c1x2 3 --w1x2 12.96 --p1x2 5 --n1x3 1 --c1x3 2 --p1x3 0.14 --s2 2 --n2 1 --n2x0 1 --c2x0 1 --p2x0 0.11
--fsm-config --nstates 4 --s0 4 --att0 4.56 --n0 1 --n0x0 0 --c0x0 5 --p0x0 0.61 --s1 0 --rwm1 38 --n1 1 --n1x0 1 --c1x0 4 --w1x0 9.31 --p1x0 7 --s2 2 --n2 2 --n2x0 0 --c2x0 1 --p2x0 0.96 --n2x1 2 --c2x1 0 --p2x1 0.06 --s3 1 --n3 1 --n3x0 2 --c3x0 2 --p3x0 0.91
--fsm-config --nstates 4 --s0 2 --n0 1 --n0x0 2 --c0x0 1 --p0x0 0.42 --s1 4 --att1 1.65 --n1 1 --n1x0 0 --c1x0 2 --p1x0 0.67 --s2 0 --rwm2 8 --n2 1 --n2x0 1 --c2x0 4 --w2x0 2.84 --p2x0 5 --s3 5 --rep3 3.59 --n3 1 --n3x0 2 --c3x0 4 --w3x0 19.10 --p3x0 2
--fsm-config --nstates 3 --s0 0 --rwm0 56 --n0 2 --n0x0 1 --c0x0 5 --p0x0 0.43 --n0x1 1 --c0x1 4 --w0x1 19.60 --p0x1 1 --s1 4 --att1 1.90 --n1 3 --n1x0 0 --c1x0 3 --w1x0 16.36 --p1x0 8 --n1x1 1 --c1x1 2 --p1x1 0.88 --n1x2 1 --c1x2 2 --p1x2 0.01 --s2 2 --n2 1 --n2x0 1 --c2x0 3 --w2x0 10.70 --p2x0 3
--fsm-config --nstates 4 --s0 2 --n0 2 --n0x0 1 --c0x0 3 --w0x0 1.06 --p0x0 5 --n0x1 0 --c0x1 0 --p0x1 0.42 --s1 1 --n1 4 --n1x0 1 --c1x0 1 --p1x0 0.82 --n1x1 2 --c1x1 5 --p1x1 0.45 --n1x2 2 --c1x2 3 --w1x2 0.17 --p1x2 2 --n1x3 0 --c1x3 1 --p1x3 0.16 --s2 4 --att2 1.16 --n2 4 --n2x0 0 --c2x0 3 --w2x0 19.72 --p2x0 10 --n2x1 2 --c2x1 2 --p2x1 0.35 --n2x2 0 --c2x2 2 --p2x2 0.61 --n2x3 1 --c2x3 3 --w2x3 2.92 --p2x3 4 --s3 1 --n3 3 --n3x0 1 --c3x0 4 --w3x0 9.19 --p3x0 5 --n3x1 1 --c3x1 4 --w3x1 19.87 --p3x1 6 --n3x2 0 --c3x2 2 --p3x2 0.85
--fsm-config --nstates 3 --s0 2 --n0 2 --n0x0 0 --c0x0 0 --p0x0 0.51 --n0x1 1 --c0x1 3 --w0x1 11.28 --p0x1 3 --s1 4 --att1 4.53 --n1 3 --n1x0 1 --c1x0 0 --p1x0 1.00 --n1x1 1 --c1x1 2 --p1x1 0.80 --n1x2 1 --c1x2 3 --w1x2 16.38 --p1x2 5 --s2 1 --n2 4 --n2x0 0 --c2x0 3 --w2x0 14.58 --p2x0 10 --n2x1 1 --c2x1 1 --p2x1 0.08 --n2x2 0 --c2x2 2 --p2x2 0.78 --n2x3 0 --c2x3 1 --p2x3 0.10
--fsm-config --nstates 3 --s0 2 --n0 3 --n0x0 1 --c0x0 0 --p0x0 0.42 --n0x1 0 --c0x1 1 --p0x1 0.70 --n0x2 0 --c0x2 1 --p0x2 0.30 --s1 4 --att1 3.60 --n1 3 --n1x0 1 --c1x0 3 --w1x0 18.36 --p1x0 4 --n1x1 0 --c1x1 0 --p1x1 0.24 --n1x2 0 --c1x2 2 --p1x2 0.69 --s2 1 --n2 2 --n2x0 0 --c2x0 1 --p2x0 0.41 --n2x1 0 --c2x1 2 --p2x1 0.81
--fsm-config --nstates 3 --s0 2 --n0 2 --n0x0 1 --c0x0 3 --w0x0 10.27 --p0x0 4 --n0x1 1 --c0x1 0 --p0x1 0.84 --s1 4 --att1 3.37 --n1 3 --n1x0 0 --c1x0 2 --p1x0 0.55 --n1x1 1 --c1x1 0 --p1x1 0.85 --n1x2 0 --c1x2 3 --w1x2 0.83 --p1x2 8 --s2 1 --n2 4 --n2x0 0 --c2x0 2 --p2x0 0.61 --n2x1 1 --c2x1 1 --p2x1 0.86 --n2x2 0 --c2x2 3 --w2x2 7.47 --p2x2 9 --n2x3 1 --c2x3 3 --w2x3 17.02 --p2x3 4
--fsm-config --nstates 4 --s0 2 --n0 2 --n0x0 1 --c0x0 3 --w0x0 16.39 --p0x0 4 --n0x1 0 --c0x1 0 --p0x1 0.78 --s1 4 --att1 2.36 --n1 2 --n1x0 1 --c1x0 4 --w1x0 14.42 --p1x0 3 --n1x1 2 --c1x1 3 --w1x1 13.41 --p1x1 7 --s2 1 --n2 3 --n2x0 0 --c2x0 2 --p2x0 0.65 --n2x1 1 --c2x1 4 --w2x1 6.23 --p2x1 1 --n2x2 1 --c2x2 1 --p2x2 0.73 --s3 4 --att3 4.58 --n3 2 --n3x0 1 --c3x0 1 --p3x0 0.58 --n3x1 1 --c3x1 3 --w3x1 15.05 --p3x1 10
