# Supplementary material for: Iterative improvement in the automatic modular design of robot swarms
Source: PeerJ Comput Sci. 2020 Dec 7;6:e322. doi: 10.7717/peerj-cs.322 (PMC7924708; doi:10.7717/peerj-cs.322)
Supplement: Supplemental Information 1 — Data sorted in directories by budget and design method. Each folder contains the file controller.txt containing a textual representation of the instances of control software generated for the configuration described by the folders. The file scores.csv contains a comma separated list with the performances of each instance of control software. [file peerj-cs-06-322-s001.zip › experiments_12_5k/FSM_guided_shelter_improve/scores.csv]

Design	Simulation	Pseudoreality	Reality
	804.3299999999999	750.92
	936.415	793.805
	924.4	965.405
	684.68	562.47
	714.665	635.445
	820.76	697.905
	868.845	858.38
	883.73	811.465
	974.685	891.53
	831.725	720.575
