# Supplementary material for: Iterative improvement in the automatic modular design of robot swarms
Source: PeerJ Comput Sci. 2020 Dec 7;6:e322. doi: 10.7717/peerj-cs.322 (PMC7924708; doi:10.7717/peerj-cs.322)
Supplement: Supplemental Information 1 — Data sorted in directories by budget and design method. Each folder contains the file controller.txt containing a textual representation of the instances of control software generated for the configuration described by the folders. The file scores.csv contains a comma separated list with the performances of each instance of control software. [file peerj-cs-06-322-s001.zip › experiments_12_5k/FSM_guided_shelter_improve/score_development.csv]

856.07	703.4300000000001	763.37	755.84	678.24	733.24	756.33	696.035	816.905	762.775
807.8050000000001	745.725	770.94	736.9	714.975	732.92	768.375	679.5799999999999	810.0699999999999	715.345
732.78	711.82	750.74	731.725	728.2	730.48	760.5550000000001	716.325	803.335	742.3
740.03	682.005	716.24	717.655	730.035	735.5600000000001	711.445	740.0	813.235	759.785
774.095	672.175	704.13	706.0799999999999	713.585	727.09	695.97	699.17	802.135	778.4
759.27	685.19	746.315	691.3199999999999	703.705	725.3100000000001	695.14	760.89	769.355	746.925
792.96	752.05	771.34	693.63	727.885	703.0	681.3	749.925	792.6899999999999	690.14
882.73	761.745	791.8100000000001	709.91	737.605	673.975	656.475	766.905	773.8	670.245
875.685	784.585	800.28	717.5	753.445	683.58	694.775	720.395	761.2	661.1
863.14	811.33	774.705	725.48	743.5600000000001	667.8	663.265	735.145	787.685	619.2
852.1	802.51	757.075	735.915	727.69	696.1	652.885	747.42	771.49	631.265
861.53	816.35	767.945	745.36	728.765	710.8	607.86	750.16	752.06	715.655
869.605	781.855	776.92	741.695	721.12	706.85	653.06	718.2	775.865	718.035
851.245	742.125	774.4	751.635	696.705	713.22	671.44	700.94	755.15	734.41
845.28	702.12	774.405	723.925	692.725	661.1	664.065	755.29	718.8100000000001	773.565
827.1949999999999	684.025	778.98	715.49	691.425	649.3	623.405	775.88	785.885	765.39
796.37	684.8	772.115	719.33	698.72	646.27	611.655	713.65	772.775	733.495
788.885	722.51	765.17	718.775	728.33	704.6800000000001	620.26	709.925	782.89	747.225
851.075	714.205	758.635	706.0749999999999	749.605	735.145	570.2	658.95	791.4449999999999	718.29
867.85	730.26	767.16	734.345	707.3	752.095	550.4399999999999	641.92	788.365	737.56
868.22	687.11	781.995	746.3249999999999	737.31	748.7	608.29	686.825	770.15	709.715
885.705	661.0	783.18	733.705	725.085	751.025	618.01	735.53	766.495	701.085
897.89	593.155	751.55	782.19	723.155	755.23	586.19	721.605	753.365	671.405
903.98	617.425	744.235	761.665	709.155	747.195	584.575	746.635	818.085	690.71
875.225	583.39	769.84	770.795	705.085	734.22	560.1899999999999	764.4250000000001	805.17	707.17
896.76	658.54	776.97	721.195	693.76	742.325	549.87	764.9300000000001	772.72	701.235
880.58	686.705	828.93	702.91	689.415	752.59	621.22	756.8000000000001	743.5699999999999	686.84
913.035	741.235	812.7049999999999	704.72	730.79	743.01	731.72	754.135	746.955	717.25
921.955	702.395	781.24	724.29	726.38	723.25	755.24	735.245	729.345	697.715
940.215	718.505	772.175	679.215	728.61	733.21	761.14	691.36	753.82	657.215
902.655	700.87	719.515	674.91	755.15	701.965	769.265	723.205	761.46	690.73
912.15	674.165	739.13	693.97	743.645	652.055	766.1949999999999	711.36	746.98	692.27
909.245	678.43	776.065	684.68	762.095	627.25	733.645	691.515	795.47	715.485
909.175	720.21	787.585	700.26	771.745	689.5600000000001	732.445	714.3299999999999	838.305	689.72
857.485	747.285	778.395	688.29	745.205	694.315	725.205	772.16	846.06	693.475
871.78	752.1800000000001	797.97	713.3050000000001	744.97	690.525	697.135	754.565	842.775	709.305
842.83	768.835	768.645	756.74	746.665	726.265	687.605	770.3050000000001	852.76	724.12
796.55	795.92	747.955	772.355	744.1850000000001	704.195	710.46	756.76	807.81	738.745
766.1	776.605	745.61	780.34	740.2	691.915	685.04	755.935	808.225	743.36
779.135	813.43	711.795	760.485	752.345	684.965	699.16	742.75	807.765	698.07
806.48	842.09	743.8050000000001	786.38	752.0	649.14	661.21	752.785	819.775	671.28
814.8	804.54	691.495	735.095	744.02	651.8	664.51	744.5	843.185	639.485
861.03	809.02	676.475	711.34	719.465	722.83	608.545	747.99	852.1899999999999	616.62
902.755	804.7	623.53	713.71	713.35	710.7	629.85	794.18	845.65	641.44
913.985	757.95	625.4549999999999	643.135	721.27	690.0	625.145	749.465	843.925	716.615
910.19	741.625	663.8199999999999	632.505	736.015	702.645	632.315	742.305	813.855	720.105
912.29	773.54	725.645	722.6	754.775	677.15	636.435	739.355	811.09	753.6850000000001
884.995	758.175	748.505	735.115	777.31	691.145	623.5600000000001	719.31	829.06	779.125
869.665	768.4300000000001	772.885	728.9549999999999	791.25	707.32	619.66	685.28	832.7049999999999	774.575
901.005	745.075	805.305	768.85	794.1800000000001	689.6	655.405	696.475	833.495	761.095
896.135	728.51	773.01	754.21	780.6600000000001	754.805	650.995	684.88	790.65	759.0600000000001
885.08	714.64	766.76	752.175	758.28	748.855	657.86	748.64	787.655	734.285
911.935	761.645	754.685	759.35	740.3000000000001	747.285	679.7049999999999	762.58	790.605	782.24
916.185	748.125	752.155	748.555	697.72	715.67	698.115	750.4250000000001	799.185	750.625
900.905	801.385	730.56	732.855	693.275	729.86	684.145	733.255	813.6	755.5699999999999
923.96	777.95	765.195	763.5	702.76	716.725	717.155	718.12	814.735	754.565
939.48	779.005	736.315	756.54	702.45	700.935	699.665	699.58	804.035	736.81
869.69	788.53	747.145	740.12	713.64	683.91	675.875	718.865	812.98	771.27
869.955	813.095	816.75	710.315	756.235	705.53	612.725	762.38	808.185	770.52
862.6850000000001	778.765	793.05	715.84	747.2	694.125	588.185	746.96	814.62	701.9499999999999
810.95	765.91	791.62	738.205	762.88	705.705	557.325	772.5	818.385	694.095
806.7950000000001	755.065	846.4	760.9549999999999	774.89	687.53	611.115	776.745	825.595	678.8
879.145	749.705	829.74	741.5799999999999	776.745	711.385	620.275	760.0	800.52	729.32
825.145	755.065	835.395	724.0649999999999	763.9	696.16	680.03	726.925	792.26	765.195
844.1899999999999	759.6	852.67	715.3199999999999	751.595	707.875	759.655	741.1999999999999	781.01	804.575
863.91	759.495	843.78	681.75	746.9	716.315	737.22	680.13	736.68	792.155
861.5899999999999	729.2	827.535	667.48	743.48	722.6850000000001	748.395	686.105	739.59	826.625
837.66	683.74	769.005	709.43	733.955	718.27	746.095	716.57	800.355	783.725
880.27	670.905	746.16	715.02	727.15	705.365	716.585	693.45	806.35	745.575
857.66	652.735	746.665	747.345	712.34	705.92	714.975	721.265	787.26	746.62
852.875	658.265	736.21	720.395	711.2	687.81	697.665	750.78	795.08	738.69
810.125	688.085	756.1949999999999	747.765	769.755	711.795	668.1949999999999	770.865	795.235	732.13
807.32	759.915	775.465	739.11	769.68	728.08	676.615	747.865	778.4	763.605
798.96	749.5699999999999	746.05	729.5699999999999	758.47	754.115	692.25	819.74	763.6800000000001	757.03
825.2	735.0699999999999	724.71	699.275	758.335	721.6800000000001	714.345	814.06	805.6949999999999	772.1899999999999
805.2	655.635	739.705	742.73	764.565	724.655	720.135	790.08	764.3	794.22
801.935	648.625	715.695	720.18	761.515	699.56	715.23	782.76	775.49	788.53
840.11	642.495	748.62	733.08	779.49	674.385	710.97	768.93	793.58	789.785
856.995	679.415	859.45	733.295	793.5	634.485	716.5	759.495	828.015	822.955
837.64	654.965	829.44	741.905	801.58	714.49	672.67	738.225	798.445	800.66
842.31	743.565	807.54	740.2	797.125	691.83	749.125	733.65	864.105	791.935
888.825	714.155	839.365	755.975	784.975	692.525	742.21	725.5450000000001	850.3100000000001	797.92
897.21	737.48	839.715	720.28	780.885	673.34	751.835	710.62	858.605	738.315
865.065	753.735	828.5	736.495	763.78	688.715	759.44	720.29	818.595	743.08
898.235	706.35	881.675	739.35	775.29	709.285	754.595	722.89	835.0550000000001	768.47
889.52	727.945	884.79	753.865	766.63	720.245	752.445	688.155	763.855	752.675
838.49	766.905	916.005	754.355	795.45	720.755	728.955	679.65	777.36	760.81
760.905	781.525	917.185	783.915	802.01	750.75	750.655	694.2950000000001	721.195	758.335
763.715	807.645	924.06	781.69	820.765	751.41	809.59	663.47	728.52	705.71
750.115	793.92	901.04	781.38	810.465	708.175	735.41	680.665	708.855	745.98
754.415	820.885	874.91	765.45	813.0	708.855	730.28	683.01	748.525	746.46
767.49	770.04	847.655	759.35	790.225	691.175	724.505	707.525	769.85	750.49
854.115	769.41	841.065	718.325	778.915	681.66	731.78	738.04	816.975	730.36
852.55	727.74	855.255	696.25	771.45	697.295	740.715	768.195	849.895	727.325
819.835	696.72	863.655	680.085	767.685	744.615	771.005	752.4350000000001	836.005	709.315
815.53	680.56	871.38	728.77	778.33	734.31	775.99	748.8100000000001	827.385	706.775
807.465	709.17	861.5699999999999	684.34	786.6	723.62	776.785	750.895	802.69	668.105
812.875	740.61	873.81	739.035	796.11	746.23	766.635	773.205	780.46	673.52
835.5	775.375	850.49	726.24	786.0550000000001	739.21	754.87	758.755	761.585	696.73
833.92	775.64	828.39	720.04	778.355	732.975	793.15	702.055	730.27	688.96
830.115	811.595	833.985	714.04	774.27	756.365	800.305	644.455	740.385	656.085
813.22	796.865	868.38	678.02	758.58	747.265	797.92	630.13	729.09	724.3000000000001
824.93	775.625	872.465	712.005	746.605	727.93	797.5600000000001	628.99	740.92	715.615
794.435	780.885	859.725	699.29	755.385	732.34	762.465	764.8050000000001	753.34	744.505
793.8199999999999	785.2950000000001	858.21	690.99	775.3	753.78	772.525	801.745	745.935	719.28
808.68	780.545	849.375	676.515	767.155	711.35	749.815	792.83	799.2	691.625
809.58	795.34	830.355	714.13	788.72	707.78	740.79	784.715	808.98	683.975
832.075	794.335	813.83	731.6700000000001	796.46	643.53	756.905	749.17	815.165	715.135
835.0	778.87	805.26	728.71	786.22	656.465	760.755	765.835	811.91	650.425
846.4300000000001	708.95	772.775	720.275	786.66	701.825	765.275	750.9300000000001	746.125	652.045
813.605	671.355	821.99	725.27	800.875	712.96	806.99	726.38	734.51	654.845
811.885	694.775	847.45	723.325	805.01	727.33	781.625	756.455	764.19	843.71
783.395	681.51	847.73	707.7	789.935	742.155	778.8050000000001	743.52	771.135	859.645
794.635	681.845	812.9300000000001	729.75	780.94	750.605	794.855	715.065	788.17	870.49
808.205	724.4549999999999	819.99	716.79	709.135	741.57	779.865	723.635	824.98	846.34
862.735	727.77	784.795	730.85	705.995	733.265	780.745	731.755	812.585	864.915
849.21	708.215	791.15	749.1800000000001	727.305	735.14	808.01	710.455	821.29	888.4250000000001
844.425	811.375	822.28	757.21	721.33	740.815	821.36	706.145	827.64	878.825
841.205	820.1	867.005	730.315	715.245	736.2	829.91	713.27	802.9	883.955
830.85	834.175	869.335	755.09	751.67	747.025	830.925	711.33	796.68	915.24
854.565	825.915	871.375	765.35	781.35	745.76	788.525	742.8050000000001	846.095	895.29
860.965	779.19	911.4449999999999	749.64	772.0550000000001	703.54	762.915	756.815	825.585	875.47
838.885	769.66	882.0600000000001	736.2950000000001	766.615	735.975	773.96	751.875	824.71	882.025
820.495	753.875	869.82	757.445	768.645	737.895	777.315	749.765	844.145	875.5600000000001
801.425	718.32	878.33	720.885	762.215	765.0550000000001	820.3	723.955	845.155	848.87
798.295	728.4	861.235	710.55	747.16	754.6850000000001	825.53	689.755	817.48	814.61
802.075	746.975	851.715	696.4	750.09	744.27	817.905	687.615	784.58	846.3100000000001
835.37	698.5450000000001	855.155	727.545	753.465	734.915	759.975	693.14	782.33	855.17
858.335	688.54	856.705	737.775	771.1949999999999	738.125	759.61	723.3299999999999	737.985	895.515
868.72	743.0649999999999	870.92	726.725	767.8	686.175	738.805	746.815	725.33	876.62
864.715	691.53	905.545	706.465	778.45	699.47	757.115	746.095	730.46	836.365
857.685	716.28	905.115	715.235	765.955	690.35	745.99	764.975	753.47	820.66
907.89	730.235	876.91	716.225	776.205	684.095	804.5	749.705	737.79	846.265
901.2	728.805	890.265	741.92	764.7	699.385	810.09	725.9350000000001	708.295	850.755
907.855	763.275	871.545	753.99	772.985	709.225	815.185	725.32	827.81	883.21
842.34	778.15	862.59	776.2	774.97	782.095	840.88	822.66	811.235	888.665
805.065	767.18	813.3149999999999	746.915	771.12	772.185	773.335	807.02	786.31	875.015
805.3	737.525	866.95	735.175	765.4449999999999	773.06	763.48	782.09	746.35	882.43
810.005	730.245	856.435	734.435	749.685	755.385	768.47	770.365	732.87	871.02
779.47	696.49	837.795	736.1850000000001	743.8	752.1	830.36	771.865	723.16	843.16
845.59	687.57	830.99	746.4	715.79	754.985	810.1700000000001	770.14	705.55	847.4
864.86	751.745	861.045	740.135	701.24	747.9300000000001	834.4	735.91	697.765	811.2
873.835	748.285	866.375	751.46	702.415	729.13	835.3	764.635	747.645	831.54
865.95	779.565	876.76	739.76	703.945	744.41	818.845	726.745	742.05	836.49
883.005	722.995	901.765	758.69	728.125	754.23	813.335	697.77	768.655	826.4649999999999
897.555	711.38	891.75	747.245	767.64	757.035	832.155	685.405	796.975	820.055
893.27	719.59	902.495	755.3050000000001	804.835	785.39	852.455	693.51	830.585	864.52
894.505	716.105	890.8	762.645	793.975	786.31	860.89	677.95	861.985	901.86
902.875	676.47	863.735	751.505	776.295	798.605	848.81	693.855	832.275	861.28
887.79	697.0	826.735	742.825	767.97	811.915	851.8199999999999	744.99	831.3	897.835
857.9300000000001	692.15	799.14	756.08	742.575	808.18	837.08	737.85	836.155	870.105
823.255	766.095	798.485	778.425	742.78	813.29	842.065	780.545	816.35	858.695
834.55	733.575	790.5	786.71	784.07	792.89	844.435	794.16	805.485	854.855
835.265	748.425	839.22	786.325	785.305	788.145	844.78	813.375	819.395	867.4300000000001
841.11	766.0	868.155	768.745	788.965	774.325	844.14	814.915	810.06	817.345
842.78	707.99	873.49	754.59	789.485	758.59	847.665	815.92	783.435	842.225
880.9	671.415	882.75	747.97	773.9	745.15	841.135	818.235	807.49	939.52
883.315	654.5	932.795	730.29	771.395	743.625	847.36	817.625	805.8	928.39
887.62	615.515	883.4	701.685	770.77	727.855	849.835	808.08	783.4449999999999	928.085
875.225	594.98	860.355	732.4300000000001	771.18	726.405	850.79	791.51	773.635	928.32
888.915	658.22	888.44	741.93	769.275	776.415	852.855	802.125	786.915	929.86
880.245	653.96	862.44	716.0	784.4549999999999	772.12	844.96	789.35	789.595	927.97
836.87	711.1	863.775	730.36	776.12	768.805	845.28	794.255	783.93	927.44
842.35	700.0649999999999	908.35	725.685	776.6	787.295	846.385	788.54	755.265	918.64
867.835	701.05	912.28	705.6	765.255	805.09	842.8050000000001	808.625	723.155	902.0550000000001
859.585	679.08	941.075	694.615	755.015	802.15	840.25	813.87	776.975	897.955
879.185	657.86	974.5699999999999	703.815	753.98	811.145	846.395	822.12	820.305	877.615
888.095	639.57	952.4449999999999	676.905	763.16	818.0450000000001	839.65	777.57	808.05	859.525
822.34	646.055	959.535	668.245	760.23	802.62	835.875	793.54	776.495	850.53
805.08	642.25	950.725	697.87	752.63	801.77	796.14	790.53	816.145	837.55
808.75	686.99	900.52	675.08	745.455	807.41	795.715	789.8199999999999	771.105	851.455
777.515	705.0649999999999	884.47	675.615	758.14	806.58	797.67	765.3199999999999	739.905	880.76
758.2	754.9499999999999	858.24	670.04	740.005	776.9	817.735	817.32	746.03	842.505
826.235	760.9549999999999	826.265	665.1899999999999	745.97	786.865	824.81	783.835	735.045	832.155
818.785	810.23	838.235	661.43	737.305	775.155	816.54	779.86	699.995	841.85
869.075	810.03	851.415	638.405	744.265	765.975	799.395	770.455	738.43	844.44
880.6949999999999	750.675	848.585	629.125	759.385	789.9	786.48	771.455	801.905	861.225
923.245	742.5649999999999	878.32	693.34	786.845	799.545	827.77	671.44	791.345	910.575
884.475	752.875	919.965	676.945	782.335	780.72	781.925	679.44	817.885	909.015
917.92	717.475	940.0699999999999	673.645	790.605	797.485	771.175	806.0699999999999	829.29	877.36
904.0699999999999	791.165	932.635	670.5550000000001	796.0550000000001	780.3100000000001	754.235	778.505	834.24	856.995
886.255	819.56	878.39	682.035	771.48	765.995	792.97	779.37	813.39	857.91
869.96	810.3	877.455	673.575	759.63	733.03	739.795	797.18	827.385	843.425
870.97	807.6949999999999	870.89	670.235	767.045	745.84	782.465	781.66	828.3299999999999	856.77
858.81	839.73	826.39	668.495	764.225	743.345	805.965	787.3199999999999	854.015	899.0699999999999
893.525	817.395	822.315	659.145	755.7	794.045	791.26	846.3199999999999	852.79	907.415
913.54	789.99	843.55	648.59	774.3	806.39	766.33	821.03	843.9200000000001	880.125
896.535	801.37	867.89	719.41	768.67	799.5649999999999	834.045	774.15	809.605	900.58
904.925	767.39	831.86	694.665	768.88	754.415	815.445	767.265	831.615	902.885
897.06	732.56	836.35	688.5600000000001	774.385	727.1999999999999	802.245	774.36	783.385	903.425
889.425	737.685	856.515	701.8	762.18	728.43	802.435	796.91	819.225	904.5550000000001
886.02	746.35	848.455	708.595	741.24	724.48	813.995	826.965	840.23	895.375
910.23	733.9449999999999	860.6949999999999	699.9300000000001	760.54	737.61	803.95	881.89	822.8	885.05
869.67	713.925	888.135	694.0550000000001	772.9300000000001	765.005	771.58	857.475	814.975	870.275
883.21	747.86	882.895	705.135	760.645	784.765	771.51	847.66	816.015	878.55
846.265	707.975	848.5699999999999	709.265	767.36	785.455	755.8149999999999	849.885	824.0	845.395
842.9399999999999	736.755	879.13	695.9	768.595	765.45	777.145	822.655	844.55	850.97
837.775	765.885	845.575	702.325	755.025	759.925	767.925	822.885	857.22	873.96
868.52	774.11	824.09	675.995	740.285	750.505	789.66	781.63	818.7	883.74
881.085	754.255	803.135	673.8	761.965	759.73	793.42	787.14	826.015	894.34
918.355	797.075	824.92	678.74	752.81	760.685	818.39	794.47	805.135	875.335
925.065	785.08	801.395	668.585	765.495	777.9	813.06	815.205	782.1	843.63
920.865	775.84	868.83	678.475	742.155	778.785	839.875	818.8	801.005	800.785
848.145	778.175	911.95	676.15	750.3	785.2	858.135	851.74	857.535	800.495
887.37	807.6850000000001	906.9	660.165	737.85	762.965	867.515	858.915	833.22	742.0
887.06	803.25	924.355	693.04	706.17	773.6	814.265	848.35	798.975	856.415
886.355	818.3	885.645	702.565	770.835	785.52	820.975	842.5	789.135	843.53
869.87	795.64	954.045	723.215	784.955	784.99	802.82	813.515	787.05	871.725
900.66	831.46	962.36	705.78	781.6800000000001	790.925	792.23	841.075	828.605	865.005
886.875	815.205	944.74	702.37	779.465	820.085	774.845	831.21	815.415	943.78
857.59	810.985	948.0	693.98	769.24	808.76	815.845	812.7	813.55	937.65
848.41	795.795	950.19	660.715	784.655	797.31	817.505	828.0450000000001	844.965	951.85
829.5	784.09	944.285	641.73	773.435	802.675	819.655	794.755	846.74	939.16
854.66	795.72	919.2	658.285	767.165	812.03	832.525	785.41	845.075	853.68
845.395	795.71	930.995	642.315	753.835	786.02	815.195	800.76	789.98	850.255
845.13	756.39	928.25	736.5600000000001	764.66	793.65	825.575	852.22	785.475	822.555
885.93	765.705	920.5	739.745	779.62	792.095	819.97	844.335	773.475	800.535
898.725	741.685	923.27	736.835	771.235	791.02	836.17	862.76	789.91	823.5
867.79	721.305	936.575	707.84	759.75	792.155	798.175	864.15	804.47	894.7
861.495	732.74	914.085	700.375	756.4	815.405	815.72	870.885	810.595	888.845
887.535	757.595	937.01	678.35	746.515	786.72	816.0749999999999	861.9300000000001	818.57	899.515
844.075	778.855	943.53	665.505	742.175	798.925	790.28	846.945	820.16	932.22
805.4200000000001	754.285	939.34	652.6850000000001	753.435	785.835	819.605	820.525	869.63	916.7
820.85	763.86	933.23	695.3	720.32	782.41	807.0450000000001	815.005	784.475	927.285
852.4399999999999	776.23	950.1949999999999	687.865	740.27	775.43	791.52	830.66	765.175	899.31
877.47	803.99	922.37	699.955	727.76	798.77	776.16	830.5699999999999	779.78	890.035
895.265	775.59	929.045	712.53	726.16	775.975	779.795	871.3	748.695	876.99
893.02	800.12	918.11	711.62	720.55	783.485	777.1800000000001	854.28	728.4	883.675
882.8149999999999	815.42	910.36	702.905	750.09	787.8299999999999	807.34	832.125	783.76	899.02
916.06	807.135	914.385	705.405	738.515	788.845	797.175	836.415	807.875	920.555
902.095	796.645	929.9	727.28	750.975	762.915	808.785	831.16	818.06	945.31
884.63	774.105	884.99	759.275	737.98	768.425	836.48	791.425	786.0649999999999	918.39
890.51	751.995	862.05	745.945	743.205	766.5	844.91	810.57	777.245	882.515
912.2950000000001	762.465	868.155	747.595	749.875	789.8100000000001	848.695	813.495	767.85	833.97
843.425	765.405	845.74	742.755	776.39	797.09	879.11	777.885	755.92	831.17
839.335	770.0450000000001	892.15	737.3	783.95	788.2	853.58	752.09	775.24	809.62
859.955	774.49	963.55	700.89	800.635	788.445	832.71	722.525	795.615	828.3199999999999
858.995	762.265	952.26	708.925	804.12	795.285	776.8199999999999	768.725	762.51	839.43
830.52	739.705	948.1949999999999	689.655	798.145	788.165	784.025	792.905	767.93	904.61
866.365	789.655	955.245	674.115	746.365	780.455	789.36	810.135	764.89	904.53
849.145	774.84	961.55	695.965	750.775	793.63	799.54	816.165	706.45	896.76
826.065	801.075	934.65	727.855	737.86	792.305	801.76	862.77	667.24	875.04
863.695	868.105	930.815	738.23	731.675	789.175	854.69	849.865	652.365	862.07
871.05	864.78	900.62	730.945	726.19	791.925	826.075	843.355	645.0749999999999	850.8050000000001
915.1850000000001	841.56	903.69	752.685	769.795	789.2049999999999	842.92	846.835	644.905	849.775
917.825	820.365	865.81	773.845	757.37	780.255	856.73	884.1949999999999	697.16	881.66
930.37	810.66	882.39	745.505	764.415	779.2049999999999	861.115	899.45	746.87	876.7
913.08	766.605	908.8	731.33	776.52	785.165	841.585	937.45	779.24	841.16
884.47	795.27	946.39	725.65	793.755	795.06	835.245	919.79	786.205	881.015
841.145	749.165	950.92	744.645	787.77	788.22	854.045	920.105	770.29	870.63
842.5450000000001	755.55	974.275	726.36	790.095	789.49	833.83	878.235	747.835	826.255
853.915	723.345	965.285	735.345	787.91	783.5	809.905	832.515	726.755	796.685
849.835	663.49	947.7	715.57	771.8	790.485	791.98	840.635	711.74	850.175
773.44	668.41	937.6850000000001	743.495	764.35	784.1700000000001	786.905	866.455	747.425	815.3
829.38	713.27	936.59	744.245	761.8199999999999	781.53	827.99	854.985	765.005	820.725
829.385	739.045	939.725	698.855	747.33	788.535	814.84	878.13	753.9300000000001	822.615
804.45	824.205	927.94	688.31	755.095	780.315	829.09	876.64	782.09	824.015
795.32	796.33	932.12	693.69	755.905	760.715	829.9300000000001	896.115	773.515	803.675
863.9300000000001	764.11	937.4449999999999	696.975	756.16	768.78	832.445	872.92	740.525	801.085
860.395	757.925	941.5	687.665	767.01	779.59	822.475	862.155	730.655	798.89
840.26	737.14	960.925	737.395	786.335	774.52	826.95	829.455	761.8149999999999	795.145
868.485	737.835	953.19	746.835	757.355	783.675	833.89	816.225	760.49	828.685
850.25	764.49	976.905	727.795	736.81	793.425	832.47	806.175	801.175	826.945
858.485	806.27	980.05	724.895	749.425	779.69	827.275	793.4449999999999	829.225	826.745
885.965	820.63	967.51	756.67	747.325	773.29	832.92	794.135	844.585	824.155
860.085	829.785	979.2	746.605	745.3199999999999	792.515	827.375	817.27	791.37	866.785
876.865	788.335	971.41	718.145	754.725	798.755	818.3050000000001	796.295	810.465	874.11
904.805	796.81	964.96	714.965	738.02	795.97	819.785	816.19	785.39	894.11
876.14	795.4350000000001	950.35	674.245	715.845	793.115	816.105	796.77	771.335	928.995
863.765	784.425	950.68	674.615	711.865	805.745	814.815	813.285	782.075	930.85
906.805	782.785	981.205	677.105	720.6	786.88	821.95	790.36	808.09	897.61
925.54	788.245	990.315	701.015	755.835	785.835	831.315	802.615	802.0	857.545
910.8199999999999	780.52	983.63	700.87	784.95	817.0550000000001	808.53	817.47	803.1	843.03
926.375	722.13	979.3050000000001	706.385	796.96	812.55	831.74	821.345	826.71	852.66
890.615	748.47	970.45	707.06	784.345	828.045	828.545	834.795	805.335	878.695
873.19	736.785	953.64	730.82	781.47	818.805	819.545	840.32	783.28	877.495
847.52	765.0	936.445	734.585	758.755	810.105	816.16	859.2	768.705	894.95
848.95	766.895	949.37	729.325	748.43	792.89	807.45	839.49	781.95	892.665
823.875	816.715	942.76	738.08	728.85	785.765	809.81	837.205	760.055	859.0699999999999
849.575	812.705	979.74	719.34	737.33	747.28	812.815	825.85	758.9449999999999	885.405
826.265	769.145	959.3199999999999	737.045	739.94	741.445	823.34	791.01	722.505	890.5
810.41	765.965	964.515	706.015	760.095	796.51	820.085	765.175	730.055	840.93
786.815	752.56	920.13	701.09	783.74	790.9350000000001	885.805	796.53	728.655	815.255
813.435	770.4449999999999	883.9100000000001	718.405	774.5	780.105	875.87	790.715	725.345	859.38
814.6800000000001	745.64	877.62	723.065	770.38	785.34	846.645	808.325	715.71	854.895
854.65	761.24	911.375	726.65	753.585	789.135	854.99	753.845	753.975	860.105
874.17	737.555	976.85	743.0	740.26	796.155	861.38	774.935	734.365	856.635
905.14	738.93	989.525	744.955	724.295	799.27	878.25	799.745	783.935	870.14
892.085	764.83	988.23	753.26	730.53	809.78	873.035	782.365	778.57	880.005
890.505	781.345	988.29	742.54	746.8149999999999	811.01	904.25	737.725	805.165	858.845
878.215	750.22	969.8199999999999	695.39	779.605	804.605	870.245	771.38	761.48	881.87
823.5600000000001	755.52	970.56	696.52	761.04	774.88	885.71	824.865	770.92	869.255
809.085	745.57	992.865	664.095	762.015	740.785	861.38	828.695	755.585	861.77
817.355	724.15	991.865	674.73	765.87	730.575	869.38	816.135	794.15	849.26
785.885	721.005	965.875	691.1949999999999	766.92	736.96	882.355	851.02	766.515	915.64
793.005	734.315	952.62	744.965	759.355	731.86	885.615	877.95	802.645	867.215
828.33	695.915	953.925	719.83	769.165	772.93	847.14	833.175	810.3	895.635
814.0699999999999	674.31	940.375	725.26	751.1	812.1899999999999	861.84	897.715	795.595	908.565
779.7	673.48	939.0	715.27	757.3	801.74	818.9	890.22	753.375	916.435
805.55	740.985	945.3050000000001	710.51	767.19	792.89	868.1	886.22	783.17	879.325
801.12	747.255	943.72	695.16	752.53	758.095	837.1	867.04	770.245	931.44
805.195	795.355	946.665	732.965	726.14	746.24	862.095	858.16	775.58	898.44
843.9399999999999	823.385	944.26	748.74	719.56	751.62	851.635	861.365	740.59	891.47
890.375	821.3050000000001	932.53	765.16	717.18	741.72	899.2	816.645	795.915	869.23
830.65	837.9	969.285	752.445	727.53	702.095	896.64	799.975	829.78	871.255
789.985	820.95	948.515	738.695	729.82	716.89	945.04	813.37	830.835	864.885
797.21	815.215	927.23	730.835	718.445	708.02	951.39	825.12	821.41	904.215
746.505	829.215	935.62	713.8050000000001	716.725	724.31	941.98	852.645	807.38	904.67
762.245	821.39	909.395	692.815	795.855	728.21	939.985	855.28	757.99	899.66
800.665	777.805	894.49	695.675	801.085	778.79	903.36	854.8100000000001	760.42	910.81
829.635	811.45	923.165	713.1850000000001	795.775	782.24	901.85	843.005	815.455	907.2
832.045	820.38	916.97	723.69	805.7	785.295	879.2	883.08	803.28	904.925
856.47	782.145	932.16	729.58	800.15	795.0699999999999	872.425	847.495	808.6949999999999	834.54
807.145	777.415	944.235	713.495	793.06	801.175	901.285	816.66	809.09	806.9
800.69	768.135	917.755	720.825	799.185	805.52	925.68	807.77	818.37	777.56
816.8199999999999	862.845	905.205	711.915	808.22	795.88	933.59	806.73	815.55	777.615
810.715	858.78	922.595	692.97	811.805	778.11	911.785	799.935	787.54	780.225
797.625	810.05	909.11	688.615	813.55	762.885	886.815	828.715	740.88	803.285
774.25	775.47	910.98	697.1949999999999	819.025	746.435	904.385	877.73	729.805	820.645
765.545	754.97	899.55	691.9399999999999	808.535	733.755	887.535	873.535	716.915	859.44
783.51	786.515	885.615	740.38	802.56	727.82	891.745	875.645	722.345	864.35
759.575	773.375	891.8050000000001	735.815	796.35	807.21	918.36	855.94	732.28	859.6700000000001
739.63	790.56	874.35	718.13	793.785	803.2	917.495	865.275	741.175	900.56
780.005	840.67	894.475	734.745	792.77	808.12	905.135	859.045	773.925	909.605
799.41	883.975	902.74	716.62	785.95	804.0649999999999	903.32	858.295	774.165	899.155
782.905	877.465	918.145	752.31	776.685	798.735	908.385	882.295	748.735	902.865
795.9	876.8	890.085	739.785	766.01	786.05	906.065	884.05	749.485	909.185
824.555	861.245	910.735	702.215	760.42	786.835	875.8	859.34	764.655	869.64
803.92	879.53	888.5550000000001	674.005	756.885	795.15	900.48	852.6949999999999	771.915	852.23
801.365	898.465	900.235	658.4449999999999	762.825	804.705	883.47	858.45	823.665	811.3
797.02	915.7	918.63	718.255	776.415	807.89	899.065	813.025	813.005	843.565
735.78	895.955	921.285	717.005	768.725	807.18	894.27	814.09	825.87	843.6850000000001
698.085	925.545	939.335	735.29	756.165	803.995	922.08	819.205	826.05	851.605
713.115	892.445	939.165	759.62	776.855	786.025	935.52	818.09	805.87	880.1650000000001
716.13	879.94	940.105	789.7	764.31	782.29	922.035	771.025	809.02	877.33
776.1999999999999	880.89	933.56	768.815	753.705	772.21	887.995	798.71	814.205	874.21
787.0749999999999	921.795	937.255	770.21	758.125	769.6	889.64	809.56	801.3	849.745
778.285	848.74	931.0550000000001	736.925	768.52	761.6949999999999	895.205	814.875	776.695	838.5
739.365	857.1800000000001	937.415	730.07	762.345	758.345	897.135	788.865	778.355	863.13
754.665	852.33	917.87	708.13	778.19	762.295	922.73	849.47	783.42	885.38
758.325	826.35	912.35	720.92	776.645	778.05	946.825	837.125	783.865	867.3
734.605	868.13	939.95	711.25	758.9200000000001	807.97	954.375	837.31	780.505	899.1949999999999
755.26	937.585	941.645	753.28	740.37	794.765	957.23	828.475	769.36	895.225
743.22	943.75	949.395	754.365	738.905	800.045	936.405	849.03	749.14	892.865
738.815	942.6850000000001	978.84	775.81	774.95	767.975	931.72	864.19	733.855	887.115
770.425	947.5	941.745	774.1999999999999	779.675	767.175	932.59	877.01	771.815	922.225
845.75	984.515	941.525	777.14	766.5550000000001	763.475	929.99	898.06	807.495	898.9449999999999
841.19	943.585	923.655	777.35	766.665	752.155	920.65	923.25	833.205	893.83
825.075	919.33	912.585	768.54	787.19	733.8199999999999	918.635	894.05	839.625	874.005
813.5699999999999	900.33	909.36	745.745	770.215	766.685	919.095	878.83	853.445	863.9449999999999
777.89	898.195	966.62	735.9300000000001	792.48	767.77	919.995	875.345	821.92	854.9
745.89	864.99	942.265	755.595	800.135	770.63	936.835	856.075	820.72	871.535
697.6	906.6899999999999	946.885	757.16	809.585	788.6850000000001	928.3100000000001	850.515	780.715	874.53
708.875	922.615	959.3399999999999	761.59	810.475	811.615	939.245	865.085	767.535	865.735
736.26	957.795	982.54	766.655	822.1949999999999	796.315	921.94	850.935	737.75	862.135
722.115	956.385	945.405	760.24	809.225	787.845	915.255	838.35	770.81	845.8050000000001
718.01	949.77	940.86	761.375	809.85	791.595	914.835	871.6	756.6949999999999	869.22
714.71	949.895	933.56	743.03	789.92	795.19	910.15	882.915	745.595	852.13
737.9300000000001	967.25	893.505	757.89	789.63	793.045	919.665	885.91	683.785	870.12
705.255	867.775	883.5	766.415	787.92	784.78	883.995	898.785	714.435	872.61
712.64	875.03	909.92	775.505	777.66	773.87	894.74	929.405	753.825	875.17
743.025	888.11	934.0799999999999	771.405	761.05	776.205	888.145	890.19	801.94	863.8
756.955	885.455	937.745	769.96	768.925	761.16	938.38	881.5550000000001	884.885	884.525
788.0	842.605	933.765	753.6	759.15	737.385	936.26	883.335	896.14	876.425
749.0	930.94	936.04	770.68	791.415	774.04	933.955	911.29	850.08	869.285
742.27	902.92	982.595	759.535	810.705	771.195	923.05	886.76	846.645	873.765
720.085	870.505	963.02	751.505	807.71	760.5	881.53	860.66	848.95	864.005
713.56	885.415	957.285	782.105	814.1	767.83	897.84	850.81	821.71	835.0699999999999
695.925	894.36	941.93	771.58	802.24	755.385	882.715	857.975	804.58	840.915
730.515	851.565	962.74	770.13	773.03	786.44	907.3	861.095	824.08	842.585
744.515	944.425	950.7	768.72	757.635	778.87	908.385	845.275	834.79	845.79
735.09	938.1	961.59	775.915	737.515	777.585	931.855	857.01	879.015	834.1850000000001
711.16	923.89	975.075	732.435	726.24	777.9	936.175	865.47	910.45	885.73
720.14	876.48	954.965	717.72	734.63	786.6700000000001	945.64	884.505	923.3	886.77
718.94	911.825	947.6650000000001	768.84	750.675	781.005	910.545	865.015	916.76	879.385
712.455	897.67	924.575	750.385	772.36	780.545	902.645	810.215	936.235	860.065
722.0600000000001	883.685	904.755	735.21	776.59	778.39	912.11	811.015	921.56	841.46
703.73	865.815	890.59	709.19	785.865	779.805	879.355	830.72	905.385	802.7
716.34	930.325	920.89	709.3149999999999	767.51	776.53	868.9549999999999	837.03	922.14	795.34
716.325	941.795	936.145	711.79	767.375	790.055	878.215	842.575	932.1	785.865
753.185	942.575	964.5550000000001	732.965	748.345	768.215	874.015	837.6850000000001	940.585	770.025
773.955	938.88	950.57	746.22	757.755	777.235	882.46	870.69	912.75	768.1899999999999
819.135	927.26	944.95	746.845	750.3050000000001	799.605	926.575	862.46	919.55	773.3299999999999
771.415	872.405	961.4200000000001	727.8	762.76	781.87	910.425	843.335	920.0	767.675
796.87	841.835	933.12	711.33	767.895	790.785	903.77	847.58	915.68	818.14
796.835	823.67	910.985	702.26	780.27	790.805	876.94	850.98	912.29	850.48
776.15	776.84	951.415	704.4350000000001	789.175	788.17	848.92	841.295	941.42	877.625
795.98	789.465	963.895	737.74	789.8	799.955	813.23	858.645	913.455	887.165
827.3	770.855	935.525	726.07	788.28	784.735	833.92	875.41	888.845	895.22
842.035	776.5699999999999	941.0699999999999	731.0500000000001	785.63	788.735	850.76	872.915	875.96	886.085
847.485	746.135	961.3399999999999	736.375	783.325	781.115	879.27	864.72	887.26	876.47
851.67	798.33	936.645	716.1800000000001	782.425	797.83	870.78	878.265	880.785	906.61
855.0749999999999	854.85	939.71	691.37	790.075	772.89	912.9	882.325	913.4449999999999	907.775
843.31	841.84	957.6949999999999	707.505	800.12	792.035	915.635	897.985	938.515	908.48
835.3050000000001	927.765	971.755	713.365	787.355	783.42	935.6800000000001	903.365	947.275	868.77
839.275	957.24	961.875	712.21	759.9449999999999	773.395	929.0600000000001	889.52	946.03	861.15
883.64	955.915	1002.485	729.48	743.56	773.755	952.23	890.5550000000001	949.335	847.71
880.645	921.725	988.48	751.26	719.765	773.29	938.86	885.085	908.14	864.405
872.8	898.37	964.78	747.105	711.035	768.115	928.355	874.63	888.185	827.44
830.975	910.5400000000001	964.585	729.775	756.305	768.255	927.625	868.65	880.55	857.73
808.485	874.955	934.94	687.9449999999999	756.85	780.615	940.075	875.95	885.03	924.11
785.74	866.565	909.86	681.6	765.415	741.015	919.465	875.17	893.63	913.3
787.99	887.525	896.715	671.815	772.75	757.945	896.28	865.54	919.385	874.975
801.025	916.365	913.34	676.73	753.46	757.33	900.58	872.22	916.605	860.01
855.34	947.9200000000001	925.07	665.845	729.7	747.67	917.085	861.68	919.985	834.67
852.42	935.755	929.3	724.01	728.885	734.075	913.46	869.415	926.5	810.25
865.885	921.595	964.9	729.595	717.66	766.285	911.81	881.315	926.335	783.175
868.265	910.1850000000001	966.985	735.04	723.605	766.015	943.12	899.395	924.445	836.88
872.59	893.4350000000001	976.09	734.025	732.86	800.235	950.045	896.925	915.575	853.87
812.975	835.945	937.8	742.84	713.745	790.655	925.435	889.895	948.595	910.815
831.83	802.23	944.99	726.0550000000001	709.455	790.675	915.7	924.63	953.72	872.735
862.41	826.7950000000001	919.165	706.615	688.41	759.445	940.73	918.21	937.505	838.49
848.135	902.71	929.095	686.84	693.475	738.16	935.5649999999999	922.975	943.135	825.795
875.4350000000001	916.13	917.645	753.665	690.84	758.47	924.88	921.025	934.385	822.53
875.58	915.915	911.615	754.825	664.4300000000001	795.835	930.865	914.99	935.1899999999999	768.76
867.155	961.805	934.785	746.13	658.16	777.44	887.02	903.565	926.245	793.42
836.89	944.53	899.175	740.63	643.47	773.935	873.235	914.78	936.88	760.585
852.65	935.975	910.71	702.235	703.1	809.505	878.015	909.915	955.535	807.565
828.815	941.1	920.995	700.045	694.51	805.59	893.6999999999999	895.0	945.41	808.44
814.49	931.0	941.775	689.785	730.855	815.15	910.975	901.85	942.83	840.515
829.645	903.63	923.2850000000001	725.86	742.685	827.8	965.805	890.995	949.885	841.83
888.945	889.49	951.725	725.64	736.06	824.215	971.405	885.72	956.75	871.355
854.475	898.55	954.3000000000001	738.205	757.305	818.51	970.185	884.6	939.35	837.51
828.615	922.02	953.005	753.81	760.71	807.53	976.78	896.48	974.775	819.46
828.17	888.725	961.99	776.975	756.26	791.245	976.69	883.74	976.315	828.885
824.16	858.815	957.52	703.015	758.545	805.37	951.635	886.16	978.195	826.72
799.7	871.315	980.875	651.545	780.775	780.015	973.425	890.99	973.37	821.33
856.675	843.77	953.3199999999999	745.735	756.405	757.12	957.865	888.47	967.735	829.865
844.0600000000001	834.33	944.42	734.14	753.37	744.535	946.1800000000001	892.45	953.86	796.075
835.52	946.66	961.86	720.0	723.155	801.015	936.655	888.485	954.47	789.395
810.64	964.775	961.305	725.13	730.86	783.61	956.54	890.94	945.41	755.265
792.975	957.9499999999999	945.455	694.44	715.5600000000001	798.995	932.5600000000001	896.585	925.77	777.525
785.38	954.7149999999999	976.525	649.3299999999999	764.29	800.53	932.45	891.6850000000001	891.49	822.835
834.99	923.845	975.755	621.71	755.625	799.41	930.395	880.375	903.705	828.99
902.555	894.485	955.64	637.73	715.6	802.72	911.515	884.465	921.84	812.8149999999999
896.73	845.305	958.96	663.01	707.66	812.285	900.025	890.765	933.76	846.175
904.81	865.01	967.185	675.475	728.335	802.025	921.035	897.0	917.325	792.705
898.55	884.68	951.645	705.145	721.855	809.175	926.395	898.775	932.77	773.375
896.495	934.475	955.2	718.14	730.325	804.2049999999999	919.5550000000001	892.005	948.775	786.095
873.31	951.44	915.945	682.005	765.805	813.0799999999999	926.675	881.665	956.315	777.005
894.84	977.54	927.9	660.885	763.43	812.27	942.64	894.04	935.39	737.74
901.76	972.015	915.86	674.3050000000001	749.46	812.875	926.92	891.1949999999999	939.14	745.845
873.1	948.47	923.85	676.71	718.535	803.28	943.87	898.455	941.03	747.705
844.575	924.79	928.635	672.1850000000001	718.81	798.14	945.63	906.16	927.445	753.5550000000001
841.0	927.46	978.02	705.15	704.775	787.25	949.625	924.05	910.4300000000001	846.91
803.765	908.85	971.9350000000001	710.085	710.35	785.9449999999999	926.005	917.725	921.06	847.225
833.745	898.055	976.625	727.205	731.835	769.055	925.215	909.11	929.615	843.905
833.735	925.65	964.01	750.66	762.42	766.605	913.975	897.585	913.635	808.1
853.025	912.235	949.12	742.285	760.01	817.23	896.925	895.89	911.32	821.975
779.75	890.83	956.055	746.175	765.475	813.305	894.66	890.39	911.2	882.2
795.185	862.525	979.515	759.77	748.76	809.945	916.035	894.81	937.51	893.89
809.35	895.88	970.5649999999999	752.435	742.0	798.89	922.18	888.5	933.785	881.06
843.935	868.4100000000001	954.06	720.49	723.725	803.265	929.915	885.35	928.27	882.1899999999999
781.415	874.955	960.4399999999999	734.365	725.925	792.11	937.455	899.1800000000001	933.15	884.405
855.415	849.54	988.63	724.52	740.285	758.29	939.365	894.96	935.705	889.235
863.55	904.205	978.5799999999999	737.525	758.98	754.88	911.6	885.445	927.21	881.96
866.98	899.89	982.68	693.185	757.9399999999999	765.78	917.14	883.825	925.14	899.34
855.96	885.7	984.195	688.735	759.98	764.08	877.8050000000001	879.37	945.995	901.995
886.845	910.335	975.76	693.325	759.015	768.11	880.85	873.67	932.25	907.945
911.465	949.09	960.0550000000001	713.97	751.035	813.6800000000001	881.84	869.255	938.115	870.03
919.66	931.77	953.7950000000001	687.67	730.74	816.02	901.81	904.765	932.56	848.035
923.425	922.6850000000001	952.95	686.78	724.03	821.245	890.015	901.905	929.835	847.54
934.395	898.5550000000001	960.6800000000001	677.54	704.4449999999999	810.485	912.815	901.795	930.49	857.535
903.275	862.245	978.395	687.09	709.225	794.54	915.9	908.54	930.17	853.6949999999999
902.425	845.655	969.86	680.565	697.195	761.145	921.675	920.665	946.905	885.375
893.12	874.365	968.99	665.015	718.92	763.215	938.86	922.685	955.2	909.72
894.69	873.4	936.205	665.01	708.4300000000001	791.55	948.145	915.27	944.89	904.025
892.76	873.04	924.71	699.17	731.345	776.61	951.095	915.405	931.395	873.18
915.99	901.5	890.635	726.245	732.135	779.605	946.74	906.675	926.76	852.1949999999999
873.8050000000001	871.87	903.25	733.97	756.255	801.455	928.23	901.885	913.08	825.54
791.74	876.45	910.105	751.385	747.435	780.255	917.625	901.415	929.02	840.685
774.045	862.765	941.105	761.595	748.855	783.915	904.3	903.64	929.9449999999999	839.84
774.86	856.14	949.51	752.65	731.665	783.47	893.105	927.365	942.345	857.1949999999999
763.96	851.99	966.995	712.765	743.65	786.055	891.195	925.4200000000001	938.295	843.015
791.425	854.475	970.975	685.065	750.25	788.235	923.345	919.57	949.255	867.055
847.125	864.965	971.645	712.45	744.87	803.8199999999999	919.375	916.5600000000001	954.87	888.825
849.35	903.46	987.265	694.33	709.79	792.1899999999999	916.485	920.405	954.495	875.585
857.91	908.845	990.825	678.45	718.825	780.71	934.12	921.95	959.895	865.165
834.42	885.165	982.015	668.1	701.11	783.175	959.77	915.385	963.48	850.505
805.925	892.62	966.065	708.79	693.785	824.83	946.765	925.9	963.91	837.97
814.04	863.615	946.38	717.61	702.4	831.135	913.9	924.345	951.405	805.435
838.03	878.125	934.875	737.48	740.585	827.575	900.715	924.785	948.405	839.6949999999999
812.575	932.075	921.11	734.92	756.37	824.48	899.585	925.96	934.61	844.205
835.54	948.125	916.825	737.365	755.455	811.005	859.515	934.795	934.35	889.355
843.075	956.84	915.625	704.955	753.21	815.24	915.1899999999999	929.83	929.715	892.29
849.4100000000001	974.01	907.33	729.875	734.52	821.46	928.9	923.7	927.205	907.3
819.99	977.65	909.565	715.195	717.42	828.73	907.84	939.78	928.8199999999999	885.67
836.8	924.3100000000001	902.375	688.11	707.585	822.985	900.775	934.905	945.635	872.3
834.265	906.16	896.29	708.545	706.655	813.24	911.61	935.01	951.53	855.745
833.925	899.155	901.01	716.085	680.815	806.025	931.86	942.325	963.235	816.435
854.285	880.685	902.94	696.87	684.345	805.385	931.09	908.445	965.0749999999999	789.545
869.115	835.39	904.905	725.165	680.58	795.265	944.025	889.97	966.0550000000001	785.225
822.835	821.025	910.52	733.105	653.25	794.905	937.845	885.63	968.0400000000001	895.89
794.05	850.9449999999999	906.82	704.065	654.71	787.19	908.97	859.71	967.205	874.275
769.64	846.045	910.4350000000001	726.145	682.23	814.425	911.9	811.21	945.94	917.745
767.0	838.845	957.35	729.67	673.21	801.79	893.9399999999999	810.76	947.17	914.375
798.665	870.26	942.54	740.055	695.765	789.6700000000001	858.035	795.145	956.05	885.1
804.88	929.99	940.905	721.6	722.3199999999999	762.225	850.41	801.195	934.85	861.6
801.845	918.8149999999999	956.225	711.49	717.745	755.755	874.75	804.785	945.925	842.66
813.44	921.38	966.0699999999999	708.915	726.91	759.11	838.015	838.065	937.71	838.72
870.725	934.0699999999999	961.67	723.46	720.17	760.125	832.23	855.88	941.04	839.29
842.6	949.875	955.26	720.105	714.69	755.485	846.09	887.855	937.275	854.225
838.155	932.62	961.12	726.965	705.765	767.115	844.58	857.27	954.705	830.92
864.77	922.6	941.325	717.465	699.735	776.415	887.225	847.46	954.605	900.14
872.875	901.835	927.595	707.61	721.41	778.23	882.35	851.665	965.67	877.365
874.215	905.4449999999999	944.1800000000001	709.39	711.795	759.005	872.595	837.205	951.95	870.36
858.685	910.375	952.125	712.5	712.515	752.64	877.1	895.195	936.0649999999999	869.88
850.62	897.835	946.865	677.46	699.81	794.5	889.93	895.09	915.24	881.655
836.855	903.22	933.32	671.91	713.95	777.82	882.19	904.56	916.29	911.01
844.795	943.295	896.95	706.91	706.9200000000001	782.595	889.48	906.335	922.02	941.715
835.73	947.54	893.315	710.465	722.89	779.95	900.03	913.595	921.67	912.285
854.22	918.79	908.59	694.61	715.985	784.195	885.53	900.105	922.105	913.465
862.85	965.85	935.495	728.61	730.155	785.1	876.98	917.34	940.48	916.725
876.855	998.455	932.315	715.8199999999999	753.375	789.545	864.625	855.88	939.125	928.77
821.155	982.3	935.5699999999999	742.69	770.145	813.34	869.22	851.66	922.905	915.14
816.67	948.43	938.825	743.485	767.315	805.6949999999999	872.555	860.505	929.93	917.38
817.21	971.68	916.595	745.475	730.645	793.97	877.41	874.26	919.765	919.465
823.72	936.165	933.76	750.96	731.395	798.675	873.0699999999999	886.635	919.4499999999999	917.44
837.545	907.3	947.7149999999999	765.385	708.385	799.09	884.055	907.455	918.755	893.57
861.615	907.725	952.775	762.08	694.675	803.095	894.43	920.11	933.85	885.42
