# Supplementary material for: Iterative improvement in the automatic modular design of robot swarms
Source: PeerJ Comput Sci. 2020 Dec 7;6:e322. doi: 10.7717/peerj-cs.322 (PMC7924708; doi:10.7717/peerj-cs.322)
Supplement: Supplemental Information 1 — Data sorted in directories by budget and design method. Each folder contains the file controller.txt containing a textual representation of the instances of control software generated for the configuration described by the folders. The file scores.csv contains a comma separated list with the performances of each instance of control software. [file peerj-cs-06-322-s001.zip › experiments_12_5k/FSM_guided_shelter_irace/controller.txt]

--nstates 4 --s0 2 --n0 2 --n0x0 0 --c0x0 1 --p0x0 0.85 --n0x1 0 --c0x1 1 --p0x1 0.15 --s1 4 --att1 4.56 --n1 3 --n1x0 2 --c1x0 2 --p1x0 0.85 --n1x1 1 --c1x1 0 --p1x1 0.76 --n1x2 0 --c1x2 2 --p1x2 0.93 --s2 0 --rwm2 80 --n2 2 --n2x0 2 --c2x0 2 --p2x0 0.89 --n2x1 0 --c2x1 4 --p2x1 9 --w2x1 4.81 --s3 5 --rep3 4.56 --n3 4 --n3x0 0 --c3x0 3 --p3x0 10 --w3x0 13.63 --n3x1 1 --c3x1 3 --p3x1 1 --w3x1 15.17 --n3x2 0 --c3x2 1 --p3x2 0.04 --n3x3 2 --c3x3 2 --p3x3 0.91
--nstates 4 --s0 2 --n0 1 --n0x0 2 --c0x0 0 --p0x0 0.33 --s1 1 --n1 1 --n1x0 2 --c1x0 0 --p1x0 0.96 --s2 2 --n2 4 --n2x0 1 --c2x0 2 --p2x0 0.81 --n2x1 0 --c2x1 0 --p2x1 0.67 --n2x2 0 --c2x2 1 --p2x2 0.68 --n2x3 0 --c2x3 4 --p2x3 6 --w2x3 5.3 --s3 2 --n3 3 --n3x0 1 --c3x0 5 --p3x0 0.48 --n3x1 2 --c3x1 3 --p3x1 4 --w3x1 7.67 --n3x2 2 --c3x2 3 --p3x2 9 --w3x2 14.36
--nstates 3 --s0 2 --n0 1 --n0x0 0 --c0x0 1 --p0x0 0.14 --s1 4 --att1 3.88 --n1 4 --n1x0 0 --c1x0 2 --p1x0 0.48 --n1x1 0 --c1x1 3 --p1x1 5 --w1x1 18.09 --n1x2 0 --c1x2 2 --p1x2 0.58 --n1x3 1 --c1x3 4 --p1x3 7 --w1x3 4.14 --s2 1 --n2 1 --n2x0 1 --c2x0 4 --p2x0 6 --w2x0 12.47
--nstates 3 --s0 3 --n0 3 --n0x0 1 --c0x0 3 --p0x0 8 --w0x0 19.07 --n0x1 1 --c0x1 4 --p0x1 4 --w0x1 16.59 --n0x2 0 --c0x2 1 --p0x2 0.34 --s1 4 --att1 4.63 --n1 3 --n1x0 1 --c1x0 3 --p1x0 9 --w1x0 6.08 --n1x1 0 --c1x1 2 --p1x1 0.69 --n1x2 1 --c1x2 0 --p1x2 0.71 --s2 2 --n2 4 --n2x0 0 --c2x0 0 --p2x0 0.83 --n2x1 1 --c2x1 1 --p2x1 0.03 --n2x2 0 --c2x2 0 --p2x2 0.92 --n2x3 1 --c2x3 1 --p2x3 0.48
--nstates 3 --s0 2 --n0 2 --n0x0 0 --c0x0 0 --p0x0 0.7 --n0x1 1 --c0x1 3 --p0x1 6 --w0x1 7.38 --s1 4 --att1 1.66 --n1 2 --n1x0 0 --c1x0 2 --p1x0 0.31 --n1x1 1 --c1x1 0 --p1x1 0.8 --s2 1 --n2 1 --n2x0 1 --c2x0 0 --p2x0 0.67
--nstates 3 --s0 4 --att0 4.26 --n0 3 --n0x0 1 --c0x0 2 --p0x0 0.94 --n0x1 1 --c0x1 0 --p0x1 0.35 --n0x2 0 --c0x2 3 --p0x2 3 --w0x2 7.28 --s1 2 --n1 3 --n1x0 0 --c1x0 1 --p1x0 0.2 --n1x1 0 --c1x1 1 --p1x1 0.83 --n1x2 0 --c1x2 0 --p1x2 0.55 --s2 5 --rep2 2.14 --n2 3 --n2x0 0 --c2x0 5 --p2x0 0.88 --n2x1 1 --c2x1 4 --p2x1 9 --w2x1 16.31 --n2x2 1 --c2x2 0 --p2x2 0.72
 --nstates 3 --s0 2 --n0 3 --n0x0 0 --c0x0 5 --p0x0 0.07 --n0x1 1 --c0x1 2 --p0x1 0.88 --n0x2 0 --c0x2 2 --p0x2 0.04 --s1 4 --att1 1.86 --n1 1 --n1x0 0 --c1x0 2 --p1x0 0.75 --s2 0 --rwm2 67 --n2 3 --n2x0 0 --c2x0 0 --p2x0 0.98 --n2x1 0 --c2x1 4 --p2x1 4 --w2x1 18.9 --n2x2 0 --c2x2 0 --p2x2 0.8
--nstates 3 --s0 4 --att0 4.11 --n0 4 --n0x0 0 --c0x0 2 --p0x0 0.7 --n0x1 0 --c0x1 0 --p0x1 0.83 --n0x2 1 --c0x2 3 --p0x2 5 --w0x2 18.98 --n0x3 1 --c0x3 0 --p0x3 0.2 --s1 1 --n1 1 --n1x0 1 --c1x0 4 --p1x0 7 --w1x0 13.66 --s2 2 --n2 4 --n2x0 1 --c2x0 5 --p2x0 0.25 --n2x1 0 --c2x1 1 --p2x1 0.68 --n2x2 1 --c2x2 3 --p2x2 7 --w2x2 11.19 --n2x3 1 --c2x3 0 --p2x3 0.84
--nstates 4 --s0 4 --att0 1.12 --n0 2 --n0x0 2 --c0x0 1 --p0x0 0.44 --n0x1 0 --c0x1 4 --p0x1 9 --w0x1 16.23 --s1 4 --att1 3.56 --n1 3 --n1x0 2 --c1x0 0 --p1x0 0.63 --n1x1 2 --c1x1 2 --p1x1 0.75 --n1x2 0 --c1x2 0 --p1x2 0.48 --s2 5 --rep2 1.16 --n2 2 --n2x0 0 --c2x0 1 --p2x0 0.28 --n2x1 1 --c2x1 5 --p2x1 0.42 --s3 2 --n3 2 --n3x0 1 --c3x0 0 --p3x0 0.6 --n3x1 1 --c3x1 1 --p3x1 0.24
--nstates 3 --s0 2 --n0 2 --n0x0 1 --c0x0 0 --p0x0 0.93 --n0x1 0 --c0x1 1 --p0x1 0.76 --s1 4 --att1 1.55 --n1 3 --n1x0 0 --c1x0 2 --p1x0 0.81 --n1x1 0 --c1x1 1 --p1x1 0.71 --n1x2 0 --c1x2 5 --p1x2 0.34 --s2 1 --n2 1 --n2x0 0 --c2x0 0 --p2x0 0.99
