# Supplementary material for: Iterative improvement in the automatic modular design of robot swarms
Source: PeerJ Comput Sci. 2020 Dec 7;6:e322. doi: 10.7717/peerj-cs.322 (PMC7924708; doi:10.7717/peerj-cs.322)
Supplement: Supplemental Information 1 — Data sorted in directories by budget and design method. Each folder contains the file controller.txt containing a textual representation of the instances of control software generated for the configuration described by the folders. The file scores.csv contains a comma separated list with the performances of each instance of control software. [file peerj-cs-06-322-s001.zip › experiments_12_5k/FSM_guided_shelter_irace/scores.csv]

Design	Simulation	Pseudoreality	Reality
	771.765	795.595
	671.88	769.52
	844.495	713.04
	860.8050000000001	662.71
	770.6	796.535
	832.595	648.575
	712.14	495.88
	754.08	779.47
	668.53	719.885
	731.45	744.82
