# Supplementary material for: Iterative improvement in the automatic modular design of robot swarms
Source: PeerJ Comput Sci. 2020 Dec 7;6:e322. doi: 10.7717/peerj-cs.322 (PMC7924708; doi:10.7717/peerj-cs.322)
Supplement: Supplemental Information 1 — Data sorted in directories by budget and design method. Each folder contains the file controller.txt containing a textual representation of the instances of control software generated for the configuration described by the folders. The file scores.csv contains a comma separated list with the performances of each instance of control software. [file peerj-cs-06-322-s001.zip › experiments_12_5k/FSM_guided_shelter_minimal/controller.txt]

--fsm-config --nstates 4 --s0 2 --n0 1 --n0x0 1 --c0x0 0 --p0x0 0.58 --s1 1 --n1 1 --n1x0 1 --c1x0 0 --p1x0 0.94 --s2 2 --n2 2 --n2x0 1 --c2x0 4 --w2x0 6.79 --p2x0 5 --n2x1 2 --c2x1 2 --p2x1 0.98 --s3 0 --rwm3 18 --n3 2 --n3x0 0 --c3x0 3 --w3x0 9.67 --p3x0 8 --n3x1 1 --c3x1 5 --p3x1 0.79
--fsm-config --nstates 4 --s0 1 --n0 3 --n0x0 2 --c0x0 2 --p0x0 0.25 --n0x1 0 --c0x1 0 --p0x1 0.76 --n0x2 2 --c0x2 1 --p0x2 0.45 --s1 2 --n1 4 --n1x0 2 --c1x0 1 --p1x0 0.81 --n1x1 2 --c1x1 0 --p1x1 0.96 --n1x2 2 --c1x2 3 --w1x2 16.18 --p1x2 8 --n1x3 0 --c1x3 1 --p1x3 0.69 --s2 4 --att2 1.76 --n2 4 --n2x0 0 --c2x0 1 --p2x0 0.72 --n2x1 0 --c2x1 2 --p2x1 0.18 --n2x2 1 --c2x2 1 --p2x2 0.37 --n2x3 0 --c2x3 0 --p2x3 0.09 --s3 4 --att3 3.25 --n3 4 --n3x0 2 --c3x0 0 --p3x0 0.72 --n3x1 1 --c3x1 2 --p3x1 0.72 --n3x2 2 --c3x2 1 --p3x2 0.06 --n3x3 2 --c3x3 0 --p3x3 0.82
--fsm-config --nstates 4 --s0 2 --n0 1 --n0x0 1 --c0x0 5 --p0x0 0.51 --s1 1 --n1 1 --n1x0 2 --c1x0 5 --p1x0 1.00 --s2 2 --n2 2 --n2x0 0 --c2x0 1 --p2x0 0.71 --n2x1 1 --c2x1 1 --p2x1 0.36 --s3 4 --att3 4.30 --n3 2 --n3x0 1 --c3x0 0 --p3x0 0.55 --n3x1 0 --c3x1 2 --p3x1 0.39
--fsm-config --nstates 4 --s0 2 --n0 1 --n0x0 2 --c0x0 1 --p0x0 0.07 --s1 1 --n1 1 --n1x0 1 --c1x0 3 --w1x0 14.66 --p1x0 9 --s2 0 --rwm2 30 --n2 3 --n2x0 2 --c2x0 4 --w2x0 17.02 --p2x0 7 --n2x1 1 --c2x1 0 --p2x1 0.71 --n2x2 0 --c2x2 2 --p2x2 0.18 --s3 4 --att3 4.74 --n3 1 --n3x0 2 --c3x0 4 --w3x0 8.18 --p3x0 1
--fsm-config --nstates 4 --s0 2 --n0 4 --n0x0 2 --c0x0 0 --p0x0 0.50 --n0x1 1 --c0x1 1 --p0x1 0.23 --n0x2 0 --c0x2 1 --p0x2 0.77 --n0x3 0 --c0x3 3 --w0x3 6.45 --p0x3 8 --s1 4 --att1 4.96 --n1 4 --n1x0 2 --c1x0 1 --p1x0 0.59 --n1x1 1 --c1x1 3 --w1x1 0.06 --p1x1 10 --n1x2 0 --c1x2 2 --p1x2 0.84 --n1x3 1 --c1x3 3 --w1x3 11.72 --p1x3 3 --s2 1 --n2 3 --n2x0 0 --c2x0 2 --p2x0 0.31 --n2x1 1 --c2x1 1 --p2x1 0.68 --n2x2 2 --c2x2 2 --p2x2 0.79 --s3 2 --n3 3 --n3x0 1 --c3x0 5 --p3x0 0.62 --n3x1 0 --c3x1 2 --p3x1 0.89 --n3x2 1 --c3x2 4 --w3x2 5.84 --p3x2 2
--fsm-config --nstates 4 --s0 2 --n0 2 --n0x0 1 --c0x0 0 --p0x0 0.42 --n0x1 2 --c0x1 1 --p0x1 0.01 --s1 1 --n1 1 --n1x0 2 --c1x0 1 --p1x0 0.34 --s2 4 --att2 4.56 --n2 3 --n2x0 1 --c2x0 0 --p2x0 0.66 --n2x1 0 --c2x1 2 --p2x1 0.96 --n2x2 2 --c2x2 3 --w2x2 1.29 --p2x2 2 --s3 0 --rwm3 4 --n3 2 --n3x0 2 --c3x0 4 --w3x0 4.44 --p3x0 8 --n3x1 2 --c3x1 2 --p3x1 0.63
--fsm-config --nstates 4 --s0 2 --n0 2 --n0x0 0 --c0x0 1 --p0x0 0.30 --n0x1 1 --c0x1 0 --p0x1 0.38 --s1 0 --rwm1 3 --n1 2 --n1x0 0 --c1x0 4 --w1x0 0.11 --p1x0 8 --n1x1 1 --c1x1 1 --p1x1 0.99 --s2 4 --att2 2.87 --n2 2 --n2x0 1 --c2x0 1 --p2x0 0.79 --n2x1 2 --c2x1 0 --p2x1 0.74 --s3 1 --n3 3 --n3x0 2 --c3x0 3 --w3x0 18.66 --p3x0 3 --n3x1 0 --c3x1 2 --p3x1 0.61 --n3x2 2 --c3x2 2 --p3x2 0.67
--fsm-config --nstates 4 --s0 1 --n0 3 --n0x0 0 --c0x0 1 --p0x0 0.13 --n0x1 1 --c0x1 3 --w0x1 5.76 --p0x1 4 --n0x2 0 --c0x2 2 --p0x2 0.63 --s1 4 --att1 3.53 --n1 3 --n1x0 1 --c1x0 5 --p1x0 0.18 --n1x1 0 --c1x1 0 --p1x1 0.49 --n1x2 1 --c1x2 1 --p1x2 0.03 --s2 2 --n2 4 --n2x0 0 --c2x0 0 --p2x0 0.64 --n2x1 2 --c2x1 1 --p2x1 0.38 --n2x2 1 --c2x2 3 --w2x2 14.78 --p2x2 10 --n2x3 1 --c2x3 0 --p2x3 0.66 --s3 0 --rwm3 95 --n3 2 --n3x0 1 --c3x0 4 --w3x0 17.36 --p3x0 9 --n3x1 1 --c3x1 3 --w3x1 15.32 --p3x1 2
--fsm-config --nstates 4 --s0 2 --n0 1 --n0x0 1 --c0x0 1 --p0x0 0.13 --s1 4 --att1 4.53 --n1 1 --n1x0 2 --c1x0 4 --w1x0 3.91 --p1x0 8 --s2 1 --n2 2 --n2x0 0 --c2x0 2 --p2x0 0.47 --n2x1 1 --c2x1 1 --p2x1 0.63 --s3 0 --rwm3 15 --n3 1 --n3x0 2 --c3x0 4 --w3x0 3.11 --p3x0 5
--fsm-config --nstates 4 --s0 2 --n0 3 --n0x0 1 --c0x0 1 --p0x0 0.83 --n0x1 2 --c0x1 0 --p0x1 0.06 --n0x2 1 --c0x2 3 --w0x2 13.45 --p0x2 7 --s1 0 --rwm1 99 --n1 2 --n1x0 1 --c1x0 4 --w1x0 10.69 --p1x0 3 --n1x1 1 --c1x1 0 --p1x1 0.17 --s2 4 --att2 4.02 --n2 2 --n2x0 0 --c2x0 5 --p2x0 0.43 --n2x1 1 --c2x1 1 --p2x1 0.46 --s3 1 --n3 1 --n3x0 0 --c3x0 2 --p3x0 0.58
