# Supplementary material for: Iterative improvement in the automatic modular design of robot swarms
Source: PeerJ Comput Sci. 2020 Dec 7;6:e322. doi: 10.7717/peerj-cs.322 (PMC7924708; doi:10.7717/peerj-cs.322)
Supplement: Supplemental Information 1 — Data sorted in directories by budget and design method. Each folder contains the file controller.txt containing a textual representation of the instances of control software generated for the configuration described by the folders. The file scores.csv contains a comma separated list with the performances of each instance of control software. [file peerj-cs-06-322-s001.zip › experiments_12_5k/FSM_guided_shelter_minimal/scores.csv]

Design	Simulation	Pseudoreality	Reality
	776.78	812.26
	854.76	687.215
	951.49	775.505
	941.705	926.875
	877.1	798.115
	1008.15	961.02
	993.455	933.96
	1010.925	926.35
	857.4	833.75
	995.745	943.27
