# Supplementary material for: Iterative improvement in the automatic modular design of robot swarms
Source: PeerJ Comput Sci. 2020 Dec 7;6:e322. doi: 10.7717/peerj-cs.322 (PMC7924708; doi:10.7717/peerj-cs.322)
Supplement: Supplemental Information 1 — Data sorted in directories by budget and design method. Each folder contains the file controller.txt containing a textual representation of the instances of control software generated for the configuration described by the folders. The file scores.csv contains a comma separated list with the performances of each instance of control software. [file peerj-cs-06-322-s001.zip › experiments_12_5k/FSM_guided_shelter_minimal/score_development.csv]

60.0	72.0	42.0	60.0	90.0	60.0	54.0	60.0	84.0	102.0
86.99	89.55	54.0	60.0	84.0	54.0	66.0	123.27	78.0	96.0
82.19	89.58500000000001	395.575	66.0	78.0	98.12	66.0	51.519999999999996	66.0	66.0
79.13	83.54	390.745	54.0	66.0	101.375	66.0	64.015	60.0	48.0
80.37	74.3	380.77	54.0	81.515	107.06	60.0	126.985	66.0	36.0
253.815	74.995	376.895	66.0	162.62	108.11	66.0	162.125	66.0	33.925
257.40999999999997	75.175	422.995	66.0	152.635	118.185	60.0	167.29500000000002	60.0	52.99
250.65	88.45	584.48	60.0	124.925	128.28	60.0	218.27	84.0	57.45
403.325	92.71000000000001	621.805	67.04	157.43	129.785	54.0	181.12	95.92	191.63
532.51	128.385	621.975	83.67	180.43	134.525	54.75	209.55	78.0	190.29
526.24	129.395	594.335	66.0	121.83	131.825	53.385	159.09	84.0	190.68
530.195	124.815	590.1800000000001	96.215	76.275	132.755	56.485	167.675	102.0	189.915
538.345	154.665	582.525	99.425	82.665	128.85	44.94	209.005	83.96	188.6
570.7950000000001	154.115	563.33	102.395	91.18	130.78	52.61	208.69	77.96	205.09
560.975	170.13	552.185	103.255	66.015	123.485	218.855	184.2	77.96	205.99
578.1850000000001	182.885	561.52	99.045	61.145	124.895	218.31	196.8	72.0	205.79
565.155	185.89000000000001	567.3	98.22	49.045	132.51	227.995	186.97	48.0	205.825
550.33	189.29	595.3299999999999	95.435	25.384999999999998	140.045	227.195	151.99	54.0	201.565
522.265	193.87	605.0749999999999	101.96000000000001	42.245	141.565	225.635	159.07	48.0	200.17
507.88	190.055	622.91	269.625	41.019999999999996	147.99	221.725	181.73499999999999	42.0	195.555
480.32	188.64000000000001	634.56	280.84	70.455	151.385	219.70499999999998	165.06	42.0	196.265
492.715	187.39	636.6899999999999	291.05	102.205	145.475	219.01	179.915	42.0	196.365
504.05	184.04	601.04	289.885	77.52	141.48	220.29	144.655	36.0	199.70499999999998
540.41	185.94	609.645	274.77	70.61	144.75	223.32	147.595	53.99	200.35
554.71	187.425	603.385	261.025	119.13	135.15	222.875	185.28	53.99	200.065
597.06	183.07	582.8149999999999	274.43	112.79	129.095	227.49	241.38	53.995	200.245
602.11	193.845	564.135	234.19	97.63	198.675	228.49	201.33	77.87	200.735
574.24	215.45	606.195	286.56	93.975	196.3	231.98000000000002	176.57500000000002	77.87	198.365
537.64	217.17	595.04	277.85	94.905	196.765	235.34	296.2	59.875	199.58
538.16	257.55	587.825	268.235	79.22	204.51	235.95	273.915	89.99	197.81
538.3100000000001	257.175	598.045	283.04	72.75	199.31	231.095	278.735	90.0	195.92
542.345	251.29500000000002	634.47	274.075	52.41	201.48	288.935	254.60500000000002	78.0	194.495
556.96	254.395	607.17	301.365	89.36	204.62	288.645	300.16	78.0	198.075
547.885	253.43	587.595	344.155	77.635	201.675	291.565	265.90500000000003	243.34	201.57
537.15	262.52	614.715	345.565	97.495	201.305	288.935	278.005	186.265	203.305
546.72	263.58500000000004	630.045	359.865	98.09	205.47	286.29	313.28	221.75	203.22
559.99	266.57	609.235	356.485	96.63	200.635	283.935	318.28499999999997	214.69	206.65
548.67	267.635	611.345	347.205	94.0	198.33	281.215	290.265	269.1	207.345
553.585	273.215	614.875	341.19	99.91	197.345	281.675	295.4	252.22	206.305
571.87	268.065	600.76	334.54	102.41499999999999	194.45	284.255	302.305	238.54000000000002	206.67000000000002
559.915	266.2	612.265	339.18	104.265	192.505	287.455	287.43	224.005	206.625
563.545	267.195	637.1	364.695	103.36	215.8	290.49	315.3	252.38	204.115
571.3100000000001	264.63	656.38	385.475	100.475	213.69	286.4	321.625	239.955	202.85
590.0550000000001	264.28000000000003	665.54	391.615	186.54	215.92000000000002	296.395	301.965	203.305	205.43
571.595	267.36	647.785	391.54	228.475	213.82999999999998	298.305	349.525	189.965	206.475
592.62	285.03000000000003	621.52	368.825	258.115	218.01	295.37	363.09	223.1	204.57
595.795	281.315	598.44	352.435	233.45	221.19	300.105	382.435	227.765	205.24
601.58	281.11	582.045	350.39	521.365	221.73	290.475	346.95	221.655	206.64
594.17	280.82	603.895	361.075	526.975	220.65	288.795	450.2	192.375	207.61
588.015	282.46500000000003	619.245	351.18	465.555	221.77	289.69	454.13	163.895	207.325
558.71	285.925	634.42	357.155	479.825	216.51	290.68	439.17	153.605	209.06
539.67	284.26	628.085	409.21500000000003	474.635	211.085	288.665	447.58	139.98	209.26
531.8100000000001	286.895	628.27	393.02	526.65	207.16	294.07	670.03	146.935	208.235
536.92	284.97	580.48	402.205	561.04	202.755	297.485	718.51	138.245	209.055
551.03	286.34000000000003	567.72	421.59000000000003	531.105	198.865	302.74	710.36	134.54	210.47
565.58	289.06	539.855	390.795	524.52	200.62	303.18	719.11	116.52	209.32500000000002
581.53	295.035	545.735	395.73	499.17	207.155	308.82	755.985	147.535	208.42000000000002
588.37	294.775	532.61	396.4	454.58	203.4	305.015	750.52	141.135	207.04
560.59	296.9	549.32	386.25	470.025	211.825	298.415	712.78	185.06	208.205
559.395	289.935	541.455	389.355	532.655	206.53	295.455	711.22	272.22	206.51
554.53	286.95	546.885	409.39	531.145	207.625	292.335	720.665	221.35999999999999	264.90500000000003
550.8149999999999	287.22	554.59	399.405	521.25	200.71	289.53499999999997	741.545	150.785	281.84
543.845	286.87	555.435	412.065	529.075	199.54	292.34	734.56	219.15	274.975
560.8149999999999	279.395	577.385	432.095	500.495	194.92	288.625	747.315	142.015	267.075
570.265	285.025	605.1899999999999	416.465	646.12	199.68	295.36	760.035	108.76	262.78
551.245	288.2	614.48	457.36	667.735	206.83	297.42	763.955	169.225	281.105
543.015	287.76	607.22	456.42	654.625	206.38	465.62	758.175	187.33	274.685
556.335	286.925	586.84	433.19	677.22	215.42000000000002	455.505	746.155	125.50999999999999	284.45
551.51	287.74	582.53	451.36	695.575	212.52	452.6	728.5	141.025	284.93
567.005	286.31	561.785	434.90500000000003	666.255	217.715	442.175	708.885	143.705	283.49
596.485	286.74	555.865	460.31	640.765	215.57	448.55	710.675	144.1	276.985
608.105	287.72	578.715	474.955	651.23	219.125	425.9	685.71	156.775	276.74
585.72	286.265	567.22	509.615	570.6	215.805	473.735	684.49	148.04	274.53499999999997
589.9	286.03000000000003	567.645	468.75	577.345	219.245	459.005	700.17	202.445	269.72
559.955	284.73	566.3	452.21500000000003	571.035	219.9	462.245	696.16	198.135	275.135
567.785	286.165	586.995	396.71	532.505	222.655	476.625	690.095	159.635	274.48
564.94	287.035	654.505	382.65999999999997	549.51	212.79500000000002	467.56	726.57	187.79999999999998	272.885
579.99	285.655	625.555	381.525	544.86	342.525	475.575	749.49	258.305	280.90500000000003
593.425	287.69	607.04	414.95	547.93	310.32	497.66	750.705	226.32	276.45
576.535	283.985	654.5649999999999	432.83	594.585	324.855	481.39	769.205	242.18	281.545
606.81	284.655	778.43	443.43	608.475	324.245	480.42	748.96	289.405	275.865
623.765	288.67	738.655	441.37	613.825	326.47	482.635	733.37	252.54	270.92
718.605	288.545	737.74	427.135	652.475	323.105	486.47	719.01	282.61	288.145
769.0450000000001	285.38	694.955	405.545	672.0699999999999	443.19	490.915	702.06	253.145	283.63
765.625	285.43	673.105	373.65500000000003	665.345	429.865	508.835	674.9	196.17000000000002	280.265
773.375	283.425	657.73	373.595	650.34	420.545	492.995	711.135	223.57500000000002	283.655
757.78	279.535	694.725	416.725	630.185	439.28499999999997	474.02	708.7049999999999	195.405	325.665
743.4300000000001	280.255	689.585	449.235	602.64	445.11	449.3	706.755	142.27	340.365
723.025	283.165	709.41	446.375	588.03	452.455	445.74	710.6899999999999	197.67	340.29
711.175	284.365	729.46	493.905	604.81	458.795	426.175	709.605	214.67499999999998	367.86
722.165	280.35	836.835	509.885	559.31	460.37	431.875	705.18	209.385	363.63
775.83	285.75	796.035	478.08500000000004	626.845	459.31	443.875	675.19	234.695	381.755
734.835	285.105	788.54	443.94	620.465	462.18	447.75	669.585	157.97	375.8
738.335	286.775	842.8000000000001	448.125	616.085	448.65999999999997	456.28999999999996	682.44	145.86	364.445
703.445	282.065	835.65	494.885	611.115	451.075	472.135	701.3100000000001	180.115	332.71
685.37	284.51	827.655	449.09	629.675	450.5	486.4	712.855	143.025	338.325
692.135	280.57	849.25	447.605	697.775	471.085	516.425	757.905	123.485	344.275
735.4	283.25	857.78	449.335	644.42	465.71500000000003	507.675	753.94	176.955	335.78
722.5550000000001	283.055	850.375	449.59000000000003	610.4300000000001	464.475	509.975	741.83	150.44	352.55
720.765	287.16499999999996	835.745	444.415	632.595	451.125	494.15500000000003	763.96	151.665	331.935
705.325	289.74	837.095	477.07	583.92	465.845	485.555	771.9300000000001	156.805	376.435
714.83	295.745	822.91	488.475	575.565	458.83	461.575	774.34	150.95	376.885
725.515	288.685	823.27	506.19	649.475	455.035	467.475	764.385	143.66	386.06
717.85	289.76	822.12	517.57	619.275	458.625	481.09499999999997	715.735	188.22	390.13
757.945	300.375	817.85	521.695	603.66	447.755	486.99	707.365	140.145	384.895
762.665	299.85	821.71	494.575	635.335	428.9	479.59	705.5649999999999	180.625	382.105
743.71	291.34	828.98	457.53	655.9200000000001	436.905	483.825	667.5699999999999	159.515	397.49
737.725	296.35	845.02	411.675	841.57	444.11	462.745	688.625	197.57	383.305
755.29	308.53499999999997	864.695	420.895	814.83	438.325	448.05	751.865	167.16	376.375
738.265	307.005	878.695	403.43	801.52	445.63	452.565	724.53	244.995	373.165
741.255	380.82	879.82	398.195	820.75	454.69	541.69	717.705	303.32	367.615
743.82	366.83	869.985	377.37	837.455	451.775	545.345	709.67	273.125	349.56
726.105	374.645	843.385	593.755	833.41	461.835	542.5550000000001	688.56	243.595	557.98
714.03	476.33	830.715	634.42	858.355	454.835	534.17	679.785	204.67000000000002	587.125
717.495	524.63	843.72	661.885	878.455	464.58	525.35	691.93	245.645	614.305
718.52	547.995	839.175	657.645	888.8299999999999	465.245	541.965	716.155	223.3	585.915
715.9250000000001	547.115	855.315	664.35	835.1949999999999	467.885	537.845	762.11	209.515	577.35
709.25	558.02	840.485	674.175	850.99	472.46500000000003	533.25	777.415	245.60500000000002	559.195
741.61	561.65	796.025	647.105	858.9549999999999	450.005	540.99	752.135	220.29	534.75
754.3100000000001	550.405	799.845	653.485	851.615	443.245	525.56	786.19	239.675	489.23
761.365	521.415	802.735	643.355	864.235	449.085	541.965	766.0600000000001	257.74	507.365
730.615	517.035	782.475	643.545	915.59	444.62	556.255	717.29	228.61	503.465
737.27	538.7	830.075	624.49	910.21	438.175	549.86	713.36	158.19	541.96
732.13	494.9	827.735	604.38	915.65	443.03	548.5649999999999	714.655	244.865	562.595
712.395	503.175	854.835	586.875	886.16	448.015	556.495	708.07	267.415	578.83
717.82	525.87	825.735	586.375	895.0699999999999	455.455	559.285	717.475	267.51	558.49
768.41	536.9	824.98	581.43	891.25	449.945	541.7	727.56	238.475	553.265
778.645	546.62	828.655	588.22	905.115	451.32	547.88	715.84	223.92	525.6
775.3199999999999	599.095	831.19	600.165	883.53	480.345	558.305	748.32	184.46	471.07
771.075	597.77	797.065	578.77	867.335	470.955	572.105	772.6	199.62	490.765
761.775	584.45	824.2	567.915	837.245	466.765	572.98	770.955	194.76	487.805
727.015	573.52	822.035	591.72	855.47	476.455	577.19	770.86	195.725	473.53499999999997
713.355	545.575	809.01	578.665	866.395	554.4200000000001	568.02	775.865	203.13	478.34
728.2	573.875	799.95	587.185	885.49	534.565	561.97	750.12	163.29	576.075
734.75	561.755	831.85	615.13	894.225	547.155	541.945	725.065	172.29500000000002	623.915
748.885	549.135	805.66	639.51	900.655	527.34	544.45	710.69	144.695	528.93
791.91	550.89	802.45	640.24	910.985	540.77	613.975	692.3050000000001	159.8	524.4
799.275	549.51	798.09	625.14	903.09	551.87	623.245	696.425	209.68	497.015
789.895	551.72	819.45	619.345	901.735	527.62	628.48	710.675	239.935	551.42
771.375	541.79	809.48	647.68	907.21	529.465	619.475	722.64	211.61	519.225
767.84	524.245	831.635	643.735	918.245	540.01	626.425	734.015	255.495	601.795
717.645	514.66	831.285	640.375	882.835	520.34	622.5649999999999	704.08	178.275	613.095
706.72	556.575	840.305	648.96	895.535	611.345	599.36	726.195	141.165	611.35
712.8199999999999	520.9	835.335	615.155	899.455	620.67	604.72	736.765	230.57	562.1800000000001
720.275	510.0	830.955	619.435	894.6850000000001	661.4	602.115	783.63	264.375	547.88
725.14	538.985	843.34	618.26	884.8050000000001	680.71	613.44	770.01	266.005	500.835
741.355	546.625	839.79	612.75	913.74	682.1	624.5	794.17	262.195	515.725
730.1800000000001	536.405	850.45	611.395	914.635	674.835	631.045	794.375	270.18	525.135
700.105	537.64	849.05	753.435	937.305	677.565	622.44	769.8050000000001	258.28	564.85
721.38	532.435	845.005	765.11	915.335	676.065	634.065	740.29	220.695	580.74
732.205	496.61	848.175	716.575	924.115	662.46	626.91	764.54	178.41	582.645
747.86	496.33	822.32	725.605	924.655	662.73	627.075	753.98	147.685	546.845
765.46	494.12	812.825	740.455	880.545	661.845	624.7	728.34	187.71	553.205
775.74	515.27	823.505	859.44	925.435	647.755	637.12	710.975	203.6	546.05
767.37	561.795	818.755	855.52	939.9	670.325	626.7	720.75	196.84	521.25
733.47	561.79	810.585	867.585	899.485	671.04	618.82	702.735	232.35999999999999	553.505
708.195	553.115	806.115	850.5699999999999	849.72	678.65	653.91	701.82	201.2	573.315
713.7	548.295	813.595	818.125	850.51	677.9449999999999	657.285	712.785	163.36499999999998	538.84
735.935	524.575	824.06	818.19	838.46	686.07	645.11	722.645	184.07	574.04
743.825	521.35	844.56	859.345	829.715	674.83	639.885	705.215	243.58	602.845
754.55	515.305	872.79	826.08	876.4	670.765	631.44	716.55	234.11	676.895
766.365	502.73	861.4449999999999	862.29	914.185	661.55	629.605	762.06	223.305	715.47
747.955	493.59	872.43	874.34	907.155	654.965	638.355	757.31	246.065	731.865
740.545	502.465	872.655	870.085	925.63	643.18	641.045	746.36	254.215	738.14
731.795	467.4	858.475	893.75	936.93	629.675	640.165	729.85	285.68	750.8199999999999
729.675	482.755	847.375	909.045	935.58	632.215	627.87	746.765	261.63	746.165
714.02	502.26	853.775	907.785	921.145	632.415	625.865	728.37	275.59499999999997	729.31
721.7	504.845	860.265	904.8149999999999	911.27	696.69	609.11	748.885	250.17499999999998	701.73
751.99	505.155	847.42	885.5699999999999	906.995	692.605	634.555	760.035	221.915	659.995
735.51	555.39	832.68	858.935	905.115	705.085	627.075	773.32	135.87	626.04
730.725	568.42	815.23	885.825	904.85	696.225	629.59	716.115	135.8	739.45
751.635	546.8199999999999	814.71	867.905	893.21	750.5450000000001	621.69	737.19	101.41	775.685
740.22	541.275	809.245	846.995	901.725	745.945	675.965	750.63	171.995	743.395
724.45	541.82	817.295	853.7950000000001	928.355	753.76	663.845	701.895	99.82000000000001	737.475
739.47	564.125	822.925	874.525	928.825	756.53	649.5	693.78	147.875	738.72
748.71	561.89	815.615	881.3	928.72	773.83	626.4399999999999	706.64	184.975	771.63
753.885	597.895	815.4	900.335	917.4300000000001	797.595	659.935	693.14	210.89	742.27
755.85	581.86	808.36	897.865	885.26	811.42	664.4399999999999	690.64	121.44500000000001	720.635
740.6949999999999	581.27	789.525	896.695	903.725	813.665	673.78	717.165	146.225	711.76
762.985	596.495	801.4	883.225	899.28	786.755	695.0649999999999	713.91	180.925	672.45
747.505	584.595	798.635	878.135	881.635	790.035	697.525	709.565	151.1	689.945
744.3	542.7	827.645	861.29	878.83	801.27	687.145	663.77	133.585	656.355
757.105	605.105	837.595	859.7049999999999	916.4	794.895	696.95	689.665	165.695	604.565
757.43	585.005	855.545	872.165	907.15	784.97	675.075	722.5	186.51	620.965
754.59	585.4	862.525	859.6949999999999	927.715	793.5600000000001	648.275	713.095	127.295	587.08
741.37	579.235	862.675	843.7049999999999	911.47	797.515	652.47	719.385	135.355	652.795
724.8050000000001	614.705	854.015	896.855	905.965	797.31	674.9	746.91	241.825	688.385
750.935	614.275	817.13	883.735	942.77	792.76	669.71	726.49	207.78	679.275
717.24	607.845	810.74	941.88	903.745	765.625	687.72	711.2	150.28	663.33
697.455	605.49	810.97	945.06	893.48	763.71	698.925	750.36	144.515	603.72
719.255	627.25	801.23	938.335	885.8199999999999	773.8	687.235	766.0649999999999	187.07	593.03
747.6800000000001	662.9350000000001	798.99	915.55	892.04	801.565	685.06	785.495	138.7	576.02
756.565	608.35	827.135	911.5	863.245	790.325	673.9	777.865	142.505	684.79
780.44	600.625	810.065	921.39	888.9	788.145	742.48	762.115	131.565	661.11
776.355	614.155	788.5550000000001	920.095	863.98	786.75	724.78	734.275	128.76	666.55
740.905	604.525	802.38	929.615	866.625	807.27	797.77	756.965	151.915	720.595
706.21	562.175	813.53	913.05	854.885	800.66	821.255	755.76	169.975	725.885
705.565	601.345	831.935	878.28	837.085	805.985	841.72	765.65	157.41	720.935
728.345	596.965	826.31	877.125	829.8	826.41	833.3	744.635	177.635	733.665
718.025	598.03	835.86	901.135	858.615	817.005	836.335	748.395	156.275	723.64
789.895	603.36	856.1949999999999	883.37	862.54	809.69	848.705	728.045	188.26500000000001	708.155
823.64	659.255	829.245	870.505	872.96	815.59	828.525	702.435	222.76	710.615
827.575	646.335	826.18	871.265	902.695	823.275	832.885	691.86	190.01500000000001	706.66
821.84	639.805	827.97	862.775	908.515	803.165	814.775	697.455	148.49	743.425
818.345	593.745	801.835	817.715	901.795	810.8050000000001	818.715	680.37	225.105	772.585
807.235	581.22	784.01	816.7	907.1	804.91	837.14	668.5649999999999	235.085	714.255
799.725	605.075	785.5	831.845	925.775	787.62	814.88	675.9449999999999	226.56	697.385
774.045	533.235	784.54	863.485	936.3	796.575	815.805	658.26	227.23	709.12
781.1899999999999	572.265	806.645	874.445	931.03	822.15	787.235	671.86	237.15	715.47
774.275	591.65	805.3050000000001	872.505	937.025	813.9	795.51	678.6999999999999	168.395	743.32
778.31	633.6949999999999	795.235	868.05	922.99	820.815	787.5	685.225	137.97	697.375
805.93	612.7	806.58	876.795	881.92	839.635	823.52	704.63	164.95	718.595
814.625	661.28	806.8050000000001	867.085	888.465	833.19	827.66	706.075	211.21	703.15
818.295	675.3050000000001	782.66	863.335	859.635	815.5	805.67	713.08	188.275	699.015
830.26	672.175	795.745	896.115	840.6949999999999	827.98	815.545	711.36	169.8	674.44
836.065	659.005	838.83	903.225	849.765	818.07	822.285	683.37	163.45	702.19
796.625	689.12	840.3299999999999	895.425	873.785	816.93	834.075	655.46	169.07	705.08
770.46	659.445	870.4449999999999	904.045	817.655	813.405	831.895	640.41	172.23	713.71
739.605	660.625	838.705	902.435	833.305	820.48	818.975	694.13	139.115	702.47
746.645	641.845	851.5	873.6	855.95	798.66	830.66	697.9	153.17000000000002	737.4
744.66	620.495	810.39	881.8	851.16	773.325	839.17	698.43	167.60999999999999	730.51
756.745	620.305	800.875	880.7049999999999	857.14	793.735	858.71	720.2	212.275	699.29
817.64	639.45	772.535	884.585	902.515	795.82	861.065	765.86	174.42	737.505
849.14	608.06	784.62	889.1899999999999	937.58	787.705	837.965	766.895	163.35	728.155
814.15	589.47	777.81	910.985	935.535	792.3100000000001	821.14	795.455	265.615	740.51
814.34	597.585	809.45	884.205	919.005	813.64	854.15	782.155	208.77499999999998	710.59
821.865	523.955	790.865	888.715	925.86	814.695	866.085	758.65	150.66	760.995
794.435	562.71	788.255	877.905	916.0799999999999	801.345	865.49	702.88	125.375	733.98
777.375	577.37	813.88	873.215	893.66	770.48	887.595	687.9350000000001	226.285	806.85
814.98	686.205	781.215	867.84	869.9	760.02	841.015	672.39	177.435	762.585
794.75	668.585	759.485	879.8100000000001	891.1800000000001	778.1949999999999	829.06	712.3399999999999	185.205	745.525
813.98	732.81	795.71	882.94	843.99	775.465	809.055	700.66	202.885	750.9
810.2049999999999	716.905	798.17	894.765	874.755	785.32	818.83	740.525	214.585	782.14
817.98	676.425	785.005	873.08	894.39	799.73	805.455	738.995	199.69	740.645
813.9549999999999	651.765	817.33	868.025	899.28	796.505	834.86	728.36	231.565	722.405
830.18	664.505	852.94	855.25	885.625	781.155	830.5	685.89	246.89000000000001	725.775
825.575	648.59	842.575	864.955	929.615	791.08	820.87	730.49	227.955	691.735
819.3050000000001	663.87	837.44	865.57	883.4449999999999	812.74	809.74	703.625	196.035	649.845
836.895	695.62	867.85	850.015	853.37	793.615	832.225	695.66	154.28	665.145
837.7850000000001	704.09	857.36	839.78	894.485	797.63	853.85	689.8199999999999	143.975	736.3000000000001
838.7950000000001	725.495	826.9300000000001	815.605	916.01	797.395	860.515	861.8	151.07999999999998	765.015
827.085	726.95	831.57	855.68	911.085	796.91	876.555	868.915	146.73499999999999	769.94
831.0	756.9	807.945	854.575	915.37	777.5	879.4	902.3050000000001	172.6	744.5500000000001
807.99	753.3299999999999	810.425	829.405	909.5	786.07	877.495	892.22	148.615	751.865
784.18	774.235	809.9449999999999	837.355	906.285	778.915	857.555	913.795	161.09	744.135
778.395	713.5699999999999	821.785	872.74	912.89	775.3100000000001	855.245	883.12	188.025	702.61
790.23	698.27	820.3	896.77	913.485	780.485	859.565	860.995	241.965	787.415
793.38	674.63	814.51	879.235	904.16	771.24	846.145	871.715	237.25	750.665
805.285	631.035	838.38	905.485	928.915	769.67	848.38	891.64	238.445	762.36
792.865	603.225	832.31	917.54	944.85	769.9449999999999	849.92	894.97	279.335	758.58
777.515	651.64	824.495	903.565	951.6700000000001	793.495	849.725	892.15	261.435	748.965
781.295	646.76	816.2	857.395	941.08	784.905	849.335	919.77	293.475	755.5749999999999
777.085	649.13	817.3050000000001	876.4300000000001	894.84	779.615	850.15	918.44	289.47	729.2099999999999
768.945	693.95	775.74	876.445	891.69	781.19	846.91	933.4	218.01000000000002	735.965
792.44	783.02	784.46	878.45	895.52	777.87	843.69	985.975	184.185	732.885
795.065	688.005	795.825	839.195	901.35	761.0550000000001	851.475	1003.965	220.01	729.3199999999999
777.33	671.785	802.295	874.51	905.0699999999999	760.75	854.1	982.77	153.235	701.29
809.46	703.49	823.42	885.39	947.14	772.045	857.275	979.09	164.845	711.825
814.005	746.415	857.635	865.98	950.0	788.065	848.365	964.11	242.47	713.83
796.93	751.935	848.87	863.48	952.58	804.005	840.815	937.13	279.95	699.875
792.72	755.725	842.57	887.855	907.24	786.975	883.615	929.015	301.58	680.23
799.3199999999999	741.095	841.14	882.35	878.035	787.555	872.66	941.6	335.755	788.135
779.48	754.395	823.89	876.78	883.765	768.1949999999999	842.48	936.6949999999999	311.325	810.735
821.485	767.835	808.655	884.29	894.5699999999999	761.255	866.395	936.51	300.51	775.73
809.81	763.2049999999999	853.52	888.005	888.165	783.36	847.77	946.595	309.155	735.0600000000001
810.99	761.045	834.48	895.77	933.985	792.125	847.845	940.795	250.5	794.225
809.57	786.375	832.73	889.985	942.035	820.34	854.0649999999999	911.75	190.77	777.87
820.89	734.115	801.09	901.8100000000001	908.63	837.15	845.14	910.85	221.54500000000002	787.505
809.73	738.455	816.24	946.6999999999999	909.79	851.49	816.325	911.825	207.49	761.245
847.94	681.345	760.8149999999999	948.54	895.845	829.025	807.925	920.13	227.835	749.14
879.47	681.13	831.545	960.825	897.21	829.94	807.575	911.72	267.53000000000003	742.805
860.8	657.78	868.285	958.635	900.55	793.285	804.96	924.74	296.455	765.3299999999999
825.705	670.955	856.785	950.15	943.095	775.56	823.265	924.075	343.055	750.91
810.795	645.775	842.78	982.245	944.54	789.11	851.3100000000001	914.4	343.985	741.095
763.39	690.67	837.8	992.0	950.1850000000001	791.8	871.445	906.52	285.085	752.795
746.995	703.075	817.5699999999999	953.31	963.06	785.5550000000001	871.08	925.05	291.71	713.61
763.805	717.59	808.925	917.475	943.38	786.365	871.2	908.615	306.83	745.475
779.91	745.185	806.085	921.52	941.2	796.355	894.105	914.475	258.605	760.59
772.955	730.205	797.02	889.45	922.305	786.885	869.01	938.775	216.76	768.165
803.73	731.855	815.78	880.93	920.665	789.275	879.91	940.47	269.35	769.115
777.615	711.12	825.33	866.23	930.765	771.9	890.61	949.79	293.94	769.145
775.695	702.555	849.925	877.0	935.49	783.205	870.16	968.6800000000001	265.32	795.27
792.285	702.14	879.72	891.855	972.5	771.495	863.0600000000001	941.98	239.465	748.525
794.11	700.705	882.245	927.28	971.38	784.265	855.79	920.18	238.265	723.3199999999999
790.865	691.675	869.38	946.465	966.28	806.86	847.985	925.71	277.17	714.535
815.105	712.665	864.365	979.755	937.09	838.06	857.3	923.29	233.035	669.165
816.19	718.145	792.185	981.345	924.2	838.55	866.515	871.355	270.955	662.315
777.44	679.8050000000001	772.63	979.215	951.56	834.025	861.875	887.715	304.25	693.415
781.325	692.26	817.395	950.48	965.78	843.995	874.77	909.3199999999999	333.13	716.92
797.62	707.82	828.54	921.085	961.83	856.605	857.185	912.225	292.475	691.615
774.8050000000001	685.925	833.275	908.945	963.8050000000001	859.6850000000001	826.875	919.145	324.465	740.47
768.285	650.11	832.615	924.115	968.95	858.02	839.61	945.395	285.82	731.82
801.255	711.39	830.5450000000001	895.975	982.0600000000001	848.775	851.225	934.515	377.455	736.185
790.425	690.845	842.49	921.815	977.88	832.63	851.375	920.6750000000001	346.81	685.27
755.93	711.595	846.785	942.635	973.745	811.645	863.06	923.24	304.65000000000003	724.16
780.875	717.0	863.24	960.26	969.295	769.475	873.965	910.335	289.41	718.16
791.735	679.27	867.805	934.86	955.195	792.91	866.44	907.74	259.42	719.38
786.375	684.14	876.38	955.15	938.04	798.345	856.92	918.9300000000001	187.89	750.6
799.48	671.38	852.51	952.8199999999999	914.08	808.34	856.745	969.935	155.775	767.33
804.15	646.54	829.035	976.1	919.785	802.625	862.67	963.51	476.255	754.775
775.825	634.48	827.995	951.165	922.385	815.75	855.92	942.77	441.34499999999997	748.105
787.355	653.93	824.485	930.795	912.85	834.385	870.585	937.345	427.93	759.115
797.325	693.605	801.82	928.38	924.865	833.285	890.0550000000001	935.375	423.835	799.28
801.235	675.275	818.32	908.915	950.8199999999999	795.975	884.16	935.45	429.41	802.665
801.365	635.145	818.35	898.12	947.3299999999999	781.585	881.5	950.0450000000001	411.89	828.06
839.0600000000001	640.255	802.23	908.635	939.62	775.72	885.015	974.09	457.035	812.6899999999999
845.935	626.875	799.29	941.1650000000001	961.845	781.575	900.14	958.87	440.135	807.99
824.105	582.4	774.6949999999999	936.4350000000001	963.9549999999999	761.6800000000001	881.72	945.825	439.285	782.635
813.74	607.425	768.52	933.28	980.95	775.995	897.515	931.35	449.26	802.755
838.92	630.745	762.345	933.6700000000001	972.555	784.4	889.54	914.215	452.42	765.75
835.44	569.22	807.115	959.4350000000001	971.295	779.125	890.365	896.59	411.855	770.065
818.4	648.205	812.125	932.775	955.495	788.415	862.795	919.8199999999999	433.155	777.7
854.87	702.22	821.675	923.04	956.15	829.475	870.865	927.18	462.06	711.035
849.965	667.11	856.31	905.16	964.1899999999999	816.0649999999999	838.935	946.855	440.195	664.4
856.885	651.515	838.895	886.155	957.61	819.925	867.505	946.49	441.52	685.79
839.005	641.045	853.955	861.75	955.355	792.5	850.955	960.715	431.935	678.295
868.545	600.115	863.87	842.33	938.31	788.83	860.1850000000001	946.075	426.675	670.845
851.06	619.335	851.97	905.29	956.06	770.665	830.525	943.83	411.725	749.56
850.885	668.355	849.235	889.67	948.725	782.57	847.245	943.365	432.515	777.07
850.245	666.52	840.875	858.255	955.03	813.335	842.4	951.3	421.685	762.225
822.8149999999999	674.515	840.77	848.66	949.22	848.1	871.42	948.435	464.725	718.19
805.265	678.015	851.46	857.8050000000001	957.62	850.51	886.98	968.7149999999999	483.45	705.655
776.785	666.685	859.6	848.445	951.725	849.5	902.15	967.535	487.925	692.48
766.525	677.1	859.41	870.025	952.22	853.975	881.895	981.19	475.23	680.295
734.35	637.575	836.965	877.77	934.205	826.3	883.72	993.585	484.605	699.86
779.075	634.815	840.345	925.49	946.695	810.82	890.845	986.9	551.5	678.285
783.86	651.545	854.835	923.755	946.975	829.65	877.59	984.0	540.09	680.595
806.14	648.64	814.315	917.83	933.065	817.8100000000001	870.165	974.11	623.81	712.215
817.875	652.325	815.935	927.525	907.285	798.625	841.81	959.02	663.92	682.685
827.23	666.875	846.005	958.425	922.205	801.515	889.705	928.515	670.465	698.655
807.675	655.14	836.115	930.61	906.22	815.755	930.38	937.595	689.49	741.895
797.01	633.72	836.06	911.695	909.54	791.3199999999999	937.575	938.245	735.845	767.755
797.96	657.76	869.125	966.1949999999999	933.53	803.455	921.575	957.815	797.765	756.55
764.485	586.54	847.455	956.225	955.385	811.965	922.655	968.27	736.255	789.075
779.285	574.325	832.365	933.155	924.935	814.455	890.485	983.175	719.455	778.2
804.545	635.89	832.785	936.45	922.94	794.6700000000001	904.32	984.79	678.83	750.625
814.815	628.33	816.86	931.475	889.945	782.4200000000001	907.415	986.12	613.67	718.29
831.975	711.315	827.22	922.81	884.16	798.845	917.94	977.365	590.6850000000001	722.8100000000001
837.57	740.315	860.815	966.49	916.155	807.78	915.155	938.735	617.86	722.025
843.215	733.03	846.625	993.46	939.645	799.47	917.04	906.79	611.63	730.99
812.27	741.445	860.685	1008.275	920.82	819.59	913.695	919.375	668.245	729.23
792.1	737.97	887.585	997.9300000000001	943.3050000000001	808.735	939.47	917.475	730.185	744.0550000000001
761.24	767.615	873.325	985.025	933.835	818.275	938.525	915.265	684.33	727.715
775.185	772.125	851.025	957.915	914.88	822.975	922.645	961.635	672.17	742.09
773.41	724.735	868.955	940.71	892.95	840.09	927.75	966.57	723.025	668.165
775.4	736.795	867.69	928.93	901.755	820.66	927.455	980.05	699.86	669.46
791.905	695.5699999999999	842.07	925.65	915.17	826.435	904.255	987.575	704.945	680.45
829.205	696.04	855.47	892.5699999999999	927.06	819.63	889.24	993.395	785.96	691.185
830.09	705.305	849.33	885.18	940.215	809.66	889.06	961.155	796.09	693.25
833.255	684.635	846.3	914.405	949.6	795.995	894.62	948.825	775.995	688.265
828.6	651.4	842.79	907.51	955.955	810.05	899.63	953.795	810.1949999999999	687.3199999999999
819.425	652.9350000000001	854.21	899.36	922.25	803.21	906.145	929.3199999999999	808.805	637.6
795.0649999999999	624.78	833.275	918.0	914.865	820.43	905.965	933.34	805.625	643.53
790.515	618.405	815.685	947.285	905.67	836.22	926.475	942.3199999999999	831.34	645.12
803.455	617.785	808.8199999999999	959.895	913.5699999999999	836.8	911.03	932.475	789.795	691.995
799.78	654.78	799.415	959.505	920.375	823.71	939.655	938.275	784.6800000000001	678.385
805.325	642.48	826.28	970.96	948.705	819.465	945.305	933.51	748.42	668.4350000000001
831.175	653.95	853.6949999999999	967.45	958.785	831.845	951.42	944.03	719.94	685.715
850.605	650.225	829.4	952.08	967.1949999999999	827.84	937.1	935.225	717.005	727.7
833.265	647.995	837.83	937.905	955.935	806.06	928.815	944.475	713.5450000000001	725.29
834.1	618.88	846.545	923.825	948.77	819.155	918.98	930.07	719.095	756.0550000000001
847.9399999999999	657.455	837.145	919.45	934.255	822.6	917.715	920.01	708.5500000000001	764.81
814.1	690.505	834.395	918.755	912.25	791.355	907.06	960.16	733.655	774.36
812.745	704.87	825.455	916.165	897.225	797.21	941.435	946.71	725.64	786.75
818.16	727.965	827.37	905.39	867.365	782.775	919.56	949.805	731.5799999999999	718.945
799.82	773.025	819.48	920.84	885.625	765.58	923.29	972.02	736.775	700.885
796.105	715.345	842.0649999999999	913.165	898.965	759.325	928.995	980.575	747.055	702.775
805.88	718.02	831.2049999999999	908.62	913.8149999999999	759.5699999999999	897.14	986.645	740.145	693.59
795.05	714.46	826.03	897.015	947.025	751.925	879.19	961.58	730.345	703.56
821.77	676.23	831.5999999999999	969.715	941.065	758.985	911.25	988.355	765.005	739.4549999999999
848.655	623.5600000000001	844.755	955.72	925.71	752.15	912.85	971.105	780.185	754.7049999999999
834.55	711.605	849.3	953.265	915.975	846.47	906.94	949.6949999999999	765.33	748.165
826.325	702.555	853.64	948.92	891.94	820.46	916.455	928.6999999999999	735.09	745.63
850.325	680.075	853.99	961.48	915.595	833.555	922.4200000000001	943.145	692.34	695.88
826.445	738.395	851.955	971.235	908.455	824.8	904.84	917.66	696.59	706.64
781.33	779.87	866.73	1001.675	898.56	820.8199999999999	887.35	922.7	683.23	681.095
757.625	767.185	830.51	982.45	896.615	810.325	881.83	909.9449999999999	714.13	693.415
750.77	753.375	816.63	987.675	899.36	828.525	896.14	969.385	740.885	660.855
715.215	773.4	828.26	998.2	924.485	818.36	894.7	973.73	758.63	648.51
718.44	744.655	838.87	980.95	935.27	809.135	892.855	969.02	696.065	670.39
757.62	710.66	825.61	952.865	931.585	796.885	885.37	987.23	661.355	686.72
805.11	652.115	827.225	938.225	950.935	813.9449999999999	877.405	985.015	664.86	679.505
802.165	654.49	836.985	963.3149999999999	947.8050000000001	808.2	879.815	966.425	645.095	653.955
831.14	625.615	830.9	973.13	917.3050000000001	822.5	912.33	962.045	664.6	689.025
837.58	648.41	841.175	982.91	917.615	798.515	910.34	970.105	689.255	680.26
846.74	665.375	840.875	997.39	912.735	813.565	909.65	953.345	743.65	650.78
803.445	729.725	830.05	986.98	918.5600000000001	819.525	921.865	944.27	725.38	653.5600000000001
833.235	703.78	826.945	997.81	921.69	863.34	923.905	943.41	752.58	632.52
821.305	693.955	833.365	1005.26	942.3	855.625	918.155	926.87	736.915	639.76
810.4	669.415	816.475	998.8	939.135	851.69	925.5	929.99	745.255	621.165
787.28	658.31	812.895	973.255	943.625	828.025	918.965	946.78	756.665	680.43
816.925	659.845	829.12	977.3299999999999	944.55	819.28	899.38	960.345	768.825	632.545
788.915	666.155	822.56	946.76	927.4399999999999	803.905	894.835	940.28	739.69	608.475
818.29	696.555	828.03	930.49	929.56	794.755	909.295	947.15	770.415	567.48
818.675	733.4449999999999	845.735	930.4	918.34	799.63	901.64	939.58	763.86	590.755
819.235	742.765	860.025	967.295	922.455	797.345	914.865	930.57	734.6	554.8050000000001
809.485	731.335	839.655	969.26	921.225	798.72	940.6	923.665	716.535	589.26
820.04	692.92	840.725	970.415	947.55	830.365	978.98	949.35	733.74	601.44
781.3199999999999	686.92	808.225	950.59	932.78	856.155	966.21	956.98	668.855	616.29
794.105	710.595	824.47	934.1850000000001	960.155	835.965	990.045	956.72	668.4499999999999	630.015
797.02	717.995	795.92	917.045	959.92	843.555	952.655	954.01	702.13	640.78
795.59	711.405	824.605	899.95	955.305	820.85	937.74	957.04	691.335	634.87
809.4449999999999	724.335	816.985	901.8050000000001	945.44	789.7	895.375	943.415	714.83	662.25
818.48	686.235	861.1	922.18	931.1	779.395	933.71	937.755	771.425	699.55
837.21	681.645	845.54	921.75	923.92	828.585	942.645	965.435	761.8	716.22
869.925	674.49	844.045	919.305	903.0	805.105	918.49	983.92	747.54	708.905
866.365	652.505	838.855	910.085	958.79	820.705	910.23	990.845	763.605	711.84
856.725	612.705	830.875	933.05	925.315	806.37	911.69	1003.75	734.525	674.31
838.095	638.47	804.275	951.71	930.485	808.235	909.765	987.865	735.66	673.255
832.895	659.92	819.33	1002.895	931.135	782.885	890.9	987.8299999999999	757.5699999999999	670.325
819.135	661.24	817.66	989.78	884.76	770.205	908.74	972.5699999999999	756.44	673.035
819.38	758.83	818.21	988.84	885.44	775.035	953.45	971.645	763.105	653.35
805.56	806.825	811.0	960.22	910.29	762.54	918.6949999999999	959.935	824.75	630.07
823.06	732.835	832.985	975.7850000000001	908.905	781.4	915.65	971.36	798.995	673.69
800.59	786.89	825.95	984.9350000000001	906.25	770.875	911.7	962.775	829.915	686.245
792.065	792.84	803.325	976.14	962.47	782.29	928.165	960.45	808.5799999999999	740.72
787.54	769.58	811.745	983.235	947.6800000000001	792.52	929.87	953.74	756.865	739.79
793.75	758.115	830.635	976.645	942.42	826.035	910.97	954.295	746.97	694.465
785.425	759.54	832.135	980.6700000000001	925.82	818.64	941.565	969.21	756.835	740.075
762.5749999999999	744.155	834.46	980.53	931.315	813.455	927.94	986.265	717.17	689.36
794.0699999999999	708.685	843.48	983.205	915.56	824.155	920.345	1006.025	764.035	671.89
791.885	674.73	829.325	987.59	912.535	878.685	916.605	993.545	817.825	629.44
812.235	668.8	833.915	1001.985	916.115	850.52	916.645	1003.455	856.845	651.19
812.0699999999999	674.285	834.29	1003.54	916.055	860.04	923.49	1001.62	851.34	678.265
837.61	697.28	823.935	982.92	902.395	865.915	931.525	994.39	874.045	711.575
803.245	711.24	824.205	977.175	913.3	834.255	917.98	988.56	879.16	710.595
810.17	733.095	801.12	967.965	899.115	847.055	919.985	985.69	882.84	723.6
809.1	745.12	827.4300000000001	950.0649999999999	912.075	868.805	913.37	966.11	863.615	682.605
817.8	743.89	810.75	949.6	924.06	868.185	897.27	966.585	854.515	682.82
800.4399999999999	730.35	808.25	957.155	920.175	872.93	897.625	965.19	829.31	683.61
818.73	724.88	818.0	990.25	930.56	882.685	909.635	961.49	832.385	668.63
813.98	750.05	836.35	979.51	936.145	875.085	914.33	976.275	817.47	671.89
808.03	774.13	876.645	973.485	941.865	879.4449999999999	908.585	974.315	805.46	718.575
809.8100000000001	783.08	885.605	981.9300000000001	916.8199999999999	849.95	896.775	975.115	770.76	693.33
816.605	813.0649999999999	866.175	964.905	922.615	814.65	902.3050000000001	985.32	781.82	664.305
800.49	803.09	842.42	954.1899999999999	923.36	832.35	910.9350000000001	979.865	772.9350000000001	723.755
817.405	809.9	839.97	954.52	928.68	852.85	912.48	955.19	783.265	720.715
830.24	826.93	850.085	963.845	872.14	824.8199999999999	905.87	920.95	787.935	719.39
835.7	791.5	842.215	999.4649999999999	876.5	870.8	896.605	914.405	796.235	729.77
843.085	796.335	848.24	1017.245	880.305	892.39	898.8	908.245	821.57	735.55
848.49	789.07	854.47	1017.0649999999999	931.51	886.77	888.485	906.55	822.55	678.025
835.05	778.565	859.985	1027.92	905.355	854.63	870.76	919.65	838.49	651.605
844.995	799.255	863.94	999.92	909.03	866.565	892.51	967.835	838.395	655.98
839.875	854.325	867.58	990.48	907.645	825.895	930.47	962.775	842.295	584.64
842.95	819.525	860.265	986.02	897.345	816.6949999999999	932.315	945.79	845.57	651.89
842.41	793.735	869.535	984.0	904.705	783.385	924.26	936.81	823.28	616.74
800.61	815.85	876.2	983.735	930.995	777.165	932.85	890.46	814.355	608.5500000000001
792.085	822.0600000000001	857.545	1003.765	950.02	809.175	928.015	891.79	802.02	616.88
766.915	826.095	851.3050000000001	1016.845	926.13	790.365	933.455	906.0550000000001	831.08	648.305
752.605	837.14	862.81	1001.445	944.965	784.145	912.76	927.45	825.61	615.475
748.845	851.96	827.2	1017.48	953.895	797.99	918.625	952.27	836.805	594.415
803.335	804.92	821.005	1005.71	910.0350000000001	817.355	937.975	994.64	855.385	584.72
808.435	818.035	816.125	1000.765	904.21	819.735	924.595	993.965	829.9399999999999	559.08
810.605	795.83	809.905	975.74	950.35	840.255	929.53	985.5649999999999	831.18	507.255
833.04	803.245	821.6	965.775	921.55	859.785	942.095	981.63	858.24	475.64
815.125	840.95	828.345	1006.4399999999999	888.475	874.24	926.46	967.84	844.02	596.015
799.25	858.11	846.39	998.425	940.29	840.505	912.535	964.4250000000001	818.675	597.585
771.655	823.895	867.82	968.61	950.9250000000001	831.85	904.62	961.89	847.435	562.295
782.68	850.17	839.6	966.9449999999999	955.4	816.325	900.63	937.835	841.04	696.425
783.86	871.625	862.685	942.135	953.52	783.72	886.795	954.81	821.975	674.015
801.79	879.8100000000001	869.86	939.0799999999999	949.975	811.24	893.87	929.505	821.29	711.56
796.585	851.6850000000001	855.925	930.525	930.035	796.895	879.405	929.16	824.61	701.39
836.53	879.985	847.49	972.68	933.05	796.27	891.03	936.825	795.91	706.12
813.58	885.68	850.06	958.4549999999999	945.805	842.835	904.5450000000001	945.15	803.05	710.285
804.575	867.64	843.375	959.355	960.79	857.64	933.12	950.02	810.29	721.57
808.19	887.36	830.015	957.86	954.375	854.9	930.15	948.02	829.69	644.01
792.245	911.27	804.66	965.69	929.815	860.74	960.06	943.935	820.615	645.6
752.075	885.3149999999999	832.415	955.365	920.82	846.3199999999999	935.36	939.53	823.5550000000001	659.83
792.16	827.2	839.5	942.71	901.435	813.795	949.88	953.5	852.3	647.33
791.24	820.24	833.225	976.25	912.73	790.63	960.735	958.215	857.405	714.0699999999999
775.64	818.4200000000001	838.395	980.825	916.9649999999999	796.86	964.91	949.5550000000001	856.015	682.92
806.93	811.095	845.13	982.765	932.485	821.915	934.975	964.63	852.825	702.06
830.725	795.695	799.81	990.485	932.4449999999999	838.2	948.985	961.095	838.84	669.55
818.12	814.15	785.345	997.5450000000001	940.3149999999999	868.46	941.295	944.835	834.0350000000001	659.055
805.61	804.1700000000001	844.835	975.08	935.475	865.685	906.935	924.93	843.355	622.74
803.605	786.85	826.255	984.945	906.915	845.255	882.55	939.44	839.21	652.165
778.525	816.66	803.16	971.22	913.635	852.615	891.31	943.535	850.655	652.12
779.025	847.485	877.105	979.475	891.03	863.27	898.7	960.335	820.715	657.71
768.46	834.0	886.09	981.235	902.37	846.95	881.38	957.895	805.225	638.52
793.065	836.3050000000001	881.075	971.5649999999999	918.095	857.62	896.0	993.56	804.49	657.72
807.66	842.425	863.245	946.23	934.385	846.635	917.95	964.975	842.235	606.295
842.375	784.835	858.12	945.9	942.815	842.86	924.175	951.815	829.955	616.045
830.6949999999999	779.255	846.405	918.005	934.8050000000001	816.54	916.0	950.675	851.47	621.77
828.6	809.075	830.515	885.52	918.915	854.1700000000001	923.1800000000001	951.52	838.495	609.915
788.74	831.5799999999999	830.675	906.26	930.525	862.32	923.985	943.48	867.4	643.67
809.985	804.72	844.39	918.51	931.245	891.96	920.465	972.64	889.615	700.235
752.865	823.1700000000001	861.11	936.665	919.345	861.9300000000001	884.355	974.88	885.15	684.76
758.405	835.135	843.105	938.355	958.255	875.85	967.6600000000001	976.95	868.695	650.055
770.235	865.095	860.78	957.145	945.76	858.335	941.565	987.985	905.37	688.855
789.755	861.9250000000001	863.135	963.215	951.445	854.505	933.22	990.415	869.625	690.335
784.435	900.275	873.535	968.995	942.74	843.865	930.13	939.585	879.685	683.755
803.545	900.2950000000001	847.71	991.32	941.64	872.12	915.55	905.7950000000001	884.425	637.755
795.875	893.58	849.125	1013.495	938.23	867.935	906.33	904.605	895.82	634.79
819.415	845.4449999999999	827.63	1017.255	951.34	892.905	906.6949999999999	886.27	907.565	612.13
834.38	838.935	825.89	1035.35	947.815	888.145	910.4	888.09	912.875	608.99
845.6	794.265	821.62	1056.95	965.42	900.135	918.19	917.815	918.135	602.705
851.305	818.98	823.405	1030.33	950.645	912.09	913.155	943.24	899.355	627.045
864.975	839.17	846.295	1014.055	946.715	915.95	932.66	974.385	897.43	626.1850000000001
827.04	834.25	867.715	1015.755	925.4200000000001	950.645	922.495	993.175	872.88	653.305
830.56	853.09	868.015	987.925	925.9100000000001	953.21	917.265	973.905	862.48	624.985
806.8199999999999	868.105	847.42	943.3	924.57	926.6	884.51	981.565	867.565	626.485
813.735	862.605	848.315	948.3	942.51	937.15	893.105	980.855	864.55	593.88
811.1899999999999	832.185	831.455	946.215	926.28	958.89	889.44	975.985	836.56	583.395
825.68	817.105	796.0	949.12	930.26	950.765	923.32	961.03	844.885	575.505
819.385	762.995	784.5450000000001	964.96	933.255	951.135	922.5500000000001	973.185	845.675	602.925
832.99	793.465	783.82	965.0799999999999	909.515	972.4200000000001	933.88	949.21	800.53	599.095
818.775	787.93	776.96	968.975	904.47	976.5450000000001	938.3	954.895	805.9449999999999	596.63
819.92	799.73	774.13	973.39	943.465	963.885	944.785	966.25	860.785	643.5550000000001
791.685	781.255	797.4300000000001	979.845	942.83	964.95	957.87	975.345	876.04	623.335
769.11	773.76	773.89	976.325	930.67	966.38	941.485	959.325	918.835	611.17
768.805	749.395	774.225	988.13	929.62	950.71	940.575	971.735	934.3	702.45
758.655	784.405	774.855	969.155	953.41	941.735	920.495	934.38	896.28	752.13
757.54	784.26	796.475	958.755	910.145	933.145	915.355	944.265	868.765	755.47
783.845	812.7	814.2	921.41	912.795	958.14	894.375	955.0649999999999	859.21	745.75
806.0649999999999	824.3050000000001	859.29	935.965	929.28	981.37	908.395	949.115	836.4200000000001	793.01
796.035	843.29	859.295	946.705	925.375	989.005	916.59	937.5	831.91	732.78
830.215	811.1700000000001	853.275	937.985	907.095	991.335	954.445	947.03	843.545	673.805
832.405	829.185	843.62	953.155	947.995	1033.1100000000001	942.76	934.8299999999999	882.235	638.985
828.84	837.5	836.54	985.48	951.0	1020.85	916.39	920.43	884.6	616.03
819.095	812.075	804.615	970.61	929.59	993.745	910.665	907.23	906.97	679.165
835.77	815.375	822.44	955.17	933.405	1000.57	930.39	917.8149999999999	898.55	694.915
827.51	777.55	832.0699999999999	943.61	931.35	960.465	925.14	954.705	944.6	660.505
827.175	771.935	819.175	925.13	928.36	905.625	927.09	972.755	927.49	678.745
830.4449999999999	797.3149999999999	801.345	987.8199999999999	945.2	916.175	951.75	973.9	900.745	705.71
824.855	825.8	823.42	979.575	975.51	928.86	931.5500000000001	991.065	865.725	677.02
820.16	811.48	814.98	965.9399999999999	978.44	893.235	924.855	983.485	854.705	697.595
819.135	791.145	793.455	966.89	970.355	920.475	915.005	984.835	786.015	684.26
815.025	777.88	792.88	961.35	973.895	941.375	900.81	988.29	800.025	701.74
842.97	747.84	840.76	937.845	969.83	921.6	898.955	973.83	840.225	674.41
832.855	721.655	837.425	952.355	941.08	939.155	945.545	974.3299999999999	876.325	699.19
841.515	782.415	843.4449999999999	943.825	943.88	960.375	926.545	960.18	905.255	707.075
806.6949999999999	804.94	852.43	954.105	963.95	948.9449999999999	942.785	956.19	905.925	708.88
803.495	807.395	900.5699999999999	961.825	967.95	950.485	933.605	977.855	870.38	711.905
769.0799999999999	825.29	898.8	965.455	982.11	977.175	922.395	955.49	867.09	699.8100000000001
788.36	813.545	876.085	974.1750000000001	971.21	950.49	923.99	956.95	857.125	692.25
784.535	784.255	869.3	992.505	973.125	957.715	937.35	983.0450000000001	829.1700000000001	786.075
803.6	744.305	857.575	979.495	968.815	973.965	940.405	967.64	853.21	770.22
791.0	714.6999999999999	869.045	972.3249999999999	960.22	981.1800000000001	939.815	931.935	876.94	769.0
815.095	725.12	860.095	982.36	936.105	969.655	955.44	983.5649999999999	854.9200000000001	805.915
824.675	733.075	864.425	957.045	943.3149999999999	962.195	950.58	977.4	863.815	829.03
802.33	749.295	868.46	922.305	945.625	928.095	956.94	983.895	867.4	819.785
812.205	762.85	890.985	922.305	949.975	948.625	957.54	992.73	879.81	805.59
820.28	766.13	889.015	921.145	950.4	955.7950000000001	953.005	984.15	888.995	806.165
817.12	810.435	879.89	925.87	966.88	962.945	938.56	975.115	906.235	790.515
804.0550000000001	803.23	870.46	948.2	953.515	974.1700000000001	938.75	975.32	893.705	787.895
809.12	817.335	849.635	954.455	965.515	990.69	945.44	955.24	917.005	771.59
816.075	813.435	814.375	957.33	939.145	993.385	935.915	954.76	875.715	780.985
809.855	831.095	802.47	964.885	952.32	986.425	945.39	967.035	874.98	787.39
806.755	824.44	826.22	972.3050000000001	917.94	971.105	950.375	969.475	914.065	784.265
796.12	820.415	829.535	969.22	921.0600000000001	966.12	953.005	949.545	911.015	796.14
786.3100000000001	801.37	830.62	996.8	918.195	980.165	961.325	954.085	909.575	788.015
783.905	812.715	834.945	986.77	943.32	934.05	956.615	953.525	878.02	792.965
804.72	797.43	844.51	964.145	948.11	911.2	927.975	954.59	877.5649999999999	804.5749999999999
810.585	796.04	850.85	957.62	969.94	891.485	914.995	958.28	865.27	778.53
838.445	809.755	855.05	959.76	964.3050000000001	862.61	913.68	955.4	878.885	791.655
829.87	828.3149999999999	875.485	960.075	951.65	850.8299999999999	901.72	988.58	878.49	793.73
826.3	852.92	888.275	978.235	940.165	871.885	877.325	974.97	896.51	793.445
844.605	853.8299999999999	869.81	986.675	928.79	952.47	884.315	948.275	905.2	778.085
829.81	859.79	845.035	984.6949999999999	922.255	982.66	899.78	928.81	907.815	792.54
815.59	795.65	828.365	989.24	912.49	985.06	911.28	913.66	931.62	793.605
831.945	796.045	799.88	965.975	899.25	949.48	940.95	899.455	921.91	785.005
831.35	774.21	797.36	966.535	910.175	950.955	958.095	939.78	908.585	774.07
810.11	756.515	853.615	950.855	923.97	955.795	973.14	959.23	889.83	799.405
819.245	758.76	862.855	945.595	929.285	967.03	968.135	938.115	900.36	793.5
826.015	857.05	874.055	934.71	944.5450000000001	974.875	959.18	940.395	888.9250000000001	785.2049999999999
832.775	821.585	860.8050000000001	949.555	966.465	990.52	925.005	1015.82	897.22	782.625
842.825	828.38	867.695	948.145	933.655	974.005	929.335	1008.415	908.035	788.57
821.975	828.49	845.15	982.175	947.24	956.54	898.535	1013.405	906.775	796.14
853.975	810.885	836.345	977.37	951.095	955.235	916.95	1004.975	900.475	791.6
827.16	776.02	821.39	984.29	942.965	937.09	914.295	983.94	894.585	792.66
839.9350000000001	809.86	830.265	970.885	924.665	936.06	931.15	979.03	896.345	813.505
828.6800000000001	798.23	846.61	966.09	943.245	955.02	920.905	967.565	892.49	806.735
839.035	813.395	839.155	945.82	932.255	951.16	955.17	961.165	903.525	793.415
823.53	791.475	845.28	975.4300000000001	925.0649999999999	936.775	932.81	963.795	894.165	773.09
823.61	839.59	861.26	966.415	919.3199999999999	951.725	929.34	961.54	907.605	780.88
810.855	826.465	855.825	964.085	899.4549999999999	935.46	923.28	954.475	887.035	764.745
797.155	809.77	848.4399999999999	974.225	891.015	900.88	935.59	934.46	890.375	768.655
808.19	802.62	862.395	956.89	901.955	906.595	925.845	930.045	890.815	787.585
804.3050000000001	764.635	816.62	945.1700000000001	905.895	933.1800000000001	933.935	909.83	896.025	796.725
808.525	807.64	805.38	948.75	931.42	937.185	930.2	914.63	937.255	814.5600000000001
782.455	782.455	828.435	963.59	934.405	949.3	938.055	916.89	933.25	823.215
776.505	772.33	833.285	926.8149999999999	925.355	971.835	933.43	944.18	929.6899999999999	834.4350000000001
768.75	782.835	831.05	932.975	926.335	968.255	939.73	948.98	916.26	825.0600000000001
762.22	809.61	863.715	932.6899999999999	915.645	977.615	950.41	974.265	901.65	813.605
769.35	777.54	875.575	941.545	904.455	950.925	962.35	974.385	889.735	802.3199999999999
777.775	776.9350000000001	871.045	929.84	911.03	944.43	948.21	972.66	899.6	789.785
797.025	808.66	863.24	958.9649999999999	939.565	934.6899999999999	945.28	975.29	895.725	805.64
804.495	766.24	835.945	975.685	943.1949999999999	929.94	949.63	976.035	860.515	804.58
826.1700000000001	739.535	847.245	955.665	957.8299999999999	948.1949999999999	938.48	975.875	841.375	795.785
822.19	678.855	818.58	949.48	950.67	974.465	931.99	955.44	832.155	781.25
829.965	737.805	832.82	924.955	936.005	970.25	933.53	970.25	820.665	803.3149999999999
842.77	720.11	833.8050000000001	926.245	918.66	961.585	956.775	947.74	819.12	800.905
814.705	726.16	843.03	945.155	906.125	969.4449999999999	951.235	946.005	809.375	789.49
798.6949999999999	705.545	858.66	918.8199999999999	908.685	933.87	958.285	934.91	830.405	809.29
785.275	739.705	862.7	913.76	933.2	885.85	948.52	936.16	846.175	803.1750000000001
776.19	730.435	876.16	922.355	945.06	922.865	961.635	932.9	886.69	798.58
776.855	728.225	883.15	928.79	959.915	929.42	947.98	914.085	891.61	797.535
789.615	746.735	879.41	927.8399999999999	963.055	918.28	965.6899999999999	888.145	889.005	800.745
788.745	757.42	869.675	940.375	956.105	926.33	957.26	949.85	885.5699999999999	794.425
780.485	789.52	859.94	950.285	944.81	969.775	981.575	955.175	896.175	790.365
780.475	800.98	846.61	935.055	943.475	952.735	984.78	961.7	886.56	792.97
779.475	778.895	843.59	937.66	891.255	967.4449999999999	973.345	952.88	901.58	781.47
760.925	794.175	880.02	935.8199999999999	892.985	959.54	959.18	972.685	890.745	772.76
782.135	820.53	862.485	924.68	908.1949999999999	957.68	951.475	970.275	886.585	823.695
788.35	786.285	828.885	910.17	907.85	951.05	910.8399999999999	967.39	910.535	812.72
779.995	765.96	816.825	897.865	946.595	959.4350000000001	903.025	974.765	901.125	817.2049999999999
797.075	822.925	803.715	875.555	972.75	962.995	947.485	980.865	887.6850000000001	810.42
835.91	798.39	829.65	809.525	970.745	981.0350000000001	938.745	985.58	880.535	804.515
815.085	795.63	810.375	821.615	954.25	945.8050000000001	931.9	987.735	885.42	807.315
797.105	794.5699999999999	829.38	862.88	950.9300000000001	915.3000000000001	943.975	1001.255	879.37	800.705
841.185	819.715	823.985	888.845	975.545	902.0550000000001	929.55	981.25	888.53	789.265
809.34	832.68	815.98	901.405	967.325	908.875	941.845	976.385	929.575	785.86
796.375	799.375	830.945	931.59	964.38	916.915	939.695	973.26	964.735	772.975
799.925	792.5500000000001	805.84	929.025	964.26	951.44	951.0	970.945	929.74	793.755
818.215	809.015	810.965	905.2	976.495	975.38	959.105	984.195	955.92	797.295
786.845	795.62	818.75	907.485	991.2049999999999	951.805	955.1700000000001	1006.37	943.865	797.115
783.585	763.9	808.685	887.4	990.3	944.575	947.21	1003.05	923.36	802.05
765.8050000000001	789.83	803.7	908.89	1010.18	929.715	941.175	1007.755	927.665	812.09
760.39	766.835	810.925	884.78	991.27	946.9449999999999	938.035	1016.815	941.9	817.56
763.84	809.0	819.72	905.555	988.885	965.855	932.68	1000.94	903.835	809.4
734.71	791.46	818.86	909.0649999999999	973.425	1010.89	932.0799999999999	992.06	891.995	805.4449999999999
756.115	811.7	838.44	915.835	958.0	1019.36	929.77	989.41	917.28	789.705
758.995	795.345	864.73	919.44	967.635	1026.8	940.525	990.525	926.865	774.4449999999999
740.8	793.88	860.42	965.725	1000.605	996.615	926.76	978.725	919.1949999999999	762.48
741.55	788.83	848.57	936.135	1002.29	973.63	950.29	965.85	953.0899999999999	758.965
769.975	763.735	867.035	909.805	1000.485	976.935	959.66	953.76	959.005	753.12
767.685	743.455	839.25	878.48	990.755	948.605	958.405	936.36	957.68	767.625
791.005	763.005	821.995	879.43	970.28	953.98	968.9100000000001	915.8	937.9399999999999	773.4300000000001
802.955	754.615	818.835	897.855	960.485	967.495	993.365	916.335	922.15	790.065
806.915	759.035	832.8	853.715	971.1	959.72	987.83	917.075	892.275	797.73
818.45	780.14	842.08	878.26	952.8199999999999	954.775	978.955	956.0649999999999	896.92	780.575
796.5550000000001	778.405	866.625	897.925	961.685	1019.505	998.26	939.365	892.7	773.45
786.285	779.345	862.24	879.59	958.27	1021.26	989.865	913.9649999999999	919.88	774.175
781.57	776.96	859.595	870.115	938.595	1036.38	978.75	905.9449999999999	921.855	793.9449999999999
771.045	810.25	851.22	921.94	967.755	1001.43	961.76	918.96	925.04	777.66
778.0	762.795	824.4	935.405	981.15	991.39	962.16	916.715	925.395	775.415
788.98	762.72	809.315	923.82	953.94	979.125	939.025	901.415	930.455	777.725
814.37	780.605	858.83	935.08	954.86	958.485	930.045	954.52	925.3	774.675
808.52	785.56	872.845	946.165	971.1949999999999	924.3199999999999	939.64	957.9	930.05	773.195
795.71	762.085	888.405	926.44	975.825	921.725	958.54	963.885	907.145	775.69
776.17	814.83	871.79	914.725	978.675	911.21	949.17	961.73	912.37	768.965
780.665	813.34	889.585	913.8	998.515	953.6800000000001	955.305	950.025	899.67	787.21
743.515	830.135	874.835	917.6700000000001	1001.3	955.04	953.23	958.4399999999999	899.28	792.485
753.545	798.735	872.225	919.34	983.58	948.135	950.435	963.665	876.185	783.72
783.76	786.915	831.18	910.415	978.63	953.15	937.5	948.02	903.025	794.585
807.05	758.345	839.14	922.19	933.78	933.38	944.315	959.47	890.435	800.115
804.4499999999999	757.405	836.06	927.285	932.945	958.24	951.445	954.48	872.025	799.38
798.15	738.165	836.36	898.845	933.495	956.55	957.76	946.36	833.8	808.9399999999999
790.27	748.565	837.825	888.255	974.805	979.61	935.95	956.245	850.53	825.9
797.635	744.87	888.555	894.665	980.88	986.75	955.83	952.51	810.655	816.85
813.42	724.655	863.34	898.435	985.37	1003.295	943.05	955.52	869.775	814.77
820.325	730.16	857.095	882.075	1000.425	1011.3100000000001	944.865	961.685	897.74	800.475
820.535	764.855	858.96	903.51	981.535	1009.36	937.9350000000001	956.57	903.315	794.1
826.96	737.845	844.255	911.345	995.615	989.04	925.5550000000001	940.635	907.8149999999999	787.18
774.455	758.12	843.735	928.6	997.26	985.9200000000001	908.855	957.63	912.3	792.51
780.18	809.1800000000001	850.51	912.65	987.555	1024.84	903.4	953.985	897.81	786.065
759.22	806.175	884.3050000000001	931.02	984.795	1024.155	909.54	936.31	899.94	778.88
748.5	769.505	877.14	928.93	989.61	1023.1949999999999	899.835	941.295	896.625	764.89
761.21	762.73	890.5600000000001	938.13	988.575	1025.41	896.65	947.205	876.04	771.35
787.435	739.545	880.72	918.535	976.815	986.02	897.7	934.365	855.99	769.26
781.405	759.71	882.6800000000001	913.47	977.885	958.09	901.535	932.125	880.795	776.68
756.21	771.4300000000001	878.32	919.84	978.605	995.275	909.835	952.83	877.67	782.66
752.27	803.575	885.86	919.925	961.945	1021.215	924.21	951.845	880.71	783.08
741.63	800.19	854.96	875.08	957.85	1011.77	939.965	937.425	876.8	791.18
722.81	823.58	864.035	890.74	951.02	1020.0	931.69	942.355	869.505	783.535
740.61	826.645	853.735	919.55	942.915	1016.27	918.095	936.175	833.65	781.04
765.585	795.785	823.265	909.16	947.54	1011.055	900.425	930.12	923.765	785.54
755.03	744.985	808.36	885.12	937.29	1002.665	893.56	923.935	933.865	787.535
759.03	729.85	806.57	871.605	937.3	1003.205	889.9	938.11	917.265	781.77
778.465	714.395	803.835	855.335	953.6	969.945	900.59	951.65	926.235	777.355
801.32	725.71	840.9449999999999	846.98	933.14	989.595	894.09	939.385	913.96	816.545
803.705	735.17	850.38	848.875	926.925	990.4300000000001	884.055	904.735	930.595	795.225
798.4300000000001	766.67	845.62	872.11	935.185	982.175	894.885	910.13	926.455	774.96
787.91	772.41	865.935	904.54	943.375	1000.395	919.405	889.88	944.0550000000001	758.42
786.9300000000001	841.78	835.065	904.9200000000001	952.25	991.225	926.12	870.715	921.85	740.32
816.605	852.49	810.69	927.54	970.905	989.585	932.005	884.32	910.345	745.285
799.77	874.3	803.78	937.065	973.36	983.005	932.0	877.08	880.27	763.07
816.775	861.51	824.27	950.52	972.74	962.435	925.8050000000001	890.465	887.24	771.7950000000001
835.15	858.1	824.99	962.72	990.0799999999999	964.36	920.285	897.7	884.775	779.615
809.005	864.215	834.76	983.975	956.8	955.335	912.595	921.85	890.37	788.54
786.415	852.68	823.065	966.1850000000001	954.42	958.04	902.095	915.625	911.87	792.385
812.295	841.535	851.4399999999999	942.05	965.17	985.79	885.37	939.17	901.86	784.595
825.155	825.635	875.12	914.56	967.43	990.815	916.265	911.2	908.215	777.63
802.22	838.035	881.515	891.45	964.41	1010.825	928.0	923.705	918.725	791.17
832.935	808.23	880.06	867.495	969.035	1006.48	926.64	954.325	908.64	784.095
820.6949999999999	822.105	897.215	869.29	957.595	1003.47	944.34	962.02	900.29	789.0
805.89	805.28	893.38	897.6	947.635	1008.56	954.765	977.745	943.925	786.005
787.245	821.065	891.9	922.885	963.935	1011.98	941.985	983.73	909.55	802.74
802.785	837.005	889.225	945.5	947.105	995.015	904.555	980.655	894.74	784.02
791.85	863.325	880.5550000000001	932.64	924.81	983.125	910.545	1017.165	909.11	793.21
794.52	871.75	875.04	917.405	959.23	966.905	906.77	1014.765	908.61	781.445
806.155	876.34	873.655	926.885	963.215	969.82	878.27	1010.39	873.15	777.425
817.535	879.995	875.915	912.61	973.4449999999999	977.5	901.97	1000.115	901.605	786.4200000000001
792.195	879.72	872.73	928.775	968.165	949.475	934.355	1014.0699999999999	892.74	768.5550000000001
795.6850000000001	885.375	890.26	891.3	951.49	968.255	942.585	997.5899999999999	897.205	747.275
798.875	870.38	873.37	899.99	940.96	964.63	940.405	995.3399999999999	894.72	755.4300000000001
781.76	878.065	858.35	843.42	964.1850000000001	959.775	923.425	986.31	907.45	761.47
786.75	863.23	835.5	912.625	956.275	938.495	913.55	982.72	913.67	764.72
805.995	855.1	834.16	888.03	941.13	958.955	898.1	979.615	915.84	780.2950000000001
797.41	841.335	830.64	889.505	946.325	958.005	885.545	995.4449999999999	923.86	782.95
807.405	867.615	836.765	876.86	959.37	963.36	883.52	1007.37	907.415	779.91
833.835	849.315	829.675	853.2	941.74	961.0550000000001	917.315	1014.43	903.085	760.36
822.87	847.225	823.575	871.06	927.425	981.485	940.255	1018.235	903.14	752.95
806.48	871.215	815.365	878.805	922.67	990.105	948.23	1012.23	889.995	754.91
824.95	860.755	798.85	889.105	929.785	988.055	942.56	1011.12	869.385	772.28
824.88	857.89	813.79	909.165	923.49	991.705	946.375	996.645	888.06	764.255
830.335	873.265	800.43	931.475	932.145	1015.245	922.805	1002.14	866.27	760.94
832.67	865.96	848.22	918.235	934.755	1011.885	922.655	1008.1750000000001	856.85	741.69
845.6800000000001	854.31	840.04	903.11	937.42	1007.1	923.375	1007.585	895.505	744.49
846.615	852.975	848.905	916.745	942.885	999.03	931.825	988.7	905.64	749.535
846.42	880.38	844.345	864.55	926.175	1000.655	943.93	984.71	905.175	756.0649999999999
828.405	884.55	844.58	833.63	933.475	1008.845	947.15	975.29	931.715	770.465
830.49	879.98	833.095	789.925	936.39	1011.925	946.66	967.09	928.425	780.34
808.475	895.26	839.25	893.48	935.51	1010.285	933.47	967.73	912.15	778.505
800.625	867.215	843.495	929.435	927.1949999999999	1002.305	948.02	971.95	911.965	778.045
811.69	859.4300000000001	873.03	911.365	923.395	993.42	923.025	981.165	912.05	807.505
847.155	878.915	887.84	912.75	912.765	986.97	931.075	980.355	887.675	798.815
832.065	892.52	883.49	905.63	928.5699999999999	982.48	939.96	977.8199999999999	880.98	833.4449999999999
851.66	875.225	908.575	893.925	918.31	951.61	892.03	986.245	911.73	840.47
847.885	869.595	909.575	898.75	915.415	948.285	882.44	983.975	917.21	842.29
826.39	870.0649999999999	910.85	894.935	908.84	952.375	887.23	973.35	898.46	840.055
786.46	856.225	885.04	899.09	965.325	953.6899999999999	884.27	975.6	918.32	849.075
786.495	823.005	885.895	915.1	945.05	959.215	899.91	998.975	912.0	822.485
792.03	814.86	872.9	964.725	917.875	985.2	932.485	1003.67	911.315	822.28
803.755	831.39	861.34	958.38	933.77	982.1	916.995	1000.55	879.945	884.55
811.45	853.84	863.28	967.79	938.005	976.09	908.67	1008.16	864.705	913.86
817.815	867.815	892.33	937.455	933.2	984.295	967.395	997.045	828.095	942.0
814.0	886.42	882.785	915.465	939.2	992.27	964.1	1002.125	860.955	926.5
810.695	875.005	872.26	886.725	934.37	982.66	959.17	999.75	859.82	877.795
801.52	867.525	892.805	931.15	931.925	986.855	967.2	1006.27	858.955	850.79
812.285	883.89	867.895	915.49	938.715	996.84	977.275	993.87	858.1600000000001	827.045
828.355	888.97	850.01	908.915	930.615	989.32	983.135	1002.465	882.04	801.875
847.755	897.8	870.56	878.87	940.875	992.98	993.665	1001.69	860.725	863.105
849.955	900.135	885.71	896.21	945.26	1001.88	992.13	1009.165	852.895	930.545
846.55	929.02	875.435	878.9350000000001	945.635	982.91	976.485	1004.285	826.45	942.65
818.6800000000001	927.47	865.825	881.08	936.47	976.065	945.33	1006.57	830.705	906.91
803.86	892.725	864.715	901.665	906.385	985.015	928.165	1007.275	859.985	900.28
790.695	891.365	845.33	916.44	921.815	950.1899999999999	931.4	1009.825	875.845	883.48
811.295	877.745	841.27	931.225	920.025	1006.245	928.075	992.175	904.855	843.115
799.095	876.6	850.355	939.525	935.715	1012.415	909.375	1003.48	924.63	795.71
814.705	861.14	858.69	938.78	931.275	1021.34	933.55	1001.0	905.52	934.3
819.0	898.585	832.58	921.18	962.455	1018.465	960.9350000000001	1014.355	875.65	927.2850000000001
812.1949999999999	894.12	857.485	941.335	967.29	1020.015	965.715	984.98	851.07	909.455
802.81	888.54	864.0	924.52	988.175	1015.63	978.9449999999999	987.735	841.715	905.965
816.3	876.91	854.17	934.775	977.51	1019.79	957.805	977.6800000000001	788.765	939.775
827.37	865.365	858.635	913.8149999999999	960.475	1006.66	923.975	979.16	801.625	931.635
844.4	845.06	879.5699999999999	909.755	959.735	999.055	899.73	975.315	825.855	920.35
855.83	810.675	877.35	901.055	957.34	983.855	861.41	994.0	822.29	912.205
840.505	816.5	872.67	880.71	975.825	986.23	881.235	987.245	829.31	915.35
821.83	828.39	856.62	875.705	959.49	981.625	882.14	968.035	878.075	951.23
810.76	840.41	862.905	853.685	984.39	990.465	855.31	977.38	896.4499999999999	963.94
814.74	831.28	864.105	838.38	993.785	979.0	876.9399999999999	975.465	888.42	974.21
787.675	800.555	847.535	831.1949999999999	981.34	973.97	900.67	1005.985	855.5699999999999	977.6
816.99	813.705	860.63	870.54	970.1	979.6	907.265	990.58	835.8199999999999	968.705
835.1800000000001	796.105	856.295	889.55	967.13	974.575	907.36	976.395	826.7	1008.065
827.88	760.365	898.17	911.88	934.745	986.55	914.835	971.62	811.785	997.545
796.31	761.045	887.58	900.435	931.27	991.325	904.845	966.315	858.045	998.845
801.085	774.335	886.32	883.1800000000001	936.335	1011.1600000000001	930.02	950.91	858.705	1004.8
801.64	750.165	876.04	959.225	949.35	999.88	931.03	958.63	863.64	1005.66
798.93	772.535	876.16	943.545	933.495	991.79	919.5	978.835	904.335	996.465
806.495	776.365	840.385	907.515	962.325	990.675	943.4399999999999	985.42	913.215	990.565
806.315	771.715	845.775	897.585	977.185	993.015	932.78	978.63	921.345	991.3050000000001
830.895	722.17	859.26	912.12	993.91	998.995	965.1949999999999	994.89	919.495	987.22
804.19	693.92	833.68	875.45	1015.285	999.335	966.605	972.5699999999999	918.625	991.355
805.585	672.47	841.015	854.405	1020.54	997.64	955.545	981.08	923.135	958.08
820.345	698.515	851.925	850.83	1011.885	996.735	899.155	1014.915	932.17	967.38
843.65	674.2	848.23	855.0600000000001	999.135	996.19	908.67	1013.87	910.395	955.94
843.145	732.19	839.41	895.735	993.29	999.585	906.345	994.73	930.45	953.23
846.45	782.61	873.725	962.72	994.6	1007.015	896.92	993.1899999999999	931.215	911.6949999999999
849.87	821.145	873.465	947.5699999999999	978.015	991.775	894.035	991.855	902.13	939.26
849.2	810.36	889.425	940.45	968.405	968.82	943.23	975.465	916.3	933.395
857.885	853.495	881.415	973.235	981.57	973.405	954.545	999.085	912.78	927.025
845.7950000000001	875.49	874.265	922.59	971.865	977.62	961.13	999.72	899.835	932.1
855.26	863.5	893.645	915.13	967.525	974.045	951.16	1015.035	886.815	954.69
844.8	813.76	892.535	914.28	986.05	973.135	973.165	996.135	896.355	965.485
838.85	840.785	879.495	935.66	988.15	977.85	982.1	994.955	872.685	982.805
826.205	827.35	870.705	953.3	969.015	964.96	978.28	981.825	894.595	984.7
812.385	801.73	872.64	949.15	973.415	970.865	960.805	975.775	903.075	989.57
784.3	822.715	864.615	936.295	981.69	959.69	983.625	956.865	894.885	984.245
782.815	846.125	873.96	972.605	990.505	965.76	1032.935	961.455	887.36	968.14
754.585	849.015	885.175	957.69	996.36	984.545	1012.335	968.79	907.305	964.065
756.965	852.32	861.905	932.21	987.18	982.045	1011.705	962.765	915.495	986.265
799.395	831.995	846.735	891.6949999999999	1002.675	972.995	1005.34	962.475	932.455	981.345
843.77	814.71	841.22	895.6	997.59	936.105	1010.68	976.93	937.845	982.61
853.98	793.69	823.46	885.375	998.735	941.125	1006.6949999999999	986.565	942.19	983.3
877.525	766.355	835.535	877.0749999999999	988.685	933.8	1007.5899999999999	973.585	947.455	990.95
846.9300000000001	816.555	861.98	890.625	997.35	939.56	1010.5	984.855	930.3100000000001	970.36
806.14	846.6949999999999	856.6899999999999	930.59	1001.05	939.5699999999999	997.515	1001.355	930.005	973.925
792.53	830.26	846.56	915.24	998.495	963.695	992.635	982.765	928.94	957.9
789.865	849.23	848.22	914.515	1012.11	968.275	978.0799999999999	972.86	917.6850000000001	972.205
802.34	870.81	836.65	881.83	1005.35	970.85	992.04	964.475	915.9300000000001	968.205
808.84	854.46	857.64	908.21	1016.37	943.165	995.1	971.985	929.73	971.75
832.235	852.5699999999999	853.09	922.755	1006.1	918.625	986.94	951.135	938.26	968.24
822.8149999999999	868.74	869.4449999999999	922.03	992.95	915.0600000000001	974.01	960.11	919.375	987.575
831.28	855.3199999999999	853.28	907.585	1001.865	889.52	985.245	944.155	923.365	974.65
808.025	834.42	866.05	916.905	1009.26	902.3399999999999	985.26	944.71	949.735	967.345
817.7	829.9399999999999	862.085	936.585	1009.19	900.5849999999999	989.1800000000001	936.875	928.94	988.495
811.82	818.855	846.33	925.725	1004.48	921.435	1008.99	956.855	923.32	986.605
803.1800000000001	837.765	858.72	936.93	995.415	929.6899999999999	1028.7	943.23	904.8	979.715
801.82	903.08	873.975	934.71	985.41	924.265	1020.12	954.36	904.8	983.37
793.81	883.015	876.45	943.775	951.615	938.89	1013.625	957.135	884.33	1006.77
797.975	899.65	867.46	953.845	960.25	963.365	1006.835	971.535	900.57	983.23
797.535	882.84	879.44	954.465	981.7850000000001	966.175	1034.96	973.295	889.05	975.215
794.13	891.11	906.61	917.98	972.405	958.99	1029.245	981.49	909.525	975.585
792.01	830.78	903.895	907.245	970.29	997.765	1014.085	985.825	911.275	988.445
794.155	810.91	897.995	882.28	982.005	990.145	1012.8149999999999	978.64	906.205	965.19
768.765	801.615	896.805	900.83	969.735	992.87	999.62	998.415	903.875	955.95
781.1800000000001	802.77	894.95	921.09	972.405	991.995	994.175	1009.67	908.855	978.48
771.3000000000001	813.385	876.015	946.455	977.49	986.04	985.115	1012.23	923.655	972.73
756.845	832.545	869.925	977.77	970.9	961.73	986.505	994.635	921.875	958.39
773.39	861.425	882.54	969.885	969.53	971.995	970.19	981.2	934.67	1004.855
812.355	856.385	910.015	950.415	970.67	972.365	992.33	970.865	937.79	987.39
781.985	805.125	909.935	953.465	967.57	971.545	999.0	979.065	960.54	968.205
773.68	774.81	892.03	961.25	985.72	967.095	994.815	966.35	969.075	978.59
799.45	772.75	884.04	984.995	980.935	934.75	992.27	963.285	977.16	958.27
793.755	785.46	869.705	984.92	986.55	944.98	976.835	960.68	965.915	959.8
782.55	784.785	850.69	983.995	998.05	944.425	981.255	979.875	940.465	976.35
813.38	854.88	887.67	987.89	986.8100000000001	956.935	980.995	981.4449999999999	924.2	968.405
835.78	871.695	881.84	969.65	984.705	962.0699999999999	966.21	978.09	910.135	990.49
788.46	895.53	881.62	937.02	982.87	985.61	932.54	989.3199999999999	905.105	982.62
779.44	868.69	894.085	887.235	960.58	977.745	896.895	992.74	903.615	972.835
766.685	877.21	888.925	876.975	961.48	965.99	905.395	986.22	925.52	952.445
757.625	896.625	871.705	867.655	941.99	920.0699999999999	881.135	979.69	955.6850000000001	965.735
740.7	880.57	887.64	880.9300000000001	944.195	906.48	894.21	987.06	958.735	973.885
763.385	889.355	870.63	898.625	945.89	902.515	918.54	985.205	943.9350000000001	988.595
772.105	907.45	864.215	904.815	972.54	910.925	931.275	969.81	943.44	1004.93
803.4350000000001	856.555	869.19	950.16	966.515	913.96	953.81	963.34	944.66	1001.63
793.845	857.61	850.365	966.96	985.235	940.905	955.545	947.53	953.1700000000001	989.865
821.55	848.1949999999999	840.315	941.375	992.59	951.445	943.3	946.0	943.01	996.9
825.585	870.46	910.835	925.12	1014.595	964.27	931.37	955.3149999999999	958.015	1000.65
840.13	873.78	879.15	922.05	994.495	953.145	921.545	954.225	968.6	998.165
808.6800000000001	893.87	862.545	893.95	976.04	958.375	930.925	948.78	956.33	1014.63
808.135	867.0550000000001	854.97	879.015	961.275	967.9449999999999	942.325	974.035	967.64	1028.685
809.8100000000001	866.45	860.13	885.815	932.655	975.41	950.12	966.38	962.34	1023.945
808.97	840.19	869.885	938.305	990.7	972.125	959.295	976.345	947.085	1017.765
805.28	800.645	844.635	932.145	988.47	965.18	962.25	1003.875	941.48	1020.54
832.095	828.48	840.215	918.255	986.23	972.075	953.065	1007.12	944.795	1029.245
855.075	901.945	809.14	929.77	964.595	989.585	942.6	1009.64	938.74	1018.43
853.245	925.23	793.89	926.6	962.415	980.03	925.965	1010.885	940.525	1025.315
866.605	921.85	760.02	930.745	1000.06	989.86	906.425	1004.84	915.37	1017.81
865.75	894.05	774.985	932.18	998.71	971.225	892.88	967.375	920.77	1020.1850000000001
856.71	869.455	762.985	937.92	987.22	971.9250000000001	916.905	973.53	921.665	1004.62
827.245	858.4300000000001	784.9300000000001	948.1	962.265	981.735	946.895	964.57	895.54	1005.175
821.855	812.165	807.315	961.3399999999999	970.72	982.325	971.94	952.08	899.08	1010.35
787.2	818.0	766.725	929.49	975.3	984.88	989.7850000000001	960.0600000000001	937.505	1019.395
814.54	810.05	702.135	947.265	953.71	990.295	980.6800000000001	973.44	942.8	1012.0649999999999
809.355	827.58	694.335	927.155	938.725	976.995	947.0	977.585	946.91	1030.85
809.195	820.31	714.305	893.44	970.515	974.4	947.7	990.02	949.84	1026.06
792.885	865.715	767.08	894.57	966.86	959.765	947.235	993.05	968.755	1006.225
811.825	858.575	771.845	892.915	964.8199999999999	916.475	936.045	990.975	974.235	1011.42
786.96	870.805	736.74	898.97	973.855	921.3	912.64	978.305	923.94	1020.86
809.735	849.43	711.38	917.5550000000001	970.8149999999999	926.515	915.02	961.29	911.06	1008.3
816.795	836.55	717.175	954.225	976.62	982.0550000000001	914.55	956.43	933.705	1011.325
822.915	767.095	719.525	945.62	976.44	1007.385	923.4300000000001	954.25	919.7	1027.51
830.775	780.86	763.345	959.29	971.71	1023.415	919.63	969.285	904.89	1011.23
829.025	777.455	767.865	937.84	957.505	1012.95	947.725	976.02	948.155	1014.995
813.3	792.345	852.86	946.945	971.095	1003.4449999999999	964.105	990.53	942.93	1031.415
809.635	783.82	892.84	916.285	977.485	1000.925	947.84	996.99	947.105	1035.155
813.79	847.37	878.535	927.68	984.795	984.065	948.865	987.075	945.675	1028.355
823.245	857.34	820.33	922.74	960.185	961.795	918.19	980.165	920.03	1026.28
835.975	885.0450000000001	787.99	909.265	951.035	965.755	877.72	970.005	921.55	1008.26
840.2	886.675	800.05	877.475	949.18	963.29	878.69	972.1949999999999	917.925	995.785
852.175	907.63	752.725	867.9449999999999	946.99	953.92	886.88	967.28	930.04	1013.83
850.8199999999999	874.075	830.73	878.905	933.5649999999999	971.5699999999999	878.635	991.785	935.215	1006.3
833.32	807.76	898.765	859.37	955.935	987.785	870.34	973.91	936.5	1007.99
799.215	823.11	927.555	875.4350000000001	968.0699999999999	980.755	870.61	977.605	910.0350000000001	995.705
810.44	833.47	923.84	891.44	948.29	974.235	859.915	970.055	965.05	998.38
812.845	850.175	933.25	909.39	930.215	975.6	860.71	967.07	956.135	1003.365
824.055	849.6	926.06	929.345	949.16	973.14	856.575	974.665	964.55	1001.865
813.505	833.275	878.335	928.27	986.83	957.07	885.47	982.155	935.14	993.145
802.615	824.295	881.7049999999999	944.9100000000001	987.665	974.245	901.02	993.71	946.55	1000.85
823.71	836.605	868.49	966.09	992.185	979.245	902.97	980.765	944.125	1009.4449999999999
796.59	841.325	881.63	968.325	1004.12	980.655	902.575	970.645	947.6899999999999	1012.34
793.03	836.755	898.375	924.315	1004.57	978.605	901.115	992.29	926.065	1011.7
783.405	854.365	925.74	879.095	956.96	976.1949999999999	910.1949999999999	1006.82	944.355	1018.385
805.27	855.61	903.575	850.515	942.86	961.405	885.475	1001.89	937.885	1012.96
805.1899999999999	829.65	904.995	859.96	953.05	966.39	895.935	987.58	941.735	984.39
816.23	835.01	882.25	849.2	993.57	966.04	886.06	998.865	944.965	978.99
814.545	836.4100000000001	896.155	851.025	948.4	968.09	895.2	1004.5	951.755	983.175
830.3	808.13	920.35	855.385	969.335	990.855	867.22	988.225	956.63	978.005
840.54	783.015	930.49	884.74	977.355	980.325	925.515	989.085	954.15	983.46
833.4300000000001	842.72	960.53	847.155	974.065	986.3	915.175	986.795	928.47	1018.26
822.615	826.375	949.2	829.805	964.365	989.98	923.23	992.215	930.935	1029.585
812.485	875.575	952.06	862.015	978.68	984.22	927.96	988.41	929.395	1024.565
811.87	868.81	926.575	843.5350000000001	989.41	972.785	918.0	990.66	940.23	1025.31
802.995	872.74	931.215	820.65	986.8299999999999	975.25	889.08	990.8	870.635	1016.8050000000001
803.5649999999999	876.055	916.545	860.205	994.92	970.95	862.665	1010.755	887.11	1021.175
815.415	853.795	869.27	847.48	988.675	962.655	867.58	975.205	885.985	1024.2
813.8199999999999	861.215	873.1	876.585	990.995	976.615	873.11	973.525	900.915	1018.495
808.42	849.69	867.615	876.315	984.08	966.98	893.895	965.72	893.425	1025.78
825.62	852.635	847.955	890.14	969.575	961.98	916.015	963.275	977.17	1023.155
821.145	854.84	847.265	884.49	951.4	963.56	928.5550000000001	989.875	975.51	1018.775
809.635	866.515	890.375	874.25	963.2049999999999	962.61	926.275	996.655	975.515	993.915
810.815	866.165	913.15	847.57	963.0749999999999	977.27	933.635	994.54	958.91	987.975
806.22	859.91	905.935	834.97	958.8199999999999	977.995	898.355	995.34	961.235	989.08
803.89	866.595	936.59	831.245	951.29	986.1800000000001	889.255	1007.675	940.725	998.785
802.62	784.15	939.555	872.115	960.425	988.0550000000001	904.255	994.5649999999999	936.31	1004.44
792.545	832.45	900.445	935.095	960.94	982.57	881.82	1003.01	943.4350000000001	993.96
783.345	844.24	898.365	924.24	955.51	981.355	886.8	966.965	935.59	1010.5450000000001
791.735	871.245	934.12	912.2	971.975	996.885	916.665	959.705	922.19	1002.04
793.27	881.37	961.865	893.25	989.875	981.95	983.0500000000001	935.31	925.475	1003.03
792.275	897.32	954.545	889.005	1008.5799999999999	983.4300000000001	983.62	979.51	911.345	1000.4649999999999
799.255	904.88	964.73	946.52	1018.45	966.095	1002.49	988.525	875.48	999.83
796.04	929.91	963.8	967.5	1019.375	964.38	999.765	1002.6	890.895	997.425
803.54	893.145	921.9549999999999	940.255	1027.99	983.525	1010.58	998.68	910.345	1012.63
820.5699999999999	860.055	923.29	922.1	1031.85	983.4200000000001	1020.225	988.06	906.325	1022.36
837.08	857.675	929.66	908.22	1006.04	954.985	1008.04	966.525	930.5550000000001	1009.45
824.32	831.92	933.76	902.18	998.075	964.725	996.125	963.435	957.075	991.715
825.75	846.47	938.955	887.715	1003.58	966.47	998.24	983.88	944.475	988.615
833.75	822.18	916.45	904.005	991.41	973.6949999999999	995.69	992.01	947.755	989.71
826.705	825.08	871.87	933.51	975.605	946.0550000000001	993.37	999.8	955.0	989.6
820.765	782.52	829.245	961.715	965.1	968.345	983.56	1001.74	952.365	987.8
850.855	792.425	813.065	968.385	960.83	969.76	957.02	1007.075	959.245	999.275
865.655	815.845	832.295	960.27	947.045	973.19	945.275	1017.85	965.0749999999999	1003.62
868.17	857.53	850.31	961.605	962.235	980.39	922.75	1001.31	942.54	1013.1850000000001
852.79	841.185	861.935	960.4	976.325	1007.3	908.405	1002.25	937.775	1010.23
824.78	824.805	882.24	936.645	988.855	1006.38	897.09	970.5799999999999	927.7049999999999	1012.725
785.86	818.995	890.09	936.61	992.7	1017.2249999999999	923.095	966.15	914.995	1010.78
783.42	885.18	848.285	937.515	995.6700000000001	1019.335	924.9549999999999	958.315	883.325	1001.155
747.21	873.67	849.11	954.73	975.53	1019.3199999999999	956.02	954.665	875.455	996.075
739.02	855.21	839.01	946.055	976.735	1011.5699999999999	957.66	951.665	870.795	1039.085
761.44	867.355	802.745	958.025	972.255	1022.055	950.105	971.6650000000001	874.08	1025.92
784.895	817.88	813.55	957.755	943.965	1002.7149999999999	946.085	964.525	884.5550000000001	997.495
799.32	821.22	888.4399999999999	963.6	940.545	998.08	974.49	988.28	928.745	997.305
811.83	820.57	901.835	958.095	976.48	1005.7	969.025	1014.89	945.78	1011.355
819.07	904.905	884.07	957.27	972.815	983.875	971.335	1022.875	964.66	1009.0
801.865	909.35	892.35	975.22	982.875	987.455	983.67	1012.435	931.885	1006.095
798.175	921.025	881.095	974.39	975.375	986.865	981.05	1013.535	947.8100000000001	1034.515
793.725	890.045	859.93	961.26	979.875	986.52	987.625	1006.575	933.36	1035.04
803.035	887.55	904.52	969.89	973.96	977.4449999999999	997.585	987.29	926.39	1018.59
799.275	869.525	934.27	957.685	969.705	972.845	987.48	967.115	934.405	1018.925
815.295	851.035	932.1	951.175	973.8199999999999	961.575	970.095	970.86	935.655	1026.58
812.94	829.05	937.82	953.23	955.99	956.235	980.72	970.035	971.615	1027.43
820.6800000000001	831.155	936.02	957.715	975.24	946.32	961.225	974.99	946.59	1027.6
820.115	780.715	883.475	922.105	959.845	945.755	955.775	969.095	941.925	1030.265
809.575	802.22	883.12	940.38	956.99	914.195	977.185	961.115	923.155	1031.675
799.065	847.05	830.465	908.64	944.57	918.45	990.6	991.125	918.0550000000001	1036.77
787.58	851.34	815.295	897.175	962.925	933.59	1006.2	978.615	914.48	1031.095
764.105	861.425	803.28	891.445	966.4300000000001	965.1949999999999	1012.905	981.4549999999999	923.355	1042.17
780.775	897.885	828.68	969.505	974.7	965.3299999999999	982.9150000000001	991.03	963.825	1022.1850000000001
808.46	877.65	829.34	960.9	975.77	989.56	1000.4	996.0649999999999	961.9300000000001	1018.66
815.0550000000001	861.365	849.31	959.57	993.7	986.615	1004.035	998.67	943.89	1031.895
831.12	857.68	907.505	962.595	993.525	983.4399999999999	976.73	1011.4300000000001	929.7950000000001	1011.405
842.5550000000001	841.19	890.11	964.14	968.5600000000001	995.215	968.4449999999999	1004.51	931.655	995.77
826.095	829.99	905.835	972.845	957.74	982.6800000000001	980.95	1004.515	879.985	988.51
818.4350000000001	849.655	898.51	982.165	1008.29	969.14	974.17	989.505	909.845	974.9300000000001
838.725	858.18	895.23	980.19	992.785	986.765	996.4549999999999	970.9350000000001	934.35	958.24
828.98	854.875	899.8299999999999	960.34	981.38	989.09	998.905	938.6800000000001	933.585	981.315
811.64	860.175	873.535	944.165	993.325	992.47	1015.395	946.0500000000001	934.53	986.59
817.73	866.675	808.38	967.39	1000.36	989.74	1022.63	952.025	971.6949999999999	987.86
821.82	872.575	814.385	978.225	979.405	971.16	1021.9	971.5699999999999	921.015	1000.84
805.095	887.51	814.335	964.875	978.66	968.42	1026.875	967.175	894.455	992.94
791.8000000000001	881.48	813.115	970.675	995.005	969.74	1030.885	998.565	913.82	965.72
805.29	884.605	804.515	960.375	972.275	964.39	1009.4449999999999	990.225	882.315	951.395
801.265	889.195	848.775	974.365	963.59	956.455	1008.115	1006.09	903.76	970.665
813.065	873.745	828.195	984.2249999999999	964.42	977.15	1002.97	1000.19	939.905	970.275
823.65	874.15	816.49	979.895	973.12	985.74	1017.55	1008.975	925.945	963.0550000000001
851.245	902.99	801.87	972.6	949.925	1000.195	1017.305	1000.485	900.265	976.8050000000001
846.725	867.11	816.735	991.6949999999999	944.77	1008.6	1022.1	996.475	897.34	984.2
827.51	858.14	831.59	980.7149999999999	963.37	1021.355	1026.095	990.35	889.115	1015.96
833.51	874.33	941.115	941.48	965.355	1019.73	1025.535	978.73	917.63	1019.03
838.895	875.725	920.825	951.9549999999999	995.155	1019.175	1012.345	978.56	920.505	1034.025
814.635	836.505	937.925	948.855	1008.475	999.945	1000.21	990.02	894.725	1040.6
786.735	864.52	905.685	952.175	1000.385	998.6949999999999	990.685	990.6	890.565	1039.035
806.0550000000001	895.45	868.345	954.365	998.315	1000.18	990.465	997.91	892.385	1041.195
774.095	865.09	882.615	970.26	1009.855	1003.13	989.485	1009.495	892.855	1038.4750000000001
787.025	844.025	893.585	970.66	1004.58	991.51	995.9300000000001	1003.795	843.6800000000001	1019.37
795.2	869.205	891.415	968.295	987.45	1020.305	987.11	989.975	859.79	1010.77
829.35	890.35	920.995	944.585	978.69	1012.99	1012.8000000000001	991.99	862.08	1008.375
839.735	888.785	969.31	939.0	967.3050000000001	1025.73	1021.37	979.095	925.245	1006.84
846.8149999999999	882.1	939.08	942.2	947.635	1006.455	1029.13	988.765	884.45	1014.355
814.925	877.715	903.52	925.91	959.15	1011.145	1018.31	1010.095	881.16	1021.135
813.7	877.76	888.865	915.0	935.675	1003.015	1022.595	1003.255	888.755	1010.405
820.915	900.21	944.915	912.11	896.06	1009.48	1019.6949999999999	1014.66	887.915	1012.315
804.17	891.0899999999999	961.22	922.03	881.435	993.76	1019.5749999999999	1020.98	922.255	1011.955
808.365	887.21	928.975	972.465	868.955	994.185	1005.725	1011.435	942.57	962.975
812.035	884.095	919.755	958.16	868.95	978.74	1019.485	1003.19	922.47	969.015
817.785	890.805	895.185	977.125	936.785	971.76	1007.75	1025.625	895.84	970.255
804.465	855.425	875.09	976.33	960.29	959.6800000000001	1007.535	1007.335	904.0450000000001	961.355
820.6	850.545	865.09	968.095	940.16	997.49	1014.225	999.93	902.65	951.22
822.61	861.22	891.69	983.435	953.15	999.55	1011.155	987.8	897.215	970.735
820.39	869.43	889.315	984.0	938.24	1016.705	998.245	982.1850000000001	940.635	988.665
797.73	847.725	896.125	960.555	931.74	1015.845	999.335	968.585	963.4449999999999	1001.51
804.815	849.405	882.5550000000001	964.835	903.53	1012.115	1039.56	983.035	954.21	997.32
788.5699999999999	862.195	896.685	975.435	923.49	1007.59	1034.455	970.785	952.09	1005.25
784.675	841.415	857.745	976.91	930.085	1012.635	1024.03	980.25	964.84	1023.26
821.61	849.12	874.055	963.62	942.225	1003.585	986.6899999999999	947.17	947.13	1021.6850000000001
821.23	861.97	854.585	978.27	930.14	1003.28	954.73	953.87	908.665	1013.715
825.555	893.245	861.52	991.185	946.325	1014.27	959.985	909.505	867.915	1002.225
861.055	896.675	850.3199999999999	979.715	949.865	1022.59	956.46	904.035	857.665	1009.57
872.355	933.555	882.665	968.495	965.01	1011.25	972.855	913.16	831.33	1034.69
841.79	925.99	881.285	1006.46	960.1850000000001	1006.945	1011.745	947.325	807.825	1027.015
856.095	906.005	836.17	979.385	955.605	989.7049999999999	1040.675	930.875	805.21	1009.195
839.8	882.285	856.435	967.17	927.015	986.555	1024.2350000000001	956.255	831.345	998.0600000000001
824.36	863.075	835.305	946.685	948.135	985.0699999999999	1029.935	977.0	842.97	1012.225
802.97	841.665	807.245	951.565	947.505	991.115	1025.425	989.4549999999999	830.975	994.86
786.3050000000001	839.19	830.66	938.785	957.515	994.54	1031.9	1003.9449999999999	845.95	987.995
806.05	825.35	886.5450000000001	901.595	939.745	1019.235	1023.25	1005.75	868.03	999.115
797.005	781.655	895.835	860.8100000000001	952.16	1017.245	1032.725	976.355	853.78	995.58
803.67	776.145	918.015	969.94	966.585	998.285	1033.525	1001.41	814.9549999999999	992.22
793.51	798.075	920.115	978.275	963.61	1002.84	1032.71	1005.325	912.695	988.835
817.455	839.035	895.7	958.455	966.245	998.67	1012.165	987.7	920.11	997.275
794.55	816.985	886.275	970.47	971.315	992.095	1014.295	988.515	922.5	989.38
813.01	817.62	885.0799999999999	977.315	965.15	1005.85	990.915	967.75	939.095	1008.135
811.82	811.485	897.91	983.025	943.515	1027.645	981.92	974.645	959.98	997.705
836.32	826.115	921.585	972.38	949.275	1020.775	1004.625	974.89	966.48	1016.05
829.94	821.445	911.495	999.7	934.145	1031.36	995.9200000000001	1002.815	973.9	993.28
838.41	837.775	892.525	1024.995	922.855	1045.96	981.9350000000001	979.64	954.715	990.665
828.31	857.08	880.51	1017.505	916.725	1032.915	994.115	986.0	920.855	1003.125
803.47	843.95	864.12	1014.53	982.045	1036.795	1006.105	971.23	915.02	1000.255
815.625	854.6850000000001	875.1949999999999	1014.255	997.64	1028.41	989.505	936.22	911.46	1001.725
806.3050000000001	841.295	825.945	983.6	990.87	1026.28	1013.34	945.595	944.31	1003.895
802.665	820.095	855.805	950.575	1002.09	1015.295	1031.75	949.53	958.045	1027.705
808.775	803.665	842.155	913.95	1010.565	1011.495	1007.09	939.98	961.365	1008.995
830.155	814.475	877.3299999999999	958.67	997.03	1001.015	1012.075	940.5	975.005	1010.375
838.5550000000001	812.24	882.95	954.66	962.46	1011.235	990.215	954.63	976.85	1001.745
849.345	835.935	918.94	963.655	961.96	1013.125	952.3050000000001	941.555	951.425	1013.77
844.115	838.895	942.34	951.18	960.015	1015.4300000000001	958.61	957.205	948.835	991.0
841.6800000000001	821.33	912.48	968.455	944.145	1013.575	979.96	966.96	942.725	980.51
838.05	816.29	914.315	983.11	926.085	1018.095	974.645	967.37	951.16	956.0
805.865	789.57	920.495	971.665	943.8050000000001	1018.93	984.15	980.01	960.115	983.2
785.91	768.28	921.185	974.515	973.105	1013.955	1007.985	946.85	955.515	988.885
799.98	798.3100000000001	885.66	990.7	952.0649999999999	1009.21	1000.8199999999999	939.005	956.905	984.01
789.99	790.91	930.11	967.785	959.295	1017.015	988.29	974.865	953.825	1005.3
812.235	789.98	963.78	967.425	970.35	1009.955	983.06	969.21	952.14	1009.6800000000001
795.56	856.05	965.05	980.845	961.25	1005.155	993.0	973.885	935.505	1007.645
792.045	834.29	969.09	995.375	963.02	987.37	995.72	998.83	958.5450000000001	1007.675
759.8	834.28	949.22	990.005	965.895	987.8050000000001	1000.915	1009.8	952.4	1013.2850000000001
768.91	842.47	949.525	982.4	965.02	982.89	1008.92	1023.88	956.595	999.895
743.78	845.35	955.265	960.775	964.615	1009.495	1004.64	1025.495	963.04	984.85
759.965	836.14	956.845	959.315	950.815	1012.61	1006.845	1016.53	970.015	989.645
770.945	871.36	929.04	957.135	951.405	1017.69	1019.365	1005.515	947.51	990.88
806.13	844.62	901.76	977.83	938.25	1014.775	1021.05	999.2950000000001	961.285	1001.5649999999999
789.6800000000001	829.16	865.66	965.37	928.4	1006.24	1019.1949999999999	983.485	943.56	1016.685
814.59	845.425	847.495	977.255	948.39	1002.52	1019.4	976.55	936.515	1006.455
817.835	840.355	854.85	967.76	942.27	1004.75	1026.2	994.715	940.995	1009.19
839.46	855.505	832.645	980.9	933.975	1009.6800000000001	1029.155	994.325	924.655	1008.05
816.52	854.715	845.02	959.035	938.3149999999999	1007.795	1032.94	994.18	907.735	990.65
821.705	854.36	910.325	970.515	945.725	998.74	1006.05	988.635	910.53	975.4399999999999
787.89	835.32	888.335	980.27	939.16	1006.1	997.185	991.485	938.1	1016.61
790.675	825.425	863.1700000000001	967.135	929.82	995.52	982.97	970.63	944.73	1009.995
