# Supplementary material for: Iterative improvement in the automatic modular design of robot swarms
Source: PeerJ Comput Sci. 2020 Dec 7;6:e322. doi: 10.7717/peerj-cs.322 (PMC7924708; doi:10.7717/peerj-cs.322)
Supplement: Supplemental Information 1 — Data sorted in directories by budget and design method. Each folder contains the file controller.txt containing a textual representation of the instances of control software generated for the configuration described by the folders. The file scores.csv contains a comma separated list with the performances of each instance of control software. [file peerj-cs-06-322-s001.zip › experiments_12_5k/FSM_guided_shelter_random/controller.txt]

--fsm-config --nstates 4 --s0 3 --n0 1 --n0x0 0 --c0x0 4 --w0x0 16.96 --p0x0 5 --s1 2 --n1 2 --n1x0 1 --c1x0 1 --p1x0 0.82 --n1x1 2 --c1x1 0 --p1x1 0.82 --s2 4 --att2 4.52 --n2 2 --n2x0 0 --c2x0 2 --p2x0 0.75 --n2x1 0 --c2x1 0 --p2x1 0.58 --s3 3 --n3 1 --n3x0 1 --c3x0 4 --w3x0 9.83 --p3x0 6
--fsm-config --nstates 3 --s0 2 --n0 2 --n0x0 1 --c0x0 4 --w0x0 7.20 --p0x0 6 --n0x1 0 --c0x1 0 --p0x1 0.79 --s1 1 --n1 1 --n1x0 1 --c1x0 2 --p1x0 0.48 --s2 4 --att2 4.43 --n2 2 --n2x0 0 --c2x0 4 --w2x0 1.44 --p2x0 2 --n2x1 0 --c2x1 0 --p2x1 0.56
--fsm-config --nstates 4 --s0 3 --n0 2 --n0x0 0 --c0x0 0 --p0x0 0.87 --n0x1 1 --c0x1 2 --p0x1 0.64 --s1 1 --n1 2 --n1x0 1 --c1x0 1 --p1x0 0.73 --n1x1 2 --c1x1 2 --p1x1 0.02 --s2 2 --n2 2 --n2x0 2 --c2x0 1 --p2x0 0.62 --n2x1 2 --c2x1 0 --p2x1 0.84 --s3 4 --att3 3.74 --n3 4 --n3x0 1 --c3x0 0 --p3x0 0.77 --n3x1 0 --c3x1 2 --p3x1 0.82 --n3x2 2 --c3x2 2 --p3x2 0.68 --n3x3 2 --c3x3 2 --p3x3 0.63
--fsm-config --nstates 4 --s0 1 --n0 3 --n0x0 0 --c0x0 5 --p0x0 0.87 --n0x1 0 --c0x1 0 --p0x1 0.09 --n0x2 1 --c0x2 2 --p0x2 0.53 --s1 4 --att1 4.45 --n1 3 --n1x0 0 --c1x0 0 --p1x0 0.54 --n1x1 1 --c1x1 2 --p1x1 0.56 --n1x2 0 --c1x2 0 --p1x2 0.15 --s2 0 --rwm2 84 --n2 1 --n2x0 2 --c2x0 4 --w2x0 7.41 --p2x0 9 --s3 2 --n3 2 --n3x0 1 --c3x0 1 --p3x0 0.16 --n3x1 2 --c3x1 0 --p3x1 0.59
--fsm-config --nstates 3 --s0 2 --n0 2 --n0x0 1 --c0x0 1 --p0x0 0.06 --n0x1 1 --c0x1 0 --p0x1 0.62 --s1 1 --n1 3 --n1x0 1 --c1x0 3 --w1x0 5.77 --p1x0 9 --n1x1 1 --c1x1 1 --p1x1 0.13 --n1x2 0 --c1x2 2 --p1x2 0.71 --s2 4 --att2 3.19 --n2 3 --n2x0 0 --c2x0 5 --p2x0 0.10 --n2x1 1 --c2x1 0 --p2x1 0.89 --n2x2 0 --c2x2 2 --p2x2 0.49
--fsm-config --nstates 4 --s0 2 --n0 3 --n0x0 1 --c0x0 1 --p0x0 0.02 --n0x1 0 --c0x1 0 --p0x1 0.49 --n0x2 2 --c0x2 3 --w0x2 4.80 --p0x2 7 --s1 1 --n1 4 --n1x0 0 --c1x0 2 --p1x0 0.25 --n1x1 2 --c1x1 1 --p1x1 0.83 --n1x2 1 --c1x2 5 --p1x2 0.02 --n1x3 1 --c1x3 2 --p1x3 0.32 --s2 1 --n2 4 --n2x0 1 --c2x0 5 --p2x0 0.71 --n2x1 0 --c2x1 1 --p2x1 0.19 --n2x2 0 --c2x2 3 --w2x2 1.08 --p2x2 1 --n2x3 2 --c2x3 0 --p2x3 0.16 --s3 4 --att3 3.27 --n3 4 --n3x0 1 --c3x0 1 --p3x0 0.26 --n3x1 1 --c3x1 5 --p3x1 0.92 --n3x2 2 --c3x2 2 --p3x2 0.25 --n3x3 0 --c3x3 3 --w3x3 19.31 --p3x3 5
--fsm-config --nstates 4 --s0 0 --rwm0 5 --n0 2 --n0x0 0 --c0x0 2 --p0x0 0.18 --n0x1 2 --c0x1 0 --p0x1 0.93 --s1 2 --n1 1 --n1x0 0 --c1x0 1 --p1x0 0.67 --s2 1 --n2 2 --n2x0 1 --c2x0 2 --p2x0 0.93 --n2x1 2 --c2x1 0 --p2x1 0.66 --s3 2 --n3 2 --n3x0 2 --c3x0 0 --p3x0 0.66 --n3x1 2 --c3x1 4 --w3x1 1.93 --p3x1 7
--fsm-config --nstates 4 --s0 2 --n0 2 --n0x0 1 --c0x0 0 --p0x0 0.19 --n0x1 0 --c0x1 3 --w0x1 16.41 --p0x1 10 --s1 4 --att1 4.92 --n1 3 --n1x0 1 --c1x0 0 --p1x0 0.15 --n1x1 0 --c1x1 3 --w1x1 9.12 --p1x1 7 --n1x2 1 --c1x2 5 --p1x2 0.05 --s2 4 --att2 3.18 --n2 1 --n2x0 2 --c2x0 0 --p2x0 0.58 --s3 1 --n3 2 --n3x0 2 --c3x0 3 --w3x0 8.08 --p3x0 1 --n3x1 2 --c3x1 0 --p3x1 0.11
--fsm-config --nstates 4 --s0 2 --n0 2 --n0x0 0 --c0x0 0 --p0x0 0.15 --n0x1 1 --c0x1 1 --p0x1 0.91 --s1 1 --n1 1 --n1x0 1 --c1x0 3 --w1x0 17.91 --p1x0 6 --s2 4 --att2 4.29 --n2 3 --n2x0 0 --c2x0 4 --w2x0 11.06 --p2x0 2 --n2x1 0 --c2x1 1 --p2x1 0.55 --n2x2 2 --c2x2 0 --p2x2 0.09 --s3 4 --att3 4.09 --n3 1 --n3x0 2 --c3x0 3 --w3x0 17.80 --p3x0 3
--fsm-config --nstates 3 --s0 2 --n0 1 --n0x0 1 --c0x0 0 --p0x0 0.14 --s1 4 --att1 3.27 --n1 2 --n1x0 0 --c1x0 0 --p1x0 0.74 --n1x1 0 --c1x1 0 --p1x1 0.93 --s2 1 --n2 2 --n2x0 1 --c2x0 3 --w2x0 3.40 --p2x0 9 --n2x1 1 --c2x1 2 --p2x1 0.41
