# Supplementary material for: Iterative improvement in the automatic modular design of robot swarms
Source: PeerJ Comput Sci. 2020 Dec 7;6:e322. doi: 10.7717/peerj-cs.322 (PMC7924708; doi:10.7717/peerj-cs.322)
Supplement: Supplemental Information 1 — Data sorted in directories by budget and design method. Each folder contains the file controller.txt containing a textual representation of the instances of control software generated for the configuration described by the folders. The file scores.csv contains a comma separated list with the performances of each instance of control software. [file peerj-cs-06-322-s001.zip › experiments_12_5k/FSM_guided_shelter_random/scores.csv]

Design	Simulation	Pseudoreality	Reality
	779.11	618.825
	811.535	621.66
	906.59	730.27
	880.3	590.775
	994.815	922.685
	938.605	921.83
	1012.9350000000001	926.44
	672.0	751.715
	845.645	877.345
	593.5	684.445
