# Supplementary material for: Iterative improvement in the automatic modular design of robot swarms
Source: PeerJ Comput Sci. 2020 Dec 7;6:e322. doi: 10.7717/peerj-cs.322 (PMC7924708; doi:10.7717/peerj-cs.322)
Supplement: Supplemental Information 1 — Data sorted in directories by budget and design method. Each folder contains the file controller.txt containing a textual representation of the instances of control software generated for the configuration described by the folders. The file scores.csv contains a comma separated list with the performances of each instance of control software. [file peerj-cs-06-322-s001.zip › experiments_12_5k/FSM_guided_shelter_random/score_development.csv]

32.589999999999996	34.75	83.105	72.11	42.0	93.395	143.16	97.625	79.845	87.78
33.44	32.92	98.055	72.11	66.30499999999999	89.74	137.295	94.15	85.51	82.62
31.98	36.655	293.415	60.045	92.55	93.695	115.03	94.65	55.095	78.985
30.55	32.455	216.845	60.005	151.38	95.845	93.37	95.77	66.505	81.13
28.93	35.125	261.475	72.005	149.995	191.78	189.10999999999999	92.305	55.15	88.61500000000001
32.81	34.98	234.945	66.005	226.845	197.54500000000002	154.065	95.11	71.725	88.545
32.94	38.79	211.135	60.005	216.725	205.625	195.58	159.685	128.67	94.07
33.595	39.245	210.595	60.0	157.25	195.42	200.15	175.345	120.56	96.215
29.745	37.865	281.59999999999997	60.0	154.07	191.57	218.915	178.635	225.14000000000001	217.29
32.39	38.93	273.065	42.0	163.725	195.93	230.5	185.555	235.835	222.4
34.125	36.245	318.54	42.0	595.595	194.26	285.415	197.495	244.72	222.775
35.85	38.635	315.345	42.0	588.34	189.1	289.26	177.66	235.135	230.79500000000002
36.675	43.565	343.72	48.0	572.465	207.73	241.00500000000002	176.89	221.685	248.845
37.585	46.21	344.715	66.0	557.46	210.72	211.205	165.69	222.125	231.885
35.48	47.935	333.785	66.0	536.2	206.615	181.75	246.06	227.57999999999998	239.64
31.98	49.215	341.04	78.0	560.055	214.675	184.285	248.525	221.065	583.705
29.88	49.685	295.505	78.0	570.4399999999999	206.335	165.89000000000001	231.26	230.15	588.12
32.64	51.0	280.26	71.985	569.6850000000001	204.63	217.04500000000002	217.305	225.68	580.28
30.98	48.49	300.185	53.985	579.32	196.315	222.905	207.63	224.565	587.2
36.675	46.525	504.49	65.985	602.83	196.105	225.975	223.535	212.115	569.16
35.845	50.96	640.34	53.985	597.36	184.655	182.6	227.38	212.725	592.03
33.88	48.125	641.525	72.01	595.96	178.325	116.385	262.6	429.4	637.8199999999999
35.81	47.77	643.16	110.19	571.66	183.285	334.31	288.62	414.655	618.675
34.015	48.705	670.635	81.8	591.67	180.56	354.88	294.67	416.895	617.04
43.355	49.885	684.23	61.795	595.53	184.51	297.67	313.01	415.13	631.28
45.19	50.975	694.135	61.96	593.345	192.54500000000002	314.59000000000003	305.975	425.585	627.05
44.78	58.33	685.13	34.045	580.29	197.205	331.82	302.25	416.015	607.34
43.63	69.18	651.335	43.199999999999996	572.095	194.21	253.11	279.7	411.28000000000003	638.055
39.965	67.45	657.705	42.885	584.835	203.47	237.54500000000002	278.155	408.585	616.17
38.735	67.92	683.965	45.339999999999996	573.2	191.285	247.23499999999999	592.775	396.215	598.08
39.825	67.525	637.025	44.31	561.0	179.535	309.53	637.435	418.5	590.66
39.615	68.97	639.42	34.685	554.675	181.65	326.84999999999997	649.145	412.465	619.75
42.29	70.82	661.22	33.63	573.375	197.345	335.895	660.185	432.125	615.98
40.765	70.215	661.965	49.915	536.015	203.405	388.875	664.225	443.96	630.675
38.755	154.21	641.865	57.2	548.51	353.725	363.205	622.985	438.39	648.8199999999999
38.365	165.42	653.1800000000001	81.15	582.77	347.2	315.155	610.025	420.33	682.18
105.13	117.25	655.14	80.665	598.36	334.67	300.985	602.015	444.13	682.12
104.445	102.925	659.2	52.385	599.915	350.665	360.19	597.75	456.27	681.805
103.84	71.485	651.805	68.58	615.83	341.41	354.335	598.405	454.635	668.79
105.485	55.635	637.295	53.74	598.625	344.365	328.78	617.405	449.005	653.11
103.385	37.075	665.615	64.185	567.74	355.175	325.355	635.26	458.34000000000003	618.5
103.135	33.995	663.3149999999999	62.38	587.885	351.6	396.155	637.99	465.52	605.68
104.16499999999999	69.15	654.505	57.34	591.96	334.42	374.325	628.595	452.515	583.575
104.665	85.575	679.45	23.945	603.985	336.46500000000003	342.185	623.84	488.985	572.27
129.15	72.405	661.49	31.055	595.84	331.06	298.235	645.615	480.755	585.265
147.845	73.755	685.86	64.92999999999999	605.735	351.915	284.255	607.655	483.12	596.89
149.73	42.355	744.64	67.58	595.5	354.055	352.61	615.555	465.265	624.805
165.45	43.945	742.65	89.325	599.82	360.385	332.265	587.74	467.475	644.175
162.645	55.504999999999995	762.825	140.36	610.515	390.0	431.37	593.2	460.71	653.28
162.8	49.41	747.275	142.73	600.1	398.905	449.075	564.595	461.71	647.285
163.235	60.394999999999996	713.355	140.115	654.255	385.6	403.06	598.59	449.36	648.425
162.57999999999998	81.94500000000001	711.5649999999999	146.345	627.75	355.0	341.045	585.445	467.815	636.595
162.595	174.01500000000001	723.125	148.17	667.06	355.09999999999997	440.35	594.7	481.505	645.855
160.78	145.485	756.31	147.715	684.655	363.235	409.425	594.195	489.41499999999996	648.23
156.2	129.655	733.905	148.715	646.96	401.765	392.935	598.29	487.53499999999997	661.925
196.115	108.91000000000001	737.435	150.755	664.01	394.695	432.47	613.895	479.695	660.865
193.84	91.51	762.2	145.22	762.49	386.3	463.53000000000003	613.67	474.78999999999996	652.205
198.075	178.465	749.005	145.13	735.655	368.615	460.56	599.59	554.375	642.58
202.705	152.075	740.78	141.62	672.7	359.76	464.31	589.05	545.745	657.345
199.89	223.93	741.43	140.86	635.2	374.775	475.0	567.04	539.4399999999999	633.575
198.54500000000002	219.625	729.09	139.295	645.685	397.9	470.32	559.21	540.295	626.96
195.455	160.35	754.64	138.06	641.15	400.355	440.195	560.15	555.01	616.2
195.735	222.74	781.245	141.0	684.655	401.93	457.04	625.39	556.76	598.48
194.985	250.04500000000002	719.24	147.785	693.03	400.09000000000003	506.99	624.825	552.6899999999999	586.3
199.175	210.815	793.015	151.485	695.39	409.0	538.535	657.24	557.205	600.76
204.295	222.95000000000002	799.8299999999999	150.655	674.36	374.305	538.09	653.99	551.16	600.9
203.955	306.27	813.19	150.43	654.735	391.21	525.9	670.78	549.96	601.435
207.435	312.54	803.67	153.185	680.125	407.3	526.955	649.455	546.73	619.965
208.88	248.85	824.385	151.095	662.39	411.445	485.93	677.51	551.975	606.535
206.035	262.605	832.95	150.95	665.935	434.385	491.395	662.9	551.16	606.26
206.31	274.02	833.635	405.755	668.155	453.38	468.89	698.36	578.455	626.11
207.585	227.895	790.775	403.23	658.285	433.525	478.99	704.395	593.685	643.105
206.04500000000002	180.4	780.775	397.64	743.505	447.26	461.325	742.015	571.23	653.445
208.11	192.095	783.805	398.185	755.265	429.515	456.21	759.7	567.865	629.035
205.5	121.615	804.325	389.625	737.645	410.05	430.935	737.71	550.015	641.24
203.69	172.535	799.715	389.96	708.785	382.645	443.215	694.925	558.76	636.255
206.02	209.05	803.78	385.425	712.45	386.78999999999996	454.505	669.6949999999999	619.035	622.1
205.555	214.79000000000002	717.4449999999999	402.715	692.715	388.545	491.175	658.52	633.27	612.855
209.145	259.02	720.345	411.86	701.525	415.05	519.675	695.615	642.415	639.535
205.995	276.19	722.63	403.79	715.41	406.97	542.0799999999999	661.24	648.64	620.5
204.52	223.99	720.855	381.695	726.35	405.985	579.785	679.55	627.03	608.84
203.465	236.395	720.385	526.235	753.975	404.285	552.76	720.35	614.2	611.875
222.33499999999998	228.02	748.055	533.53	765.555	394.155	560.65	697.04	635.245	602.21
223.29	227.495	729.65	742.715	742.525	372.775	540.5	702.715	630.225	607.36
224.285	255.955	779.215	751.1949999999999	734.68	399.215	741.97	690.11	629.38	615.255
226.495	300.955	766.09	722.8149999999999	749.245	397.485	772.39	649.135	607.365	597.515
225.505	377.165	757.68	719.335	674.88	401.15500000000003	789.66	678.065	604.595	593.415
221.14	356.99	725.3	702.5699999999999	725.475	395.11	799.71	715.37	613.415	613.405
223.475	414.005	792.145	711.485	697.83	397.31	796.27	710.7	607.47	607.885
222.015	371.36	750.41	728.145	690.04	405.795	776.175	705.915	599.65	590.26
220.12	322.045	750.65	757.755	659.845	427.145	776.8149999999999	686.57	628.475	600.38
220.43	229.915	773.56	781.835	689.795	440.29	741.035	712.655	636.175	614.53
222.68	228.565	867.44	788.245	671.36	429.225	696.0799999999999	658.875	627.84	588.27
218.77	193.78	845.18	763.06	765.22	402.21	654.1	673.11	635.715	604.645
221.625	182.26	814.755	792.47	830.98	411.02500000000003	624.785	665.47	653.915	600.545
222.745	172.04	877.325	782.9	828.74	425.765	625.73	728.62	639.89	622.995
220.96	184.765	881.865	759.56	799.885	461.96	626.71	740.615	644.0649999999999	630.795
222.085	244.145	851.85	709.535	858.7950000000001	467.155	665.045	785.29	602.59	641.61
221.94	236.44	851.2	721.485	853.425	478.92	698.385	782.27	650.825	660.92
222.635	243.745	863.865	714.775	824.34	454.875	702.425	764.065	632.095	682.055
220.085	206.215	858.91	736.36	778.815	450.565	722.35	732.675	599.75	670.9499999999999
224.16	161.795	829.495	767.705	761.27	464.565	715.605	727.92	596.62	661.92
226.995	210.025	832.21	805.55	742.61	439.625	710.105	713.98	622.015	678.0699999999999
230.655	210.98	831.28	776.83	767.615	434.67	662.1999999999999	699.6800000000001	617.185	645.925
224.775	246.555	863.49	749.3050000000001	799.655	454.545	696.78	717.79	655.475	631.575
222.895	234.57999999999998	864.025	737.97	823.55	421.90999999999997	627.755	705.785	655.145	628.41
224.72	280.59499999999997	872.515	738.795	829.21	448.03499999999997	667.425	661.1	657.96	622.725
225.01500000000001	222.64	819.81	696.615	870.355	468.515	734.99	646.035	631.605	621.935
225.335	279.44	794.3	687.685	883.375	454.6	713.21	661.02	603.335	628.555
228.48	234.82	787.965	701.91	952.3050000000001	462.685	720.9	645.27	598.3	629.78
229.625	279.585	801.765	762.815	984.8050000000001	475.185	762.6	672.185	572.0550000000001	639.61
230.55	275.695	887.325	820.365	953.09	441.37	759.25	668.015	598.39	645.585
229.63	241.18	914.235	849.34	904.845	448.495	733.475	712.15	607.81	608.475
224.05	151.305	914.01	840.545	887.535	471.955	735.845	696.36	606.62	601.26
225.42000000000002	264.745	878.065	832.395	926.82	481.97	711.765	695.48	595.965	604.165
230.03	260.13	893.015	838.34	917.285	480.125	715.09	685.41	640.875	603.33
230.65	222.205	886.655	833.44	926.925	475.875	654.1	718.14	632.79	599.06
228.36	252.9	888.83	825.05	944.97	466.305	652.31	702.15	630.845	638.27
225.075	278.3	864.37	816.83	973.7950000000001	452.47	623.085	693.645	633.745	666.255
227.575	209.165	888.62	799.9449999999999	999.585	421.395	646.305	707.365	616.91	661.55
227.445	201.10500000000002	844.915	794.44	982.905	435.705	645.4	710.815	613.255	638.1
227.365	203.555	834.97	836.61	987.9350000000001	443.15	682.185	665.515	614.985	634.59
223.8	210.07999999999998	842.8	830.375	958.515	426.38	683.3100000000001	657.675	605.3	623.645
227.085	166.56	883.17	830.92	926.085	409.64	720.94	648.16	592.59	616.345
224.3	237.505	863.46	829.2	893.745	433.94	727.94	643.665	593.385	619.9150000000001
225.12	268.74	859.685	867.23	869.195	444.7	720.355	611.8299999999999	637.405	624.975
234.38	251.7	862.03	842.085	889.275	459.025	712.85	617.535	626.47	618.995
233.69	243.37	851.99	803.84	884.48	478.325	630.145	614.8149999999999	648.965	607.91
234.865	302.115	814.535	772.985	899.185	448.63	599.1	630.78	739.295	597.445
232.115	249.785	815.115	770.5	945.925	441.005	612.71	657.5699999999999	734.315	586.665
234.11	211.72	844.235	777.5450000000001	964.185	444.085	612.64	698.9399999999999	723.2	602.68
234.6	213.505	842.675	785.65	900.615	434.865	631.59	711.595	732.115	631.66
245.14	264.1	858.635	817.785	831.17	442.01	716.135	672.04	723.51	656.02
246.935	256.44	853.85	840.705	799.355	443.71	737.16	666.31	730.12	654.05
242.095	217.995	861.8050000000001	852.41	799.78	460.28	725.965	642.225	731.33	650.5
238.43	228.655	863.26	856.97	827.16	441.135	751.275	624.475	729.34	656.715
235.63	230.515	861.725	862.645	877.37	442.275	744.505	649.095	741.935	651.07
233.775	185.255	817.715	828.27	939.685	426.425	654.685	702.86	738.935	653.745
233.465	164.885	826.185	819.34	929.91	418.73	630.41	716.59	727.37	643.6
235.79	97.28	867.73	793.455	909.875	419.32	656.035	735.5799999999999	733.175	663.765
239.06	110.895	867.94	798.615	915.925	408.415	643.58	757.38	744.05	670.42
239.67	111.185	858.4	782.905	919.325	377.68	672.46	725.305	728.96	652.5550000000001
239.595	122.64	838.215	816.47	944.59	481.725	755.14	688.165	725.53	619.455
239.39	144.93	831.005	803.11	943.345	479.875	805.37	675.795	724.4	635.11
241.315	195.725	815.125	772.865	913.915	479.555	815.45	681.495	733.72	609.625
239.88	219.405	820.985	785.13	890.425	500.44	795.58	689.165	747.78	566.135
238.795	227.58	772.125	845.18	831.345	470.44	748.665	688.655	751.28	544.9449999999999
236.985	248.1	798.24	833.01	838.705	433.125	736.565	674.165	737.08	569.74
238.48	233.585	786.135	823.335	825.19	408.115	697.53	677.59	723.855	590.18
237.6	219.065	760.315	788.15	855.15	416.895	669.79	697.845	736.845	600.38
237.305	245.515	765.0600000000001	768.74	879.48	396.815	697.295	664.04	739.96	622.46
234.72	232.27	815.47	747.925	939.5600000000001	415.495	715.965	686.77	739.03	668.515
229.025	216.765	817.83	749.175	907.23	412.75	628.635	692.365	762.465	673.45
232.72	178.615	813.11	769.46	898.34	420.465	614.31	697.63	770.435	652.155
229.74	158.88	837.815	825.25	895.34	409.45	600.73	683.3050000000001	772.49	642.84
234.295	79.66	847.03	818.07	898.525	409.315	588.535	704.915	777.945	637.71
232.57999999999998	135.05	862.34	809.69	867.425	400.75	604.375	698.475	774.065	614.34
236.625	144.97	828.415	811.345	944.965	420.86	693.615	686.505	766.41	619.38
236.07999999999998	195.42	813.8050000000001	819.53	931.145	412.6	705.08	698.73	744.07	615.995
236.425	168.98	832.02	824.985	910.245	427.265	720.99	667.055	751.465	630.925
235.265	285.255	770.195	844.53	909.4	403.305	736.865	680.035	736.1949999999999	625.505
235.37	291.34	732.005	848.755	938.605	430.63	715.655	690.51	731.29	629.09
229.89	370.335	743.52	843.095	976.45	425.47499999999997	691.0	715.855	730.0799999999999	625.845
230.13	330.12	760.3	780.02	959.66	428.78999999999996	700.525	698.16	744.9399999999999	628.605
231.095	337.04	756.28	770.6	965.515	431.51	673.075	698.645	743.21	621.585
230.615	281.78499999999997	777.75	772.625	962.005	424.57	646.825	682.205	740.025	621.87
235.695	244.335	765.415	675.205	924.785	396.76	784.045	671.275	747.51	611.26
237.04	297.33	753.67	665.59	881.375	392.15500000000003	796.585	684.735	753.215	605.3199999999999
235.68	305.65	780.885	706.6899999999999	906.085	384.515	776.01	712.26	764.7	588.4
236.64499999999998	265.995	764.77	738.5	862.21	436.695	766.625	743.56	756.525	564.515
235.665	339.455	807.145	742.66	821.2	440.155	737.86	731.315	749.41	573.105
235.92499999999998	321.615	822.53	818.345	832.09	451.37	720.63	722.775	743.7	578.24
238.785	277.48	848.275	817.125	871.345	467.025	732.41	719.445	725.78	566.535
239.65	234.245	850.53	811.78	835.245	477.96500000000003	757.245	715.275	720.065	560.98
237.32999999999998	269.325	876.01	805.11	908.11	444.51	760.025	714.595	721.065	591.88
237.74	316.08	868.355	806.265	925.365	420.0	775.97	714.245	719.8	591.29
238.41	331.5	823.8000000000001	795.375	922.135	424.68	764.83	751.21	714.74	591.6850000000001
237.125	325.555	830.21	798.0699999999999	936.335	399.44	763.76	729.175	737.45	588.27
237.14	363.675	826.46	808.785	925.81	374.485	767.385	725.125	751.81	608.57
238.29	303.275	773.55	803.18	900.485	377.7	779.2	720.6	756.555	591.635
234.745	220.125	796.15	797.295	921.615	385.355	773.605	721.24	759.8	593.205
232.865	261.75	795.355	779.665	892.985	356.95	800.605	671.645	721.735	613.295
230.96	247.775	826.4649999999999	781.965	895.565	379.695	802.735	718.865	727.055	612.925
231.275	286.99	842.4549999999999	777.955	925.825	437.21500000000003	788.785	706.55	733.29	602.545
229.215	317.8	828.91	770.23	974.65	449.205	785.875	730.135	715.1899999999999	636.54
230.255	298.24	804.96	731.1	952.135	414.2	852.57	715.545	696.15	625.895
232.55	312.07	781.89	733.585	978.08	430.265	834.4350000000001	705.465	728.335	614.9
233.895	317.55	806.05	745.465	985.57	421.53499999999997	839.775	694.5699999999999	701.3	632.675
232.69	291.63	794.57	739.875	982.885	409.38	811.6	725.275	708.56	626.07
234.81	299.805	770.08	749.255	983.635	407.355	775.185	727.49	730.795	600.11
235.65	333.35	766.67	770.245	992.1	406.73	774.8199999999999	746.17	756.495	572.74
234.66	279.455	800.72	781.09	1001.25	409.99	775.645	769.29	749.705	580.065
231.97	273.725	814.875	812.6949999999999	976.165	478.635	773.69	751.72	755.085	578.065
234.235	212.72	844.18	801.81	915.64	458.235	806.905	737.265	785.81	602.525
235.55	234.54	880.66	771.9549999999999	930.86	419.26	758.445	711.32	770.87	604.125
235.26	229.885	906.12	772.155	921.29	445.06	742.98	701.11	761.67	625.95
235.785	227.965	869.585	774.985	906.19	446.485	734.96	674.665	777.175	624.605
239.475	238.405	848.01	742.47	920.25	443.58	739.94	689.89	765.96	608.6850000000001
238.525	325.59	828.925	744.77	951.46	460.28	755.59	700.11	774.865	596.515
236.33499999999998	312.895	809.795	763.645	919.125	464.42	789.11	710.895	786.055	581.59
237.17	337.325	745.6949999999999	752.785	999.1	457.65999999999997	770.51	710.425	764.565	576.39
235.67499999999998	377.96000000000004	763.47	738.53	1009.055	475.495	775.0699999999999	717.305	748.55	556.175
236.235	329.55	786.045	721.325	975.87	449.33	779.365	697.02	755.38	561.795
237.68	309.28000000000003	786.065	711.27	988.62	447.90999999999997	745.075	669.665	727.1850000000001	574.105
239.65	320.805	803.9449999999999	705.99	996.84	443.56	781.51	623.425	702.925	594.345
241.22	345.105	826.205	710.73	978.025	428.055	804.535	648.045	745.3199999999999	603.9499999999999
240.69	287.835	818.275	709.275	925.53	538.85	811.33	670.77	724.73	623.71
235.035	447.0	847.545	738.5	912.825	547.95	800.36	691.53	720.9399999999999	617.66
236.715	433.925	846.745	749.22	853.895	571.68	808.285	723.7	731.875	597.58
235.67	424.93	845.94	769.655	837.66	630.7	793.325	775.68	765.055	595.585
230.81	434.125	854.38	771.89	867.1	616.375	774.595	758.705	751.92	584.655
238.565	451.77	855.265	782.825	901.17	641.8	756.4300000000001	758.69	770.285	588.7
245.325	473.015	865.96	785.76	932.79	622.1800000000001	759.4	740.6	773.72	590.145
244.94	512.81	872.13	790.49	936.575	618.455	736.69	744.03	792.37	603.53
245.96	519.165	874.175	783.945	944.325	617.495	775.1700000000001	694.62	787.2	601.8100000000001
244.075	720.635	848.03	797.77	940.91	633.185	785.495	711.565	787.38	617.73
243.9	743.85	868.6949999999999	789.1949999999999	955.915	655.025	780.46	715.435	764.475	598.46
244.875	728.375	865.715	801.2	974.62	723.675	775.61	738.515	762.13	602.615
247.645	736.155	867.42	790.34	992.3299999999999	715.955	760.1	696.91	769.9	580.47
245.84	736.065	854.35	775.41	1017.12	667.94	744.1949999999999	753.475	768.95	587.925
246.65	742.45	872.185	759.01	934.705	659.455	742.58	742.295	749.24	605.72
245.315	714.585	870.275	770.16	930.4	678.125	715.985	751.32	751.715	629.455
241.255	711.2850000000001	853.59	763.62	910.54	696.12	708.185	730.395	759.72	639.87
240.715	698.585	840.11	786.775	894.555	705.81	727.91	748.52	752.7950000000001	644.51
236.935	713.15	844.07	780.505	905.6899999999999	689.735	691.42	728.13	755.355	632.3149999999999
237.23	721.61	849.115	763.915	941.65	672.175	716.75	737.795	760.75	620.84
233.68	713.965	856.06	775.86	936.31	666.93	788.58	747.05	760.4	613.67
236.685	734.785	846.9300000000001	773.3149999999999	920.22	659.51	816.945	756.95	755.09	610.205
233.89	738.74	892.8199999999999	748.3299999999999	978.91	640.705	833.265	755.695	739.67	645.545
239.055	736.915	885.85	756.395	968.0550000000001	701.88	859.92	756.855	756.87	645.755
236.65	713.08	880.47	774.595	957.62	661.0	854.355	745.6	767.145	628.375
240.805	736.48	859.9	761.435	900.24	658.1	817.765	726.34	792.61	628.9
242.985	709.655	849.075	778.485	925.87	616.97	756.305	719.88	797.115	625.34
244.79	695.755	824.04	798.135	966.235	664.46	778.845	692.575	809.685	586.505
246.0	723.4449999999999	793.29	777.25	911.92	644.345	755.58	692.6	774.185	613.525
243.965	727.0550000000001	776.13	791.03	900.3199999999999	663.26	761.245	692.125	740.1800000000001	640.915
241.56	727.85	789.755	807.085	922.275	657.46	752.14	720.05	728.99	651.755
238.35	728.085	813.01	761.39	914.905	696.245	794.9300000000001	722.38	660.205	642.89
236.42000000000002	742.22	880.235	747.295	909.815	665.485	800.49	691.245	657.515	637.755
235.57	718.145	873.12	765.675	974.355	672.96	817.76	689.5	687.445	632.995
233.45	721.35	908.9	753.91	949.44	677.64	748.59	718.355	669.95	637.67
240.63	727.715	900.485	750.545	901.3	681.61	756.165	713.915	754.145	622.04
241.16	739.105	893.61	789.275	922.505	647.29	810.5	753.3299999999999	768.795	628.76
238.825	700.27	893.56	807.32	937.83	650.13	831.035	726.135	765.375	644.945
240.7	765.485	905.9449999999999	794.01	948.11	665.73	821.5799999999999	742.735	750.65	635.82
252.02	789.31	891.5699999999999	777.47	972.285	621.36	828.4	721.46	776.415	604.245
251.025	793.37	889.51	761.825	987.165	579.955	826.23	720.56	775.36	596.565
254.41500000000002	764.74	887.39	741.485	957.35	618.225	823.0699999999999	678.285	748.565	605.52
251.25	776.525	872.69	743.36	933.4	648.41	822.47	705.225	750.725	614.385
248.55	808.725	848.48	741.19	908.62	642.91	832.89	696.185	741.99	600.535
245.145	807.515	830.09	772.745	902.3100000000001	653.155	804.84	708.975	735.1	608.8
246.965	821.11	825.07	767.525	920.4350000000001	705.515	821.7	707.4250000000001	717.925	615.225
243.67	790.565	836.525	784.01	982.77	698.96	825.4350000000001	690.495	737.5	623.015
243.615	781.07	813.98	760.85	1014.865	702.985	821.65	737.725	734.505	627.79
243.82999999999998	793.46	826.435	736.1899999999999	1004.5450000000001	700.5	808.37	686.68	741.91	623.47
240.595	813.45	818.195	696.53	1005.475	715.97	825.815	684.895	706.98	601.19
243.055	787.625	851.92	714.47	956.235	713.71	821.775	659.83	733.99	593.95
244.88	837.58	877.71	679.62	926.175	714.84	821.23	671.345	765.335	576.865
249.05	827.24	895.77	748.46	910.83	697.83	819.935	641.77	767.215	577.625
249.05	836.695	901.675	742.48	929.88	696.05	818.13	718.635	760.455	603.8149999999999
261.5	826.4300000000001	891.58	746.065	952.11	687.59	838.18	712.475	774.45	639.115
260.395	808.58	849.95	716.995	955.335	677.605	822.43	721.43	755.405	641.905
274.57	798.41	840.56	724.87	956.35	652.01	770.56	706.26	772.475	642.4449999999999
271.325	802.605	811.34	703.71	952.14	675.585	769.505	725.845	752.425	626.5
272.61	843.465	802.91	732.445	953.46	694.885	793.11	717.325	781.28	593.275
272.32	834.36	777.065	788.55	939.8	694.72	794.035	727.5	779.05	584.37
283.17	850.685	781.415	801.35	927.035	699.415	804.785	728.9	787.21	580.92
287.965	864.63	753.52	799.06	906.89	743.065	796.285	748.55	787.075	561.48
287.76	807.17	765.045	814.9	903.36	733.485	783.4	710.115	788.865	566.14
283.075	800.715	799.3100000000001	841.745	839.94	656.7	787.885	722.025	781.345	577.23
284.92	805.8	842.64	849.5749999999999	837.89	655.615	794.83	703.415	779.105	592.005
283.98	799.31	861.01	856.39	865.235	721.95	760.375	731.045	772.23	598.345
285.65500000000003	804.735	871.0799999999999	839.4399999999999	885.975	740.025	793.04	720.29	778.775	620.905
377.485	810.0	871.59	839.745	888.81	761.565	822.69	747.5699999999999	766.4	645.38
379.66	805.3100000000001	836.25	806.7	952.175	758.01	788.595	741.6949999999999	763.515	653.985
371.86	808.9	822.055	791.14	937.745	759.365	774.93	741.61	761.99	640.12
530.225	818.47	800.285	745.91	924.61	742.42	783.855	699.335	774.5550000000001	617.18
543.64	798.355	796.55	830.395	960.77	739.395	772.435	700.225	761.545	601.755
549.025	829.645	792.615	808.045	917.27	712.045	734.475	678.285	765.95	600.61
561.33	819.35	815.505	816.825	883.4300000000001	726.55	785.235	710.345	787.44	584.44
567.52	773.105	829.825	817.965	890.27	739.54	810.855	722.21	773.22	627.41
581.26	806.95	842.925	833.15	913.0	730.905	831.605	728.5699999999999	775.205	656.005
564.885	820.825	860.025	783.995	865.78	745.49	830.66	687.69	761.245	648.925
578.095	827.97	860.74	802.225	894.715	733.465	828.805	696.755	767.845	645.765
565.105	814.51	844.13	823.765	879.215	714.35	834.525	668.0550000000001	762.34	664.88
572.595	833.325	812.765	823.595	877.95	705.23	821.23	666.345	769.425	652.56
585.23	826.2950000000001	826.5	802.84	816.835	727.995	822.21	681.8	755.055	639.845
585.785	824.73	790.9250000000001	828.875	854.905	702.935	908.975	686.07	770.845	646.905
557.315	820.81	796.98	858.31	868.24	726.62	877.895	696.57	738.975	647.28
542.77	823.75	815.02	894.36	914.4449999999999	734.15	902.505	705.9399999999999	748.57	625.8199999999999
515.14	816.49	828.24	888.76	894.04	727.56	866.205	685.93	716.5550000000001	603.945
525.99	824.8199999999999	805.61	890.77	934.03	718.045	846.875	654.465	723.32	624.89
536.535	813.3	851.09	903.35	944.37	726.5799999999999	849.89	734.435	728.785	609.64
537.94	834.4200000000001	895.22	904.815	971.965	721.935	888.44	739.72	747.65	608.0
544.66	821.55	885.745	909.1700000000001	959.515	715.3	886.33	712.35	726.46	604.1850000000001
588.965	789.52	857.465	883.485	916.265	732.845	946.89	722.655	746.91	587.505
601.08	798.835	876.69	869.92	925.13	746.115	931.86	718.725	778.95	569.305
587.745	812.445	835.29	868.16	924.505	762.345	893.415	705.17	770.725	599.0
590.715	811.4	845.385	869.03	947.38	761.335	858.91	706.6899999999999	746.825	615.485
586.22	824.875	821.665	842.095	961.09	748.6999999999999	844.66	719.905	753.805	622.03
581.41	809.575	830.46	858.435	1001.595	733.01	809.965	694.5649999999999	743.45	644.47
600.315	787.74	836.38	869.825	973.665	728.885	782.21	661.3149999999999	748.1949999999999	625.65
604.035	799.615	849.63	864.24	1012.5450000000001	712.04	792.28	685.005	752.6949999999999	602.21
592.175	784.5600000000001	813.115	857.28	1019.055	711.3149999999999	791.5	659.945	745.61	588.565
601.36	790.04	817.175	858.725	988.505	741.34	807.04	669.165	708.215	617.23
610.35	798.33	820.905	876.56	961.775	747.365	828.8050000000001	690.645	743.105	592.9350000000001
592.115	865.325	824.825	824.14	971.645	728.56	887.97	685.525	733.125	609.915
565.935	840.24	818.01	830.955	966.53	740.14	893.995	660.2	738.1700000000001	622.475
546.02	808.165	806.52	834.95	930.84	738.02	865.935	671.495	740.005	601.095
553.28	769.53	796.705	852.24	892.625	724.265	857.81	658.19	754.6850000000001	561.825
531.1	759.945	839.0550000000001	823.88	932.47	724.215	840.1	643.4	750.62	568.415
512.925	740.965	892.08	864.375	945.1949999999999	750.29	839.14	678.3	759.58	572.095
478.615	752.565	875.61	862.3149999999999	882.56	751.915	809.1	690.855	738.16	582.135
480.17	760.925	858.92	857.78	846.0699999999999	755.04	836.21	652.445	748.005	602.26
477.615	781.31	863.42	868.615	867.105	756.33	823.895	631.115	732.415	604.07
522.9449999999999	787.2049999999999	857.395	870.755	908.315	742.755	834.76	652.57	706.86	608.88
544.105	785.465	849.49	884.645	886.8100000000001	731.01	819.955	664.33	707.03	598.155
549.645	814.17	792.91	884.205	915.44	714.81	860.865	681.955	721.34	594.4
550.345	819.215	818.46	890.875	920.015	723.21	855.1949999999999	716.26	718.0600000000001	600.06
567.62	805.775	777.88	872.725	893.41	747.09	823.14	707.675	712.745	604.28
598.255	793.15	817.15	864.96	922.84	734.0550000000001	859.225	727.07	725.79	639.22
601.64	803.0649999999999	823.915	862.4	931.51	730.625	841.02	725.505	720.395	645.8
605.44	757.11	827.385	852.17	929.24	736.14	833.855	717.165	724.98	657.965
596.35	750.8149999999999	817.5	852.515	940.37	734.515	802.935	705.9	726.7	657.27
599.645	772.3	863.995	873.785	976.71	755.06	849.825	742.4399999999999	738.005	678.91
591.3199999999999	775.305	843.495	906.335	991.67	744.74	825.83	751.77	754.075	652.62
592.025	779.22	838.225	907.16	998.76	723.755	858.65	738.885	764.68	648.36
599.985	816.15	845.5	922.99	1001.4	731.58	862.765	725.38	760.02	635.795
607.435	826.485	859.645	923.6949999999999	1002.265	704.975	905.975	706.39	767.115	631.83
586.105	834.405	868.4300000000001	914.14	998.47	697.96	904.115	698.1800000000001	775.95	631.895
587.1949999999999	829.885	868.45	905.05	985.92	716.7049999999999	925.085	694.155	770.55	639.05
568.925	843.0550000000001	900.085	903.1	994.475	735.5649999999999	898.24	692.49	743.325	652.18
567.225	835.145	907.985	889.435	997.8100000000001	699.125	904.995	721.91	734.215	643.165
545.455	827.73	886.97	876.465	983.575	733.2049999999999	896.665	691.71	726.48	631.295
543.065	800.93	886.3050000000001	875.775	960.3000000000001	722.005	864.29	707.44	723.0450000000001	620.0550000000001
546.55	817.775	887.595	871.545	949.58	697.155	856.135	689.135	718.65	597.26
549.745	791.345	851.285	882.87	941.305	675.415	876.14	703.835	724.165	588.95
557.515	779.345	863.29	881.915	956.03	711.34	877.995	717.585	730.55	609.545
569.175	744.585	859.955	887.29	932.9	701.245	855.635	723.04	739.395	609.51
551.425	817.03	839.115	892.6800000000001	913.435	729.86	873.185	702.775	739.6800000000001	607.27
566.34	786.005	846.08	868.465	926.06	733.465	880.4399999999999	693.455	732.015	636.055
581.09	763.985	851.91	846.945	923.92	724.105	907.35	705.77	752.03	648.87
580.88	780.8	867.435	844.34	959.08	703.775	905.34	706.915	753.465	611.865
577.71	785.995	879.79	852.355	962.755	708.785	916.495	678.67	751.285	610.39
572.775	757.29	889.885	864.235	950.975	698.665	922.995	718.04	758.595	602.24
584.165	762.16	854.8	853.49	938.4	722.4449999999999	905.905	700.84	750.615	594.66
600.8199999999999	798.795	823.87	836.73	945.395	753.47	877.25	671.825	731.775	600.42
607.1	775.81	792.8050000000001	836.66	946.825	760.25	854.7049999999999	690.915	718.1700000000001	642.945
608.89	784.285	844.66	839.265	930.085	756.73	840.855	681.39	727.4	661.47
619.19	855.9350000000001	799.315	805.945	931.655	750.735	858.9549999999999	695.325	721.585	664.6
614.75	845.585	799.875	825.535	933.16	756.115	851.99	683.455	709.205	643.11
606.8	822.135	798.94	823.105	967.8	750.72	858.34	694.645	725.795	586.32
599.77	824.64	787.1850000000001	811.61	930.08	766.145	860.965	711.595	731.915	562.11
621.6949999999999	811.65	756.35	817.825	923.335	750.66	843.205	715.505	723.23	544.18
596.63	754.525	817.91	827.64	927.615	731.465	869.135	688.535	734.5500000000001	573.25
601.11	750.035	756.495	837.94	920.29	730.145	874.785	702.3199999999999	743.85	599.28
593.15	761.035	783.04	851.65	872.56	698.625	928.22	732.725	749.0550000000001	631.795
582.275	728.64	788.015	874.63	849.635	721.925	905.8199999999999	739.475	734.005	640.265
534.06	832.5500000000001	844.105	886.49	842.5649999999999	732.065	912.73	754.13	742.23	651.42
553.785	818.525	836.47	903.18	802.11	728.725	922.61	731.05	730.46	613.165
543.39	791.41	872.0	895.635	819.34	727.85	928.15	707.425	730.345	609.72
549.925	798.02	841.06	894.245	850.245	720.13	892.995	688.43	719.5	613.83
565.3050000000001	829.465	835.555	883.225	825.16	714.6700000000001	919.905	681.18	735.895	617.705
571.035	805.035	847.49	863.36	853.83	746.375	922.05	672.825	744.855	614.965
553.405	785.96	892.3100000000001	862.9449999999999	888.465	749.775	920.27	662.54	755.545	613.905
585.95	798.435	916.82	863.675	868.015	728.12	931.11	695.905	737.29	595.58
589.66	778.255	900.77	840.05	878.86	728.515	965.41	719.725	730.85	605.53
583.25	758.45	900.93	886.245	857.465	697.97	955.4	721.805	730.705	595.17
558.01	769.905	874.15	877.6949999999999	781.39	711.995	984.57	700.185	725.1	603.06
537.05	773.465	863.77	880.1899999999999	803.425	727.845	978.145	727.23	719.37	630.52
561.955	767.17	832.545	864.8149999999999	804.5	732.04	968.5450000000001	689.93	721.69	636.26
590.655	782.51	867.9300000000001	866.8299999999999	816.7	743.44	926.19	705.925	725.02	630.05
567.035	809.995	832.64	867.65	920.185	749.99	915.94	690.585	728.23	626.375
572.075	802.715	812.595	890.3	944.395	728.9	931.345	682.7	725.3100000000001	616.25
582.765	831.375	792.035	882.31	918.715	679.925	920.35	700.84	726.53	604.175
611.16	830.025	831.9200000000001	887.57	941.15	648.25	885.205	712.355	735.75	622.035
624.685	850.49	831.12	901.395	897.6700000000001	674.8249999999999	874.355	724.8299999999999	742.835	606.3
624.385	858.29	852.58	880.53	955.21	673.9449999999999	873.515	724.105	729.995	617.01
605.23	822.33	900.73	869.91	976.76	675.88	851.93	728.66	742.29	606.115
629.23	829.575	916.45	885.18	960.235	700.755	859.735	728.965	730.96	604.52
619.01	841.85	915.925	868.605	957.07	731.76	820.635	726.94	726.28	600.29
622.01	802.915	891.595	842.555	945.385	731.12	833.28	712.87	714.055	613.095
617.585	779.71	917.895	847.505	935.86	729.905	819.03	692.265	723.25	622.675
626.73	788.555	874.61	834.22	928.605	716.15	819.625	715.78	721.675	648.97
602.07	756.76	915.31	813.1999999999999	951.735	690.1949999999999	859.955	693.23	722.01	652.17
610.44	770.71	889.1850000000001	824.635	899.25	683.545	862.525	667.665	736.915	655.595
610.61	767.525	912.55	867.725	909.655	673.155	898.585	656.575	717.71	622.395
616.75	798.91	882.56	871.235	936.215	684.3050000000001	898.655	661.415	708.83	628.725
613.95	794.86	919.48	877.3050000000001	922.59	709.675	882.575	674.165	716.91	614.57
633.8299999999999	818.88	907.46	896.28	860.69	711.305	933.14	718.315	715.325	628.57
604.1949999999999	818.65	916.255	907.87	862.49	778.75	960.29	668.995	720.61	621.315
580.02	833.115	906.335	903.575	849.5	780.4200000000001	944.17	675.505	729.29	650.135
581.065	834.605	903.215	915.9	844.525	785.015	928.69	677.595	742.605	626.87
584.89	828.89	890.095	912.61	874.505	792.05	959.475	684.17	747.115	630.305
591.9399999999999	802.6	902.77	911.525	933.01	798.36	944.435	678.43	758.41	613.67
600.335	796.17	891.455	897.23	923.425	778.29	933.565	727.015	757.99	606.47
609.745	802.465	869.405	896.215	944.095	782.51	923.1	721.445	751.215	593.545
601.385	798.485	871.21	834.99	953.875	785.49	940.645	726.805	756.4300000000001	600.62
553.625	801.82	867.345	846.43	918.955	787.0699999999999	935.725	733.5699999999999	756.705	600.79
550.28	781.27	893.22	816.29	857.445	799.645	935.2	732.73	754.615	604.15
563.155	785.89	886.49	821.52	840.95	809.56	924.6899999999999	752.42	745.49	620.78
582.725	791.275	914.995	813.42	825.415	796.775	943.71	718.715	744.315	629.415
585.285	779.565	881.355	839.265	770.845	792.64	933.095	697.015	737.265	623.965
595.28	782.6949999999999	851.04	831.325	808.89	788.16	924.605	694.0649999999999	662.4	636.335
618.665	783.565	837.9399999999999	864.13	849.605	851.31	939.125	673.525	662.06	647.735
584.305	810.185	831.6949999999999	876.925	857.615	864.41	916.245	651.665	661.48	618.335
590.105	842.17	823.64	870.85	877.4	862.565	925.255	714.735	658.435	627.83
579.735	834.695	816.445	873.88	899.295	871.075	899.145	720.075	674.1850000000001	630.605
570.385	829.545	862.825	876.5699999999999	906.41	878.675	906.23	723.425	677.545	612.155
580.24	868.83	881.385	883.02	907.8149999999999	883.595	898.525	742.105	682.035	611.5550000000001
591.33	847.175	912.72	877.275	930.955	873.895	919.09	752.4	699.73	616.65
585.4449999999999	858.0	916.665	865.685	943.245	862.295	909.89	719.52	710.41	623.545
588.1899999999999	847.655	921.655	868.975	935.0699999999999	865.215	904.15	704.145	732.18	638.22
583.735	830.685	910.76	849.34	916.215	865.13	884.315	687.62	751.67	625.64
568.175	810.4449999999999	896.6800000000001	843.975	894.25	860.365	906.475	669.165	762.78	622.91
580.555	790.42	855.15	845.445	895.625	858.605	880.19	691.64	742.64	644.125
617.88	769.33	827.6800000000001	859.48	861.44	860.455	852.095	715.775	729.47	627.75
589.605	744.105	846.175	875.785	887.52	847.555	884.035	756.505	718.215	610.675
610.475	762.4300000000001	864.615	861.16	879.395	832.185	927.5	752.035	715.775	640.105
614.245	760.1700000000001	861.13	885.98	937.355	820.52	931.91	792.5	700.3100000000001	625.585
635.24	771.135	880.58	872.1	942.165	833.46	926.67	775.69	709.08	614.705
640.865	754.7	889.84	867.915	960.165	833.04	957.04	765.675	720.58	618.58
646.9649999999999	788.61	892.495	864.36	987.14	838.765	955.34	754.585	701.325	628.355
637.265	776.61	893.59	860.815	1014.07	833.255	952.1	765.06	661.005	629.095
625.715	758.86	886.735	890.455	1016.665	846.41	940.535	751.165	702.265	628.595
608.335	773.28	852.41	897.405	1010.745	869.56	943.625	746.045	708.92	640.8149999999999
609.495	814.645	907.78	901.24	1003.7049999999999	877.69	923.485	745.08	713.48	632.225
589.365	793.17	871.91	896.44	977.63	881.225	928.62	726.045	720.75	623.385
608.175	784.99	873.135	894.645	954.3149999999999	879.845	905.84	706.105	736.49	588.375
619.135	811.1899999999999	857.405	845.405	971.265	876.955	891.075	714.35	735.545	611.42
621.38	807.035	832.85	846.025	950.525	873.615	897.52	709.66	721.885	612.705
608.145	800.14	829.86	834.915	945.38	879.065	907.445	704.375	730.085	627.74
628.255	810.71	864.72	811.65	924.73	864.325	903.165	723.305	743.675	636.48
600.66	783.515	875.725	789.985	932.32	850.08	918.29	761.24	723.61	661.755
580.115	779.745	897.025	820.45	860.79	851.545	918.575	767.69	744.485	650.02
596.97	783.84	929.19	802.68	924.03	846.65	879.01	765.63	746.365	645.35
608.605	768.355	948.56	811.61	895.11	836.795	860.925	746.33	732.08	641.43
593.37	767.73	939.3	835.64	878.345	841.48	841.15	742.51	725.69	643.155
579.075	831.305	923.745	846.485	859.015	842.685	812.51	738.81	737.515	641.915
593.365	824.475	922.285	855.735	854.155	847.46	800.675	712.925	754.275	642.845
560.035	800.36	897.2950000000001	859.65	835.24	848.715	834.91	746.765	780.995	645.645
557.32	804.13	911.535	855.93	853.3149999999999	864.3199999999999	867.165	726.9449999999999	786.31	644.17
569.31	845.21	906.955	858.115	874.1	885.775	910.5	692.025	777.54	649.4
558.24	802.565	916.265	854.255	907.625	889.99	971.025	708.9449999999999	756.965	658.6
556.685	771.35	906.09	844.1850000000001	941.055	892.67	988.66	702.035	743.975	662.92
562.935	759.1949999999999	906.115	839.14	966.835	874.8199999999999	978.41	706.8149999999999	755.04	658.225
572.775	722.205	884.97	834.145	924.21	870.92	955.15	700.66	731.75	662.86
581.195	688.74	882.205	822.835	945.59	866.43	965.495	688.03	749.3199999999999	659.88
584.64	701.825	900.925	815.3199999999999	940.83	862.965	964.4399999999999	666.13	746.295	652.165
601.73	725.0699999999999	919.98	824.495	935.765	871.975	921.4	683.44	732.4	625.26
599.12	772.875	886.335	845.47	929.63	870.27	913.025	677.415	722.36	609.255
606.78	786.595	866.12	851.155	972.225	865.485	910.585	670.955	711.725	606.51
628.53	814.8100000000001	870.93	854.375	966.66	869.18	871.865	689.375	719.165	614.025
595.785	830.445	875.98	870.63	969.06	857.47	857.525	710.42	752.9200000000001	601.235
582.5699999999999	829.085	845.055	833.635	980.955	858.23	908.79	683.37	781.355	612.11
561.855	791.915	838.225	824.155	963.46	845.295	902.74	700.915	766.35	625.985
562.35	758.355	861.615	835.04	978.96	849.275	932.385	700.025	748.25	646.255
562.235	761.025	854.555	823.4	973.145	850.9399999999999	977.95	679.285	755.04	630.755
580.53	758.535	802.035	840.5550000000001	972.04	857.365	993.79	746.8050000000001	724.43	635.74
577.655	782.035	824.21	889.105	980.86	845.2	964.045	714.76	684.245	647.21
598.375	779.045	839.76	888.41	990.39	856.0649999999999	976.085	678.785	707.075	655.31
585.9	753.5699999999999	855.975	856.63	949.96	858.085	961.875	659.69	702.665	619.885
759.5699999999999	774.04	851.105	876.435	918.6850000000001	856.77	934.685	657.9	695.3149999999999	619.975
797.905	771.1899999999999	890.915	861.05	930.165	856.48	936.96	669.08	705.865	617.475
796.635	728.985	849.215	825.475	938.4350000000001	861.52	900.42	722.8050000000001	729.075	611.84
806.405	745.3199999999999	870.03	823.82	929.1	844.615	875.495	708.27	705.74	614.065
792.445	764.77	843.21	834.8	923.15	841.94	898.32	726.21	722.3199999999999	616.695
800.035	753.335	840.465	818.175	932.89	842.01	906.325	699.52	732.185	604.88
807.57	753.545	854.245	796.625	974.215	854.625	898.4399999999999	714.265	714.305	620.23
801.36	749.785	863.21	801.98	970.89	838.165	876.915	713.995	736.83	629.57
796.655	748.11	831.665	809.625	957.09	846.99	825.285	712.375	743.735	630.985
823.6800000000001	713.755	809.38	806.4	930.89	843.005	938.265	702.255	736.395	662.925
770.415	761.34	789.62	821.245	919.0799999999999	831.065	920.1899999999999	725.61	731.555	688.52
801.755	760.115	772.63	844.105	917.485	881.745	942.475	713.35	756.33	669.445
823.085	810.535	787.915	830.68	889.095	840.22	951.865	725.2950000000001	757.18	666.14
827.935	793.685	874.32	853.865	853.745	872.105	997.1800000000001	741.38	739.86	661.15
825.34	832.795	897.47	864.52	857.025	845.105	995.345	718.455	730.575	640.205
838.45	823.9399999999999	872.94	866.035	872.345	869.49	974.43	728.815	703.685	618.345
811.35	840.94	856.86	853.72	860.16	875.565	942.0699999999999	692.385	739.51	621.48
812.425	798.975	815.455	825.0	871.0	902.69	916.135	654.215	745.11	603.565
817.62	794.305	848.86	827.915	908.23	881.91	892.9	646.0550000000001	748.955	601.02
818.695	791.035	870.03	901.22	884.47	905.78	882.6949999999999	638.5600000000001	750.915	619.79
830.665	786.055	864.095	867.325	894.65	899.9399999999999	856.83	644.9200000000001	752.155	621.035
853.25	777.375	866.4	843.9350000000001	876.49	879.635	906.18	677.02	748.595	634.28
863.565	783.4449999999999	867.95	863.955	909.15	857.395	911.97	682.485	788.695	664.9300000000001
863.69	790.15	862.78	896.615	877.275	849.9399999999999	868.775	690.575	792.3050000000001	668.355
859.84	812.52	822.23	869.515	937.385	857.52	818.05	687.72	775.53	651.495
807.175	817.76	861.89	892.92	917.0799999999999	871.125	836.83	679.1	787.8	652.465
782.11	863.41	864.515	887.6899999999999	905.98	889.66	797.47	712.925	791.96	641.94
779.925	855.4649999999999	855.425	864.52	879.26	896.95	819.05	726.785	778.245	639.135
783.87	824.585	839.705	827.265	914.785	879.495	855.175	699.015	762.61	638.565
777.45	794.9499999999999	821.105	820.04	879.255	867.075	876.665	721.275	736.98	646.815
804.07	816.355	722.445	814.535	881.39	867.005	887.305	718.865	773.42	657.18
817.455	793.685	722.375	804.09	891.11	886.115	870.15	690.655	769.72	657.35
816.3100000000001	767.905	741.74	839.05	928.255	880.89	878.875	698.065	769.175	658.36
828.875	758.51	783.905	803.365	926.035	901.08	833.335	679.96	788.445	663.55
844.005	813.085	789.08	789.415	921.5	879.635	813.145	677.835	801.925	652.8199999999999
830.4200000000001	823.535	852.76	799.47	946.365	873.065	802.8299999999999	688.565	786.595	658.1949999999999
830.545	865.475	868.63	797.57	929.245	861.15	888.55	711.43	767.53	663.3
826.13	869.865	861.5	755.475	937.915	879.355	857.795	710.5699999999999	778.275	651.17
799.005	831.0	853.31	745.14	937.7	886.915	819.365	723.695	786.77	632.84
800.78	809.035	875.355	718.085	947.57	892.485	833.33	716.34	801.62	623.99
835.335	775.14	876.625	746.71	944.605	871.965	838.385	712.365	805.355	618.625
830.6700000000001	767.515	893.665	743.575	917.05	862.8199999999999	875.595	674.345	804.015	625.3199999999999
810.845	776.6850000000001	856.945	794.06	881.36	899.985	851.28	695.62	795.21	610.055
803.995	823.0	830.1750000000001	789.275	883.615	906.61	875.265	681.68	779.36	600.375
807.0550000000001	835.695	825.755	818.25	893.065	925.51	821.61	676.5649999999999	781.345	626.05
811.17	854.875	814.775	801.745	866.295	929.525	835.95	699.14	778.575	621.6
804.0	871.975	809.035	789.025	890.415	933.275	729.03	725.89	784.84	621.135
824.035	883.3	828.53	778.3050000000001	885.975	904.365	836.735	729.245	782.5450000000001	620.655
832.01	844.305	832.02	854.98	888.74	922.26	807.9	750.925	799.905	633.48
843.4399999999999	848.76	813.125	886.69	903.6899999999999	913.82	812.48	784.575	819.695	631.765
831.135	836.965	854.035	889.415	930.5	912.21	785.915	757.965	794.335	624.98
842.02	828.515	863.37	908.515	917.89	934.145	836.97	748.86	798.345	616.6
848.96	809.24	860.86	886.52	903.235	969.465	825.625	730.74	806.63	648.77
842.465	816.565	876.355	893.975	864.88	943.28	872.595	739.92	788.95	659.845
810.215	797.04	900.365	892.35	830.655	891.6	856.9399999999999	755.875	709.81	635.615
810.97	782.885	867.19	907.415	851.725	877.935	862.24	752.04	736.115	630.385
798.725	774.77	846.735	920.255	840.87	865.52	865.995	747.415	723.975	642.375
755.5	803.33	833.8	956.0	907.135	913.395	910.215	742.305	750.405	627.85
776.375	815.485	779.645	998.78	919.8050000000001	941.525	892.16	728.125	784.89	615.8149999999999
816.3	858.615	767.975	978.94	958.125	929.59	911.14	693.415	820.89	620.61
792.06	866.855	807.705	938.1	963.435	935.07	911.875	695.85	828.6	642.02
796.665	848.5699999999999	779.105	943.405	987.76	928.615	842.24	716.745	828.31	622.035
814.8	825.965	786.92	945.265	995.11	891.085	833.865	701.245	831.08	630.68
810.62	846.705	796.265	895.775	963.2950000000001	939.115	858.955	682.415	832.405	623.68
802.925	791.045	766.34	862.67	943.725	930.655	873.295	696.62	826.1	622.52
839.035	789.57	778.4	890.715	928.245	939.0	886.11	674.805	825.1949999999999	611.73
853.205	790.81	782.625	907.73	894.48	949.27	908.36	658.025	823.055	616.8
848.035	793.74	819.49	869.9350000000001	900.67	967.075	900.08	662.305	813.295	595.375
812.235	810.1700000000001	859.0	913.65	922.015	959.655	919.965	679.045	806.925	590.42
814.4100000000001	792.63	878.9549999999999	954.135	962.42	943.28	901.69	702.815	797.835	578.025
813.82	781.955	880.29	951.575	978.005	932.79	901.785	720.12	800.04	579.755
793.09	823.34	843.155	921.51	989.48	916.47	858.38	724.67	809.5600000000001	569.48
786.535	817.09	837.015	908.04	971.385	918.1949999999999	864.42	746.925	809.715	575.3000000000001
812.01	821.59	845.24	828.275	945.005	909.22	819.465	752.505	795.01	598.765
792.045	835.06	855.34	837.19	902.41	865.34	902.1	718.54	794.71	629.155
794.625	831.365	863.495	790.13	892.18	863.135	883.29	713.8	785.265	624.49
803.115	829.195	859.935	838.435	883.1800000000001	877.455	893.835	714.36	764.205	629.575
796.6899999999999	812.33	878.365	834.0649999999999	884.645	879.9	881.84	680.615	755.29	656.13
799.52	842.46	858.765	908.61	899.48	903.495	908.495	663.155	746.5550000000001	634.55
818.8	833.045	842.19	873.98	924.27	906.3199999999999	907.005	697.285	742.96	634.935
818.31	839.265	837.38	904.75	917.995	924.165	923.585	686.17	734.48	645.54
835.96	811.36	885.94	901.3	914.265	915.175	884.27	661.855	793.195	634.88
823.425	818.09	864.39	903.365	908.095	923.125	884.99	667.8	805.785	596.34
827.62	793.63	855.01	899.095	917.25	917.965	891.135	669.315	790.41	611.455
815.7	822.82	873.735	897.58	914.255	913.96	902.16	648.38	802.71	599.87
811.125	841.785	823.71	843.075	927.055	895.845	927.625	658.595	824.755	597.91
792.04	841.34	766.5	846.28	948.905	928.02	950.105	685.68	826.02	620.0
793.87	870.335	786.98	830.24	968.055	912.8100000000001	958.785	740.88	812.705	632.905
789.955	866.45	808.3	832.68	971.8199999999999	877.38	921.045	731.74	794.1	644.785
797.22	839.66	814.975	851.41	961.725	875.065	959.13	736.625	776.075	639.65
804.275	856.145	838.43	891.99	954.065	868.905	961.175	715.17	776.095	634.815
775.755	843.96	880.46	863.88	903.39	879.305	963.9	705.765	768.005	610.46
778.285	831.065	867.425	903.5699999999999	885.79	866.875	963.675	668.52	790.88	615.245
761.765	817.4	841.94	871.43	872.38	875.85	1000.715	684.475	780.165	601.665
765.47	810.745	825.43	854.27	861.1	880.11	968.22	683.965	786.02	601.355
755.65	788.655	816.545	862.12	851.0	877.985	940.82	710.015	757.615	588.385
768.645	777.86	798.11	870.92	918.995	876.8	958.22	711.03	744.53	595.71
756.14	789.57	822.095	837.96	925.21	882.02	943.72	733.915	750.8199999999999	578.91
777.435	781.255	838.35	841.875	944.49	881.205	901.505	741.305	775.785	590.685
774.055	780.8	842.905	844.645	905.15	879.92	904.105	777.775	775.16	594.895
768.86	795.28	853.1	867.565	871.375	880.45	942.0799999999999	761.5	810.465	627.1949999999999
766.4	788.095	871.305	868.09	847.675	877.175	944.505	795.64	819.425	611.46
856.385	793.33	874.565	865.5600000000001	867.245	860.355	934.075	800.5	792.845	627.98
848.065	767.745	874.825	864.33	879.81	859.255	926.095	806.025	790.51	614.965
859.585	767.82	826.355	835.765	925.625	850.415	914.95	777.525	783.75	634.0699999999999
865.15	738.825	846.025	797.03	936.285	890.965	904.23	809.79	807.76	632.195
885.6949999999999	778.83	834.895	821.145	988.74	899.27	919.505	791.96	844.045	664.295
879.075	756.3050000000001	811.47	828.125	982.465	880.23	923.765	771.515	840.725	681.38
889.995	794.595	826.885	869.925	995.055	856.115	935.765	767.93	826.845	692.55
870.055	801.365	859.895	927.235	965.075	906.965	924.245	757.91	820.595	674.805
853.23	819.11	814.165	951.975	944.76	905.335	917.71	737.885	822.905	644.22
826.96	822.965	798.33	928.645	920.75	856.345	889.89	737.675	802.095	630.175
822.915	853.84	816.99	921.875	913.185	914.66	868.53	728.41	822.43	612.665
822.405	851.5799999999999	784.385	907.725	958.6	936.09	893.82	700.695	826.59	626.715
810.215	838.2049999999999	800.54	871.195	941.1800000000001	931.72	885.0	707.7	833.05	610.06
832.375	793.85	852.625	851.165	967.9	931.24	856.34	706.615	822.69	623.055
841.08	787.85	869.275	799.005	979.515	944.94	878.5	707.1949999999999	811.885	617.28
854.115	750.7	869.085	844.71	956.355	954.2049999999999	850.05	734.69	808.3100000000001	607.095
855.065	746.7	903.535	825.0799999999999	923.595	957.405	853.35	733.72	830.11	570.02
858.59	775.07	890.095	796.5699999999999	920.285	941.265	863.055	753.69	825.135	582.6700000000001
883.27	788.445	864.5699999999999	795.2	893.805	929.125	897.415	760.46	834.5550000000001	588.51
855.04	810.3	873.25	797.125	855.36	928.745	877.77	739.2	850.74	615.54
855.395	782.98	877.98	791.105	925.045	948.5500000000001	929.885	748.26	857.985	617.1800000000001
851.7	783.025	845.99	817.045	907.36	942.225	951.375	755.385	849.06	633.02
868.58	787.055	828.845	805.86	928.085	935.8	958.975	719.085	842.555	643.495
861.52	746.99	852.49	764.78	908.535	923.045	948.52	728.465	838.41	619.795
856.785	746.9300000000001	840.975	790.73	904.895	929.8050000000001	923.5	745.565	849.105	607.375
850.275	832.06	808.425	805.6949999999999	962.595	920.975	944.8199999999999	730.39	845.775	597.165
830.695	806.245	772.315	764.81	969.285	905.895	924.875	749.79	839.33	603.44
814.035	778.635	806.34	794.8	957.91	900.835	909.365	758.565	865.36	592.03
813.125	768.98	799.64	811.13	930.1800000000001	882.975	919.795	738.225	868.14	599.365
819.4200000000001	748.72	824.0	826.395	917.11	845.12	936.86	725.335	848.215	614.59
824.975	753.195	849.235	827.4	936.755	833.885	951.06	709.755	845.46	629.8
841.255	748.925	890.175	842.72	915.5	847.015	942.755	685.585	840.79	626.895
868.9	775.36	844.915	852.07	919.175	839.3199999999999	923.1949999999999	689.27	828.405	641.26
863.39	803.31	871.035	931.13	952.225	854.92	928.555	710.845	819.895	630.87
859.39	795.96	841.0	934.75	949.28	903.8	918.245	696.21	849.985	632.21
824.455	797.355	891.325	900.545	894.605	901.0699999999999	865.94	698.97	845.275	604.21
819.985	794.305	925.045	944.2	915.105	891.5999999999999	905.41	712.865	837.6	598.71
813.81	800.735	936.915	935.85	929.785	906.055	890.965	731.365	847.41	589.84
813.185	780.8	925.84	903.8199999999999	952.235	907.6949999999999	897.57	726.1	843.37	600.83
814.995	808.64	904.345	949.925	946.825	892.25	921.1800000000001	703.64	835.195	596.8100000000001
839.79	794.265	885.955	915.1	947.4300000000001	899.51	952.755	711.24	842.84	627.995
813.57	802.845	881.415	856.34	987.5899999999999	890.94	916.885	690.205	840.015	619.0550000000001
798.325	802.435	885.985	870.1	976.935	888.205	915.9399999999999	659.515	815.885	623.605
799.46	834.535	876.355	833.665	977.205	871.75	898.95	652.705	802.24	626.335
771.01	816.0699999999999	882.49	789.415	966.87	869.015	911.6899999999999	674.38	813.0	603.975
803.205	804.075	879.06	770.885	948.3	877.52	859.27	661.645	830.01	597.585
826.085	799.14	871.945	820.195	960.4449999999999	884.73	902.175	656.97	831.345	596.13
866.225	776.36	861.4300000000001	807.47	948.51	889.59	894.22	620.01	856.025	600.665
860.765	763.36	865.045	828.06	932.1899999999999	888.645	922.13	642.875	868.305	592.735
876.9	731.115	894.22	837.055	903.405	891.185	912.7	659.0	875.54	606.8199999999999
875.795	777.595	877.23	818.875	924.395	898.98	907.67	654.8	874.11	584.16
849.9200000000001	764.985	859.435	860.605	903.445	898.965	926.325	657.43	867.065	586.265
824.15	755.715	858.515	899.535	908.935	883.44	909.73	661.9	867.29	576.43
821.395	757.22	863.485	913.005	920.53	933.205	894.695	629.265	865.42	593.64
831.01	767.675	855.73	914.39	958.49	937.275	837.015	599.5	883.5600000000001	603.6
831.36	743.61	866.47	940.395	949.995	915.26	892.475	615.41	881.63	631.815
777.405	739.895	879.77	908.67	998.24	930.675	910.22	638.71	886.07	630.225
811.595	714.385	895.04	890.6999999999999	989.385	907.545	928.765	644.035	888.76	624.2
823.5	708.18	867.805	868.89	960.105	923.175	890.505	666.47	878.095	628.0
840.725	730.06	860.94	864.155	895.5699999999999	920.925	936.09	678.12	867.91	614.48
830.445	728.975	869.455	849.83	854.01	897.65	925.525	672.8	867.13	620.6800000000001
839.245	728.5550000000001	864.875	866.535	872.98	927.9499999999999	892.435	657.2	861.7	632.61
829.785	755.17	840.185	848.225	869.915	948.4	834.89	647.875	858.255	625.995
821.105	766.4300000000001	847.715	845.885	925.63	927.73	863.215	617.46	869.245	634.6800000000001
855.175	757.05	860.365	824.185	961.755	912.775	830.735	691.205	888.595	628.07
844.8	797.94	857.7	856.305	922.435	921.255	840.0550000000001	728.9350000000001	883.22	617.8
852.94	788.82	847.775	890.665	949.325	897.8050000000001	885.22	710.215	880.275	626.16
833.09	781.41	865.5699999999999	910.74	951.405	938.1949999999999	916.615	732.86	879.495	621.975
815.66	771.885	884.1	894.33	896.105	926.89	939.595	716.5600000000001	890.955	593.555
844.36	746.21	880.75	917.335	893.91	912.86	967.285	711.12	888.54	599.29
858.73	701.025	910.825	890.16	885.485	896.1	946.115	711.13	884.07	599.6
867.45	715.855	933.7	864.85	854.545	891.635	934.075	722.225	883.115	588.4
822.015	732.37	903.77	846.77	825.54	888.6	927.6	723.95	871.38	610.4449999999999
808.595	734.74	861.565	842.93	851.11	878.975	920.16	703.075	882.005	616.54
807.84	739.765	915.835	828.745	866.12	855.435	926.355	711.44	871.8299999999999	637.355
818.52	798.885	918.985	837.795	911.49	874.715	939.415	729.265	873.56	635.115
788.805	807.9	912.4	812.895	942.755	852.55	937.7	722.565	871.23	618.775
814.91	791.305	917.645	823.985	922.345	854.235	917.47	716.145	862.515	600.185
830.835	779.77	928.075	810.545	922.075	917.735	931.46	715.315	859.6949999999999	603.94
841.15	767.97	916.84	883.715	877.51	939.52	922.37	715.59	842.73	607.77
819.48	739.305	923.5	856.49	884.74	949.65	920.94	672.495	850.525	585.015
810.145	748.1949999999999	877.03	851.9	871.06	976.9449999999999	920.96	684.525	848.915	590.26
824.14	750.965	878.36	872.2	868.065	983.08	970.805	673.075	883.415	609.4300000000001
828.46	734.23	879.99	836.145	858.345	1003.17	979.03	709.3	874.13	609.705
836.67	729.965	863.95	788.025	873.65	961.88	970.5649999999999	713.67	874.68	607.29
842.34	774.475	890.755	798.35	911.115	921.005	915.025	749.48	875.02	639.785
860.47	759.575	909.86	783.85	901.92	908.265	864.1999999999999	787.3	868.18	656.935
852.345	751.625	918.465	819.94	888.71	915.4449999999999	854.055	791.9200000000001	864.145	656.165
866.59	750.265	926.56	827.105	846.625	888.315	833.86	779.32	867.87	658.125
842.11	711.83	900.0	802.585	855.9	900.63	820.685	761.33	865.87	651.4449999999999
852.735	720.08	894.325	897.525	850.52	940.11	816.465	728.95	849.4200000000001	648.31
824.885	726.55	885.87	870.46	875.38	936.155	840.4	719.56	851.94	648.84
834.085	733.665	865.63	790.725	944.635	938.235	810.095	726.725	853.215	659.33
853.6	757.425	825.0699999999999	756.105	937.875	959.985	820.31	777.69	842.98	654.02
862.6850000000001	810.075	863.145	772.815	912.6800000000001	962.725	830.79	756.42	850.02	640.235
821.86	771.165	809.21	754.08	932.04	965.34	820.925	755.845	852.315	636.15
822.48	784.5	819.94	830.04	958.81	955.27	837.72	731.82	857.905	635.885
804.305	770.14	835.17	795.245	932.175	918.36	829.475	683.345	831.495	629.15
790.505	771.595	855.41	793.325	923.36	900.31	837.91	675.105	842.155	618.685
801.52	773.885	873.395	763.46	942.33	916.115	823.93	674.91	845.305	630.49
862.595	779.265	882.375	707.5	921.475	886.635	823.7	660.67	860.225	628.8
852.975	786.3050000000001	878.725	680.275	883.985	906.415	797.145	693.745	873.23	628.105
836.735	801.14	890.585	774.9300000000001	912.5550000000001	932.315	818.915	712.06	881.455	621.075
838.1850000000001	786.91	924.405	884.295	932.235	979.825	865.39	712.38	863.61	629.7
857.075	767.37	921.595	854.475	902.92	980.84	911.35	699.555	852.6800000000001	621.0350000000001
840.9300000000001	766.325	912.825	818.425	877.095	989.6700000000001	947.9350000000001	713.15	832.98	608.855
835.04	766.965	918.78	774.4549999999999	904.23	968.52	911.59	712.54	800.635	616.0
858.32	780.55	907.15	754.52	923.7	988.725	949.6	689.78	805.435	631.985
879.705	764.215	890.085	748.555	880.4449999999999	1000.0	911.95	695.87	835.4300000000001	619.965
874.175	758.995	893.115	771.45	920.9449999999999	990.26	883.355	718.74	827.68	615.035
895.16	720.13	885.13	740.81	918.6	968.4399999999999	871.775	732.235	841.6	643.34
890.0550000000001	739.54	881.45	758.395	883.0799999999999	979.4599999999999	903.085	718.965	859.28	637.485
902.065	765.62	884.49	769.21	891.95	971.0699999999999	904.31	708.475	845.775	614.775
896.4449999999999	743.52	905.825	771.755	869.975	950.54	917.0649999999999	707.15	843.825	640.3050000000001
875.985	732.9	917.275	760.88	882.85	976.835	958.185	691.9499999999999	878.46	642.9300000000001
833.885	781.6800000000001	933.72	755.52	883.09	977.925	923.65	710.5	883.06	643.67
834.34	789.42	921.965	769.285	906.6	964.415	930.675	736.595	867.39	658.665
826.265	754.87	920.1	745.0	889.225	973.385	926.8199999999999	746.835	862.89	657.745
822.8299999999999	799.12	943.875	716.665	894.65	993.535	933.815	755.535	856.035	635.565
835.73	807.87	890.2	755.22	881.835	985.65	932.275	738.26	853.71	625.91
872.88	789.225	862.215	750.205	855.635	968.465	933.1949999999999	717.295	839.925	602.89
865.56	786.02	860.8	749.3	839.9399999999999	972.34	899.915	716.605	841.49	596.67
863.285	814.87	883.175	750.795	826.2	966.325	900.265	734.935	852.18	601.005
864.905	769.84	851.785	799.425	870.4549999999999	964.13	923.26	710.94	861.72	619.34
869.155	756.1700000000001	844.075	815.48	875.395	955.535	915.835	680.515	849.0649999999999	633.49
872.97	751.8000000000001	825.6	894.565	846.0899999999999	971.605	936.3050000000001	697.96	888.4200000000001	640.59
871.93	740.455	818.05	857.635	866.52	977.415	970.005	674.59	855.66	649.555
870.71	745.335	824.02	882.455	900.62	969.815	966.825	679.54	868.85	658.665
885.6850000000001	756.895	871.635	834.865	865.565	967.81	954.6600000000001	706.5699999999999	850.21	671.195
877.315	797.66	851.545	807.86	942.73	979.735	942.235	741.335	839.145	675.825
879.515	784.285	809.965	815.81	977.005	959.09	924.865	722.52	865.21	666.225
885.3	783.96	815.96	841.32	984.125	923.72	937.13	720.035	868.935	659.585
886.16	768.76	803.215	893.3199999999999	996.0749999999999	922.85	934.815	723.655	881.55	633.98
845.79	812.375	802.155	906.16	969.91	914.385	951.42	718.61	860.875	633.42
812.89	819.355	866.675	930.47	957.845	907.21	991.085	690.085	867.28	615.215
804.55	840.625	898.135	913.7049999999999	935.71	939.265	994.13	726.17	883.02	628.02
798.285	844.135	894.53	944.81	905.2049999999999	945.2	946.12	703.3199999999999	905.595	630.255
785.37	811.045	896.815	906.14	870.275	947.9449999999999	888.425	685.13	903.725	652.005
809.71	776.345	878.545	874.48	900.06	966.395	878.4	675.145	900.86	624.605
842.45	726.215	854.4449999999999	820.92	900.115	959.715	814.6800000000001	695.665	895.88	640.27
846.625	705.825	868.71	816.765	905.705	951.415	822.275	691.74	886.585	633.5600000000001
861.22	673.735	853.31	815.215	927.44	967.315	842.525	705.43	875.125	622.1850000000001
890.315	732.025	868.615	868.935	904.7	901.655	885.59	694.365	880.725	608.675
888.51	746.605	869.84	808.84	889.05	894.52	904.47	758.33	863.06	593.635
873.16	792.59	859.315	849.365	892.085	878.855	915.215	743.53	866.815	583.145
868.64	794.77	862.955	858.855	842.505	860.185	879.365	760.99	869.555	573.34
886.275	818.58	873.645	857.97	806.9399999999999	884.265	890.55	778.46	876.31	570.895
886.99	792.535	888.21	823.985	889.74	943.465	882.925	783.205	879.66	570.375
881.57	811.375	879.91	852.02	933.535	947.47	847.815	776.325	877.6949999999999	581.065
890.535	798.525	890.27	801.51	890.335	971.995	902.54	772.66	883.395	588.97
888.26	825.41	885.285	803.895	911.27	1000.005	896.77	755.92	896.435	594.005
860.575	817.48	885.11	851.18	915.0550000000001	986.965	896.365	769.71	896.66	604.935
830.83	849.575	886.525	813.225	930.275	978.16	910.735	764.685	892.9449999999999	600.405
844.365	835.345	890.51	828.0699999999999	901.415	958.52	901.485	755.005	875.05	585.335
821.015	819.585	882.92	880.365	893.965	950.1800000000001	903.385	739.26	864.91	589.3199999999999
837.91	797.085	888.075	907.5799999999999	962.36	944.235	853.65	735.15	860.965	588.1
893.77	777.6949999999999	882.78	909.85	930.615	926.48	886.005	732.86	856.965	605.32
889.24	776.915	881.725	923.325	900.905	928.175	901.72	723.885	847.905	619.68
854.745	794.655	882.44	883.3	886.0600000000001	959.525	949.02	739.525	846.8100000000001	631.51
868.985	799.085	892.555	877.065	868.745	931.53	943.11	736.995	889.04	645.325
858.16	801.41	886.52	835.73	846.37	933.675	925.585	729.9	900.11	640.51
862.165	781.975	882.82	832.18	851.725	923.9599999999999	916.975	705.11	877.645	619.005
876.045	776.24	880.835	851.16	894.8	917.78	937.54	692.285	893.425	620.84
878.235	776.99	879.09	855.04	906.395	906.49	902.245	687.595	885.735	642.67
845.7149999999999	778.375	874.76	885.81	909.025	926.05	871.145	699.37	865.295	637.045
834.4449999999999	772.37	870.11	855.635	906.88	921.825	879.405	711.985	859.585	640.53
814.03	773.605	857.9	821.38	896.345	922.59	846.865	725.06	874.66	686.225
799.2149999999999	792.3	869.415	820.66	894.005	931.61	859.06	752.33	865.82	695.975
792.995	785.3000000000001	863.4399999999999	850.885	895.6800000000001	941.595	854.67	744.56	853.255	726.035
811.645	788.65	859.15	826.395	940.805	919.845	866.655	748.22	866.335	746.075
825.04	806.695	863.9399999999999	840.55	934.455	900.385	904.805	755.01	863.96	757.115
830.92	817.1800000000001	862.46	909.9649999999999	936.25	937.56	905.355	746.36	855.24	728.465
832.635	822.605	861.72	878.16	953.88	951.485	942.59	728.445	852.88	718.975
867.2	815.0	861.1800000000001	851.685	897.305	949.185	955.015	734.585	846.99	672.36
853.055	807.79	894.85	845.295	927.76	969.815	952.175	738.55	845.185	655.395
868.34	809.4	893.755	820.905	896.77	970.725	954.085	738.315	830.79	650.13
873.58	784.505	906.245	829.555	857.82	969.595	951.17	743.34	840.395	656.505
843.165	815.98	910.045	810.94	833.765	976.32	945.005	750.8100000000001	846.125	672.925
813.62	846.69	911.35	802.45	866.305	965.48	961.365	729.425	854.34	695.465
781.765	869.68	913.675	810.24	868.295	954.98	952.1800000000001	724.1	849.16	675.69
698.7	865.33	931.73	763.11	896.1899999999999	961.655	920.065	678.995	860.1	687.16
721.475	859.645	921.835	786.305	987.095	939.39	942.83	699.075	869.885	684.86
713.78	845.405	905.1949999999999	811.255	950.535	892.39	925.6700000000001	703.355	834.765	684.375
721.255	803.24	893.14	764.9300000000001	956.35	920.35	899.335	736.265	840.6	688.07
777.9	780.91	883.165	759.78	955.09	904.9	891.215	760.245	860.965	703.225
854.445	772.475	888.225	841.485	940.215	899.885	908.87	796.4350000000001	864.39	719.4350000000001
848.085	775.245	877.42	785.245	935.02	903.985	903.905	782.4	846.45	715.085
798.935	775.515	873.84	801.155	923.86	930.185	912.035	760.325	869.915	719.465
806.8	787.545	896.35	854.08	900.025	932.07	861.12	746.275	847.2	692.17
807.91	786.49	894.8149999999999	849.365	863.295	971.715	783.87	752.46	853.36	693.1800000000001
795.075	821.595	892.405	862.68	874.9449999999999	958.9	737.06	732.555	841.3199999999999	675.705
816.545	824.765	893.93	892.26	897.3199999999999	961.1750000000001	812.975	751.15	887.67	668.985
824.885	821.93	869.455	904.17	936.895	920.97	798.92	761.1899999999999	865.06	682.885
823.745	824.605	861.28	883.865	923.29	917.72	814.545	769.84	864.035	682.0649999999999
827.79	819.14	863.675	862.775	912.075	930.59	842.455	755.665	873.495	674.23
831.815	834.625	867.165	810.21	941.93	957.24	844.42	774.835	863.435	636.355
803.82	825.8050000000001	868.14	790.5	915.74	966.52	831.82	784.965	857.725	643.11
805.04	826.15	903.085	729.86	952.5600000000001	963.37	856.085	773.365	856.235	670.105
817.4	825.36	914.095	750.645	947.135	937.4	854.15	767.955	846.395	662.41
814.155	823.375	915.38	763.135	937.035	942.0	850.255	757.195	840.335	664.73
839.995	787.985	923.1800000000001	795.405	913.655	927.765	868.27	737.905	831.945	676.895
847.36	850.525	919.635	829.12	913.06	929.55	810.53	736.415	838.88	671.005
856.605	853.745	926.625	852.07	916.065	916.3	815.87	734.155	833.63	682.9649999999999
835.05	808.68	921.275	844.16	926.255	922.76	815.9	776.4399999999999	842.94	676.9
842.83	823.4	921.405	866.205	918.495	901.035	783.365	791.745	844.165	678.485
863.92	813.485	918.305	833.9350000000001	934.125	900.47	794.115	798.305	832.915	661.91
860.04	792.005	921.47	816.745	928.785	941.14	795.305	760.14	830.5	655.94
866.155	823.32	914.19	879.665	929.25	940.605	802.505	758.24	837.575	640.37
854.485	820.135	907.18	876.665	884.765	952.52	853.27	733.89	830.41	652.13
816.465	828.06	901.865	849.09	894.265	949.985	821.4	739.175	836.9449999999999	663.135
818.685	856.47	895.65	879.255	859.88	894.895	831.83	715.12	833.465	660.29
836.015	805.455	898.3050000000001	900.8100000000001	826.435	873.38	883.015	711.365	857.05	657.5649999999999
839.09	778.145	898.105	886.405	792.345	871.185	898.4449999999999	705.33	855.125	659.46
851.865	810.9399999999999	903.125	891.4449999999999	832.77	943.01	910.9399999999999	705.245	858.72	657.125
871.36	800.055	894.95	820.225	842.435	954.45	928.33	684.56	865.87	654.6700000000001
868.99	769.91	898.96	837.525	863.795	917.88	925.565	711.55	838.87	666.585
858.075	828.59	890.89	831.295	920.0550000000001	903.415	914.82	714.265	858.645	637.345
854.345	846.21	907.205	892.71	914.695	881.2950000000001	891.63	755.3199999999999	834.835	648.47
828.75	775.99	901.3	900.025	884.4449999999999	871.54	917.645	761.2	852.225	704.51
823.285	756.985	915.855	899.675	868.31	901.6850000000001	942.925	779.3	853.985	719.73
808.43	789.465	911.94	844.05	868.615	941.135	942.85	773.165	871.985	731.53
815.605	793.195	916.025	802.4	913.62	954.665	882.645	773.78	861.61	745.08
809.605	758.715	892.13	772.45	888.255	958.005	893.02	748.205	859.345	750.345
837.0550000000001	845.715	891.165	865.7	953.1	990.19	870.975	769.8199999999999	927.49	722.03
836.5550000000001	854.1800000000001	908.6	891.0	918.05	989.11	834.97	747.9	914.565	698.745
832.755	816.475	917.845	897.355	901.04	973.64	827.83	757.5699999999999	900.105	678.0699999999999
863.075	829.41	910.78	875.835	897.3199999999999	984.5	878.66	758.675	886.79	670.99
871.38	829.74	927.8	884.295	872.67	988.035	872.87	746.255	882.1949999999999	629.755
838.64	847.265	928.94	833.755	849.125	972.915	870.25	735.8	889.085	642.6
844.73	834.33	911.21	860.145	863.1	961.23	953.54	740.49	904.025	671.855
847.8100000000001	856.4399999999999	906.0	866.55	941.575	980.145	969.49	776.59	913.525	657.625
845.095	851.7	907.645	917.385	949.13	945.245	944.505	761.72	924.05	647.77
813.485	804.28	879.795	881.6800000000001	962.3199999999999	957.005	893.845	765.5799999999999	916.985	621.025
822.78	820.11	871.0	900.25	1000.57	970.685	905.98	769.61	913.5799999999999	701.9300000000001
805.99	804.495	874.75	882.785	1029.66	963.58	896.16	791.375	908.83	717.085
795.64	796.61	871.755	843.53	1017.455	940.3	888.3	816.595	933.055	693.1850000000001
812.625	823.21	869.31	832.725	992.755	911.885	926.275	829.365	907.505	720.445
849.99	857.235	893.095	858.055	981.385	899.795	903.715	824.94	904.495	697.81
849.51	819.82	903.15	868.79	931.8299999999999	884.84	842.89	852.65	889.665	688.65
868.295	829.3	897.145	866.49	896.465	902.265	839.565	821.245	890.58	682.93
872.245	860.075	896.61	932.975	896.735	922.975	841.705	813.175	877.9200000000001	706.835
851.56	828.6800000000001	913.545	927.17	893.0699999999999	932.8	814.405	780.39	867.15	706.12
833.04	824.3	899.1	889.495	935.1949999999999	933.525	776.15	782.145	864.725	750.735
839.47	819.635	899.115	863.785	947.39	930.305	776.62	768.075	901.505	704.955
837.7	786.045	906.725	880.385	944.515	941.735	792.585	795.12	880.935	700.63
837.805	766.365	891.485	825.54	930.575	951.58	774.37	781.355	883.04	715.085
856.225	754.335	890.545	825.415	949.915	955.175	736.19	803.545	870.15	693.04
898.0699999999999	775.0550000000001	895.485	881.01	946.105	925.365	776.34	786.4549999999999	894.845	675.4
898.095	782.3050000000001	892.145	887.625	962.65	969.66	825.485	787.405	885.65	690.755
878.93	757.135	891.555	913.575	968.73	966.725	800.64	765.45	914.0550000000001	656.78
887.915	776.765	897.925	907.14	938.94	933.155	818.6949999999999	749.035	918.475	654.045
886.705	783.66	898.535	886.085	863.275	915.7950000000001	846.255	756.105	946.665	633.8050000000001
846.17	769.9449999999999	898.75	885.705	863.43	911.26	838.355	762.495	921.675	631.235
829.27	749.955	903.56	896.155	898.55	957.345	855.46	772.185	912.375	631.145
809.725	748.905	900.035	873.63	882.07	923.385	888.48	798.295	901.21	615.6949999999999
796.535	711.455	903.115	919.045	910.725	914.99	871.715	802.185	904.595	599.66
800.13	717.97	898.625	918.095	944.885	918.315	857.69	824.82	887.8299999999999	600.09
816.655	721.665	898.39	929.885	930.1	918.54	859.225	826.47	870.865	609.515
793.155	759.14	896.85	881.335	918.635	909.495	844.08	815.85	865.61	614.72
838.925	778.72	893.245	907.72	918.63	929.99	838.855	808.5699999999999	868.655	641.27
861.145	809.79	886.7	921.8299999999999	908.29	960.6949999999999	880.89	802.58	861.91	636.275
824.98	844.23	887.205	925.875	898.15	953.635	893.64	802.8	870.815	631.83
844.2	868.05	885.4	928.015	901.05	944.11	879.46	792.135	905.0	630.04
790.28	861.6949999999999	889.53	942.965	879.22	959.36	871.575	802.5	899.41	619.515
776.185	830.03	894.325	942.815	842.615	940.9300000000001	861.77	793.335	895.185	597.815
782.145	802.59	911.465	947.9350000000001	844.7	931.525	849.47	816.84	890.5	602.275
796.3149999999999	814.365	914.71	921.34	830.88	920.855	831.375	791.92	881.9549999999999	605.01
806.685	768.08	919.905	904.55	845.6850000000001	932.01	840.17	786.9	874.275	605.745
831.825	757.15	930.48	878.825	822.3050000000001	936.39	864.645	759.01	860.615	615.54
841.935	797.55	923.775	831.305	849.595	921.205	869.765	730.705	890.35	626.525
842.84	835.87	914.43	774.855	874.5500000000001	940.275	856.005	726.32	893.425	580.375
838.025	793.725	906.8	851.7	916.015	929.94	874.41	735.895	904.035	585.12
814.665	788.8	902.8149999999999	823.155	880.725	927.45	871.945	712.97	895.22	560.26
786.78	782.975	893.66	866.195	877.845	935.605	867.89	741.47	882.15	566.86
795.3	779.02	892.465	824.69	897.325	941.74	849.94	787.3050000000001	896.485	566.64
792.04	766.075	881.78	807.275	887.2049999999999	917.975	844.24	762.855	908.81	576.965
815.68	787.24	877.725	869.485	911.975	941.9	820.525	802.335	879.66	573.205
809.38	750.485	894.99	857.27	932.9399999999999	945.495	812.8000000000001	812.85	884.14	608.12
824.115	789.605	894.63	828.0550000000001	955.285	946.42	806.47	799.21	881.37	580.915
785.495	777.42	905.0500000000001	860.945	929.115	966.205	814.075	799.365	897.545	557.68
793.02	777.915	899.3050000000001	921.215	953.775	984.87	831.825	811.8199999999999	906.27	593.11
804.275	775.715	903.71	900.99	930.205	956.51	828.07	791.355	934.46	614.09
821.225	776.345	899.5600000000001	935.06	917.715	959.83	828.54	796.725	945.99	603.75
825.56	774.205	910.975	935.895	923.935	950.0600000000001	819.04	793.755	958.245	608.445
837.28	768.585	910.03	938.045	932.715	936.97	846.205	794.7850000000001	941.48	631.175
818.22	776.94	919.695	925.285	973.84	940.105	837.1800000000001	773.515	943.915	631.895
815.67	800.9449999999999	910.88	940.065	989.54	970.53	870.97	767.09	920.595	636.32
813.905	790.545	896.41	911.8199999999999	981.055	949.775	888.78	784.64	922.21	627.8100000000001
820.435	784.215	887.15	885.135	965.565	982.09	884.495	792.83	909.6	639.27
825.48	801.48	896.285	880.345	944.04	962.34	853.595	788.225	898.14	635.165
807.24	805.57	896.875	882.8	931.695	961.41	859.73	802.83	865.05	642.76
811.57	808.44	892.045	841.325	917.065	939.235	841.935	798.915	856.965	627.66
795.86	783.14	894.18	854.05	921.78	955.0450000000001	849.99	781.125	846.825	622.465
811.905	776.51	909.95	896.365	928.595	956.315	874.505	768.99	833.03	627.7049999999999
811.72	804.64	904.49	876.0	928.705	982.6800000000001	897.825	750.66	823.11	631.295
807.595	828.39	909.92	870.08	913.9	970.425	898.6	761.72	804.825	610.105
816.44	768.595	905.55	866.02	929.53	970.415	900.905	782.27	806.505	630.62
834.48	771.19	917.345	856.835	917.06	971.98	912.46	760.915	795.92	646.22
825.21	847.95	907.785	839.425	890.255	1005.1750000000001	901.79	778.1850000000001	818.0	639.465
795.34	827.725	896.26	887.37	913.36	1006.155	907.24	778.765	814.075	617.655
794.655	790.18	884.75	865.685	933.735	1030.2	922.83	778.205	804.895	606.85
776.845	773.275	893.775	910.485	947.5649999999999	1024.675	897.27	755.535	822.76	579.14
744.375	772.09	887.025	937.66	907.95	988.375	884.63	805.655	843.34	568.45
725.485	781.965	900.365	932.86	900.8199999999999	941.425	881.995	794.595	819.51	534.425
784.24	792.305	912.34	842.275	853.66	931.235	880.89	787.305	833.015	545.1899999999999
786.265	825.225	915.66	848.615	836.4	921.825	863.19	805.325	849.3100000000001	562.8
788.72	846.24	906.705	842.01	859.115	951.25	863.94	816.005	829.76	557.04
809.195	851.135	908.845	818.2049999999999	902.255	934.0550000000001	885.515	788.62	821.03	569.535
810.195	792.16	921.205	836.13	903.84	945.345	877.0	786.375	811.5550000000001	620.24
791.735	777.69	916.69	844.465	975.1	947.4350000000001	867.72	793.23	797.325	619.585
795.695	767.08	919.86	858.835	966.06	923.175	871.125	757.75	790.9350000000001	622.375
774.48	775.1800000000001	928.69	827.115	930.98	923.505	870.535	743.59	796.935	639.905
789.885	785.715	927.495	863.04	923.96	925.1	869.955	762.96	777.075	652.82
783.0649999999999	786.85	915.325	850.225	930.9449999999999	929.46	882.655	760.88	772.025	647.585
760.89	803.415	910.27	926.1	944.01	928.425	878.075	780.71	784.325	653.91
814.71	818.15	917.975	905.825	964.61	928.29	877.135	771.845	794.38	656.42
801.485	835.96	910.07	886.01	974.815	937.03	906.845	800.1800000000001	799.065	641.63
818.63	826.91	903.8050000000001	820.395	955.155	950.855	914.72	783.895	795.3050000000001	643.7049999999999
833.435	803.25	903.12	817.235	965.46	956.49	899.725	768.415	814.12	639.555
856.775	795.25	908.47	804.51	973.96	969.77	899.28	756.735	809.74	632.91
865.245	806.55	905.095	786.86	924.605	974.66	899.66	751.815	800.575	616.17
874.42	800.645	899.625	847.4449999999999	950.32	960.18	891.905	754.92	846.21	655.37
888.75	782.4399999999999	904.37	897.0649999999999	959.415	969.21	906.915	743.595	844.94	665.64
842.465	786.485	904.3299999999999	893.685	964.295	956.7049999999999	888.89	748.045	831.56	659.6
825.335	799.73	904.11	885.47	948.565	970.12	903.25	716.4300000000001	831.275	660.53
816.64	788.79	914.415	906.13	972.34	966.225	901.775	735.615	836.18	675.69
818.17	770.11	914.48	870.56	952.09	942.695	921.38	748.6	831.37	630.925
771.395	807.11	918.87	807.985	958.9	931.72	908.0550000000001	761.49	822.415	614.985
816.11	836.79	923.07	833.425	947.08	919.625	924.38	760.025	826.66	629.465
811.99	811.035	919.87	834.21	932.49	898.035	921.885	781.115	839.29	632.72
833.8199999999999	799.8100000000001	908.615	846.21	907.585	929.475	925.27	763.24	852.26	627.41
843.705	812.225	883.8	817.715	956.67	965.585	909.775	733.335	850.84	626.4449999999999
865.735	799.83	890.6800000000001	838.53	929.725	964.01	921.4449999999999	715.385	885.825	625.36
865.325	774.75	879.74	824.155	906.035	959.64	928.575	721.64	850.835	612.425
886.55	769.59	875.565	828.425	938.79	947.215	937.885	743.225	815.74	603.58
855.23	780.68	877.955	808.435	953.36	947.14	913.305	746.335	821.4200000000001	589.29
840.475	752.9	891.14	857.76	962.02	929.53	895.27	753.09	841.105	605.8
820.775	755.17	886.255	826.595	934.85	927.93	893.305	729.73	822.61	597.89
832.13	764.1800000000001	902.945	800.65	933.345	930.075	895.87	731.415	819.08	613.8050000000001
820.78	745.245	908.47	809.06	936.4	938.19	891.34	715.03	821.76	637.855
860.84	765.705	927.54	854.12	930.69	949.29	884.66	699.305	801.865	629.645
871.99	791.22	937.8	861.8100000000001	935.085	978.4300000000001	906.105	709.7	811.335	625.365
860.6899999999999	811.865	935.4	832.275	985.9399999999999	957.5699999999999	896.565	710.225	821.43	626.97
856.665	817.8050000000001	916.05	866.11	978.515	966.76	906.3050000000001	707.765	831.165	616.045
861.17	812.815	910.985	877.255	959.405	964.76	883.86	695.875	814.035	618.87
869.895	801.0	902.75	880.595	976.975	927.555	892.98	682.94	818.54	631.545
861.37	797.615	904.2950000000001	902.54	962.465	929.71	917.53	693.435	834.935	629.38
877.94	793.85	899.175	949.2	916.03	923.98	913.425	714.805	842.31	634.26
868.3	751.545	915.355	944.525	953.015	897.91	920.245	727.5	888.975	621.465
837.455	755.015	903.675	922.8199999999999	941.295	938.225	926.175	740.03	903.67	609.64
821.23	763.51	914.055	926.61	937.695	953.94	894.36	780.29	908.23	622.25
814.725	766.4	906.63	869.62	944.98	939.675	891.865	796.2	897.255	637.725
805.1	777.43	910.575	849.02	949.775	936.425	879.155	772.3	902.32	605.145
778.745	819.565	906.365	841.395	934.85	936.015	855.1	777.73	871.895	607.475
830.465	768.505	913.6	867.0	944.085	935.98	850.6949999999999	773.755	873.33	620.255
815.835	744.9399999999999	918.145	851.5350000000001	943.015	919.955	876.905	761.1850000000001	887.545	617.825
796.65	723.1700000000001	921.985	918.85	898.715	930.46	871.495	739.245	910.195	609.725
794.94	716.3	923.445	959.65	925.56	901.235	875.55	730.68	890.285	645.035
789.7	701.63	912.08	965.3000000000001	881.255	874.79	899.715	717.56	875.995	636.375
805.625	721.585	913.72	950.63	869.21	864.1800000000001	891.38	705.905	879.69	619.755
805.55	731.315	908.855	926.08	856.685	874.525	900.645	729.79	859.92	642.005
839.735	758.445	907.485	886.44	911.775	920.325	914.465	715.335	887.065	646.5
828.825	764.485	914.795	857.9	912.115	920.985	921.2	730.63	899.415	629.265
824.49	762.775	927.15	831.18	882.145	916.4	918.59	757.4	894.3149999999999	642.405
822.0649999999999	833.13	923.4	862.455	869.79	929.39	923.565	759.615	897.6949999999999	642.965
826.855	777.16	902.84	889.755	819.97	921.885	876.14	704.755	869.73	632.705
823.61	740.04	899.29	894.455	830.62	928.3	900.88	693.65	905.14	606.59
838.675	725.61	880.36	887.09	854.255	938.36	922.475	680.69	864.635	630.455
867.7	713.915	872.18	812.52	870.31	951.78	894.925	655.97	865.905	619.445
846.61	720.665	871.54	784.515	821.6949999999999	943.275	892.56	647.75	867.87	624.56
830.895	735.13	881.23	788.38	839.9449999999999	947.795	878.63	664.25	853.96	608.915
835.76	744.38	838.6	789.51	821.6	934.385	889.4300000000001	663.38	838.295	630.63
834.6899999999999	737.615	851.07	768.025	851.485	909.385	878.8	711.4449999999999	852.38	616.255
804.96	751.025	867.985	741.31	850.8299999999999	905.05	906.265	676.38	837.725	615.075
823.77	723.115	878.1949999999999	752.13	876.5550000000001	892.525	907.06	647.2	846.77	622.24
808.035	721.49	883.6	750.245	886.48	905.06	904.63	668.8199999999999	857.56	644.485
801.535	770.215	858.185	744.135	889.76	873.135	883.58	661.205	848.78	643.095
780.83	760.875	879.77	730.35	885.205	891.6949999999999	880.115	660.87	852.91	640.85
785.52	746.145	885.26	728.895	863.77	890.45	870.45	693.025	855.15	644.415
749.46	765.005	866.425	751.26	859.925	940.39	882.99	699.1949999999999	861.045	625.485
769.255	765.1	852.79	766.98	839.365	934.465	902.695	692.545	835.08	603.26
766.78	766.085	895.655	792.725	831.545	938.28	913.45	685.985	865.18	587.71
778.19	731.325	891.065	731.97	819.73	955.945	921.975	736.27	870.72	598.14
801.81	718.595	893.65	748.32	848.9300000000001	963.85	914.295	745.56	863.205	585.3199999999999
848.685	684.835	898.3050000000001	791.95	841.975	926.6700000000001	884.68	778.665	859.09	586.7049999999999
858.9	733.27	894.3050000000001	805.375	859.97	946.085	866.91	800.515	847.62	602.275
860.405	729.945	895.445	823.76	855.18	925.8299999999999	873.47	778.86	842.155	613.045
861.405	751.845	893.16	838.39	870.08	925.02	857.53	764.835	851.4449999999999	601.38
855.395	746.995	896.61	868.27	860.99	929.245	849.83	745.82	864.375	629.255
833.145	747.87	889.46	849.25	873.77	937.88	855.115	742.1800000000001	891.295	639.465
829.165	719.6850000000001	906.77	871.915	860.045	939.33	856.205	647.885	886.515	617.715
794.31	739.455	903.73	861.305	875.095	944.22	850.4	663.4	885.71	612.145
849.645	750.14	902.505	863.08	865.12	931.405	893.015	687.5550000000001	877.16	623.195
839.1899999999999	752.275	895.775	902.615	854.34	929.36	913.8	691.275	888.52	604.96
891.86	735.49	903.085	933.325	849.115	931.74	935.615	682.12	860.205	565.745
843.615	734.235	893.21	859.935	855.34	949.14	943.145	739.22	867.375	587.75
819.31	750.4449999999999	914.895	911.27	846.155	954.485	946.135	716.805	847.125	583.215
776.205	767.215	918.26	918.9449999999999	871.425	969.1899999999999	926.805	696.65	840.285	577.625
789.705	803.47	913.435	828.795	894.735	963.2049999999999	912.14	703.515	843.995	579.945
785.98	784.775	914.88	825.43	898.985	948.3199999999999	878.655	703.215	862.04	620.51
792.605	782.16	908.545	854.795	904.65	940.91	875.635	701.34	833.075	605.4
834.27	767.97	899.49	826.805	920.08	932.2049999999999	868.35	689.74	818.0	640.77
872.56	754.705	887.775	809.05	908.205	927.9499999999999	864.8000000000001	694.315	849.79	641.025
843.11	731.59	890.85	841.86	889.515	913.45	852.95	749.755	831.22	637.97
849.175	725.62	890.715	833.945	874.1	934.275	857.14	749.11	836.375	630.335
851.495	730.41	904.885	832.775	875.0550000000001	929.14	875.64	735.59	857.0	625.475
854.775	742.055	911.93	851.235	863.86	935.29	861.87	742.76	868.65	616.02
838.07	767.8050000000001	909.115	885.915	842.41	952.2	866.67	703.405	851.3100000000001	609.845
817.1	769.415	910.06	873.16	831.915	952.54	883.66	714.13	837.11	592.4
755.03	789.245	907.815	818.645	847.255	974.515	909.645	728.31	814.39	580.765
835.505	792.165	898.8	848.37	878.625	974.445	881.425	728.44	811.74	573.57
814.155	753.245	901.695	869.55	877.41	973.98	892.175	723.025	798.265	548.615
818.75	764.66	904.24	873.06	904.68	979.76	880.665	751.23	816.45	549.1
775.5	762.42	906.085	878.345	908.845	987.805	875.59	741.22	850.13	562.895
783.43	798.805	904.185	873.56	905.105	988.385	866.86	733.295	854.825	592.945
809.19	768.66	911.855	892.67	878.535	986.81	857.34	731.385	878.435	638.005
815.155	769.795	904.095	939.805	891.645	962.9449999999999	871.385	768.43	897.845	653.19
851.9449999999999	767.84	895.24	904.3149999999999	848.095	944.375	871.48	751.66	878.015	656.73
888.38	790.975	892.395	894.42	842.57	941.635	859.165	749.935	876.5699999999999	673.735
871.435	764.18	883.655	883.79	855.875	930.16	857.84	750.895	869.35	661.76
859.51	811.875	891.765	831.785	866.685	931.18	895.34	717.14	845.15	638.405
832.07	822.68	888.505	782.09	846.08	951.74	905.39	753.795	825.65	663.315
812.9300000000001	776.63	902.645	820.425	866.33	944.99	915.4300000000001	716.33	841.285	671.965
801.44	752.35	899.875	806.845	875.765	945.385	905.855	715.76	828.755	665.34
772.135	763.65	852.89	835.805	866.68	951.94	898.89	689.36	829.0	670.85
752.145	753.505	847.585	855.9449999999999	879.68	958.94	876.26	704.795	829.26	644.9
763.265	735.07	869.405	885.84	887.395	958.42	869.91	655.965	847.28	614.38
756.22	745.97	903.04	891.45	874.31	968.265	858.21	655.38	846.405	601.585
715.23	745.26	894.98	827.6	864.1	967.115	849.87	648.22	897.925	612.0550000000001
700.21	770.875	896.9449999999999	763.715	853.885	948.345	853.28	638.285	895.87	589.77
699.425	783.175	886.6949999999999	788.825	846.045	948.965	901.725	603.3	898.58	603.35
691.645	815.675	886.875	815.98	867.685	953.22	901.3100000000001	662.845	875.0	610.75
687.85	839.9	886.625	784.73	868.99	959.855	907.965	722.645	847.565	627.14
700.54	851.62	881.25	790.77	862.645	947.44	927.285	715.4	826.56	634.21
705.215	840.565	880.025	818.985	868.755	939.225	924.945	730.455	849.6	665.125
689.225	832.5	884.605	815.0699999999999	881.015	942.89	917.935	700.73	837.26	682.37
728.7	816.78	883.96	786.985	864.465	939.77	922.4300000000001	674.3100000000001	821.93	664.3299999999999
729.89	799.745	889.315	756.27	860.8	936.25	905.515	748.42	811.39	648.31
751.27	828.615	875.405	796.285	876.255	946.815	881.46	730.04	858.065	646.555
792.05	798.95	880.705	789.035	859.095	961.55	897.475	723.68	847.055	632.245
814.44	767.62	884.115	768.115	854.175	966.39	902.505	702.48	855.0699999999999	609.875
798.88	724.02	886.625	763.57	847.585	965.755	912.45	694.84	842.455	636.75
726.145	733.81	889.57	785.57	871.02	967.42	1035.2	686.825	835.045	636.92
769.25	722.165	902.79	767.195	916.085	967.51	1034.2	703.95	833.95	626.7
809.525	748.585	888.06	755.97	862.16	980.515	1036.2450000000001	702.9	842.685	622.7
796.03	769.5500000000001	887.465	735.015	861.405	978.465	1026.885	704.115	814.71	638.485
785.62	796.62	897.72	723.62	874.98	966.22	1017.79	732.9399999999999	843.215	623.3299999999999
844.765	778.135	880.605	777.775	823.9	948.995	1008.89	731.41	832.775	639.21
843.71	779.235	890.775	820.535	806.975	945.345	1034.645	735.23	801.14	628.79
877.61	770.465	901.275	772.755	842.98	928.23	1035.655	772.015	799.075	609.675
885.645	764.8050000000001	900.145	760.135	831.33	917.515	1027.915	788.08	811.16	604.415
845.085	746.575	887.865	844.105	816.29	924.63	1028.51	761.9300000000001	829.63	601.475
849.29	740.815	894.85	803.01	814.785	934.625	1030.42	745.56	860.74	579.5550000000001
848.595	710.28	894.775	800.2	821.37	950.65	1028.145	748.48	843.575	585.695
859.81	711.475	903.325	758.015	803.1	912.7	1025.925	758.0	844.49	591.71
860.12	719.225	901.825	805.145	819.0	912.83	1039.525	751.69	850.68	575.395
825.085	709.7	909.98	807.635	848.12	918.25	1040.295	751.16	814.955	572.25
815.31	728.075	912.33	869.255	801.21	915.1850000000001	1039.46	785.855	790.725	564.595
807.285	759.75	909.04	871.785	831.69	910.96	1042.875	763.145	854.37	554.23
797.465	763.945	911.28	873.04	817.735	928.185	1045.5149999999999	731.2049999999999	856.87	568.47
781.645	767.73	911.39	858.4	835.905	906.37	1039.595	714.98	830.52	589.17
813.29	789.38	906.86	840.865	822.025	918.1800000000001	1030.89	679.435	817.86	599.105
811.565	789.56	899.9449999999999	859.13	827.3050000000001	920.65	1042.73	715.43	822.4	638.18
798.6800000000001	774.2	891.38	854.39	839.66	919.81	1040.085	715.565	865.305	648.455
816.9300000000001	777.225	889.15	795.945	866.89	954.855	1034.185	747.3199999999999	865.67	648.235
829.97	803.285	888.64	756.225	864.965	968.05	1026.05	735.145	866.495	648.38
831.99	780.205	897.725	764.74	839.67	957.3	1021.99	745.505	874.65	634.34
836.6800000000001	773.655	890.06	749.295	825.135	970.99	1020.04	716.46	852.835	611.185
850.185	764.24	902.635	768.965	807.35	968.26	1018.7	742.63	859.755	614.11
817.64	772.96	899.525	842.475	969.41	947.3050000000001	1037.165	719.8149999999999	849.785	622.745
816.95	754.86	904.875	866.34	976.875	924.425	1037.845	728.945	833.44	608.62
813.785	754.76	914.355	848.785	987.675	959.735	1030.87	715.845	826.76	622.6800000000001
831.755	784.625	920.64	867.49	992.45	1002.07	1028.67	731.475	803.2950000000001	617.02
842.1	789.09	934.635	847.15	985.565	991.13	1026.015	702.04	799.8100000000001	604.875
850.0699999999999	790.865	934.48	832.15	983.5600000000001	984.0600000000001	1017.75	719.95	803.455	583.91
864.135	782.765	918.15	839.745	982.645	990.145	1019.1949999999999	710.1850000000001	816.78	586.695
857.015	807.105	914.205	827.235	987.53	963.45	1029.15	691.23	798.345	571.275
