# Supplementary material for: Iterative improvement in the automatic modular design of robot swarms
Source: PeerJ Comput Sci. 2020 Dec 7;6:e322. doi: 10.7717/peerj-cs.322 (PMC7924708; doi:10.7717/peerj-cs.322)
Supplement: Supplemental Information 1 — Data sorted in directories by budget and design method. Each folder contains the file controller.txt containing a textual representation of the instances of control software generated for the configuration described by the folders. The file scores.csv contains a comma separated list with the performances of each instance of control software. [file peerj-cs-06-322-s001.zip › experiments_12_5k/FSM_SCA_improve/controller.txt]

--fsm-config --nstates 2 --s0 3 --n0 1 --n0x0 0 --c0x0 0 --p0x0 0.11 --s1 4 --att1 4.58 --n1 1 --n1x0 0 --c1x0 2 --p1x0 0.59
--fsm-config --nstates 4 --s0 0 --rwm0 40 --n0 2 --n0x0 2 --c0x0 1 --p0x0 0.59 --n0x1 2 --c0x1 4 --w0x1 15.62 --p0x1 8 --s1 3 --n1 1 --n1x0 0 --c1x0 0 --p1x0 0.71 --s2 0 --rwm2 36 --n2 1 --n2x0 1 --c2x0 3 --w2x0 0.64 --p2x0 9 --s3 3 --n3 1 --n3x0 2 --c3x0 0 --p3x0 0.47
--fsm-config --nstates 4 --s0 2 --n0 1 --n0x0 0 --c0x0 4 --w0x0 12.67 --p0x0 8 --s1 3 --n1 2 --n1x0 1 --c1x0 0 --p1x0 0.06 --n1x1 0 --c1x1 0 --p1x1 0.08 --s2 2 --n2 2 --n2x0 1 --c2x0 1 --p2x0 0.03 --n2x1 2 --c2x1 3 --w2x1 1.50 --p2x1 6 --s3 0 --rwm3 36 --n3 1 --n3x0 1 --c3x0 5 --p3x0 0.96
--fsm-config --nstates 3 --s0 3 --n0 1 --n0x0 1 --c0x0 0 --p0x0 0.98 --s1 2 --n1 2 --n1x0 1 --c1x0 1 --p1x0 0.19 --n1x1 0 --c1x1 3 --w1x1 18.33 --p1x1 10 --s2 0 --rwm2 54 --n2 4 --n2x0 1 --c2x0 4 --w2x0 18.76 --p2x0 7 --n2x1 0 --c2x1 5 --p2x1 0.08 --n2x2 0 --c2x2 3 --w2x2 10.16 --p2x2 10 --n2x3 1 --c2x3 5 --p2x3 0.44
--fsm-config --nstates 4 --s0 2 --n0 3 --n0x0 2 --c0x0 2 --p0x0 0.54 --n0x1 0 --c0x1 3 --w0x1 10.56 --p0x1 3 --n0x2 2 --c0x2 2 --p0x2 0.23 --s1 3 --n1 1 --n1x0 0 --c1x0 0 --p1x0 0.80 --s2 0 --rwm2 72 --n2 2 --n2x0 0 --c2x0 1 --p2x0 0.54 --n2x1 0 --c2x1 0 --p2x1 0.28 --s3 1 --n3 1 --n3x0 2 --c3x0 3 --w3x0 8.01 --p3x0 9
--fsm-config --nstates 4 --s0 3 --n0 2 --n0x0 2 --c0x0 0 --p0x0 0.86 --n0x1 1 --c0x1 3 --w0x1 17.08 --p0x1 9 --s1 3 --n1 2 --n1x0 2 --c1x0 2 --p1x0 0.31 --n1x1 1 --c1x1 5 --p1x1 0.92 --s2 2 --n2 3 --n2x0 2 --c2x0 3 --w2x0 2.73 --p2x0 4 --n2x1 0 --c2x1 2 --p2x1 0.46 --n2x2 1 --c2x2 2 --p2x2 0.04 --s3 4 --att3 3.73 --n3 2 --n3x0 1 --c3x0 0 --p3x0 0.65 --n3x1 0 --c3x1 3 --w3x1 11.91 --p3x1 2
--fsm-config --nstates 4 --s0 0 --rwm0 13 --n0 1 --n0x0 1 --c0x0 5 --p0x0 0.01 --s1 5 --rep1 1.03 --n1 3 --n1x0 0 --c1x0 3 --w1x0 10.12 --p1x0 2 --n1x1 2 --c1x1 2 --p1x1 0.25 --n1x2 1 --c1x2 3 --w1x2 3.10 --p1x2 5 --s2 3 --n2 1 --n2x0 1 --c2x0 0 --p2x0 0.70 --s3 3 --n3 2 --n3x0 2 --c3x0 3 --w3x0 13.69 --p3x0 10 --n3x1 2 --c3x1 2 --p3x1 0.03
--fsm-config --nstates 4 --s0 0 --rwm0 29 --n0 4 --n0x0 2 --c0x0 2 --p0x0 0.74 --n0x1 1 --c0x1 4 --w0x1 13.26 --p0x1 1 --n0x2 0 --c0x2 3 --w0x2 18.71 --p0x2 2 --n0x3 1 --c0x3 0 --p0x3 0.35 --s1 3 --n1 4 --n1x0 2 --c1x0 3 --w1x0 7.00 --p1x0 4 --n1x1 1 --c1x1 5 --p1x1 0.97 --n1x2 1 --c1x2 3 --w1x2 6.15 --p1x2 9 --n1x3 0 --c1x3 5 --p1x3 0.87 --s2 0 --rwm2 28 --n2 4 --n2x0 0 --c2x0 3 --w2x0 19.42 --p2x0 3 --n2x1 0 --c2x1 4 --w2x1 7.65 --p2x1 1 --n2x2 1 --c2x2 3 --w2x2 8.34 --p2x2 9 --n2x3 0 --c2x3 2 --p2x3 0.83 --s3 1 --n3 4 --n3x0 2 --c3x0 1 --p3x0 0.60 --n3x1 1 --c3x1 3 --w3x1 14.70 --p3x1 4 --n3x2 0 --c3x2 1 --p3x2 0.38 --n3x3 2 --c3x3 3 --w3x3 1.26 --p3x3 8
--fsm-config --nstates 3 --s0 3 --n0 1 --n0x0 1 --c0x0 0 --p0x0 0.15 --s1 0 --rwm1 41 --n1 1 --n1x0 0 --c1x0 2 --p1x0 0.24 --s2 1 --n2 1 --n2x0 1 --c2x0 5 --p2x0 0.60
--fsm-config --nstates 4 --s0 3 --n0 2 --n0x0 0 --c0x0 3 --w0x0 13.63 --p0x0 6 --n0x1 1 --c0x1 0 --p0x1 0.38 --s1 3 --n1 1 --n1x0 0 --c1x0 1 --p1x0 0.72 --s2 1 --n2 1 --n2x0 2 --c2x0 1 --p2x0 0.85 --s3 0 --rwm3 31 --n3 1 --n3x0 2 --c3x0 3 --w3x0 10.04 --p3x0 6
