# Supplementary material for: Iterative improvement in the automatic modular design of robot swarms
Source: PeerJ Comput Sci. 2020 Dec 7;6:e322. doi: 10.7717/peerj-cs.322 (PMC7924708; doi:10.7717/peerj-cs.322)
Supplement: Supplemental Information 1 — Data sorted in directories by budget and design method. Each folder contains the file controller.txt containing a textual representation of the instances of control software generated for the configuration described by the folders. The file scores.csv contains a comma separated list with the performances of each instance of control software. [file peerj-cs-06-322-s001.zip › experiments_12_5k/FSM_SCA_improve/scores.csv]

Design	Simulation	Pseudoreality	Reality
	2294.2	2208.1
	2284.4	1987.2
	2768.4	1666.2
	3687.8	1873.0
	3616.4	2032.1
	3086.5	2157.9
	2544.5	1520.6
	3304.5	3780.9
	2187.1	1804.0
	2924.7	1892.9
