# Supplementary material for: Iterative improvement in the automatic modular design of robot swarms
Source: PeerJ Comput Sci. 2020 Dec 7;6:e322. doi: 10.7717/peerj-cs.322 (PMC7924708; doi:10.7717/peerj-cs.322)
Supplement: Supplemental Information 1 — Data sorted in directories by budget and design method. Each folder contains the file controller.txt containing a textual representation of the instances of control software generated for the configuration described by the folders. The file scores.csv contains a comma separated list with the performances of each instance of control software. [file peerj-cs-06-322-s001.zip › experiments_12_5k/FSM_SCA_improve/score_development.csv]

2051.1	2267.6	2894.4	3169.3	2392.6	2942.3	2775.6	2738.5	1943.3	3093.7
2026.1	2250.8	2580.2	3271.1	1843.4	3095.4	3031.4	2886.5	2706.2	3406.6
2241.9	2011.6	2075.2	3162.9	1950.6	3355.6	2935.0	2885.4	2945.4	3402.2
2405.9	2062.6	1711.2	3460.4	1844.2	3318.1	2697.1	2937.2	2821.5	3475.5
2449.4	2513.9	1949.7	3405.8	2185.5	3354.3	2621.6	2843.6	2810.9	3591.7
2543.3	2362.8	2063.3	3338.2	2653.9	3572.8	2458.1	2875.6	2417.9	3426.1
2621.3	2372.5	1828.6	3206.1	2769.3	3371.9	3183.4	2881.5	2042.4	3314.7
2955.8	2527.2	1706.6	3025.3	2898.7	3505.1	3124.6	2835.8	1813.5	3706.8
3086.8	2588.2	1482.2	2883.1	2914.2	3515.6	3208.6	2726.4	1810.2	3363.4
3230.9	2676.6	1591.6	2870.5	2785.1	3263.7	3002.1	3018.6	1835.2	3017.5
3048.4	2409.1	1694.7	2852.4	2423.5	3077.8	2728.7	3185.5	2281.3	3180.6
3126.2	2522.0	1920.3	2628.4	2646.5	3077.9	2402.7	3392.5	2393.6	3071.9
3250.5	2385.2	2388.3	2661.9	2417.0	3187.9	1985.1	3610.6	2948.2	3174.9
3104.5	2238.2	2510.9	3360.7	2055.5	2958.4	2035.0	3374.8	3062.4	3173.1
3149.6	1946.6	2286.5	3197.1	2064.5	3477.1	2748.1	3136.1	2719.0	3429.1
3116.4	2110.1	2182.7	3166.4	2075.3	3188.0	2983.7	3054.8	2722.8	3384.9
2917.3	1946.9	2193.0	3307.5	1738.7	2869.0	2861.1	2630.7	2155.1	3240.3
2724.4	1955.4	2166.9	3258.8	1967.0	2935.5	3325.7	2432.1	1602.8	2537.6
2828.0	2112.3	2498.6	3231.0	2084.1	3319.2	2890.9	2415.9	1725.5	2622.3
2420.8	2250.3	2392.3	3282.7	2660.4	2776.2	2826.2	2748.5	1737.7	2479.2
2694.8	2039.9	2286.8	3163.7	2539.2	2647.3	2642.7	2628.0	1505.6	2680.6
2715.7	2114.3	2530.5	3257.5	2780.4	2849.2	2339.1	3029.9	1854.1	2767.6
2760.0	2205.7	2370.6	3309.0	2867.9	2570.2	2122.7	2968.1	2510.3	3072.7
2610.5	2375.8	2395.8	3373.0	2863.5	2537.5	2199.3	2723.8	2507.7	3120.8
2906.2	2655.2	2391.5	3287.3	2391.4	2783.2	2083.4	2480.0	2390.7	3066.4
3082.4	2573.8	2496.6	3259.5	2294.8	2824.5	2421.8	2774.3	3071.8	2918.4
3203.5	2631.9	2347.0	3272.4	2393.4	2671.2	2704.7	2621.8	2951.4	2740.0
3292.3	2661.6	2080.2	3364.3	2044.9	2795.9	2815.0	2512.9	2570.9	2820.9
3413.1	2323.8	1923.2	3124.5	2401.4	2528.7	3026.9	2962.7	2422.7	2675.7
3413.8	2538.1	2380.5	3170.1	2503.3	2520.4	3088.7	3057.0	2193.9	2771.4
3172.0	2317.7	2595.3	3017.1	2741.0	3114.5	2908.8	2941.6	1903.8	2736.8
3054.0	2326.0	2492.4	2828.9	2963.4	3213.2	2644.9	2712.3	2539.8	2998.1
2728.7	2257.1	2799.1	2716.9	3197.8	3240.0	2664.2	2901.7	2462.1	2957.3
2776.7	2371.3	3035.8	2678.7	2619.7	3553.7	2485.0	2913.4	2977.8	3559.9
2227.5	2543.5	2516.9	2713.0	2643.5	3613.4	2514.6	2803.5	2994.1	3720.0
2141.3	2665.0	2461.9	2397.1	2361.3	3233.6	2553.3	2815.1	2638.5	3281.9
2123.8	2632.3	2590.4	2237.7	2241.4	3215.6	2936.5	2857.6	2591.8	3306.9
2251.8	2908.3	2378.7	2336.1	2414.4	3048.7	3016.7	2949.5	2356.6	3200.9
2647.2	2959.6	2290.2	2347.9	2654.0	2941.8	3085.9	3008.2	2067.7	2600.5
2589.8	2829.9	2514.1	2921.0	2881.6	2960.5	2930.8	3342.8	1996.6	2401.6
2700.1	2528.8	2367.1	3077.6	2983.5	3016.8	3125.3	3158.0	1864.1	3041.7
3013.9	2344.1	2436.7	3119.9	2985.1	2892.6	3289.9	2752.1	1830.2	2991.7
3103.5	2326.8	2654.8	3349.3	3568.0	3054.4	3303.3	3336.0	1648.2	3199.9
3021.3	2177.8	2683.5	3229.3	3215.8	2622.0	3093.8	3016.1	1823.4	3243.3
3246.9	2477.6	2560.6	2912.3	2640.8	2173.2	3142.4	2952.6	1798.6	3476.4
3015.1	2497.5	2525.5	2992.3	2769.2	2249.4	3227.9	3184.2	1950.2	3176.7
2939.5	2365.3	2668.8	2820.0	2661.0	2346.4	2881.5	3188.5	1833.3	3119.7
3110.4	2023.5	2335.6	2964.7	2317.6	2468.7	2697.5	3431.7	1737.8	2935.9
3096.1	2249.4	2075.9	3005.3	2440.0	2747.4	2763.1	3525.9	1731.1	3000.8
3248.5	1965.4	2260.5	3313.1	2550.7	2825.5	2849.5	3442.2	2283.7	3019.5
3264.3	1907.1	2538.2	3356.5	2648.9	3180.7	2453.9	3520.6	2625.7	2945.9
3087.0	1962.9	2500.8	3337.6	2404.4	3104.4	2349.4	3072.4	2733.4	2985.5
3018.8	2233.6	2836.3	3453.4	2283.5	3019.4	2219.7	3147.1	2498.5	2972.8
2859.0	2287.2	3104.3	3418.5	2161.5	2880.1	1825.2	3398.2	2159.0	2981.2
2878.9	2263.9	3028.9	3434.0	2035.0	3239.1	1956.9	3147.0	2011.2	2524.6
2945.4	2164.8	2988.9	3213.5	1840.5	3085.2	2256.6	2910.1	1912.4	2610.6
2862.3	2591.5	2911.9	2887.7	2157.7	2973.6	2670.0	3345.6	1640.7	2574.1
2849.0	2448.0	3106.3	2593.6	2222.4	2768.6	2603.3	2903.4	1616.1	2694.9
2934.2	2014.2	2944.6	2507.0	1887.5	2601.9	2807.6	2644.3	2012.2	2684.1
3303.9	2213.9	2355.7	2370.1	1821.9	2570.8	2993.0	2524.5	1995.0	2842.0
2975.3	2353.5	2288.1	2607.9	1596.3	2841.0	2932.7	2675.4	1775.5	2785.2
3046.6	1943.8	2271.9	2709.6	1694.2	2760.0	2972.0	2281.1	1798.2	3081.2
3051.3	2077.7	2089.8	2626.9	1702.7	2984.7	3035.8	2610.8	1711.1	2922.9
2934.3	2297.8	2200.2	2366.2	1372.7	3043.5	2901.4	2358.9	1345.9	2837.7
3038.3	2198.3	2605.5	2744.5	1259.4	2826.3	2614.1	2592.7	1380.1	3129.7
3234.5	2261.2	2697.9	2923.0	1731.8	2695.0	2716.3	2608.9	1687.8	3287.8
3030.9	2457.7	2249.5	2734.7	1744.5	2968.4	2735.8	2667.8	1993.2	2858.9
2817.3	2468.5	2110.7	3073.6	2053.0	2910.3	2423.9	2479.0	1932.5	3006.4
2945.8	2288.8	1996.3	3274.0	2399.2	2799.1	2503.7	2652.4	1983.8	3246.8
3253.9	2178.7	1823.8	3355.7	2433.0	2673.8	2376.5	2742.9	1822.9	2941.7
3108.9	2535.7	1664.3	3243.0	2650.5	2411.9	2319.4	3046.9	1525.9	2814.2
2978.8	2132.8	2015.8	3147.5	2749.2	2496.9	2275.2	3252.1	1796.7	2899.7
3026.5	1841.5	1797.6	2965.9	2728.1	2503.8	2167.8	3199.5	1799.5	2733.8
2802.6	1868.3	1750.8	3216.6	2717.6	2571.4	2254.2	3016.5	1847.2	2571.4
2745.1	2191.4	2102.8	3064.9	2168.2	2737.6	2218.4	2886.1	2007.3	2399.6
2797.9	2203.9	2313.8	3091.6	1705.0	3022.8	2155.4	2568.3	2086.8	2785.8
2893.3	2359.1	2522.6	3138.5	2870.0	2807.8	1906.0	2497.6	1953.2	3077.8
2867.3	2879.1	2520.6	3086.4	2879.8	2927.4	2497.5	2551.5	1915.2	3146.0
2761.4	3080.4	2293.0	3172.5	2902.6	2999.1	2866.9	2800.1	1801.7	3339.5
2788.2	2791.0	2277.2	3424.0	2790.9	2889.0	2602.4	2869.8	1982.8	3609.0
2997.0	2682.1	2541.4	3605.8	2630.6	2757.9	2768.1	2931.3	2159.6	3514.5
2789.2	2581.0	1981.9	3736.9	2648.4	2848.1	2992.9	2822.5	2483.0	3379.9
2697.0	2364.4	2076.4	3811.4	2564.4	3197.5	2622.1	2982.8	2444.9	3295.8
3126.0	2253.0	2415.3	3483.2	2448.5	3244.4	2532.1	2871.5	2274.5	3331.7
3224.8	2625.3	2234.3	3468.8	2676.9	3388.5	2725.0	2846.4	2151.2	3349.4
3175.1	2527.2	2243.3	3410.0	2912.0	3293.7	2765.3	2958.9	2032.0	3172.9
3004.8	2429.2	2578.1	3147.4	2971.8	3477.3	2624.4	3179.9	2027.9	3074.6
2934.5	2090.6	2907.3	3117.9	2845.1	3782.5	2908.7	2956.3	2032.5	3004.0
2638.8	1941.6	2973.2	3211.3	2741.6	3698.3	2740.2	3051.2	2060.6	2758.6
2495.6	1682.8	3030.1	2925.7	2850.8	3520.5	2762.5	3111.5	2014.8	2710.0
2697.1	1919.1	2818.6	2710.0	2749.6	3160.0	2848.0	2752.4	2310.4	2746.4
2831.5	2161.4	3003.1	2901.2	2992.0	3106.7	2733.5	2880.7	2292.8	2770.4
2974.7	2711.0	2565.8	2893.6	3127.3	2762.3	2893.5	2803.3	2270.9	2972.5
3010.5	3032.2	2628.6	2866.1	3233.3	2622.6	3100.7	2589.3	2637.8	3276.4
2830.0	3054.2	2299.6	3083.2	3234.9	2996.7	3025.0	2330.5	2718.5	3233.0
2721.3	3385.6	2070.1	3584.0	3228.7	3109.9	2983.9	2620.3	2190.9	3090.3
2970.6	3369.8	2065.4	3285.2	2767.2	3239.3	2446.0	2476.0	2204.5	2979.9
2946.9	3189.1	2427.0	3263.2	2418.5	3042.9	2130.6	2556.7	2178.1	2988.5
3192.3	2749.9	2203.5	3212.4	2435.9	3146.7	2221.3	2914.8	2440.3	3165.3
3369.9	2616.7	2659.7	2811.7	2213.8	3249.0	2199.1	3165.9	2340.8	3253.5
3221.3	2600.6	2911.5	2832.9	1980.9	2795.4	2143.9	3076.9	2853.9	3354.8
2931.5	2228.0	2914.9	3016.7	1974.2	3257.6	2737.0	2866.5	2636.1	3693.5
2860.2	2282.0	3013.8	2800.8	2204.8	3297.9	2810.5	2808.6	2141.2	3651.0
2701.9	2491.3	3131.0	2798.3	2177.2	3399.4	2580.2	2656.4	1902.7	3593.6
2503.0	2536.7	2834.2	2821.1	2057.1	3220.6	2549.8	2618.3	1684.8	3775.6
2785.0	2307.6	2938.4	2734.7	2177.7	3248.7	2484.6	2644.4	1477.6	3504.9
2894.9	2637.3	2776.7	2458.4	2317.6	2741.9	2287.4	3104.1	1646.0	3438.0
3004.8	2643.5	2649.2	2447.2	2077.7	2823.1	2492.8	3091.8	2047.1	3650.5
2620.3	2484.6	2986.7	2995.2	2300.2	2906.8	2664.9	3180.0	2516.5	3224.0
2789.9	2282.7	2715.1	3038.3	2753.9	2872.0	3018.7	3314.2	2739.7	3202.1
2588.1	2092.0	2852.9	3103.4	2525.2	2792.7	3117.5	3061.7	2543.4	3418.3
2594.2	2192.5	2719.6	3084.3	2374.5	3041.3	3044.3	2801.4	2468.5	3363.5
2364.3	2338.3	2292.5	3250.3	2498.7	2784.4	2749.3	2785.0	2345.0	2980.0
2562.8	2120.2	2075.1	3218.3	2075.9	3073.9	2684.6	2853.9	2031.2	3286.0
2754.7	2148.3	2558.2	3198.0	1731.1	3275.1	2556.4	2811.5	2277.0	3137.5
2601.8	2263.9	2620.5	2955.3	2073.6	3506.4	2405.1	2826.0	2637.2	2981.3
2507.9	2379.3	2603.1	3022.4	2404.6	3458.1	2510.4	2771.7	2563.3	3329.9
2745.5	2408.0	3050.2	2638.8	2401.9	3233.8	2402.0	2920.2	2763.1	3342.5
2689.1	2631.8	2994.3	2870.0	2270.8	3307.8	2686.8	2886.0	2802.4	3102.9
2486.0	2650.2	3273.5	3039.4	2058.6	3117.2	2641.6	3017.1	2752.8	3019.0
2524.8	2738.2	2981.6	2951.5	2522.7	3248.1	3002.5	2686.4	2702.7	3342.4
2728.4	2647.4	3253.2	2926.0	2429.2	3139.8	3513.6	2607.7	2557.6	3162.3
2434.3	2781.4	3159.1	3155.0	2648.5	3351.2	3401.0	2553.9	2308.2	3398.7
2317.8	2789.4	2955.4	2976.5	2534.3	3528.0	3352.3	2938.2	2328.7	3420.4
2321.2	2945.8	2527.4	2942.3	2392.4	3687.5	3521.2	3181.9	2436.4	3455.1
2431.2	2889.8	3011.8	2968.9	1933.9	3215.0	3189.5	3069.2	2153.1	3454.1
2291.2	2589.6	2951.2	3060.9	2175.7	3280.7	2624.8	3145.6	2496.6	3098.5
2245.8	2346.1	3270.1	3039.8	1878.5	3638.0	2727.1	2971.3	2385.4	3063.9
2434.0	2408.0	3846.8	3419.8	1995.1	3538.3	2859.5	3057.1	2415.1	3136.5
2411.3	2491.8	3783.1	3499.6	2214.6	3478.2	2591.7	2799.8	2543.7	3283.0
2434.9	2500.7	3403.8	3512.7	2559.7	3607.4	2456.0	2839.0	3190.3	3327.9
2337.5	2966.4	3223.6	3383.1	2659.2	3652.7	2504.7	3170.2	2693.5	3925.5
2797.8	2905.8	3016.9	3384.0	2641.9	3537.2	2363.3	2895.5	2672.7	3816.6
2744.6	2969.8	2301.9	3168.6	2744.3	3108.3	2021.0	2497.4	2818.9	3587.7
2594.5	2784.3	1880.2	3041.7	2637.8	3014.9	2010.9	2977.6	2262.2	3101.4
2583.9	2758.0	2051.2	3259.7	2285.5	3166.8	2300.7	2756.1	1910.2	3161.0
2293.0	2389.6	2546.1	3192.2	2025.0	3172.5	2605.6	2623.9	2357.1	2726.7
2458.5	2601.6	2604.7	3215.1	1919.1	2984.5	3059.0	2682.7	2130.6	2778.2
2248.4	2475.2	2417.8	3186.3	2645.0	2840.4	3239.3	2702.6	2378.7	2938.7
2688.4	2642.4	2542.4	3112.9	2885.9	2663.8	2850.3	2675.3	2502.8	3392.2
2432.1	2552.1	2229.2	2866.9	3338.9	2480.8	2769.2	2913.6	2504.2	3105.1
2372.9	2546.6	2055.4	2851.8	3243.3	2684.5	2876.8	2958.4	2184.5	3107.7
2530.4	2462.2	1938.4	3379.0	2792.0	2531.3	2961.9	2785.5	2423.4	3111.9
2378.2	2247.0	2106.6	3145.3	2727.1	2734.5	2914.9	3034.0	2571.1	3068.2
2484.2	2398.7	2215.0	2998.6	2151.5	2823.3	2847.9	3107.5	2741.1	2961.8
2459.0	2396.2	2652.9	3276.8	2386.0	3183.1	2919.0	3398.9	3250.2	2982.3
2753.7	2454.4	2637.5	3295.8	2591.9	2786.8	2945.6	3249.1	3065.3	3038.4
2602.0	2417.5	3132.3	3313.6	2716.0	2970.9	2845.2	3035.8	2906.4	3067.6
2386.0	2770.7	2701.5	3341.7	2722.6	3135.8	2764.9	3196.1	2582.8	3214.1
2029.4	2370.4	2983.2	3638.5	3392.8	3239.7	2983.1	3202.7	2121.2	2782.3
1924.1	2679.0	2800.1	3411.9	2822.4	3163.4	2867.9	3079.0	1909.6	2883.5
1799.3	2457.4	2744.1	3322.7	2513.4	3170.9	3136.9	3145.2	2461.7	2912.7
2022.9	2268.4	2578.8	3645.5	2390.5	3530.0	2944.4	3325.7	2771.2	2792.1
1754.5	2239.4	3314.5	3456.4	2165.2	3495.3	2910.7	3018.4	2972.1	2615.5
2337.0	2491.0	3910.8	3437.4	2078.4	3435.8	2950.3	2874.8	3054.8	3010.9
2197.6	1745.0	3769.0	3462.9	2189.7	3474.9	2865.8	2893.7	3285.0	2900.2
2000.2	2098.0	3928.7	3321.8	2152.9	3441.6	2759.9	3140.7	2958.4	2965.3
2216.0	2372.7	3935.8	3395.0	2277.8	3158.6	2493.3	3206.1	2915.8	3120.8
2779.6	2212.4	3385.4	3566.7	2283.0	3098.1	2512.0	3322.8	2723.6	3102.2
2443.2	2146.9	3265.7	3468.8	2695.6	2713.4	2088.4	3342.8	2758.2	3079.8
2429.7	2622.2	3059.3	3429.7	2933.8	2406.8	2266.7	3319.8	2522.2	3011.0
3146.4	2584.8	3201.1	3487.0	2834.3	2705.6	2650.7	3121.9	2620.2	2785.7
2674.0	2692.5	2770.3	3673.5	2697.0	2608.4	3037.6	3186.5	2406.2	2938.0
1956.8	2557.8	2774.3	3618.9	2939.8	2794.6	2948.0	3014.1	2629.0	2774.3
2213.4	3038.4	2590.4	3657.3	2646.7	3209.4	2985.3	2868.6	2059.7	2876.0
2240.2	3097.2	2491.5	3765.5	2531.1	3192.9	2919.5	2706.8	1839.3	2840.8
2114.9	3077.7	2121.3	3833.1	2782.5	2885.3	2795.9	2782.9	1862.1	2423.7
2339.6	2808.0	2458.1	3723.3	2783.9	2998.0	2580.8	2725.2	2344.1	2175.7
2800.3	3117.4	2330.0	3593.4	2422.1	2779.2	2647.8	2717.8	2443.8	2544.5
2577.3	2834.5	2014.2	3551.4	2860.3	2779.9	2704.2	2648.8	2792.1	3262.9
2469.8	2618.5	2224.5	3273.3	2722.0	2849.8	3244.4	2773.6	2791.4	3323.2
2218.0	2313.8	1898.8	3120.4	2633.9	3020.3	3198.6	2963.7	2450.8	3229.2
2489.2	2444.9	1684.9	3333.9	2641.8	2925.6	3291.9	3070.8	2337.0	3105.6
2095.7	2519.5	2041.4	3745.8	2988.3	3170.8	3238.1	3317.8	1979.2	2826.8
2098.9	2620.3	2348.1	3745.9	2661.9	2998.3	3053.4	3578.8	2079.2	2588.2
2209.5	2743.8	2306.6	3682.1	2438.9	3159.6	2802.1	3424.7	2463.9	2338.8
2865.4	2859.8	3008.0	3711.7	2186.7	3136.9	2888.4	3337.0	2678.2	1965.3
2486.7	2558.1	3549.1	3788.7	2299.3	3247.1	2779.2	3146.1	2196.7	1923.3
2904.3	2905.9	3437.6	3780.5	2304.3	3311.7	2652.7	3139.9	2298.9	1980.0
3190.7	2892.2	3087.8	3812.7	2312.2	3561.7	2649.5	3187.1	1845.8	2178.3
3199.8	2794.8	2983.9	3699.7	2301.5	3399.7	3030.3	3157.3	2085.4	2231.2
2986.2	2433.6	2762.9	3535.0	2197.4	3390.3	2824.8	3327.0	2104.9	2181.2
3209.3	2751.9	2427.4	3254.9	1967.6	3174.2	2931.4	3329.8	2446.3	2149.8
3063.7	2806.2	2335.7	3203.5	2071.0	3308.0	3184.5	2925.6	2486.3	2087.1
3011.4	2740.9	2996.4	3125.3	2192.5	3345.6	3048.0	2904.1	2641.6	1972.1
2990.8	2403.7	3128.0	3154.0	2429.7	3309.2	3236.5	2983.4	2908.1	2099.3
2659.4	2589.7	2780.5	3179.9	2661.0	3224.1	3268.4	3137.0	2691.2	2452.0
2446.5	2693.6	2539.0	3227.8	2891.4	3343.9	3011.9	3187.1	2703.8	2538.7
2290.6	2503.4	2849.4	3476.2	3022.9	3142.7	2949.2	2609.7	2418.6	2653.1
2399.5	2576.1	2648.3	3521.4	3588.7	2857.8	3109.6	2660.3	2662.2	2798.2
2597.9	2913.4	2544.1	3220.6	3606.5	2989.1	2770.7	3020.1	2198.2	2984.3
2945.1	3185.1	2422.4	3203.9	3145.6	3095.9	2614.7	3037.8	2395.4	3486.8
3051.9	2880.8	2428.2	3168.8	3033.0	3315.3	2924.8	3231.9	2410.1	3188.6
3230.3	2969.5	2275.5	3361.5	2993.4	3618.8	2512.1	3500.3	2518.7	2975.2
3014.7	2685.9	2048.0	3493.8	2881.2	3871.2	2691.6	3466.5	2376.1	2731.1
2862.9	2551.2	2147.9	3496.8	2526.6	3891.1	2677.6	3414.5	2473.8	2383.0
2581.1	2312.7	2157.2	3735.3	2402.5	3632.9	2732.1	3299.2	2568.8	1894.1
2406.2	2464.1	2154.3	3784.9	2301.9	3449.7	2780.2	3016.7	2574.9	1945.3
2116.8	2407.2	2154.6	3608.8	2321.6	3305.2	3284.3	3284.0	2669.6	2160.2
2113.0	2501.3	2569.0	3466.2	2196.1	3013.9	3141.3	3155.5	2556.9	1880.7
1921.5	2419.4	2362.4	3575.5	2543.2	3160.3	3435.3	2798.9	2985.5	2203.0
1811.5	2781.8	2605.3	3198.2	2670.6	3084.5	3455.4	2577.3	2685.5	2378.6
2061.9	2838.8	3054.2	3360.8	3017.2	3300.4	3484.2	2714.7	2466.0	2288.2
2175.3	2702.0	3091.2	3292.1	2669.5	2957.6	3194.3	2687.3	2911.5	2234.8
1952.0	2633.7	3148.4	3265.4	2783.8	3055.1	3222.3	2569.6	2802.9	2333.7
2289.0	2781.7	2912.7	3064.0	2885.9	3012.0	3229.7	2601.2	2895.8	2378.7
2529.4	2539.6	2737.9	3115.6	2873.9	3099.6	3238.8	2879.5	2559.5	2391.7
2275.0	2637.2	2325.3	3287.6	2873.6	2944.6	3043.1	2666.9	2609.0	2488.3
2167.4	2857.4	2024.8	3573.0	2535.4	2885.0	3251.9	2980.0	2334.0	2698.0
2504.0	2791.3	2038.2	3368.0	2416.4	3175.3	2929.0	2853.3	2097.3	2918.6
2159.3	2518.3	2270.5	3091.8	2298.4	2916.7	2768.6	2676.4	2114.3	2583.5
2289.6	2561.6	2303.1	3312.2	1955.9	2979.2	2562.8	2654.0	2235.1	2439.2
2300.3	2599.5	2399.4	3197.9	1596.6	2861.7	2442.4	2914.7	2023.3	2542.8
2767.4	2557.9	2729.5	3073.1	1831.1	3171.2	2536.8	2631.8	1558.7	2466.5
2533.0	2549.7	2476.7	3618.0	1711.8	2896.5	2843.2	2748.0	1614.0	2414.4
2883.9	2777.5	2646.2	3579.2	2285.4	2967.5	3226.1	2653.0	1374.5	2532.0
2554.5	2546.2	2588.1	3315.1	2392.3	3100.6	3129.1	2609.8	2185.7	2910.5
2672.2	2357.7	2828.4	3217.6	2969.7	3166.8	3094.6	2154.5	2068.0	3017.6
2317.2	2361.9	2866.7	3070.8	2612.0	3186.2	2764.0	2366.0	2316.1	2515.4
2450.4	2191.5	2497.5	2995.8	2474.0	3335.8	2542.3	2598.3	2404.1	2377.8
2306.9	2186.9	2341.4	3117.9	1896.6	3281.4	2306.8	2725.6	2391.1	2507.8
2103.1	2389.7	2397.1	3118.9	2243.5	3414.6	2763.9	2996.2	2142.1	2413.7
1977.1	2638.9	2400.6	3340.4	1789.8	3565.9	2880.5	3394.4	2256.1	2381.7
1969.4	2439.2	1982.5	3292.0	2139.2	3379.8	3052.9	3357.1	2146.2	2561.8
2431.8	2365.3	2003.9	3590.6	2263.7	3403.3	2903.2	3110.9	2144.6	3029.6
2316.7	2500.3	2060.6	3599.7	2537.1	3427.2	2997.7	3218.9	2681.2	2659.4
2176.9	2448.6	2142.9	3287.5	2395.4	3263.4	2889.4	3094.4	2673.7	2144.1
2296.4	2301.2	1803.9	3232.2	2596.8	3285.8	2851.0	3001.8	2993.1	2206.2
1950.6	2287.0	2357.3	3000.7	2800.4	3375.5	2584.9	3028.9	3295.9	2475.4
1605.8	2434.2	2426.7	2918.3	2696.6	3094.2	2727.6	3141.4	3395.4	2022.2
1880.5	2505.6	2747.5	2889.6	2500.2	3078.5	2316.2	2720.5	2987.4	2552.2
1974.0	2356.8	2757.7	2923.7	2800.8	3140.0	2540.3	2968.8	3161.7	2922.9
2192.9	2510.1	3077.5	2996.3	3639.2	2969.0	2609.0	3020.9	2966.7	2620.5
2378.3	2326.4	2842.8	3142.4	3501.7	2723.6	2473.3	3414.7	2354.5	2486.9
2350.2	2289.3	3006.2	3006.6	3184.7	3003.7	2427.1	3302.9	2132.1	2505.2
2258.5	2358.1	2697.4	3221.7	3539.6	2899.7	2365.9	3387.5	1897.7	1918.5
2967.6	2598.0	2575.0	3282.8	3544.4	2967.8	2149.6	3224.8	1811.4	2666.3
2644.5	2356.6	2582.0	3259.0	3550.1	2958.4	2145.3	3303.9	1622.8	2780.6
2441.7	2404.8	2560.8	3334.4	3343.6	3258.8	2660.9	3057.7	1839.9	2340.6
2331.7	2436.0	2412.9	3464.8	3167.5	3369.8	2457.7	3238.2	2087.4	1978.8
2608.9	2322.5	2661.9	3039.2	3523.7	3576.0	2308.3	3067.9	2366.9	2121.3
2248.2	2844.5	2887.2	3216.1	3228.4	3448.7	2143.2	3233.4	2461.0	2428.1
2309.0	2853.7	2704.0	3342.3	3183.9	3725.8	2089.4	3197.4	2747.2	2051.5
2521.8	2816.4	2515.6	3497.4	3584.8	3492.8	2099.6	3285.6	2743.3	1968.8
2419.0	2771.7	2802.4	3425.1	3526.9	3114.4	2229.3	2915.2	2503.5	2195.2
2119.6	2886.7	2754.8	3316.2	3081.1	3114.3	2273.5	3138.6	2436.2	2241.0
2547.0	2345.8	2705.4	3270.9	2942.6	3425.2	2263.2	3107.2	2433.3	2467.8
2730.0	2277.7	2681.1	3327.9	2967.4	3435.8	2226.5	3024.2	2517.9	2633.8
2408.0	2273.6	2494.0	3416.2	2872.8	3264.0	2252.0	3554.9	2417.7	2893.0
2569.9	2711.0	2394.1	3392.3	2865.8	3380.3	2558.9	3757.2	2633.7	2864.2
2616.8	2622.9	2162.3	3570.4	3089.5	2833.2	2489.9	3494.1	2453.1	2768.0
2417.8	2586.1	2046.1	4003.9	3244.6	2737.6	2651.6	3422.6	2655.2	2653.3
2394.6	2910.3	1819.9	4001.8	3954.4	2514.0	2797.7	3378.8	2635.7	2258.0
2726.0	2976.2	2303.1	3448.8	3796.4	2858.4	2607.7	3676.9	2889.6	2147.7
2796.1	2693.9	2347.0	3215.2	3923.5	3100.7	2651.1	3714.2	3180.8	2027.9
2780.7	2321.2	2635.7	2979.9	3831.2	3538.3	2710.5	3786.9	2828.6	2052.1
2458.4	2578.0	2813.7	2891.9	3808.4	3365.3	2604.7	3679.2	2508.3	1837.4
2823.7	2861.2	3346.8	2892.1	3408.8	3497.6	2593.3	3552.0	2746.8	1995.9
2721.3	2879.5	2873.7	3120.9	3506.2	3176.8	2706.6	3148.0	2430.7	2079.0
2319.0	2953.6	2438.4	3335.1	3592.8	2961.1	2662.7	3012.4	2432.6	2226.1
2011.3	3208.4	2288.7	3405.4	3416.9	2898.4	2572.1	3860.6	2657.4	2291.4
2277.7	3127.6	2379.0	3598.4	3219.3	2637.2	2635.7	3521.2	2557.0	2635.4
2203.2	2879.6	2186.6	3759.3	3656.2	2446.2	2758.9	3517.4	2512.8	2974.1
2414.5	2814.2	2178.7	4098.8	3514.2	2509.7	2742.0	3640.7	2702.2	3110.2
2631.5	2694.2	2544.7	3808.8	3304.4	2496.4	2731.2	3395.8	2234.9	2675.3
2492.5	2589.4	2619.1	3805.7	3831.5	2707.1	2651.5	3477.7	2007.0	2434.0
2409.1	2381.9	2188.2	3644.5	3900.9	2808.8	2807.6	3712.3	2160.6	2189.6
2414.1	2433.2	2246.8	3503.1	3860.2	2900.5	2871.6	3772.5	1892.0	1613.4
2206.2	2375.8	2498.6	3140.5	4040.0	2853.4	2946.0	3345.4	1573.5	1500.0
2329.3	2230.2	2130.3	3330.2	3884.9	3320.6	2878.5	3598.4	1810.6	2192.4
2528.5	2173.5	1773.8	3145.2	3514.5	3415.8	3118.0	3725.1	2313.6	2540.6
2613.1	2319.8	1892.5	3146.9	3373.9	3366.9	2887.2	3700.3	2087.6	2676.1
2740.4	2275.5	1617.2	3052.3	3046.6	3422.6	2694.4	3458.0	2316.3	2664.6
2845.4	2453.1	1606.6	3166.9	3016.9	3655.8	2522.3	3802.2	2100.4	2669.7
2565.4	2660.5	1842.1	3119.2	3356.5	3465.7	2797.5	3680.5	2316.7	2325.7
2341.1	2404.5	2188.4	3362.0	3568.8	3267.6	2880.4	3798.2	2363.3	2527.8
2424.8	2428.0	2445.6	3406.4	3721.8	3361.8	2678.7	3409.5	2241.5	2533.1
2221.9	2542.0	2577.8	3239.2	4088.8	2911.8	2771.3	3197.4	2286.1	2777.5
1986.1	2448.1	2793.2	2950.7	3556.0	2841.7	2908.4	3417.3	2499.5	2884.8
2178.6	2263.0	2690.3	2969.7	3697.4	2934.3	2701.3	3310.8	2595.6	3329.6
1953.0	2508.1	2476.5	2881.0	3950.4	2932.6	2320.9	3307.8	3065.7	3002.8
2256.2	2738.0	2552.6	3069.5	3931.0	3205.6	2824.5	3558.6	3154.2	2760.6
2369.4	2736.4	2413.8	3002.4	3942.9	3234.4	2498.8	3184.2	2866.2	2768.6
2603.3	2481.4	2085.5	3068.2	4443.3	3193.6	2688.5	3238.3	2629.9	2544.6
2296.0	2701.5	2045.5	3208.2	4056.2	3264.7	2586.4	3196.7	2254.7	2788.0
2536.3	2665.4	2330.8	3121.1	3756.7	3107.1	2772.9	3074.0	1915.1	3002.5
2416.5	2608.6	2318.8	2891.9	3503.0	2948.3	2727.4	3141.7	2044.2	3244.8
2280.2	2595.0	1948.5	3229.0	3212.4	3036.8	2965.7	3044.5	1920.7	3116.5
2281.9	2553.5	2160.4	3198.9	2833.6	2929.8	3014.5	2935.3	2194.3	3057.5
2470.3	2364.6	2597.4	3226.2	2766.9	2901.0	3388.1	3528.4	2562.1	3161.6
2341.1	2439.6	2405.3	3377.5	2901.3	3379.7	3323.0	3643.0	3040.1	2724.8
2359.6	2436.3	2249.3	3359.7	3000.9	3170.4	3431.2	3627.5	3136.9	2970.4
2829.4	2332.5	2250.3	3580.3	3148.5	3224.7	3627.1	3810.7	3688.5	2976.4
2717.0	2428.2	2133.8	3627.0	3532.5	3331.8	3570.4	3673.8	3197.8	2968.3
2513.8	2805.8	2270.7	3387.2	3697.4	3282.0	3431.9	3687.2	2844.1	2634.2
2752.3	2637.9	2270.3	3910.9	3815.5	3389.0	3427.5	3835.5	2554.0	2870.8
2507.4	2752.0	2268.5	3707.9	4031.8	3500.1	3214.7	3808.5	2243.8	2526.6
2370.8	2683.0	2588.4	3744.1	3895.4	3472.0	2822.5	3779.9	2149.4	2625.2
2588.8	2583.8	2388.4	3480.5	3770.5	3489.4	2804.1	3914.0	2390.7	2478.7
2452.1	2255.3	2747.9	3758.8	3996.1	3423.3	2959.6	4003.1	2411.9	2825.3
2557.0	2655.7	2758.9	3542.1	3868.8	3220.8	2923.0	3727.7	2605.8	2932.5
2669.8	2085.5	2854.7	3604.1	3723.8	3153.4	2897.4	3454.9	2756.5	2600.1
2560.7	2339.9	2498.8	3335.1	3701.6	3018.3	3146.9	3624.8	2718.2	2735.7
2566.7	2538.5	2841.6	3195.2	3447.4	2565.0	3229.6	3307.0	2807.4	2638.8
2553.6	2537.8	2775.3	3285.2	3211.9	2485.5	3200.5	3226.7	2814.4	2397.4
2592.5	2197.5	2776.8	3548.9	3417.8	2676.0	3072.2	3371.5	2662.9	2406.7
2820.4	2471.8	2302.1	3475.0	3186.5	2865.0	3040.8	3832.1	2331.3	2514.6
2660.3	2451.1	2537.9	3529.9	2870.2	2938.7	2834.0	3696.5	2529.8	2289.5
2782.7	2268.9	2184.5	3695.1	3011.9	3212.1	3001.7	3484.7	2513.8	2526.7
2344.7	2152.3	2242.6	3409.5	2706.2	3505.7	3132.8	3688.0	2530.0	2971.5
2675.2	1878.3	2366.4	3238.9	2635.9	3177.9	3284.9	3708.0	2691.6	3087.9
2381.1	2169.0	2594.1	3597.2	2458.5	3118.7	3502.0	3385.6	2666.7	3423.4
2139.6	2244.0	2511.3	3639.5	2697.6	2910.5	3454.9	3458.1	2883.4	3645.9
2144.2	2625.8	2813.7	3351.5	2487.2	2682.4	3283.3	3587.0	2792.3	3407.5
2100.7	2829.6	3048.3	3215.4	3096.0	2212.7	3115.3	3691.6	2804.9	3190.7
1669.0	3260.3	2827.4	3345.8	3081.7	2542.7	3260.7	3793.1	2641.4	2975.9
1240.1	2814.1	2893.4	3531.7	3414.0	2918.5	3185.3	3975.5	2350.6	2801.6
1933.5	2865.2	3075.4	3646.1	3238.0	2906.2	3528.4	3936.0	2178.2	2758.6
2058.5	2901.5	2883.0	3603.8	3136.0	2826.0	3541.1	4006.8	2280.2	3139.3
2053.9	2450.3	2636.5	3691.3	3140.6	3049.5	3401.8	3859.0	2493.3	3243.2
2443.2	2097.8	3179.7	3691.9	3029.9	3296.6	3452.5	3360.8	2841.6	3678.0
2565.5	2171.7	3074.2	3255.9	2720.0	3187.8	3506.6	3224.1	2998.9	3768.5
2337.0	1993.0	2808.4	3327.5	2761.0	3491.4	3354.9	3580.9	2879.6	3647.7
1788.7	1508.9	2991.7	3316.5	2709.0	3526.3	3475.0	3764.1	2776.5	3275.0
2083.5	1929.7	2986.3	3047.5	2643.9	3410.0	3352.5	3792.4	2361.8	2822.8
1975.9	2388.9	2963.8	2677.6	2765.4	3469.6	3265.5	3869.0	2159.3	2377.8
2461.1	2152.4	2840.2	2826.2	3192.0	3506.7	3286.9	3632.5	2168.7	1831.6
2267.1	1932.5	2964.1	2918.6	3286.7	3234.4	2977.7	3658.1	2046.9	1938.7
2656.1	2054.8	2524.2	3053.8	3424.2	3109.7	3296.0	3612.0	1942.9	1950.3
2317.0	2085.4	2589.3	3003.7	3050.3	3003.9	3377.9	3282.9	1968.3	1716.1
2832.1	1821.9	2339.1	3131.2	3073.8	2945.5	3161.6	3459.5	1829.7	2045.3
2528.3	1985.9	2563.4	3186.9	2922.4	2896.0	3045.8	3375.2	2111.2	2264.5
2412.3	2197.4	2758.6	3284.7	2969.6	3221.8	2934.5	3376.6	2217.0	2427.4
2284.9	2638.1	2839.3	3318.4	3101.8	3110.1	2775.5	3266.0	2655.6	2784.1
2204.2	2765.2	2779.8	3287.6	3398.9	3227.9	2916.2	3668.4	2250.9	2952.2
2155.8	2966.7	2774.6	3155.2	3802.1	2731.5	2856.1	3651.9	2320.9	2989.5
2312.1	3129.4	2771.2	3198.7	3668.1	2827.7	2985.6	3829.2	2096.4	3102.3
2091.9	3145.1	3070.5	3429.7	3492.1	2648.5	3068.7	3665.1	2201.4	2782.4
2042.6	2854.4	3116.8	3357.2	3545.3	2603.1	3257.7	3852.7	2094.9	3073.6
2036.5	2633.1	3068.6	3464.3	3300.6	2716.0	2893.2	3831.9	2538.7	3186.1
1891.6	2583.9	2787.7	3397.7	3067.7	2871.6	3006.7	3429.0	2536.7	2952.6
2135.1	2590.0	2883.7	3146.5	2878.0	2861.0	3076.8	3416.0	2650.6	3502.0
2162.5	2598.1	2688.4	3080.3	3150.1	2901.2	2901.6	2897.9	2420.1	3165.5
2153.2	2735.2	2584.5	3128.0	3280.0	3181.8	2911.2	3032.4	2004.7	2619.8
2224.8	2833.1	2334.7	3065.1	3241.6	3183.0	3051.4	3368.9	1825.3	2635.4
2655.0	2603.0	2747.6	3159.1	3259.3	3409.4	3213.2	3659.9	1586.4	2629.6
2323.9	2435.0	2577.3	3397.4	3359.4	3517.5	3212.5	3394.4	1700.7	2201.7
2359.6	2477.9	2745.7	3486.6	3185.4	3600.0	3596.8	3221.1	2130.4	2660.9
2147.6	1883.1	2862.6	3417.0	3410.8	3661.6	3392.1	2998.7	2620.8	2659.7
2475.8	1676.9	2678.5	3221.0	3471.2	3605.0	3256.9	2887.3	2818.5	1839.2
2367.6	1650.4	2180.5	3034.4	3546.9	3419.7	3225.6	3214.0	3008.0	1856.7
2497.1	1547.6	2462.7	3158.5	3687.1	3531.2	3223.4	3314.0	3261.7	1965.4
2860.1	1391.3	2484.9	3299.4	3707.6	3366.8	3242.9	4420.1	3090.0	1521.6
2490.7	1925.8	2776.4	3333.8	3307.6	2935.4	3267.4	3702.4	2485.9	1513.9
2310.8	2330.2	2775.2	3432.3	2941.8	2918.2	3291.9	3957.9	2298.0	2066.8
2460.5	2482.4	3043.8	3183.8	2716.6	2847.7	3301.2	3981.3	2303.0	2392.7
2018.8	2596.5	2762.4	3319.2	2594.7	2595.9	3311.9	4247.5	2131.8	2152.0
1912.4	2653.4	2772.4	3291.3	2804.0	2646.3	3505.5	4159.6	1865.0	2501.7
2124.6	3003.6	2666.7	3410.4	2956.2	3105.8	3765.2	4553.1	2096.4	2508.5
1916.1	2858.0	2944.0	3416.8	2416.4	2680.8	3574.6	4234.3	1983.2	2201.2
1903.7	2599.4	2454.0	3304.7	2331.7	2697.2	3296.9	4207.1	1984.4	2075.8
2308.9	2501.0	2200.3	3397.3	2213.0	2450.4	2894.9	4108.5	1783.5	2169.2
2514.6	2709.7	2192.9	3423.4	2202.0	2585.7	2733.3	3682.0	2301.7	2048.4
2856.8	2528.5	2648.5	3375.2	3378.9	2477.9	2863.3	3494.5	2519.7	2068.8
2924.6	2390.6	2526.0	3501.0	3333.3	2577.3	3053.1	3749.1	2515.8	1603.3
2748.2	2858.6	2576.3	3757.4	3454.1	2445.2	3172.2	3657.3	2731.0	1728.6
2464.6	2916.9	2652.0	3807.3	3301.5	2360.6	3118.6	3895.8	2661.0	1759.0
2631.8	2438.8	2862.2	4065.7	3158.3	2043.0	3319.5	4069.7	2283.3	2302.8
2466.0	2666.6	2789.3	3906.5	3073.7	2164.8	3513.8	4050.4	2066.3	2308.4
2504.6	2610.5	2618.2	3767.1	3055.0	2937.9	3822.4	3675.7	2166.2	2403.6
2817.7	2722.5	2699.1	3740.1	3017.0	2864.6	3778.9	3237.8	2165.8	2059.6
2897.8	3016.0	2695.3	3684.1	3046.9	2974.5	3976.9	3018.4	2109.0	1970.6
2375.4	3308.3	2530.1	3605.1	3278.2	3022.6	4045.2	2765.7	2215.1	1907.5
2300.6	3358.7	2749.1	3628.6	2982.7	2880.6	3814.7	2828.4	2226.3	2011.5
2189.8	3538.6	2996.9	3665.6	2834.5	3030.0	3736.0	3541.6	2152.9	1925.7
2427.2	3355.6	2894.2	3501.1	2688.4	3175.5	3788.5	3405.9	1998.8	2000.5
2365.4	2913.0	2787.6	3584.7	2870.0	3337.5	3476.1	3747.3	2057.4	2005.5
2616.5	3052.9	2939.4	3543.6	2621.5	3246.9	3493.0	4172.3	2135.3	1962.4
2394.5	2886.1	2951.9	3650.0	2514.5	3418.8	3455.5	3804.7	2263.2	2063.9
2312.7	2890.3	2898.6	3765.3	2812.2	3191.2	3750.2	3728.3	2429.3	2155.9
2224.3	2946.0	2696.5	3781.9	2939.8	3209.3	3411.9	3818.5	2618.1	2203.8
2312.7	3149.5	2590.5	3782.6	2923.2	2829.9	3603.4	3534.6	2676.5	2403.4
2288.7	2925.5	2770.5	3859.5	2865.4	2699.5	3334.9	3733.8	2651.1	2140.8
2198.3	2922.6	2417.0	3673.6	3058.5	2479.3	3263.1	3551.5	3006.4	2083.8
1917.9	2663.3	2258.6	3554.2	3056.0	2657.9	3196.6	3979.3	2756.0	1965.5
2145.4	2436.7	2317.8	3486.0	3205.8	2613.5	3116.9	3697.3	2727.5	1652.5
2743.2	2354.9	2428.3	3584.2	3170.7	2734.1	2800.3	4045.8	2837.4	1434.1
2489.6	2228.1	2574.9	3402.2	3270.7	2901.5	2773.5	4118.2	2639.2	1486.6
2254.6	2143.1	2374.5	3393.9	3436.2	3129.4	2762.3	4069.0	2042.0	1350.7
2602.2	2211.7	2959.3	2924.6	3780.4	2988.2	2912.3	4105.1	2124.3	2028.6
2442.5	2281.0	3218.6	2920.6	3724.0	3003.4	3102.6	4104.3	2124.2	2360.4
2342.3	2413.4	3114.8	2624.5	3815.4	2606.5	3235.7	3853.7	2115.3	2411.3
2535.8	2353.5	2771.3	2582.0	3906.7	2607.9	3151.8	3716.1	2394.5	2873.0
2719.9	2150.8	3036.2	2716.0	3761.9	2311.2	2901.3	3543.7	2745.6	3038.9
2550.3	2312.6	3154.9	3171.1	3460.7	2520.7	3032.2	3410.2	2639.9	3006.2
2055.8	2364.2	3439.6	3046.3	3164.2	2466.8	3177.3	3128.4	2914.7	3119.8
1998.3	2348.5	2890.9	3379.2	2839.1	2752.0	2883.3	3000.4	2817.8	3203.0
1780.5	2616.9	3072.4	3565.1	2811.9	2627.2	3344.7	3232.6	2637.6	2869.3
1635.4	2784.3	2768.2	3430.3	3020.3	3005.4	3502.3	3170.8	2628.3	3040.6
1892.9	2563.4	2855.7	3313.6	3277.0	3047.3	3441.7	3283.7	2633.0	2912.8
2124.3	2728.1	2580.9	3283.0	3424.0	3271.1	3307.5	3682.1	2496.2	2568.4
2384.0	2833.7	2735.9	3311.5	3255.2	3363.6	3151.3	4172.7	2387.6	2338.1
2832.5	2782.1	2559.2	3168.5	3369.2	3328.7	2733.5	3487.1	2293.1	2225.9
2964.2	2809.6	2331.2	2915.3	3603.0	3259.4	3067.8	3019.9	2352.8	1655.7
2940.4	3205.8	2325.4	2928.7	3454.6	3422.2	3351.1	2963.0	2816.1	1432.5
3297.2	3044.3	2313.3	3012.9	3552.2	3139.7	3364.6	3199.9	3203.6	1800.5
2917.9	3066.0	2341.1	3210.8	3657.8	3022.7	3432.1	3353.1	3073.2	1579.2
2486.5	3186.2	2363.9	2785.5	3526.6	3261.3	3541.6	3663.1	3179.0	1730.3
2623.2	3254.5	2461.3	3061.6	3553.8	2983.7	3580.2	3520.3	2951.1	1999.7
2481.1	3394.7	2375.4	3257.7	3514.0	2977.5	3675.9	3108.3	2692.5	2001.0
1943.5	3264.7	2734.8	3069.8	3413.5	3211.1	3486.3	3277.0	2535.6	1640.2
1761.0	3282.9	2724.2	2836.5	3346.7	2925.1	3514.0	3974.2	2846.3	1755.4
1998.3	3061.2	2289.9	3111.3	3333.8	3053.0	3575.0	4041.5	2641.2	2004.9
1940.5	3324.1	1974.2	3320.1	3459.4	3367.3	3656.8	3623.1	2333.2	2179.6
2100.2	3470.7	2159.9	3205.8	3186.1	3570.0	3836.0	3707.2	2126.8	2845.0
2460.2	3490.8	2057.3	3285.5	3149.3	3467.1	3521.4	3583.2	1917.6	3934.3
2713.7	3572.3	2312.5	3354.4	3070.0	3500.4	3597.0	3572.9	1767.4	4069.4
2579.7	3352.4	2792.2	3449.0	3276.8	3501.6	3509.6	3296.8	2091.7	3737.7
2777.5	2910.5	3126.8	3244.2	3456.5	3493.3	3761.0	3301.8	2288.7	3485.1
2684.7	2699.4	2986.7	3386.6	3375.5	3123.6	3574.5	3369.6	2629.4	2669.1
2624.6	2395.0	2887.1	3280.9	3152.7	3289.8	3780.4	3483.4	2743.0	2218.4
2722.4	2467.5	2400.6	3347.7	3034.4	3489.3	3380.5	3152.1	2584.2	2368.4
3065.6	2699.0	2067.2	3352.7	2981.6	3460.5	3043.7	3362.3	2530.2	2308.3
2761.5	2703.8	2152.5	3723.6	2826.8	3346.3	3138.0	3476.6	2207.6	2323.2
2798.8	2654.3	1959.0	3548.2	2733.7	3369.5	3164.1	3414.8	1840.5	2138.8
2456.6	2465.2	2316.7	3642.5	3690.6	3152.5	3053.6	3215.4	1798.3	1708.8
2057.7	2778.2	2371.2	3873.5	3437.9	2910.0	3115.5	3102.2	2338.3	1779.9
2037.9	2592.0	2482.9	3929.0	3285.4	3034.1	3361.5	3369.5	2437.0	2029.5
1818.5	2659.3	2370.1	3747.1	3403.3	2803.6	3433.7	3360.2	2669.0	2370.8
1646.2	2607.6	2500.3	3894.0	3295.9	3009.4	3112.6	3550.5	2898.6	2464.9
2043.6	2672.8	2402.2	3884.3	3098.8	3141.4	3272.7	3376.7	2652.8	2468.8
2274.5	2696.4	2741.4	3678.8	3168.3	3254.4	3599.4	3521.5	2457.2	2106.0
1984.3	2583.8	3113.8	3879.2	3119.6	2922.5	3684.4	3372.4	2261.3	2071.5
1973.6	2401.1	2862.6	3680.2	2994.2	3103.5	3931.2	3628.3	2196.9	1849.0
2131.6	2542.4	3044.3	3627.7	3024.1	2941.7	3932.3	3351.6	1972.1	2079.1
2090.3	2149.9	3169.3	3440.3	3177.5	2920.7	3727.1	3444.8	2208.2	3007.2
1959.8	2553.6	2999.0	3454.7	3060.7	3009.2	3579.2	3232.7	2316.6	2894.0
1981.8	2758.9	2948.2	3187.0	3205.3	3057.7	3592.3	3054.2	2238.0	3159.3
2074.6	2617.7	2745.3	3291.0	3121.2	2846.3	3550.0	2822.6	2227.0	2951.0
2070.3	2288.4	2925.9	3291.7	3166.0	3039.3	3758.6	3058.5	2271.7	2805.3
2092.1	2371.8	3068.4	3330.2	3223.2	2938.1	3684.6	3306.2	2080.2	2212.4
2091.8	2654.8	3094.9	3307.0	3136.7	2768.0	3557.7	3519.2	1981.8	2453.5
2207.7	2248.3	3503.4	3196.2	2911.7	2926.8	3428.5	3839.5	2008.1	2672.6
2582.6	2140.2	3732.4	3072.1	3029.0	3174.0	3115.2	3464.6	2282.7	2589.3
2650.8	2078.2	3853.9	3002.6	3164.9	3012.9	2916.1	3241.5	2610.3	2588.0
2469.3	1982.3	3819.0	2970.5	3262.7	2812.8	3164.2	3488.4	2733.8	2978.7
2881.9	1513.4	3683.1	3264.3	3457.9	3172.0	3262.3	3429.6	2933.8	3073.9
2756.3	1402.9	3386.3	3598.3	3357.4	3110.9	3044.2	3185.2	2785.1	2460.7
2723.9	1193.3	3135.0	3815.7	3399.2	3002.9	2956.3	3529.6	2721.6	2010.8
2952.3	1154.7	2689.4	3499.7	3278.5	2915.9	3194.9	3590.6	2635.3	2370.6
2965.0	1380.2	2721.5	3455.6	3230.1	3141.0	2975.6	3572.4	2175.7	2181.7
2807.4	1948.3	2777.2	3453.1	3390.3	2716.1	2888.1	3689.9	1847.9	1902.6
3178.2	2019.0	2521.4	3322.8	3597.6	2537.2	2971.7	3645.1	1962.6	1787.4
2864.3	2462.7	2814.8	3354.4	3401.6	2400.8	3139.2	3484.4	1709.8	2365.7
2594.7	2629.5	3043.5	3356.8	3535.1	2224.6	3080.4	3740.2	1480.0	2232.7
2594.3	2619.6	2827.3	3728.8	3895.2	2311.2	3031.7	3705.0	2181.5	2485.4
2593.7	2292.5	2902.5	3344.4	3290.4	2537.4	3120.3	4191.1	2443.0	2396.9
1912.0	1986.0	3290.3	3291.7	3036.4	2813.1	3300.1	4293.7	2449.0	2739.4
1675.7	2153.3	3093.0	3271.1	3222.0	2360.5	3046.7	4445.9	2335.4	2525.9
1787.1	2068.8	3078.5	3619.9	2897.0	2750.6	3300.3	4350.4	2769.4	2576.1
2134.1	2061.1	2886.9	3426.2	2871.7	2716.1	3311.8	3982.0	2605.0	2255.8
2105.3	2398.5	2917.6	3646.9	3652.7	3114.9	3314.6	3813.0	2158.6	2133.4
2288.4	2394.4	3045.6	3791.7	3485.0	2974.6	3260.6	3641.3	2216.4	2104.1
2758.1	1975.9	3320.2	3768.7	3929.9	3367.1	3196.4	3807.1	2353.7	1947.7
2660.8	1915.7	3357.7	3707.9	4422.3	3375.7	3130.2	3751.8	1908.3	2065.1
2395.0	2032.0	3702.9	3702.1	4667.6	3397.8	3002.1	3638.8	1780.7	2243.3
2293.7	2159.0	3682.7	3658.3	4443.1	3510.8	3206.6	3687.6	1783.6	2465.2
2070.6	2501.6	3350.9	3482.9	4633.2	3618.8	3188.5	3798.0	1613.0	2465.9
2042.7	2980.7	3196.3	3282.7	4239.8	3628.1	3412.7	3645.1	1510.6	2634.8
2056.0	3114.2	3294.4	3250.4	3646.9	3295.1	3144.3	3436.3	1506.0	2601.2
2028.3	3379.1	3134.6	2920.0	3616.2	3355.5	2928.8	3534.6	1468.2	2631.0
2001.3	3192.4	2796.2	2670.0	3484.1	3047.7	3113.2	4072.4	1807.3	2290.5
2470.2	3181.1	2694.1	2236.7	3165.3	2709.2	3337.7	4193.2	1458.8	2496.5
2488.2	3160.4	2669.6	2429.1	3172.6	2624.2	3336.1	4340.8	1812.2	2146.8
2570.9	2948.3	2653.3	2693.1	3499.3	2931.6	3307.3	4351.2	2039.3	2039.6
2788.7	2792.2	2645.8	2672.2	3509.9	2738.3	3488.9	4272.5	2290.2	2271.1
3263.2	2976.0	2813.8	2615.0	3689.0	2723.9	3367.2	4067.3	2497.5	2489.3
3323.6	2856.5	3175.9	2903.3	3367.5	3017.9	3484.7	4029.3	2607.5	2406.1
2883.3	2611.3	3255.5	2703.4	3439.6	2955.5	3482.0	4033.9	2340.2	2712.2
2983.7	2507.3	2850.6	2800.1	3506.0	2879.0	3337.7	4060.3	2342.4	2863.9
2797.9	2161.6	2843.2	3056.0	3674.1	2873.9	3230.4	3674.5	2448.0	2398.1
2596.3	1921.7	3250.2	3071.0	3579.6	2897.0	3398.7	3713.9	2269.9	2507.3
2748.4	1849.4	3103.3	3146.2	3601.4	2952.5	3286.0	3463.6	2716.1	2661.1
3066.8	1730.1	3085.1	3111.4	3901.2	3090.0	3201.5	3553.7	2508.6	2494.2
3299.9	2037.0	3145.5	3227.1	3619.8	3181.7	3395.2	3441.5	2507.8	2407.3
3323.4	2476.4	2921.5	3606.3	3470.3	3004.9	3293.5	3565.9	2178.7	2640.9
3318.0	2582.4	2856.2	3313.8	3291.8	2887.3	3142.7	3803.7	2125.0	2687.5
3178.8	2470.5	2893.8	3284.7	3493.4	2825.3	2749.2	3733.9	1917.7	2415.8
3129.0	2395.8	3025.9	3502.3	3223.8	2949.9	2587.4	3600.0	2150.2	2517.0
2954.4	2428.7	2531.2	3158.4	3247.2	2673.8	2799.8	3636.1	2042.0	2720.5
2708.1	2288.0	2425.6	3131.7	3211.6	2539.4	2994.5	4136.7	2055.4	2389.8
2904.6	2350.8	2888.6	3139.8	3512.6	3049.6	3366.0	3899.7	2303.3	2142.5
2882.6	3070.9	2531.9	3534.6	3355.8	2943.5	3624.5	3423.9	2591.1	2214.5
3082.4	3234.1	2719.5	3066.9	3537.2	2739.6	3986.3	3300.5	2554.3	2224.4
3193.6	3038.2	2716.6	2949.8	3275.7	3307.0	3726.2	3348.2	2773.0	1799.2
3415.6	2891.2	2717.8	2980.7	3498.3	3250.7	3480.3	3241.7	2701.9	1760.8
2980.3	2785.2	2637.1	3465.9	3276.7	2822.3	3045.7	3160.2	2543.1	1954.9
3159.0	2614.6	2855.7	3271.5	3434.4	3015.4	3067.9	3419.1	2453.2	2231.4
3034.3	2625.1	2803.0	3238.9	3474.2	3452.5	3080.1	3516.4	2379.1	2401.2
2892.1	2322.1	2865.7	3201.0	3665.2	3424.8	3550.0	3389.4	2381.2	3163.0
2933.8	2263.7	2855.4	3382.0	3314.3	3404.4	3363.6	3793.8	2754.4	3131.6
2688.7	2356.3	2917.0	3217.0	3434.9	3219.9	3395.7	4296.5	2794.7	3056.0
2639.2	2335.7	2733.1	3435.6	3832.3	3157.3	3257.7	4324.8	2250.4	2859.2
2385.6	2613.7	3327.9	3542.9	3897.5	3218.5	3002.2	4019.7	2140.2	2539.4
2283.7	2753.3	3264.6	3506.6	3844.3	3024.4	2787.9	3846.3	2055.5	2086.9
2370.2	2572.5	3023.7	3442.1	4112.5	3092.5	3393.2	3644.0	1903.6	2450.6
2696.2	2578.8	3419.2	3563.9	3825.8	3275.5	3463.9	3528.2	1956.3	2441.3
2690.9	2869.8	3157.6	3496.5	3466.1	3109.7	3243.8	3476.1	2220.4	2310.2
3052.5	2659.1	3035.0	3574.7	3616.9	2816.4	3436.9	4049.9	3207.2	2367.3
2823.5	3066.0	2804.2	3672.5	3366.0	2998.2	3448.6	4024.8	3250.7	2556.7
2828.3	3158.7	2724.9	3627.3	3394.0	3057.3	3226.6	3907.5	3139.5	2267.7
2872.6	2917.3	2706.4	3631.5	3803.1	3088.1	3215.3	4346.5	3226.3	2192.2
2751.5	2789.3	3132.7	3684.4	3528.8	3152.5	3207.7	4696.0	3289.5	2098.3
2105.4	3131.1	3342.0	3587.3	3122.6	3271.5	2961.4	4489.6	2978.7	2337.3
2378.3	2707.3	3314.3	3256.8	3269.7	3196.7	2979.2	4413.5	2692.9	2039.2
2203.9	2592.2	3583.4	3264.8	3232.6	3046.2	3125.0	4178.0	2982.9	2228.3
2438.9	2641.8	3468.3	3097.8	3033.6	3358.0	2731.0	4177.6	2634.5	2399.9
2228.7	2805.2	3158.5	3076.6	3114.8	3453.7	2593.3	3818.5	2455.2	2422.1
2896.7	2621.8	2782.4	3172.7	3264.8	3623.9	2693.6	3885.3	2409.2	2366.1
2904.5	2916.0	2979.2	3486.7	3116.4	3723.2	2844.0	3686.8	2613.0	2404.2
