# Supplementary material for: Iterative improvement in the automatic modular design of robot swarms
Source: PeerJ Comput Sci. 2020 Dec 7;6:e322. doi: 10.7717/peerj-cs.322 (PMC7924708; doi:10.7717/peerj-cs.322)
Supplement: Supplemental Information 1 — Data sorted in directories by budget and design method. Each folder contains the file controller.txt containing a textual representation of the instances of control software generated for the configuration described by the folders. The file scores.csv contains a comma separated list with the performances of each instance of control software. [file peerj-cs-06-322-s001.zip › experiments_12_5k/FSM_SCA_irace/controller.txt]

 --nstates 3 --s0 2 --n0 2 --n0x0 1 --c0x0 5 --p0x0 0.17 --n0x1 0 --c0x1 3 --p0x1 2 --w0x1 18.66 --s1 3 --n1 1 --n1x0 1 --c1x0 0 --p1x0 0.84 --s2 5 --rep2 1.15 --n2 3 --n2x0 0 --c2x0 2 --p2x0 0.55 --n2x1 0 --c2x1 5 --p2x1 0.29 --n2x2 1 --c2x2 1 --p2x2 0.11
--nstates 4 --s0 3 --n0 1 --n0x0 1 --c0x0 0 --p0x0 0.28 --s1 1 --n1 2 --n1x0 2 --c1x0 1 --p1x0 0.58 --n1x1 0 --c1x1 3 --p1x1 4 --w1x1 3.3 --s2 0 --rwm2 36 --n2 1 --n2x0 1 --c2x0 2 --p2x0 0.15 --s3 0 --rwm3 39 --n3 3 --n3x0 2 --c3x0 0 --p3x0 0.25 --n3x1 0 --c3x1 3 --p3x1 6 --w3x1 13.17 --n3x2 1 --c3x2 5 --p3x2 0.88
--nstates 4 --s0 0 --rwm0 92 --n0 4 --n0x0 2 --c0x0 1 --p0x0 0.04 --n0x1 1 --c0x1 2 --p0x1 0.43 --n0x2 2 --c0x2 0 --p0x2 0.97 --n0x3 1 --c0x3 4 --p0x3 3 --w0x3 15.51 --s1 3 --n1 1 --n1x0 0 --c1x0 0 --p1x0 0.15 --s2 0 --rwm2 8 --n2 2 --n2x0 2 --c2x0 2 --p2x0 0.41 --n2x1 1 --c2x1 3 --p2x1 4 --w2x1 12.38 --s3 1 --n3 1 --n3x0 1 --c3x0 3 --p3x0 1 --w3x0 2
--nstates 3 --s0 0 --rwm0 4 --n0 3 --n0x0 0 --c0x0 2 --p0x0 0.66 --n0x1 1 --c0x1 3 --p0x1 6 --w0x1 12.65 --n0x2 1 --c0x2 3 --p0x2 8 --w0x2 15.8 --s1 3 --n1 2 --n1x0 1 --c1x0 3 --p1x0 10 --w1x0 10.9 --n1x1 0 --c1x1 0 --p1x1 0.41 --s2 1 --n2 1 --n2x0 0 --c2x0 1 --p2x0 0.78
--nstates 4 --s0 3 --n0 4 --n0x0 1 --c0x0 2 --p0x0 0.06 --n0x1 2 --c0x1 2 --p0x1 0.57 --n0x2 1 --c0x2 2 --p0x2 0.35 --n0x3 2 --c0x3 0 --p0x3 0.26 --s1 4 --att1 3.8 --n1 3 --n1x0 1 --c1x0 5 --p1x0 0.12 --n1x1 1 --c1x1 0 --p1x1 0 --n1x2 2 --c1x2 2 --p1x2 0.84 --s2 1 --n2 3 --n2x0 2 --c2x0 1 --p2x0 0.28 --n2x1 2 --c2x1 3 --p2x1 9 --w2x1 16.32 --n2x2 2 --c2x2 1 --p2x2 0.09 --s3 5 --rep3 3.9 --n3 2 --n3x0 0 --c3x0 3 --p3x0 3 --w3x0 9.04 --n3x1 0 --c3x1 5 --p3x1 0.33
--nstates 3 --s0 3 --n0 2 --n0x0 0 --c0x0 0 --p0x0 0.03 --n0x1 0 --c0x1 0 --p0x1 0.51 --s1 0 --rwm1 3 --n1 1 --n1x0 1 --c1x0 2 --p1x0 0.84 --s2 5 --rep2 2.32 --n2 1 --n2x0 0 --c2x0 1 --p2x0 0.43
--nstates 2 --s0 3 --n0 3 --n0x0 0 --c0x0 0 --p0x0 0.56 --n0x1 0 --c0x1 3 --p0x1 9 --w0x1 4.34 --n0x2 0 --c0x2 0 --p0x2 0.21 --s1 0 --rwm1 7 --n1 2 --n1x0 0 --c1x0 2 --p1x0 0.41 --n1x1 0 --c1x1 2 --p1x1 0.79
--nstates 4 --s0 3 --n0 2 --n0x0 2 --c0x0 0 --p0x0 0.75 --n0x1 1 --c0x1 0 --p0x1 0.55 --s1 2 --n1 3 --n1x0 2 --c1x0 1 --p1x0 0.77 --n1x1 1 --c1x1 1 --p1x1 0.15 --n1x2 0 --c1x2 4 --p1x2 6 --w1x2 6.73 --s2 3 --n2 2 --n2x0 0 --c2x0 0 --p2x0 0.76 --n2x1 1 --c2x1 2 --p2x1 0.6 --s3 0 --rwm3 1 --n3 2 --n3x0 1 --c3x0 2 --p3x0 0.53 --n3x1 0 --c3x1 3 --p3x1 8 --w3x1 6.37
--nstates 4 --s0 2 --n0 3 --n0x0 0 --c0x0 5 --p0x0 0.95 --n0x1 2 --c0x1 0 --p0x1 0.87 --n0x2 2 --c0x2 1 --p0x2 0.3 --s1 2 --n1 2 --n1x0 2 --c1x0 5 --p1x0 0.36 --n1x1 0 --c1x1 3 --p1x1 7 --w1x1 1.07 --s2 3 --n2 1 --n2x0 2 --c2x0 0 --p2x0 0.74 --s3 0 --rwm3 8 --n3 4 --n3x0 1 --c3x0 3 --p3x0 5 --w3x0 1.17 --n3x1 2 --c3x1 3 --p3x1 2 --w3x1 12.89 --n3x2 0 --c3x2 5 --p3x2 0.26 --n3x3 1 --c3x3 1 --p3x3 0.6
--nstates 3 --s0 3 --n0 3 --n0x0 0 --c0x0 0 --p0x0 0.64 --n0x1 1 --c0x1 0 --p0x1 0.29 --n0x2 0 --c0x2 3 --p0x2 7 --w0x2 7.54 --s1 0 --rwm1 12 --n1 3 --n1x0 1 --c1x0 2 --p1x0 0.77 --n1x1 1 --c1x1 4 --p1x1 5 --w1x1 13.33 --n1x2 0 --c1x2 2 --p1x2 0.42 --s2 2 --n2 4 --n2x0 1 --c2x0 4 --p2x0 7 --w2x0 7.07 --n2x1 0 --c2x1 3 --p2x1 5 --w2x1 5.47 --n2x2 0 --c2x2 1 --p2x2 0.06 --n2x3 0 --c2x3 3 --p2x3 5 --w2x3 6.32
