# Supplementary material for: Iterative improvement in the automatic modular design of robot swarms
Source: PeerJ Comput Sci. 2020 Dec 7;6:e322. doi: 10.7717/peerj-cs.322 (PMC7924708; doi:10.7717/peerj-cs.322)
Supplement: Supplemental Information 1 — Data sorted in directories by budget and design method. Each folder contains the file controller.txt containing a textual representation of the instances of control software generated for the configuration described by the folders. The file scores.csv contains a comma separated list with the performances of each instance of control software. [file peerj-cs-06-322-s001.zip › experiments_12_5k/FSM_SCA_irace/scores.csv]

Design	Simulation	Pseudoreality	Reality
	2224.2	1762.4
	2901.2	1687.8
	3517.7	2372.7
	3280.9	2254.7
	2286.9	1734.2
	3246.1	2062.3
	3280.1	2098.5
	3455.7	2450.2
	3236.9	1892.2
	3269.4	2097.2
