# Supplementary material for: Iterative improvement in the automatic modular design of robot swarms
Source: PeerJ Comput Sci. 2020 Dec 7;6:e322. doi: 10.7717/peerj-cs.322 (PMC7924708; doi:10.7717/peerj-cs.322)
Supplement: Supplemental Information 1 — Data sorted in directories by budget and design method. Each folder contains the file controller.txt containing a textual representation of the instances of control software generated for the configuration described by the folders. The file scores.csv contains a comma separated list with the performances of each instance of control software. [file peerj-cs-06-322-s001.zip › experiments_12_5k/FSM_SCA_minimal/controller.txt]

--fsm-config --nstates 3 --s0 2 --n0 1 --n0x0 1 --c0x0 3 --w0x0 4.12 --p0x0 3 --s1 3 --n1 2 --n1x0 0 --c1x0 0 --p1x0 0.38 --n1x1 0 --c1x1 0 --p1x1 0.83 --s2 2 --n2 1 --n2x0 1 --c2x0 5 --p2x0 0.49
--fsm-config --nstates 3 --s0 2 --n0 1 --n0x0 0 --c0x0 3 --w0x0 13.06 --p0x0 2 --s1 3 --n1 1 --n1x0 1 --c1x0 0 --p1x0 0.38 --s2 1 --n2 1 --n2x0 0 --c2x0 4 --w2x0 8.16 --p2x0 7
--fsm-config --nstates 2 --s0 2 --n0 1 --n0x0 0 --c0x0 5 --p0x0 0.28 --s1 3 --n1 1 --n1x0 0 --c1x0 3 --w1x0 17.87 --p1x0 8
--fsm-config --nstates 3 --s0 0 --rwm0 13 --n0 1 --n0x0 0 --c0x0 2 --p0x0 0.72 --s1 1 --n1 1 --n1x0 1 --c1x0 1 --p1x0 0.68 --s2 3 --n2 2 --n2x0 0 --c2x0 4 --w2x0 1.37 --p2x0 8 --n2x1 1 --c2x1 2 --p2x1 0.46
--fsm-config --nstates 4 --s0 3 --n0 1 --n0x0 0 --c0x0 0 --p0x0 0.46 --s1 0 --rwm1 18 --n1 1 --n1x0 1 --c1x0 2 --p1x0 0.71 --s2 4 --att2 4.59 --n2 3 --n2x0 0 --c2x0 5 --p2x0 0.96 --n2x1 2 --c2x1 0 --p2x1 0.48 --n2x2 0 --c2x2 5 --p2x2 0.21 --s3 1 --n3 1 --n3x0 1 --c3x0 2 --p3x0 0.21
--fsm-config --nstates 4 --s0 0 --rwm0 3 --n0 2 --n0x0 1 --c0x0 2 --p0x0 0.14 --n0x1 0 --c0x1 3 --w0x1 5.72 --p0x1 9 --s1 5 --rep1 2.97 --n1 1 --n1x0 2 --c1x0 1 --p1x0 0.94 --s2 1 --n2 2 --n2x0 1 --c2x0 0 --p2x0 0.84 --n2x1 2 --c2x1 3 --w2x1 10.81 --p2x1 5 --s3 1 --n3 2 --n3x0 0 --c3x0 2 --p3x0 0.28 --n3x1 0 --c3x1 1 --p3x1 0.53
--fsm-config --nstates 4 --s0 0 --rwm0 18 --n0 1 --n0x0 0 --c0x0 2 --p0x0 0.76 --s1 3 --n1 3 --n1x0 1 --c1x0 0 --p1x0 0.07 --n1x1 0 --c1x1 3 --w1x1 4.17 --p1x1 8 --n1x2 0 --c1x2 0 --p1x2 0.83 --s2 1 --n2 3 --n2x0 1 --c2x0 1 --p2x0 0.13 --n2x1 2 --c2x1 5 --p2x1 0.71 --n2x2 0 --c2x2 3 --w2x2 1.97 --p2x2 4 --s3 5 --rep3 4.74 --n3 2 --n3x0 2 --c3x0 0 --p3x0 0.70 --n3x1 0 --c3x1 2 --p3x1 0.51
--fsm-config --nstates 3 --s0 3 --n0 1 --n0x0 1 --c0x0 0 --p0x0 0.58 --s1 2 --n1 1 --n1x0 1 --c1x0 5 --p1x0 0.02 --s2 5 --rep2 1.12 --n2 2 --n2x0 0 --c2x0 5 --p2x0 0.16 --n2x1 1 --c2x1 5 --p2x1 0.72
--fsm-config --nstates 4 --s0 4 --att0 3.20 --n0 1 --n0x0 1 --c0x0 4 --w0x0 8.41 --p0x0 10 --s1 3 --n1 1 --n1x0 2 --c1x0 5 --p1x0 0.04 --s2 3 --n2 1 --n2x0 1 --c2x0 1 --p2x0 0.03 --s3 0 --rwm3 5 --n3 1 --n3x0 0 --c3x0 2 --p3x0 0.76
--fsm-config --nstates 4 --s0 3 --n0 3 --n0x0 0 --c0x0 0 --p0x0 0.23 --n0x1 2 --c0x1 3 --w0x1 4.47 --p0x1 5 --n0x2 1 --c0x2 3 --w0x2 9.11 --p0x2 9 --s1 0 --rwm1 56 --n1 1 --n1x0 0 --c1x0 2 --p1x0 0.45 --s2 0 --rwm2 28 --n2 1 --n2x0 1 --c2x0 0 --p2x0 0.13 --s3 5 --rep3 4.23 --n3 1 --n3x0 2 --c3x0 2 --p3x0 0.91
