# Supplementary material for: Iterative improvement in the automatic modular design of robot swarms
Source: PeerJ Comput Sci. 2020 Dec 7;6:e322. doi: 10.7717/peerj-cs.322 (PMC7924708; doi:10.7717/peerj-cs.322)
Supplement: Supplemental Information 1 — Data sorted in directories by budget and design method. Each folder contains the file controller.txt containing a textual representation of the instances of control software generated for the configuration described by the folders. The file scores.csv contains a comma separated list with the performances of each instance of control software. [file peerj-cs-06-322-s001.zip › experiments_12_5k/FSM_SCA_minimal/scores.csv]

Design	Simulation	Pseudoreality	Reality
	3356.1	1877.0
	2003.0	2047.4
	2833.7	1388.5
	1992.5	2462.8
	2830.4	2133.0
	3223.8	3111.8
	3382.0	2100.6
	4013.1	2038.7
	2615.2	1601.5
	2228.6	1780.3
