# Supplementary material for: Iterative improvement in the automatic modular design of robot swarms
Source: PeerJ Comput Sci. 2020 Dec 7;6:e322. doi: 10.7717/peerj-cs.322 (PMC7924708; doi:10.7717/peerj-cs.322)
Supplement: Supplemental Information 1 — Data sorted in directories by budget and design method. Each folder contains the file controller.txt containing a textual representation of the instances of control software generated for the configuration described by the folders. The file scores.csv contains a comma separated list with the performances of each instance of control software. [file peerj-cs-06-322-s001.zip › experiments_12_5k/FSM_SCA_minimal/score_development.csv]

360.0	360.0	120.0	600.0	360.0	480.0	720.0	600.0	480.0	1080.0
360.0	1195.3	120.0	240.0	480.0	585.7	2711.0	874.5	480.0	1080.0
600.0	1190.0	0.0	480.0	360.0	620.4	2694.8	764.7	1364.2	840.0
2865.3	1154.3	1.7	694.8	599.2	1125.8	3237.0	2481.1	1294.7	992.2
2873.8	1174.2	1.7	613.4	697.2	1217.6	3125.7	2487.6	1288.2	1637.1
2830.9	1110.0	502.1	646.2	592.7	1302.2	2858.5	2043.9	1306.4	2082.4
3177.0	1150.4	480.9	510.1	602.1	1217.0	2557.9	2038.0	1335.6	2303.2
3090.1	1048.9	586.7	920.0	611.8	1159.2	2539.3	1816.7	1320.1	2039.2
2883.2	1075.3	704.3	962.8	594.2	1069.6	2310.1	1484.8	1348.2	2023.3
2917.4	1074.0	727.7	1153.6	1374.0	1038.7	2454.6	1850.6	2695.9	2473.3
2879.0	1085.6	945.8	1128.4	1657.6	1148.1	2719.4	2044.7	3035.3	2261.8
2627.4	1019.0	1162.9	1117.8	1725.1	1091.2	2624.4	2369.9	3188.8	2397.6
2419.2	1136.0	1044.1	1315.8	1895.9	1159.1	2439.3	2254.5	3096.3	2518.3
2811.7	1141.0	1284.1	1121.2	2013.3	1099.5	2357.5	2362.4	2651.2	2311.7
2920.2	1170.9	1190.0	1131.0	1794.6	1103.3	2033.8	2251.2	2517.7	2247.2
2685.6	1188.3	1301.3	1207.3	1837.4	1206.5	2009.0	2357.4	2160.5	2489.4
2738.1	1215.6	1333.1	1160.9	2389.3	2683.1	2255.2	2155.8	1959.5	2301.5
2788.7	1352.5	1368.2	1147.4	1960.5	2428.7	2146.7	2628.4	2277.7	2494.8
2385.6	1334.0	1105.1	1811.9	2288.3	2188.9	2635.7	2405.9	2396.3	2830.2
1680.0	1253.8	1896.0	1537.4	2240.6	2208.6	2401.4	1971.3	2523.1	3010.6
1780.6	1253.6	1841.1	1593.6	1819.8	2004.5	2562.2	1822.4	2666.0	2644.2
1570.5	1166.3	1728.7	1618.7	1786.5	2008.7	2343.0	1871.4	2807.8	2344.1
1533.5	1004.5	1608.7	2043.5	1809.9	2124.2	2319.7	1629.8	2851.2	2732.0
1738.6	1026.9	2706.0	1858.0	1482.9	2016.0	2124.0	2143.9	2940.6	2448.2
2085.6	970.7	2213.4	2139.4	1360.9	2346.7	2149.1	2591.1	2942.5	2329.3
2160.2	1160.1	1628.7	2132.5	1675.4	2377.0	2064.3	2821.2	2972.3	2437.9
2333.4	1157.3	1303.1	2102.2	1993.6	2289.2	2148.2	2451.6	2800.9	2552.2
2211.7	1182.1	1316.3	1916.4	2124.0	2426.6	2212.3	2667.1	2604.9	2116.7
2022.2	1068.8	1000.0	1961.0	2011.5	2432.4	2465.7	2375.0	2850.6	2107.9
2283.2	1131.4	742.6	2043.0	1894.3	2248.3	1920.3	2381.4	2395.2	2298.3
2108.5	1128.1	792.0	2215.4	1911.0	2266.5	1590.2	2430.6	2117.3	2515.7
2115.4	1110.3	1026.5	2377.7	2002.4	2348.4	1479.0	2693.4	2035.1	2200.7
2008.3	1221.4	843.5	2133.2	1938.6	2570.0	1400.7	2589.8	2043.0	2198.9
2244.1	1204.5	853.0	2067.0	2040.4	2603.3	1665.0	2911.6	1824.0	2735.7
1866.3	1142.1	892.1	2247.0	2480.5	2605.4	1758.3	2734.5	2167.0	2740.2
2287.7	1156.6	1550.8	2257.8	2191.6	2807.7	2064.8	2589.3	2492.1	2623.8
2215.6	2102.2	1578.9	2448.7	1941.2	2708.3	2409.6	2106.6	2970.4	2690.9
1942.0	1869.8	757.0	2558.7	1949.5	2460.4	2521.7	2191.1	2586.8	3283.7
1660.6	1790.3	807.0	2646.2	1913.0	2544.8	2515.4	1792.1	2808.6	3001.3
2245.7	2400.2	833.7	2550.7	2026.8	2539.0	2737.8	1736.0	3056.5	2777.4
2152.2	2050.1	1183.8	2801.6	1960.8	2927.3	2192.5	1849.1	3014.8	2930.3
2391.3	1926.6	837.9	2671.0	1892.4	2895.7	2478.8	2444.4	2780.4	2588.1
2116.0	1823.5	1019.2	2446.2	1808.8	3084.9	2458.1	2601.5	3309.9	2400.6
1887.7	2509.6	690.0	2072.0	1806.6	2675.8	2422.9	2805.3	3416.2	2167.3
1374.1	2278.1	665.3	2344.2	1660.4	2492.8	2322.2	2880.9	3180.2	2256.6
1361.4	2505.3	1036.8	2343.1	1775.7	2467.0	2430.7	2922.9	2785.5	1944.4
1753.7	2617.5	2211.1	2460.9	1727.8	2145.0	1913.1	2505.4	2798.8	2286.5
1953.7	2783.2	2086.8	2984.5	1867.1	2000.3	1861.4	2075.5	2566.4	1806.5
2301.0	3261.6	2266.2	3180.0	2299.3	2693.7	1630.5	2192.2	2309.9	2107.3
2632.3	3268.4	2406.9	2990.7	2308.0	2286.7	1630.8	2019.2	2377.2	2149.1
2532.6	3500.1	2402.6	2783.3	2201.1	2156.2	1943.1	1853.8	2711.5	2526.8
2526.5	3264.3	2612.3	2714.2	1989.2	2189.6	2185.3	1973.9	2845.9	2147.6
2170.3	3064.8	2598.7	2188.3	2478.3	2460.4	2543.5	2267.9	2506.4	2462.6
2264.4	2789.0	2552.2	2209.8	2237.8	2293.7	3022.5	2278.9	2193.9	1963.1
1840.1	2902.3	2497.2	2222.4	2072.6	2827.6	3042.1	2503.1	1920.6	1971.8
1787.2	2323.9	2448.3	2483.2	1941.4	2280.2	3069.1	2268.9	2127.5	1953.1
1816.3	2103.2	2326.7	2538.4	1930.4	2405.9	2993.4	2488.5	1642.8	2077.1
1815.7	1964.8	2425.6	2855.0	1628.2	2511.1	2780.8	2030.0	1773.0	2220.3
2117.9	1505.1	1856.3	2933.3	1725.2	2407.0	2962.3	2170.4	1795.3	1994.7
2608.9	1359.8	1755.6	2504.3	1793.3	2323.7	2877.1	2159.1	2293.8	1896.1
2409.5	1719.7	1903.2	2302.9	2059.1	2545.6	2978.1	2442.0	2199.2	1809.4
2325.7	2069.8	2286.7	2481.7	1877.6	2295.9	2935.2	2759.7	2584.7	2031.4
2222.8	2186.6	2982.4	2228.4	1937.3	2306.3	2737.0	3124.1	2715.2	2141.3
2059.5	2545.9	3046.3	2208.2	1706.7	2090.6	2648.6	2878.1	2948.9	2256.5
1842.4	2797.5	3186.5	2397.6	1762.6	2240.0	2596.1	2658.8	2736.5	2260.3
2156.1	3004.9	3254.6	2685.3	1590.4	2166.2	2159.6	2494.6	2543.3	2049.9
2383.6	2670.1	3056.0	2621.6	2049.4	2231.0	2031.1	2499.6	2566.2	1952.2
2267.2	3092.3	2566.7	2772.2	1830.3	2413.6	1798.1	2386.4	2692.4	1983.7
2684.0	3090.3	2643.7	2586.5	2538.4	2661.5	1507.4	2154.5	2595.4	2236.6
2621.4	3189.3	2477.3	2540.9	2397.1	2138.4	1505.2	2294.9	2594.2	2018.7
2787.8	3330.4	2121.5	2048.2	2957.5	1928.9	1736.3	2094.9	2390.1	2256.9
2592.3	3569.1	2449.6	2057.9	3173.7	1921.8	2022.3	2312.2	2348.1	2274.3
2731.3	2915.0	2472.3	2014.4	2860.2	2065.3	2255.0	2446.1	2389.2	2273.9
2381.6	2986.9	2485.0	2223.2	2846.7	2446.7	2404.8	2758.8	2725.3	2264.6
2761.3	2640.5	2878.2	2431.1	2372.9	2576.3	2419.8	3250.1	3000.3	2473.2
2545.8	2429.2	2865.6	2484.9	1929.7	2751.7	2538.2	3236.7	3361.6	2586.0
2711.5	2490.4	2522.8	2473.2	1713.1	2758.0	2377.7	2938.0	3672.5	2701.9
2594.4	2373.5	2513.3	2552.1	1362.8	2668.8	2366.9	2431.5	3714.3	2480.9
2942.5	2279.3	2556.1	2253.1	1521.7	2569.2	2465.8	2205.3	3594.7	2600.9
2384.8	2382.0	2195.1	2553.0	1973.1	2854.6	2454.9	1967.7	3541.1	2383.1
2239.7	2378.1	2861.9	2838.4	2318.2	2821.3	2110.7	2405.0	3339.1	2490.2
2018.5	2269.9	2622.0	2610.8	2316.2	2989.0	2104.3	2195.0	3159.2	2775.2
2216.1	2439.4	2704.3	2320.7	2544.7	3015.9	1654.9	2476.1	2947.8	2669.3
2247.5	2560.8	2674.7	2644.1	2512.4	3137.0	1417.4	2488.8	2868.7	2673.7
2379.0	2580.8	2802.9	2718.0	2236.5	2603.9	1532.2	2644.8	2875.6	2580.8
2261.3	2316.2	2867.7	2509.0	2011.5	2648.1	1881.1	2106.5	2972.7	2263.7
2226.3	2301.6	3219.5	2902.1	2240.6	2474.7	1872.0	2395.4	3051.4	2100.5
2450.6	2917.5	3415.0	3351.5	2246.3	2242.2	2095.5	2381.7	3046.7	2280.2
2130.2	2681.2	2988.9	3106.1	2312.7	2138.8	1930.1	2607.2	2861.1	1923.6
2129.2	2833.0	2874.9	2596.3	2531.1	2598.6	1819.6	2725.2	3076.2	2087.4
2359.9	2844.6	2773.1	2862.5	2754.8	2475.2	1467.6	2764.7	3024.8	2378.3
2414.1	2907.9	3186.3	2964.7	2523.2	2363.7	1684.7	2506.8	2709.8	2309.1
2181.3	1879.6	2736.2	2803.3	2396.3	2476.0	2167.1	2688.6	2735.2	2354.5
2208.2	2155.1	2963.4	2978.8	2522.0	2239.9	2629.7	2766.7	2669.7	2460.3
2152.5	1814.1	3008.5	3300.1	2431.3	2062.9	2425.9	2688.8	2688.7	2189.2
2256.2	1580.0	2900.6	3306.2	2323.7	1708.0	2458.8	2557.5	3009.7	2205.2
2280.9	1363.8	2665.7	3267.8	2212.4	1601.8	2431.5	2887.5	3215.2	2185.3
2173.4	1539.2	2730.0	3534.2	2923.6	1586.4	2437.0	2738.8	3116.9	2404.0
1956.5	1760.3	2291.6	3217.6	2913.5	1701.8	2206.0	2481.4	3218.6	2795.9
1940.9	1763.0	2046.9	3101.9	2675.9	1716.4	2671.2	2668.6	3182.0	2809.6
1617.3	2008.0	2592.7	2839.2	2998.8	2089.6	2784.0	2758.1	2787.6	2952.0
1712.4	1996.5	2560.6	2389.0	2769.6	2431.1	2996.6	2877.4	2906.1	2942.5
2057.5	2332.4	2635.7	2574.1	2417.7	2597.8	2937.4	2831.0	2821.9	3127.2
2107.5	2177.0	3115.9	2699.0	2532.5	2718.4	2819.3	3038.0	2684.5	3015.6
2417.6	2401.4	2927.4	2758.3	2870.7	2537.0	2268.0	2866.9	3006.7	3443.4
2301.7	2638.9	2643.4	3130.6	2688.1	2435.1	2093.0	2740.9	3146.4	3182.6
2187.6	2749.5	2703.1	3513.0	3245.2	2079.5	1910.8	2771.7	3276.1	3050.6
2360.1	2909.6	3354.9	3160.8	3234.4	2053.0	1737.1	2818.0	3185.4	2828.7
2343.6	3108.0	3415.0	3243.3	3008.3	2278.9	1965.9	2551.5	2979.6	2880.1
2227.0	2891.0	3734.9	3096.7	2774.8	2399.8	1918.7	3001.7	3006.8	2676.5
2448.9	3226.7	3646.9	2996.4	2402.4	2742.0	2227.7	3125.3	2913.2	2655.7
2500.4	3225.4	3727.4	2907.9	2198.2	2791.6	2255.7	3055.2	2896.4	2893.7
2625.4	3106.8	3207.5	3217.8	1968.1	2720.6	2320.5	3108.5	2942.6	2884.5
2891.9	2421.7	2923.0	3529.9	1897.2	2876.8	2520.1	2835.4	3209.8	2484.0
2899.7	2653.6	2884.9	3122.4	1904.1	2889.1	2294.1	2440.2	3047.7	2304.2
2995.9	2776.4	2726.2	3285.7	2197.7	2670.4	2074.6	2539.8	3126.2	2314.6
3342.3	2319.7	2446.8	3155.1	2055.7	2531.2	1952.9	2565.3	3213.8	1840.3
3166.5	1956.7	2439.8	3270.7	1948.7	2286.8	2017.1	2365.8	3184.9	1955.2
2693.4	1841.4	2510.1	2623.1	2167.2	2171.6	2085.6	2821.4	3046.8	2064.5
2491.5	1493.7	2737.2	2844.7	2385.5	2162.7	2302.7	2998.7	3180.5	2123.2
2530.4	1133.3	2984.4	2309.0	2212.1	2277.9	2189.0	2739.8	3435.8	2451.8
2531.2	1701.3	2949.8	2427.4	2216.4	2432.3	2676.5	2589.5	3187.8	2372.7
2330.9	2073.0	3317.3	2328.5	2665.0	2680.3	2362.2	2846.0	3014.8	2278.6
2875.0	2744.6	3489.1	2546.2	2619.4	2595.5	2528.3	3006.2	3058.0	2346.3
3190.0	3420.4	3118.8	3006.1	2276.3	2629.4	2454.8	3146.7	2791.6	2759.6
2709.1	4116.2	2913.9	3092.4	2644.8	2978.4	2608.4	3168.0	2929.2	2739.3
2362.1	4127.0	2542.7	2889.2	2527.2	2823.9	2654.8	3369.1	2981.6	2617.7
2125.4	4010.6	2348.2	3203.3	2304.2	2773.6	2656.2	3520.1	2982.0	2483.8
2098.1	3337.9	2472.1	2988.5	2083.3	2632.9	2424.6	3484.0	2760.2	2316.1
1865.5	2895.5	2613.6	2878.2	2491.7	2560.5	2266.3	3335.3	2572.9	2371.0
2242.9	2079.9	2677.9	3011.7	2235.7	2325.6	2117.8	3452.1	2920.3	2361.2
2457.7	1961.5	2980.1	3293.6	2238.1	2092.8	2028.6	3500.2	2966.6	2546.2
2576.3	1844.0	3276.5	2911.7	2555.5	2000.4	2253.6	3354.4	3263.0	2593.4
2319.3	2187.5	3315.5	3133.9	2563.3	2003.1	2471.7	3187.6	3377.1	2610.3
2609.0	2509.8	3471.7	3345.2	2543.7	2267.3	2357.9	3013.5	3012.8	2313.4
2360.5	2516.6	3751.7	3422.8	2551.0	2367.0	2231.3	2813.3	2757.3	2736.0
2616.3	2283.9	3876.0	3439.1	2610.3	2602.6	2180.4	2846.7	3002.0	2682.2
3069.0	2636.9	3826.8	3323.9	2706.1	2374.3	1836.0	2546.9	3072.6	2566.9
3521.0	2411.6	3687.7	3346.7	2768.7	2380.9	1605.1	2815.3	2981.4	2661.7
3142.7	1847.5	3430.8	3218.5	2966.8	2323.5	1939.5	2735.0	3058.0	2492.0
3382.1	2309.1	3170.4	2789.0	3093.0	2280.3	2046.5	2657.7	3161.7	1952.6
3201.1	2531.7	3197.6	2652.5	3225.6	2506.6	1921.8	2507.4	3017.3	2087.4
2854.3	2290.7	2871.4	2768.6	2989.1	2502.5	2480.5	2847.9	2904.0	2245.3
2730.3	2242.4	2674.2	2674.8	3284.8	2299.6	2855.9	2366.6	2868.4	2193.8
2371.7	2773.1	2365.0	2481.5	3183.3	2074.4	2876.8	2854.6	2881.3	2405.9
2579.5	2603.1	2681.3	2629.2	2881.4	1949.1	2885.1	2675.3	2990.1	2501.2
2554.2	2749.6	2541.2	2757.7	2624.8	2108.9	2875.0	2551.8	2872.9	2708.7
2707.6	2546.3	2742.0	2984.3	2794.1	1996.2	2825.3	2667.8	2480.0	2515.3
2915.6	2560.8	2987.5	3201.1	2689.1	1893.7	2564.9	2971.7	2782.7	2298.3
2898.3	2421.2	3244.4	3164.5	2791.3	2138.6	2209.5	3068.3	3011.2	2293.5
2576.8	2417.9	3134.3	3129.6	2622.2	2023.9	2136.2	3466.6	2829.2	1837.1
2741.5	2281.5	3209.7	3161.2	2973.8	2103.2	2320.1	3154.0	2979.4	2382.8
2610.4	2502.0	3192.3	3264.7	3054.9	2651.9	2213.7	3371.4	2942.7	2367.6
2657.4	2277.1	3257.1	3316.9	2555.8	2822.5	2332.9	3194.0	3484.7	1820.0
2445.6	1998.7	3182.2	3361.0	2568.9	2587.6	2659.4	3249.5	3331.4	2038.1
2646.8	2160.8	3175.7	3393.2	2601.5	2359.7	2606.8	2896.0	3321.2	2224.5
2376.4	2165.7	2983.5	3382.8	2579.5	2258.3	2317.4	3166.4	2985.4	2101.6
2519.0	2162.9	2980.6	3100.2	2105.9	2156.2	2247.8	2754.0	2915.3	2094.4
2489.0	2498.7	3035.4	3079.6	2729.1	2078.3	2247.8	2883.5	2557.3	2463.8
2696.5	2870.6	3227.8	3334.1	2346.6	2064.2	2150.7	2546.1	2606.7	3169.0
2508.6	2822.9	3214.3	3667.8	2576.2	2377.6	2049.0	2472.3	3082.1	2541.0
2155.4	3047.3	3296.2	3579.0	2621.2	2517.2	2162.1	2165.2	3152.0	2543.1
2156.0	3125.7	3353.9	4029.0	3168.9	2160.2	2604.9	2088.1	2905.6	2505.7
2154.6	3235.1	2956.7	3708.6	2838.2	2333.1	2815.3	2972.9	2914.0	2598.1
2039.2	2685.4	2748.6	3440.8	3221.0	2348.9	2817.6	3112.0	2723.5	2343.8
2143.5	2547.2	2595.9	3303.5	2883.7	2263.4	3072.7	3219.4	2653.1	2455.1
2788.4	2326.3	2616.8	3194.6	2547.9	2269.9	2846.1	3102.0	2613.2	2421.5
3036.1	2189.2	2341.0	3110.6	2711.4	2854.8	2067.1	3180.2	2854.1	2413.1
2767.3	2279.7	2547.3	2869.7	2735.8	2544.5	1853.7	3186.6	2816.4	2325.2
2688.0	2845.3	2609.9	3115.2	2276.9	2208.9	1960.5	3421.9	3067.2	2259.2
3137.8	2751.6	2777.8	2789.6	2092.8	2276.0	1802.2	3424.3	2972.2	2038.5
2941.8	2865.9	2678.3	3290.3	2317.2	2361.4	1919.3	3792.9	3099.1	2327.2
3004.1	2992.7	2972.2	3053.1	2556.0	1789.4	2142.5	3863.7	2958.0	2845.1
2773.1	2488.3	3126.0	3030.0	2561.0	1909.0	2038.4	3622.4	3091.5	2889.3
3070.6	2010.2	3048.3	2483.4	2655.9	2037.9	2020.9	3718.6	3081.6	2745.7
2806.2	2292.9	2721.3	2727.8	2536.3	2086.5	1923.2	3456.5	3147.1	2971.9
2751.5	2076.8	2484.9	2725.5	2359.0	2033.7	1697.4	3266.0	3025.8	2644.6
2545.4	1957.2	2282.2	2534.8	2152.5	2370.5	1925.2	3312.0	3065.1	2227.3
2510.7	2315.3	2394.4	2490.6	2437.3	2327.2	2030.2	3281.8	3001.9	2095.4
2372.2	2603.8	2467.2	2930.1	2482.3	2604.2	2256.7	3461.1	3021.7	2387.1
2360.2	2578.3	2382.1	3021.1	2797.1	2372.9	2478.5	3532.2	2938.6	2412.8
2705.6	2986.3	2776.3	2880.7	2976.2	2476.2	2922.6	3561.2	3172.4	2463.6
2376.3	2880.8	2811.8	2945.8	3171.1	2131.3	2605.0	3529.1	3084.9	2455.5
2308.6	2297.4	2860.3	3491.9	2800.4	2249.2	2378.3	3578.2	2840.0	2552.7
2559.7	2114.7	2928.7	3623.4	2875.3	1921.1	1720.6	3262.4	2858.6	2258.5
2413.8	1919.4	3164.2	3551.3	2733.2	2024.4	1799.3	3452.5	2715.1	2248.1
2538.9	1604.6	3233.1	3527.8	2983.6	1470.0	1580.8	3287.9	2539.6	2461.6
2275.5	1485.8	3429.3	3649.6	2816.2	1704.7	1563.8	3494.6	2829.6	2444.0
2556.9	1724.1	3208.0	3592.8	3099.2	1709.5	2071.3	3448.4	2994.5	2409.9
2576.5	1714.2	3298.8	3262.9	2936.9	1711.8	2295.2	3465.8	3042.2	2647.1
2775.5	2034.3	3156.4	3161.2	2951.4	1736.6	2317.3	3376.2	3045.5	2666.2
2596.4	1922.9	2987.2	3369.5	2859.5	1971.8	2716.1	3677.4	2911.8	2735.3
2572.7	2330.9	2727.0	2928.7	2693.5	2203.6	3177.2	3350.1	2770.6	2839.0
2467.0	2196.8	3042.6	2835.1	2447.1	2326.7	3009.5	3447.5	2831.1	2948.5
2566.9	2433.0	2603.0	2919.8	2352.4	2546.1	3306.1	3206.1	2747.3	2914.3
2409.5	2421.7	3089.2	2953.9	2367.3	2524.0	3189.6	3350.3	2507.4	2870.4
2448.2	2536.2	3223.7	2664.6	2573.8	2409.9	2792.9	3312.5	2648.0	2844.0
2506.6	2575.5	3439.1	2864.8	2647.2	2069.8	2448.1	3335.2	2732.2	2648.3
2419.1	2797.9	3405.0	3438.7	2642.4	2054.7	2556.3	3081.8	2836.5	2438.4
2579.6	2454.3	3443.7	3458.4	2675.0	2274.6	2149.4	3380.6	3037.7	2702.9
2704.7	2283.1	3433.9	3326.8	2744.5	1941.1	2053.0	3371.9	3170.8	2341.7
2759.9	2690.9	2859.2	3144.7	2572.6	2054.0	1822.6	3274.8	3172.4	2436.7
2684.4	2591.8	2840.7	2878.7	2837.9	1793.8	2041.4	3217.4	3288.3	2368.0
2512.3	2251.7	2517.0	2897.1	2995.6	1963.4	1931.7	3103.5	3265.0	2111.9
2618.4	2321.2	2374.2	2762.5	3236.8	2087.8	2436.7	2992.2	3308.2	1978.1
2347.6	2323.6	2158.2	2905.2	3235.7	2541.7	2567.5	2706.7	3223.1	2098.9
2282.3	2352.0	2624.0	2888.3	3099.8	2555.1	2785.3	2721.3	3260.0	2232.1
2645.2	2388.3	2801.8	3063.0	2687.8	2577.4	2842.1	2967.0	3010.8	2425.3
2751.3	2581.7	2855.9	2970.0	2605.7	2619.0	2738.5	3006.1	3042.7	2847.9
2602.3	2295.5	3018.2	3185.4	2700.3	2511.9	2467.2	3022.7	2835.2	2824.6
2678.1	2290.1	2869.8	3352.3	2822.8	2575.5	2567.5	3348.4	2718.3	3260.9
2731.9	2011.4	2545.2	3306.8	2869.5	2535.6	2775.0	3360.4	2679.9	3321.6
2363.5	2098.3	2653.7	3185.8	3106.2	3040.4	2772.0	3496.0	3012.6	3357.1
2515.8	2194.4	2126.9	3301.5	3047.5	2856.8	2651.6	3553.7	2775.3	3221.8
2493.5	2352.5	1900.8	3550.2	2660.2	2728.8	2746.8	3600.9	3026.8	3471.8
2615.2	2548.0	2272.5	3701.3	2468.3	2313.6	2745.9	3844.5	3161.1	2919.9
2775.1	3025.5	2392.6	3825.7	2138.6	2555.5	2656.3	3876.3	3218.3	2708.8
3028.3	2360.5	2130.2	3840.4	2054.2	2269.7	2628.9	3425.9	3077.1	2888.6
2962.3	2351.3	2346.6	3426.6	2140.3	2462.2	2873.9	3230.3	3117.1	2768.9
2908.1	2387.2	2168.2	3246.9	2684.0	2481.7	2772.5	3377.9	2995.0	2373.5
3024.1	2535.2	1637.0	2675.7	2692.6	2822.8	2660.8	3344.7	2995.5	2474.9
3163.5	2472.0	1598.5	2532.2	3208.4	2933.4	2812.5	3283.1	3159.6	2433.8
3015.7	2369.6	2400.9	2355.8	3295.7	2976.7	2585.2	3284.3	3161.1	2346.8
2799.3	2381.8	3103.9	2441.2	3154.4	2651.0	2118.9	3187.8	3304.5	2453.9
2838.2	2268.2	3184.5	2858.7	2557.2	2583.2	2122.0	3034.8	3151.6	2700.2
2792.2	2151.3	3540.3	2919.2	2695.6	2464.5	1807.8	3057.3	3065.7	2976.9
3155.8	1966.6	3448.6	3218.6	2426.4	2503.2	1477.3	3045.6	2877.5	2852.6
3038.4	2082.3	3147.8	3352.3	2492.5	2572.6	1550.8	3031.0	2947.9	3078.4
2958.7	2047.4	3148.4	3301.4	2541.5	2903.3	1778.4	2968.6	2974.5	3264.3
2970.4	2490.9	3304.3	3505.7	2793.0	2577.3	1802.3	3119.4	3156.1	3600.7
3360.7	2389.9	2899.8	3429.5	2865.6	2695.4	2128.1	3401.7	3148.5	3587.5
3008.9	2536.6	2942.7	3347.0	2876.3	2481.7	2359.5	3381.8	3246.0	3677.7
2856.3	2752.3	2748.4	3235.7	2784.1	2107.3	2378.1	3184.8	3393.1	3519.8
2945.3	2661.1	2595.4	3046.9	2807.6	2102.2	2489.3	2752.6	3345.7	3542.6
2875.9	2365.7	2601.6	2899.9	2821.3	2072.7	2462.7	2663.5	3231.7	3125.9
2731.1	2467.2	2646.3	2546.6	2938.5	1635.8	2490.4	2713.7	3293.0	3173.1
2679.0	2311.5	2510.4	2500.2	3243.9	1400.0	2376.3	3230.4	3308.6	3122.1
2638.6	2351.2	2621.4	2749.0	3608.4	1624.8	2286.6	3133.1	3267.8	3276.5
2451.8	2463.9	2545.2	3038.3	3379.5	1652.2	2224.5	3101.8	3076.1	3025.6
2578.2	2449.8	2387.9	3021.5	3196.7	2000.3	2116.0	3096.9	3260.7	2738.2
2701.5	2670.7	2256.8	3134.9	3073.6	2559.9	2135.9	3456.5	3113.7	2842.7
2724.9	2802.2	2376.9	3470.4	3316.8	2575.5	2585.2	3462.0	3180.8	2577.3
2747.0	2601.8	2492.1	3011.4	3169.3	2552.0	2594.5	3338.5	3053.9	2513.0
2862.3	2588.8	3012.9	2967.2	3091.8	2015.7	2654.1	3383.3	2880.9	2792.3
2609.8	2637.5	3114.2	2883.9	3111.5	1792.6	2548.8	3523.0	2996.1	2839.1
2769.0	2398.3	3122.5	2834.9	3056.4	1508.5	2654.4	3549.2	2756.4	2819.1
2757.2	2277.1	3347.2	2447.4	2659.2	1942.6	2517.1	3430.2	2603.0	3021.5
3082.0	2166.8	3485.0	2577.2	2647.7	1784.3	2522.0	3550.1	2594.9	3040.1
2971.6	2160.5	3380.2	2664.8	2814.4	1786.5	2406.3	3727.5	3308.3	2918.6
3229.7	2161.3	3518.4	2626.5	3025.4	2053.7	2755.6	3371.5	2966.0	2910.6
3044.4	2434.8	3559.9	2639.7	2907.7	1965.8	2399.7	3684.8	3169.0	2700.6
3128.6	2667.2	3448.1	2924.5	3043.8	2167.4	2538.1	3617.4	3394.3	2918.7
2812.0	2544.4	2807.0	3023.9	3224.0	2169.3	2515.2	3617.0	3515.8	2463.5
2834.4	2415.5	2984.9	2777.0	3268.7	2282.3	2731.5	3479.6	3610.9	3063.2
2982.2	2087.6	3236.4	3021.3	3389.5	2080.2	2600.0	3559.4	3570.0	2967.7
2766.9	2106.8	2978.2	3138.3	3405.0	2585.9	2791.0	3493.5	3252.2	3240.9
2865.4	2019.3	2736.3	2851.4	3129.0	2430.7	2459.2	3581.3	2648.5	3221.7
2788.9	2155.8	3059.6	2596.6	3145.6	2760.0	2408.9	3216.6	2608.4	3191.6
2973.2	2071.3	3037.0	2578.2	2843.0	2523.8	2325.8	2969.7	2564.6	3200.5
2743.7	2347.8	2963.7	2949.6	2765.8	2602.3	2373.9	2658.2	2678.9	3215.4
2562.3	2600.8	2772.6	2866.6	2921.5	2353.4	2437.8	2584.8	2732.7	3001.0
2609.4	3097.5	2936.3	2724.2	3010.7	2453.5	2479.2	2589.1	2919.1	3034.4
2684.2	2667.2	3537.0	2615.2	2860.3	2656.9	2602.1	2586.9	2777.6	3299.1
2610.6	2775.3	3320.6	2615.4	3181.7	3034.0	2581.9	2596.2	2791.8	3328.5
2883.2	3176.6	3473.5	2568.3	3009.6	2802.8	2760.5	2988.4	2726.3	3001.4
3091.0	2870.8	3452.4	2666.8	2917.5	2806.3	2653.1	3204.0	2637.7	3203.1
3216.8	2566.9	3437.7	2767.9	2874.2	2763.6	2742.7	3601.3	2557.6	3468.0
3388.4	2800.0	3198.1	2925.6	2712.0	2611.5	2993.4	3557.9	2450.4	3326.5
3657.6	2756.5	3203.6	2788.0	2257.4	2677.4	2888.4	3562.4	2513.7	3041.9
3504.5	2577.3	2791.4	2745.7	2053.7	2767.5	2773.6	3835.3	2644.9	3331.2
3469.3	2449.5	2666.5	2734.6	2606.7	2542.3	2548.8	3709.0	2713.0	3387.7
3419.4	2467.6	2154.4	2714.5	2430.5	1748.8	2878.8	3257.7	2569.4	3109.0
3281.5	2287.8	2418.6	2603.8	2843.5	1625.1	2547.3	3375.1	2857.4	3042.6
3015.1	2638.2	2581.5	3029.1	3096.6	1529.6	2764.5	3005.6	3166.7	3031.9
2926.7	2655.8	2912.8	3267.9	3084.7	1737.9	2768.4	2756.6	3332.3	3046.8
2887.1	2852.7	2921.5	3173.3	3163.2	1949.6	3222.8	2553.2	3309.7	3019.4
2744.2	2603.0	3162.4	3421.2	3121.3	2615.1	2858.5	2847.6	3365.8	3056.8
2658.9	2497.4	3378.1	3146.8	3325.5	2508.7	2984.5	3140.7	2583.1	3006.2
2391.3	2381.8	3219.9	2921.9	3289.8	2600.4	2755.2	2939.1	2533.8	2825.9
2408.4	2139.3	3286.2	2993.3	3314.5	2376.8	2406.6	3030.2	2399.3	3152.0
1967.1	2171.3	3164.2	3185.6	3068.0	2378.5	2180.6	3112.7	2376.9	2886.2
1867.3	2097.7	3171.3	2962.4	3131.2	2371.9	2076.9	3339.4	2539.1	3056.0
2155.4	2432.7	3293.8	3351.5	2889.2	2477.0	1600.2	3407.3	2968.8	3051.3
2473.0	2583.0	3099.5	3288.5	2774.2	2461.8	1704.6	3450.5	3247.7	3276.4
2330.7	2892.1	3200.6	3316.8	2673.8	2548.1	2269.6	3175.6	3112.4	3113.0
2879.9	2562.2	3033.8	3182.8	2856.3	2669.9	2493.4	3450.6	2974.3	3261.6
2621.9	2738.4	3016.8	3374.5	2825.2	2358.4	2497.2	3183.4	2592.1	3032.1
2763.6	2710.5	2896.0	3235.1	2912.6	2493.1	2615.6	2822.7	3273.5	3034.3
2915.0	2952.6	3003.4	3226.9	3207.9	2687.8	2275.7	2745.7	3198.3	2931.2
2826.0	2818.6	3274.1	3218.4	3361.7	2714.5	1602.5	2937.6	3624.1	3061.9
2635.0	2811.3	3246.7	3024.2	3551.0	2668.6	1494.5	2648.1	3557.0	3038.2
2919.2	2981.3	3502.1	3145.6	3559.8	2662.7	1722.8	2932.6	3493.3	3311.1
2541.7	2868.3	3204.3	2915.4	3758.4	2419.4	1957.2	2957.5	3485.7	3205.1
2396.6	2744.2	2800.9	2657.9	3812.2	2244.6	2398.9	2839.7	3100.7	2972.7
2259.4	2410.3	2927.1	2440.1	3143.6	2136.8	2967.3	3041.7	3444.7	2652.2
2348.8	2413.9	3258.9	2630.3	2821.4	2348.8	3440.2	2902.2	3557.0	2481.0
2278.2	2145.9	3195.1	2645.8	2673.7	2352.9	3214.6	3242.8	3461.1	2673.5
2437.7	2443.2	3228.6	2700.5	2381.6	2115.0	3079.1	3089.1	3280.0	2460.1
2312.4	2192.6	3586.8	3221.2	2285.2	1873.2	2630.4	3054.1	3491.8	2423.4
2134.2	2548.2	3517.7	2868.6	2636.2	2250.8	2532.8	3120.7	3145.6	2625.4
2018.1	2829.4	3488.8	2910.1	2738.2	2130.1	2543.7	3243.6	3094.8	2388.3
2306.3	2856.1	3498.9	2878.5	2511.5	2181.2	2835.7	3372.3	3487.1	2361.2
2256.3	2390.1	3419.2	2791.4	2420.8	2406.5	2867.3	3640.6	3617.2	2789.0
2577.2	2569.7	3294.3	2466.6	2947.3	2303.7	3085.3	3664.6	3556.8	3126.6
2749.5	2484.5	3292.3	2369.8	2921.7	1806.8	2883.9	3690.5	3727.7	3101.3
2866.0	2434.0	3247.9	2311.3	2824.1	1808.6	3353.0	3744.2	3828.7	3176.0
2453.3	2676.1	3334.2	2651.1	2985.5	1876.4	3192.2	3337.3	3718.6	3356.3
2508.9	2664.7	3624.3	2580.2	2948.8	1965.8	3049.5	2970.4	3797.7	3479.2
2292.5	2923.8	3623.7	2286.4	2869.4	2821.2	2948.7	3185.2	3993.6	3190.4
2185.9	2759.8	3468.2	2517.9	2910.1	3152.2	2770.1	2973.9	4237.6	3197.9
2144.1	2776.4	3668.8	2706.6	3110.7	3038.8	2353.0	2775.4	3858.1	3190.4
2315.1	2628.1	3752.7	2479.7	3042.3	2825.7	2361.6	3070.7	3777.2	3000.3
2355.8	2413.7	3512.3	2871.9	3103.7	3185.8	2748.3	2963.0	3688.0	3126.6
2583.5	2300.1	3626.9	2959.5	2892.7	2948.7	3016.9	2723.1	3311.8	3286.4
2633.3	2301.1	3440.7	3160.9	2848.7	3192.1	2869.2	2743.2	3076.7	3306.4
2727.3	1919.0	3219.4	2851.9	2914.6	3243.4	3169.1	2814.2	3151.8	3136.3
3000.1	2060.4	2971.5	2819.8	2986.6	2898.7	3065.2	2943.9	3189.8	3107.9
3328.9	2060.7	3269.9	2888.2	3273.8	2821.2	2720.3	2983.2	3239.4	3383.8
3131.9	2177.2	3364.3	3217.9	3301.8	2659.5	3128.1	3277.0	2904.7	3483.9
2871.4	2097.2	3482.8	3299.0	3194.4	2634.5	3462.2	3342.3	3075.5	3258.6
2953.1	2223.7	3553.3	3254.2	3199.5	2498.9	3391.1	3550.5	3180.9	3405.2
2923.3	1994.7	3817.1	3103.6	2982.6	3088.6	3823.5	3488.0	3346.3	3432.1
2246.0	1999.0	3741.3	2844.2	2872.8	2972.1	3804.3	3739.8	3379.3	3341.8
2680.5	1895.2	3838.7	2888.9	2816.1	3037.6	3067.9	3593.9	3182.0	3045.1
2770.4	1847.1	3646.1	3138.7	2857.7	2932.2	2670.7	3596.3	3371.6	3223.4
2748.4	2012.6	3526.6	3252.5	2717.7	2636.5	2750.8	3469.8	3508.7	2925.3
2602.3	2120.3	3396.1	3193.8	3094.5	2310.8	2516.3	3387.5	3246.7	2820.4
2615.7	2241.7	3324.9	3035.3	2896.7	2230.5	2231.3	3245.9	2907.9	3037.2
2433.0	2538.8	3312.4	2707.6	3101.1	1995.0	2405.4	3070.5	2938.2	3296.6
2793.7	2786.7	3299.4	2790.5	2957.6	1748.4	2581.6	3010.3	2631.9	3342.6
2733.4	2593.2	3516.6	2534.0	3379.5	1975.7	2738.5	3093.8	2687.7	3511.4
2680.2	2711.5	3552.8	2749.5	3439.3	1953.2	3088.1	2954.9	2958.6	3605.5
2850.9	2865.2	3645.8	3060.9	3373.7	1852.8	3320.2	2984.7	3021.5	3397.4
2790.8	2816.2	3460.8	3205.9	3459.9	1914.5	3440.1	3057.4	2961.9	3200.1
2333.4	2736.6	3367.2	2961.2	3377.5	2284.8	3651.3	2902.0	2693.8	3005.4
2201.0	2743.0	3163.7	3000.8	2964.9	2364.0	3688.2	2868.5	2645.2	3041.3
1926.8	2624.7	3172.8	2904.5	2632.7	2090.9	3569.0	2877.3	2841.1	3209.1
2191.6	2574.8	3325.1	2387.3	2814.9	2066.9	3514.3	3025.6	3047.3	3337.7
2160.6	2437.0	3463.2	2524.7	2538.7	2482.1	3562.5	3079.4	3090.0	3448.7
2161.0	2151.3	3206.3	2600.7	2345.6	2334.8	3653.1	3299.6	3428.3	3705.3
2031.8	2347.0	3128.8	2817.2	2082.4	2231.2	3209.4	3112.1	3497.5	3778.0
2288.6	2444.4	3463.5	3006.0	2360.7	2915.8	2861.0	3308.7	3578.3	3883.2
2212.7	2411.1	3445.4	3098.5	2181.3	3014.4	2826.5	3283.1	3322.8	3844.9
2308.7	2482.1	3293.0	3277.5	2085.2	2916.1	2678.3	3417.8	3567.3	4017.7
2444.5	2589.6	3419.3	3171.1	2051.3	2699.9	2543.2	3495.0	3229.7	3983.7
2698.7	2518.1	3405.1	3231.0	1827.7	2761.6	2965.5	3780.9	2822.3	3786.5
2318.7	2487.4	3470.2	3268.1	1790.0	2864.7	3463.9	3589.1	2759.1	3630.2
1821.6	2553.7	3384.4	2965.8	2449.2	2729.9	3548.3	3507.5	3085.1	3451.1
1784.6	2820.7	3119.8	2652.5	2533.3	2495.4	3625.4	3505.3	3027.9	3370.0
2530.9	2529.8	3224.4	2869.7	2767.9	2730.5	3588.1	3243.3	3110.7	3400.0
2604.2	2464.2	3319.0	2735.8	3285.1	2484.8	3499.2	3162.9	3591.4	3151.2
2440.3	2606.0	3577.3	2553.7	3116.5	2015.0	3117.8	3173.2	3444.0	3207.3
2719.0	2164.7	3597.9	2762.1	2965.4	2315.0	2696.2	3016.4	3349.3	3326.3
2742.1	2157.7	3558.1	2718.8	2851.7	2188.4	2715.4	3052.8	3377.9	3265.7
2545.2	2405.1	3504.6	2735.9	2809.9	2083.5	2607.1	3317.5	3777.9	3311.9
2223.0	2685.8	3524.5	2809.0	2572.9	2075.4	2416.5	3443.0	3426.3	3743.3
2348.6	2786.3	3417.4	2708.4	2792.3	2484.0	2461.4	3623.8	3227.4	3663.1
2269.0	3098.8	3404.7	2501.7	2492.3	2115.1	2191.4	3728.3	3214.0	3588.3
2818.7	2967.3	3099.7	2604.6	2965.1	2219.4	1962.8	3438.7	3163.6	3522.3
2480.8	2878.3	3550.2	2639.3	2856.6	2123.2	1915.3	3362.8	2870.2	3297.3
2544.3	2453.8	3222.8	2796.3	2992.8	2138.3	2354.2	3001.2	2482.1	3420.6
2348.5	2284.3	3217.0	3016.7	2635.1	1628.7	2651.8	3365.0	2463.4	3324.9
2386.3	2646.1	3303.4	2969.8	2959.8	1692.5	2792.2	3123.6	2401.5	3418.9
1818.9	2615.6	3212.9	2940.7	2580.2	1815.9	2751.2	2929.2	2885.9	3703.4
1968.3	2956.4	3061.6	2984.5	2606.1	1863.1	2980.4	3247.6	2877.6	3589.2
2187.0	3096.4	3049.3	3014.0	2670.1	2048.8	2836.1	3211.0	2982.2	3452.0
2164.4	3085.8	2971.8	2921.9	2774.1	2372.1	2658.6	3195.8	3126.8	3389.9
2196.2	3161.8	2808.3	3202.5	2650.9	2379.7	2498.4	3240.7	3128.0	2978.3
2306.9	2932.6	3056.5	3041.7	3062.4	2096.6	2717.8	3185.2	3148.2	3218.3
2332.1	2595.9	3390.8	2902.9	3114.4	2188.9	2983.7	3390.7	3261.5	3230.6
2366.7	2690.4	3341.6	2588.7	3356.2	2073.0	3208.1	3537.3	3205.1	2996.0
2276.6	2552.0	3346.9	2335.4	3598.0	2612.1	2856.0	3510.3	3209.1	2917.6
2540.6	2216.8	3420.4	2223.5	3434.3	2281.0	3013.8	3413.4	3069.0	3173.9
2448.9	2133.5	3229.1	2452.7	3579.4	2802.5	3531.7	3447.7	2649.4	2890.5
2769.4	2330.0	3348.0	2500.4	3597.1	3169.1	3343.3	3217.7	2282.6	2537.8
2378.0	2185.3	3282.4	3508.5	3526.0	3235.1	3224.3	3232.3	2604.4	2547.7
2754.3	2885.8	3257.3	3603.7	3208.9	2947.0	3132.7	3118.8	2595.5	2316.2
2867.1	3127.9	3115.4	3298.1	3377.8	3494.1	3260.3	3364.2	2545.8	2388.1
2950.6	3371.8	3385.0	3085.1	3056.1	2881.7	2904.8	3491.9	2792.3	2375.5
2634.4	3244.0	3534.6	2980.6	2984.6	2729.0	2580.6	3867.2	2525.3	2373.8
2976.4	3202.9	3583.7	2588.1	2798.8	2821.4	2277.7	3981.5	2463.3	2439.5
2704.3	3164.6	3554.1	2458.7	2811.7	2800.6	2593.8	3714.2	2477.6	2260.0
2489.7	2752.8	3706.7	3176.1	2882.8	2800.1	2601.6	3625.8	2604.1	2150.6
2457.9	2327.2	3825.2	3231.8	3080.9	3239.7	2506.2	3644.2	2309.6	2216.5
2221.3	2275.2	3605.5	3424.5	2965.7	2490.5	2372.1	3171.3	2520.4	2171.6
2432.3	2128.1	3584.5	3441.0	2813.1	2200.2	2723.8	2723.9	2922.5	2292.0
2431.9	1627.9	3692.4	3213.8	2784.2	2314.6	2867.1	2879.4	2979.1	2259.5
2430.5	1849.4	3728.5	3184.1	2970.6	2075.1	2708.5	2958.9	2984.5	2297.1
2647.7	1992.1	3959.2	3049.5	2807.9	1599.1	2868.5	3271.9	2995.8	2371.3
3096.0	2169.9	3652.1	3216.4	2680.9	1857.4	2817.6	3614.3	2835.6	2519.5
2818.7	2261.0	3555.1	3168.7	2757.8	2006.6	2791.2	3448.0	2462.1	2499.4
2946.4	2539.5	3464.6	3179.2	2650.6	2116.5	2686.3	2913.6	2190.7	2672.9
3160.2	2675.6	3327.6	3274.5	2319.6	2127.5	2797.6	3228.8	2125.0	2895.1
2551.9	2570.5	3117.8	3158.5	2446.7	2591.6	2766.5	3220.7	2205.4	3188.0
2219.1	2820.2	3124.1	2926.4	2804.3	2659.6	2952.2	3087.6	2217.7	3229.0
2161.5	2411.7	3386.1	2982.9	3042.4	2547.1	2801.6	3411.0	2309.9	3328.7
2291.8	2412.3	3093.1	3083.5	3158.5	2451.0	2416.3	3329.8	2326.3	3220.4
2071.1	2521.5	3041.6	2992.3	3427.3	2660.2	2298.2	3011.2	2490.6	3192.2
2479.3	2530.6	3169.6	3181.7	3078.2	2308.1	2259.0	3011.0	2639.8	3159.0
2501.2	2534.8	3210.0	3074.6	2807.1	2622.5	2462.6	2918.8	2256.5	2819.5
2805.1	2451.8	3134.3	3202.0	2696.6	2653.3	2742.5	3137.4	2328.5	2958.4
2485.9	2288.1	3498.4	3031.2	2757.0	2840.0	2936.9	2895.1	2036.4	2989.9
2597.3	2285.2	3352.4	2965.5	2410.4	3458.4	2948.9	3180.7	1782.0	3049.9
2239.6	2094.4	3316.0	3515.7	2886.5	3134.3	2846.2	2979.7	1801.7	3082.8
2055.9	2096.3	3189.2	3494.9	2834.9	2689.9	2742.8	3042.1	2224.8	3250.8
1948.3	2219.7	3094.2	3426.2	2547.3	2649.2	2808.5	3039.1	2257.3	3003.3
2060.9	2241.6	3090.5	3560.5	2796.7	2797.9	3050.2	3212.4	2917.1	2792.1
2151.7	2393.0	3221.2	3514.4	3365.2	2293.1	3308.3	3182.6	2796.6	2503.0
2545.0	2509.0	3399.8	3213.9	3180.5	2573.7	3451.2	3261.7	2500.3	2424.3
2661.4	2083.9	3473.2	3312.9	3211.3	2910.9	3408.5	3462.2	2483.7	2531.9
2444.9	2241.4	3509.5	3381.5	3461.1	3074.1	3333.5	3308.6	2509.2	2736.2
2328.5	1899.5	3474.9	3571.6	3255.0	2661.0	2982.5	3280.9	2142.8	2921.5
2191.7	2616.1	3682.8	3519.7	2959.6	2988.1	2909.2	3020.0	2238.0	2793.9
1687.2	2551.1	3663.7	3490.1	2969.8	2770.4	2930.6	3256.2	2740.0	2857.8
2127.2	2645.2	3866.6	3378.8	3054.0	2846.8	2919.5	3167.8	2564.2	2959.4
2463.0	2488.0	3840.7	3677.7	2845.2	2490.9	3095.1	2941.3	2956.9	3012.9
2687.9	2518.6	3652.2	3305.4	2628.5	2388.1	3262.3	3017.6	3098.2	2915.2
2512.7	2398.9	3523.8	2898.0	2723.6	1936.1	3413.4	3252.9	2954.5	3019.8
2846.8	2238.0	3707.6	2580.5	2431.9	2826.5	3174.9	3025.5	2922.3	3032.0
2773.8	2553.5	3682.2	2826.7	2408.9	2388.2	3230.3	3029.0	2677.4	3042.6
2852.0	2526.5	3508.2	2609.6	2858.9	2831.2	3154.8	3069.1	2653.5	3275.2
2366.2	2463.2	3583.9	2411.8	2818.4	2875.4	3056.8	2929.6	2347.1	3179.1
2476.0	2629.7	3363.4	2795.8	2952.4	2984.6	2889.8	3161.0	2143.9	3317.7
2129.4	2975.2	3032.5	2971.5	3082.3	2623.3	3070.9	3056.1	2178.7	3281.8
2059.3	3011.9	2712.7	2822.1	3251.3	2695.0	3129.0	3008.6	2262.7	3124.4
2049.7	2728.2	2721.4	2648.4	3065.2	2359.2	2726.0	2637.6	2383.7	2889.5
2358.7	2798.0	3000.0	3002.7	3094.5	2946.3	2331.6	3166.0	2301.4	2800.5
2603.6	2626.0	3317.6	2993.7	2990.3	2872.6	2851.3	3245.1	2248.5	2679.7
2543.3	2648.3	3398.4	3137.2	3403.2	3071.4	2803.5	3283.4	2224.8	2851.8
2508.0	2558.5	3276.6	3308.0	3357.0	3198.3	2771.1	3219.7	2069.0	2922.0
2504.3	2535.6	3375.2	3371.1	3331.1	3533.2	2679.7	3554.8	1907.1	2875.6
2382.2	2712.0	3118.4	2957.6	3254.3	2626.6	3505.3	3781.8	2082.4	3160.0
2035.0	2385.1	2990.8	3172.6	3164.1	2282.0	3270.5	3604.1	2252.1	3218.0
1922.1	2511.1	2788.6	3049.5	3247.9	2200.5	3078.5	3198.0	2363.4	3138.1
2036.5	2164.2	2835.9	2812.8	3421.9	2073.7	3352.1	3198.5	2898.7	2857.5
2512.1	1991.0	3186.8	2910.9	3245.3	2301.1	3594.4	3325.8	2783.9	3072.4
2521.2	2592.1	3088.2	2916.5	3352.2	2540.9	3618.2	3479.4	2577.6	2907.5
2666.5	2565.7	3204.8	2948.5	3270.1	3149.1	3392.0	3564.2	2508.2	2915.6
2797.4	2651.7	3307.5	2938.1	2933.6	2928.3	3408.8	3881.8	2719.5	3174.6
2849.7	2670.6	3628.2	2901.6	2691.2	3227.2	3327.1	3669.4	2454.0	3461.8
2606.2	2660.3	3437.8	2553.1	2332.2	2995.2	2994.9	3736.3	2534.4	3306.3
2727.0	2406.1	3610.6	2684.9	2055.3	2710.2	2990.5	3387.6	2693.6	3223.7
2694.4	2217.2	3846.0	2605.7	1986.0	2637.6	3212.3	3656.0	2544.3	3046.4
2448.6	2678.3	3853.3	2431.2	1905.0	2833.5	3253.5	3298.9	2601.0	2955.4
2450.9	2612.0	3767.7	2654.6	2147.6	2629.0	3180.9	3156.6	2652.6	2857.9
2488.1	2594.8	3535.3	2820.1	2267.5	2607.7	3277.1	3600.3	2853.1	2950.2
2261.8	2722.3	3299.9	2447.1	2410.4	2347.4	3129.0	3636.1	2419.4	2482.0
2468.4	2769.8	3485.8	2794.2	2782.5	2708.1	3083.6	3589.3	2308.8	2726.5
2246.7	2681.1	3348.4	2878.1	2737.0	2552.4	2876.3	3651.6	2453.4	2761.7
2230.9	3071.0	3167.5	2814.3	2774.2	2308.0	3077.6	3515.4	2320.8	2684.6
2180.9	3060.4	3304.3	2797.5	2982.7	2226.2	3185.2	3373.7	2620.2	2900.0
2140.0	3173.6	3382.2	3115.6	2812.7	2459.1	3141.2	3303.8	2777.5	3029.3
1693.3	3023.6	3033.1	2905.5	2793.8	1867.1	3312.7	2917.5	3105.4	2933.7
2105.5	3071.1	3330.5	3057.6	3078.5	2215.4	2886.9	2685.7	2930.1	3025.7
2071.4	3035.7	3191.5	2881.4	2611.2	2213.2	2832.7	3039.0	2759.9	3014.2
2030.5	3017.5	3128.4	2719.5	2044.2	2251.0	2945.0	3186.9	2877.3	2607.9
2312.6	3184.4	3244.0	2614.4	2458.2	2307.3	2887.8	3286.5	2931.8	2918.4
2546.5	3107.4	3254.5	2903.5	2028.8	2636.6	2682.2	3613.2	2644.5	2799.4
2475.0	2976.8	3116.2	3000.5	1914.7	2479.8	3049.6	3538.1	2504.1	2801.7
2551.1	2591.3	3263.1	2780.5	2194.0	2687.8	3105.8	3335.1	2625.7	2782.0
2919.2	2360.5	3488.0	2657.2	2261.3	2667.5	2966.7	3270.8	2664.3	2729.6
2867.3	2809.6	3550.9	2600.7	2122.4	2437.6	3077.1	3293.8	2388.3	2821.4
2969.5	2600.6	3888.9	2242.2	2160.4	2207.3	3512.3	3309.5	2674.9	3063.2
2844.3	2479.7	3896.5	2665.2	1871.0	1949.8	3418.4	3199.7	3014.2	2848.6
2611.2	3093.4	3924.0	2805.6	1875.3	1626.8	3394.6	2922.0	3126.7	2841.2
2977.8	3150.7	3961.4	2782.3	2131.2	1884.5	3717.0	3294.3	2841.9	3033.2
3125.6	2884.5	3881.2	3030.9	2092.8	2322.6	3710.9	3211.0	2819.1	2797.3
3094.7	2670.6	3776.4	3432.8	2204.8	2667.4	3627.1	3013.6	2385.0	2734.8
3113.6	2574.5	3698.4	3295.7	2529.3	2858.3	3775.5	2764.0	2074.7	2894.1
3000.3	2783.0	3669.8	3146.8	2632.8	3212.6	3831.9	2695.7	1916.4	3299.2
2865.1	3246.7	3330.4	3262.7	2603.9	2734.5	3437.7	2740.8	1940.2	3109.8
2454.6	3286.7	3394.2	3039.2	2945.6	2547.1	3387.0	3456.3	2318.2	3207.2
2507.2	2869.6	3567.5	3023.2	3083.7	2213.5	3299.8	3181.2	2557.6	3069.6
2275.3	3146.5	3704.5	2841.1	2987.2	1843.5	3301.2	3376.6	2536.1	2951.9
2236.0	2955.6	3678.2	2996.2	2696.6	1493.9	3313.1	3334.1	2645.1	3056.0
2366.0	2429.8	3523.1	2901.3	2736.9	1779.3	3421.2	3184.3	2788.5	2991.2
2650.2	2843.3	3280.7	2948.6	2393.5	1746.3	3496.9	3669.6	2664.7	3313.0
2631.9	2804.9	3328.3	2792.8	2195.0	2073.8	3570.6	3425.7	2743.4	3251.2
2966.7	2618.9	3273.9	3022.6	2181.4	2777.4	3490.1	3161.4	2695.7	3341.2
3103.4	2926.7	3284.1	2902.8	2526.9	3088.6	3054.9	3216.5	2350.5	3012.8
2782.3	3243.4	3227.8	2953.9	2791.3	3154.1	3267.2	3050.4	2044.0	3542.1
2399.0	3404.7	3383.1	3044.9	3047.0	2549.8	2911.0	2946.2	2277.8	3404.5
2071.4	3436.6	3124.6	3001.5	3103.4	2886.5	2652.4	2986.0	2519.0	3532.9
1851.7	3487.9	2999.1	2775.7	3198.1	2566.2	2671.3	3872.9	2572.3	3223.2
1846.7	3185.2	3130.5	2771.3	2891.4	2660.7	2821.8	3417.0	2794.8	3635.0
1831.5	2910.6	3364.3	2939.8	2629.2	3005.5	2859.5	3269.5	3065.0	3225.6
2213.3	2885.7	3447.9	3080.5	2414.9	3495.2	2825.9	2985.8	2870.5	3059.0
2314.3	2697.8	3770.4	2984.5	2223.8	3020.6	3117.6	2713.4	2771.5	3059.7
1861.5	2823.6	3628.0	3128.8	2314.4	2887.1	2985.4	2547.7	2649.2	3390.0
1776.7	2725.6	3596.9	3430.8	2763.8	2957.4	3103.0	2822.6	2316.9	3244.9
1971.0	2617.6	3710.6	3407.1	3113.0	2569.4	3121.5	3240.9	2335.9	3281.5
2015.7	2714.8	3543.4	3206.2	3303.9	2386.4	2958.3	3319.1	2275.4	3472.5
2066.8	2869.9	3477.6	3411.7	3425.2	2561.0	3084.0	3085.9	2430.2	3738.3
2199.1	2822.8	3547.3	3130.0	3524.1	3183.7	3077.1	2946.7	2554.8	3830.6
2389.8	2990.3	3508.7	2809.9	3026.5	2860.2	3201.9	3071.7	2704.0	3791.6
2234.0	2871.4	3433.8	2965.1	3120.0	2839.0	2937.7	3030.8	2619.2	3887.3
1739.0	2844.6	3526.5	3422.9	3191.9	2718.3	3415.0	3070.6	2679.9	3744.9
1717.8	2735.1	3478.3	3263.2	3136.6	2741.7	3090.7	3134.6	2442.6	3424.2
1910.3	2801.1	3326.2	3139.6	2758.1	2684.1	3240.9	3061.3	2194.0	3284.1
2138.9	2812.6	3184.6	3380.0	3054.2	2781.1	3360.6	2937.2	2694.6	3220.2
2148.3	2994.6	3281.5	3126.1	2955.2	2673.2	3502.1	3191.1	2808.1	3087.0
2485.9	3206.1	2944.4	2885.6	2824.0	2320.4	3306.6	3229.9	2635.5	3041.7
2619.1	3143.6	2724.4	2988.6	3159.8	2271.8	3448.3	3211.5	2534.8	3318.3
2819.1	3190.3	2961.2	3177.6	3261.1	2456.3	3368.3	3162.4	2632.3	3294.9
2486.2	2826.7	3202.8	3283.2	3035.3	2298.3	3486.7	3328.1	2517.4	3271.3
2321.0	3538.7	3492.5	3302.0	3305.5	2180.9	3376.5	3024.0	2743.0	3276.4
2324.7	3518.7	3595.8	3189.2	2924.0	2417.1	3642.8	2908.7	2768.3	3400.9
2316.4	3472.1	3620.5	3338.6	2899.6	2281.8	3499.7	3360.2	2916.1	3148.7
2134.5	3449.4	3706.6	3212.8	3095.1	2073.6	3082.0	3513.0	2650.0	3067.2
2365.7	3363.5	3615.6	2751.7	3195.4	2318.3	2817.4	3606.4	2473.3	3108.2
2569.0	3424.4	3353.4	2662.6	3084.3	2776.7	3012.0	3729.0	2457.2	3364.2
2108.5	3064.8	3404.7	2658.4	3295.7	2978.3	3067.0	3700.1	2491.1	3395.9
2229.7	2934.9	3543.5	2755.4	3168.4	2750.3	3013.5	3428.2	2321.4	3391.3
2263.6	2896.2	3552.7	2809.0	3024.6	2626.0	3168.4	3294.5	2495.1	3253.0
2150.3	3112.1	3831.5	2750.4	2976.7	2707.8	2721.4	3175.1	2593.8	3447.0
2270.9	2933.5	3484.7	2872.5	2750.1	2704.4	2600.9	3162.3	2608.6	3110.5
2273.5	3023.6	3629.4	2678.7	2497.6	2727.9	2355.8	3076.1	2513.6	2883.5
2052.3	3188.8	3525.4	2541.7	2554.4	2950.1	2486.2	3112.7	2331.7	2644.3
2217.8	3083.3	3787.6	2928.3	2556.0	2736.8	2642.6	3118.0	2357.9	2894.9
2104.1	3008.0	3439.6	2897.1	2489.5	2284.9	3349.8	3034.8	2527.2	2649.4
1790.8	3362.1	3832.1	2844.4	2690.2	2174.7	3157.1	2832.2	2542.3	3099.7
2361.7	3408.6	3761.5	2979.7	2919.1	1799.3	3283.3	2835.7	2657.7	2917.2
2309.4	3424.3	3610.2	2832.4	3071.9	1696.6	3105.8	2875.2	2625.0	3235.5
2229.2	3471.9	3368.7	2442.9	3300.0	2337.6	3036.3	2921.5	2731.6	2574.4
2275.4	3603.0	3880.3	2406.5	3214.1	2642.9	3285.2	2867.9	2503.0	2509.1
2456.3	3716.5	3734.6	2326.0	3491.5	2711.6	3372.7	2661.1	2535.2	2370.9
2289.5	3451.8	3672.7	2211.5	3079.7	2602.4	3480.5	2892.2	2648.2	2908.8
2521.7	3286.3	3833.3	2139.1	2994.5	2909.6	3276.3	2987.4	2656.7	2986.0
2660.0	3257.5	3842.9	2835.2	2924.3	2568.2	3421.8	2832.4	2751.2	3331.3
2988.7	3244.1	3465.5	2873.2	3120.5	2655.3	3205.8	2692.6	2895.1	3097.9
2804.6	3257.6	3472.4	3173.3	3061.5	2147.5	3137.8	2652.1	2678.6	2734.5
3025.9	3425.0	3325.1	3078.4	3213.0	2347.9	2959.8	2575.3	2583.1	2694.5
2909.1	3281.7	3462.2	3223.3	2974.9	2381.7	2916.5	2755.7	2133.8	2668.3
3105.9	3024.9	3478.1	3025.2	2871.6	2476.6	2558.5	2930.9	2245.7	2724.0
2927.8	3166.7	3747.1	3010.4	2873.6	2422.0	3054.6	3436.2	1997.0	2867.3
2584.5	3315.1	3855.0	2953.6	2862.4	2416.2	3173.8	3611.6	1695.5	2985.3
2490.7	3243.9	3796.8	2924.0	3191.0	2374.8	3331.6	3710.1	1718.5	2961.9
2551.8	3551.3	3542.0	2796.4	3431.0	2816.3	3308.9	3414.4	2196.6	2792.7
2556.8	3566.4	3569.2	2897.9	3505.8	3090.2	2888.2	3161.2	2712.5	2784.7
2726.5	3473.6	3386.1	2857.1	3310.6	3044.9	3055.9	3194.4	2367.5	2818.5
2941.2	3383.0	3392.0	2592.7	3068.9	3010.1	2709.7	2962.3	2445.6	2853.9
2942.9	3416.3	3701.3	2389.0	2927.5	3079.7	2602.3	2601.8	2504.8	3216.5
2710.2	3214.9	3742.1	2362.0	2742.6	2670.2	2849.2	2607.7	2136.5	3577.3
2779.5	2884.0	3842.2	2323.9	2880.0	2764.4	3203.5	2902.1	2057.5	3582.8
2613.6	2701.3	3611.9	2599.1	2766.6	2704.6	2974.8	2744.2	2183.5	3326.5
2798.4	2769.3	3090.4	2543.4	2560.3	3286.3	2735.1	2898.5	2254.1	3312.0
2929.0	2702.5	3342.1	2839.4	2416.5	3170.3	2866.6	3314.2	2116.8	3178.5
3192.5	2705.1	3080.0	3004.5	2598.3	3211.5	2368.8	3325.1	2286.8	3235.4
2916.8	3077.9	2977.7	2918.6	2204.0	2935.9	1985.4	3215.1	2259.9	3686.3
3118.6	3235.6	3008.0	2953.2	2199.2	2668.2	2103.4	3192.1	2225.4	3962.1
2592.2	3085.7	3022.8	2782.2	2499.0	2732.8	2213.8	3187.6	2171.9	3805.4
2053.2	3305.2	3165.9	3006.0	2656.4	2602.5	2273.3	2940.8	2266.1	3717.4
1655.2	3385.2	3219.0	3101.9	2531.1	2601.9	2926.6	2954.0	2288.8	3284.9
1418.9	3576.6	3141.5	3097.2	2535.5	2507.6	3053.6	3139.9	2511.1	2658.1
1416.9	3550.8	2900.1	3212.4	2337.6	2539.6	2980.7	3117.4	2631.0	2709.5
1525.9	3885.1	2960.2	2801.4	1987.3	2208.0	3391.1	3397.0	2427.6	3083.5
2075.3	3706.8	2760.8	2720.1	1845.6	2454.3	3351.2	3261.5	2612.6	3110.1
2134.5	3723.3	3142.6	2467.3	2109.1	2352.4	2924.4	3489.2	2853.4	2903.3
2518.6	3625.4	3018.9	2348.2	2116.1	2551.3	2796.6	3352.6	2713.4	2879.8
2501.2	3524.7	3129.6	2284.5	2146.5	2528.1	2715.0	3544.6	2510.2	3430.0
2383.0	3240.8	3236.2	2809.1	2138.8	2827.9	2559.8	3450.3	2414.8	3631.5
2195.0	3303.0	3161.3	2602.4	2334.0	2591.9	3070.6	3711.5	2284.8	3429.1
2187.2	3183.5	3208.2	2482.1	2440.0	2614.6	3314.6	3534.2	1941.4	3214.6
2281.3	3138.9	3096.3	2676.2	2857.0	2539.8	3194.2	3678.9	2018.2	3189.9
2238.4	3103.8	3056.5	2641.0	3447.3	2742.9	3145.4	3585.8	2185.8	3167.7
2386.6	3089.9	3112.3	2766.8	3534.6	2841.1	3535.8	3793.3	2202.1	2935.5
2319.6	3151.9	2967.9	2855.2	3439.0	3027.4	3327.8	3566.1	2645.0	2919.2
2260.0	3207.0	2897.3	2770.3	3077.1	3258.0	3483.6	3249.0	2281.3	3223.8
2528.7	3408.1	3288.5	2701.7	3033.5	3051.0	3404.0	2960.2	1951.1	2801.2
2643.8	3460.3	2911.0	2874.7	2825.4	2626.0	3243.4	2709.8	2156.6	3093.6
2449.7	3484.0	2979.9	2840.7	2932.6	2633.8	3099.7	2710.2	2351.2	3056.0
2071.7	3563.2	2734.8	2867.3	2672.7	2609.0	3012.0	2528.4	2565.7	3141.1
2303.0	3277.5	2881.7	2879.4	3028.8	2550.0	3194.6	2776.8	2572.1	3111.9
2225.3	3021.0	3031.1	2920.4	2839.0	2920.5	3232.2	3037.4	2555.6	3432.5
2402.7	2908.7	3085.8	3077.6	2748.2	3233.5	3154.3	3220.9	2484.4	3672.8
2673.8	2676.7	3149.0	3215.9	2639.3	2942.0	3302.2	2973.4	2819.6	3585.6
3242.3	2641.7	3001.8	3493.5	2869.1	3041.1	3107.5	2952.0	2483.6	3469.9
3331.6	3080.6	2937.0	3217.5	2897.3	3089.2	3307.5	3087.4	2589.1	3298.0
3161.8	3344.0	3087.1	3270.4	2690.0	3119.0	2962.0	3195.4	3329.9	3464.1
3033.5	3257.2	3190.9	3086.0	2978.5	3045.1	3200.2	3155.8	3223.1	3505.9
3189.8	3569.1	3133.5	3132.5	3057.5	2895.7	3025.1	3361.5	3098.4	3839.1
3028.9	3728.8	3286.8	3055.3	2927.6	2658.3	2891.8	3685.3	2826.2	4128.1
3055.8	3559.6	3387.7	3228.7	2956.5	2767.8	3086.9	3672.9	2388.6	4028.2
3298.4	3425.5	3224.1	2695.6	3148.1	2507.2	2988.0	3645.0	2296.7	3507.0
3504.1	3748.8	3260.1	2856.0	3152.4	2524.7	3407.9	3675.4	2881.4	3301.1
3081.3	3640.4	3148.5	2644.1	2924.0	2672.5	3499.4	3706.9	2766.1	3069.8
3008.0	3467.4	3047.5	2427.5	3167.7	2828.9	3201.5	3311.1	3177.5	2943.3
2495.1	3610.6	2892.2	2604.7	3127.2	2797.0	3244.2	3367.9	3393.8	2903.7
2242.4	3717.9	3270.8	2938.0	3225.0	2889.9	3222.6	3339.8	3161.3	3125.1
2237.9	3464.7	3223.7	3379.3	3168.9	2919.8	3038.2	3256.0	3085.6	3212.3
2813.6	3298.7	3132.4	3403.3	3562.6	2935.8	3081.4	3035.3	2862.2	3194.8
2962.2	3311.0	3065.5	3495.5	3621.3	2875.2	3157.5	3110.8	2697.0	2631.0
3076.5	3264.3	3194.5	3037.6	3546.5	2929.9	3267.2	2832.5	2477.0	2780.1
3343.8	3282.1	2966.6	2802.9	3486.9	3069.6	3301.4	2868.0	2677.9	3078.9
2997.2	3046.3	2915.8	2690.7	3467.5	3191.5	3407.9	2896.9	2733.2	2866.1
2803.6	3115.8	2795.4	2640.3	3267.2	2913.1	3212.0	3073.8	2618.7	2913.2
2857.7	3082.1	3221.1	2554.4	3038.0	2452.6	3255.1	3000.0	2384.9	3155.3
3246.3	2989.0	3194.0	3008.3	3147.2	2364.5	3443.1	3428.9	2146.0	3258.2
3145.3	3224.3	3615.7	3293.8	2935.0	2386.9	2669.7	3063.9	2053.5	3502.4
3271.6	3183.9	3679.4	3065.7	2712.4	2602.4	2485.4	2951.7	1946.6	3582.6
3148.0	3319.4	3576.1	2976.6	3119.6	2527.3	2122.0	2738.8	2054.2	3471.8
2837.6	3221.8	3564.9	2734.3	2767.8	2879.4	1876.9	2661.2	1923.3	3313.7
3139.5	3842.6	3407.5	2666.6	2844.8	2985.9	1731.6	2836.6	2063.7	3112.1
3166.5	3456.0	3549.1	2246.2	3120.5	2554.7	2338.6	2986.6	2055.9	3088.5
3104.5	3535.6	3550.3	2535.2	3324.7	2262.1	3371.5	2918.6	1927.8	3017.2
3168.0	3430.8	3282.2	2866.5	3126.0	2545.0	3338.0	3112.9	1701.7	2985.7
2948.5	3276.8	2997.5	3070.3	3461.1	2544.1	3467.3	2895.9	1814.2	2958.3
2994.3	2982.9	3043.9	2991.3	3401.0	2459.6	3498.6	2653.7	1350.3	3031.8
2978.8	3334.6	3337.7	3134.3	3374.8	2427.3	3513.0	2730.1	1344.7	3271.5
2579.2	3270.4	3165.4	2907.5	3296.7	2405.0	3194.1	2824.0	1241.8	3235.1
2794.6	2981.0	3358.0	2758.7	2949.9	2017.2	3333.9	2817.3	1350.3	3046.9
2970.9	2876.4	3549.7	2769.7	2914.4	1728.9	3157.3	2850.5	1242.4	3010.7
2720.8	3410.5	3339.2	2882.9	3079.0	2237.5	3262.1	3014.3	1794.5	2936.4
2988.2	3395.8	3301.9	3104.2	3026.3	2673.3	3238.6	2970.8	1573.8	3096.2
3087.9	3632.1	3254.0	3256.5	2968.2	2752.4	3438.0	3164.1	2152.3	2923.8
2790.7	3518.1	2977.4	3548.5	3044.4	3226.5	3418.2	3280.4	2507.6	2965.2
2815.0	3609.3	2946.7	3455.0	3121.4	3514.4	3600.3	3563.7	2864.6	2916.3
2660.0	3564.9	3000.7	3449.7	3143.0	3278.9	3517.6	3168.4	2527.4	2788.5
2660.2	3601.5	2853.3	3294.2	3356.7	3054.3	3454.3	3469.1	3096.8	2883.7
2844.1	3452.3	2751.4	3123.7	3253.4	3120.6	3431.0	3374.4	3228.5	2493.5
2861.5	3411.5	2541.6	3184.0	3376.5	2876.2	3371.5	3127.1	3116.4	2536.6
3132.6	3049.6	3077.0	3274.1	3163.9	2565.7	3290.5	3198.2	2766.0	2578.0
3287.7	3120.3	3327.7	3321.4	3112.4	3024.5	3129.1	3207.0	2765.7	2866.3
3074.4	3458.3	3581.9	3212.8	2817.6	3378.8	3389.0	3029.4	2776.0	3232.1
2863.7	3601.4	3388.6	3344.3	2932.3	2732.6	3406.8	2893.0	2772.4	3500.9
2934.5	3645.5	3106.4	2747.7	2882.7	2739.1	3050.4	2912.4	2539.8	3659.1
2312.9	3379.8	3034.8	2909.0	3044.0	2999.1	2848.8	2718.8	2308.2	3583.0
2451.9	3304.0	3489.6	2905.8	3074.6	2842.7	3027.6	3174.9	2190.8	3264.8
2613.9	3004.4	3024.2	3031.2	3402.9	2711.1	2852.5	3230.8	1839.8	3041.9
2924.6	2903.7	2965.9	3075.9	3138.4	3198.8	2653.5	3368.3	1508.1	2559.6
3190.3	3063.4	2898.3	3571.3	3082.9	3208.9	2720.7	3281.2	1736.5	2698.5
3641.0	3681.8	2819.1	3167.0	3180.9	3006.0	2849.9	3147.9	2502.7	2481.4
3727.2	3678.1	2903.5	2795.2	3237.1	3079.9	2828.9	3233.4	2489.7	2897.5
3662.9	3627.2	3257.6	2850.5	3276.6	2917.2	2790.8	3314.0	2957.8	2809.3
3650.0	3685.8	3095.5	2820.3	3444.1	2803.4	2986.9	3541.8	3287.4	3021.7
3592.9	3426.9	3083.7	2494.6	3261.3	2858.0	3232.8	3649.5	2980.9	2920.2
3541.5	3381.6	3314.9	2957.3	3297.5	2997.9	3318.9	3404.9	2862.8	3402.7
3130.6	3352.2	3393.9	2910.2	3117.1	2922.0	3371.6	3190.7	3442.6	2729.6
3224.5	3294.1	3505.4	2702.0	3106.8	2966.3	3389.9	3056.5	2984.1	2978.8
2758.4	3078.6	3524.8	2619.1	3152.8	3175.5	3085.1	3017.9	2884.9	3015.3
2725.2	3052.4	3661.8	2895.3	3319.9	3146.2	3022.1	3006.0	3159.8	2834.5
2933.5	3030.0	3642.1	2931.3	2968.6	2630.9	3295.5	3339.5	2823.7	2990.5
3122.7	3149.3	3510.1	3210.1	2966.0	2932.5	3054.9	3135.5	2351.4	3035.2
3453.0	3188.7	3370.7	3527.4	2990.7	2903.6	2959.1	3173.1	2099.8	2674.2
3264.5	3373.9	3370.3	3338.7	3362.0	2903.2	2993.8	3377.8	1710.0	2393.0
3220.8	3069.5	3282.7	3289.8	3080.8	2894.6	2750.7	3257.3	1700.7	2343.9
3380.8	3292.2	3114.0	3191.2	3417.2	2867.5	2850.3	2945.5	1834.0	2634.6
3619.4	3202.2	2955.5	3081.5	3032.6	2843.3	3095.1	3006.2	2183.6	2859.0
3643.4	3718.0	2995.4	2744.5	2751.1	2666.6	2998.1	3203.5	2339.2	2904.7
3721.2	3569.6	3050.9	2879.8	2670.1	2975.4	2963.8	2743.5	3164.1	3315.1
3708.1	3547.2	2876.7	2565.0	2742.1	3012.7	2948.2	2568.8	2967.2	3541.6
3809.4	3310.0	2895.7	2741.1	2409.7	3254.0	2964.4	2723.9	3167.4	3150.4
3763.9	3303.4	3063.3	2944.6	2748.8	3224.4	2920.9	2676.3	2666.0	2956.5
3590.5	3176.9	2978.5	2984.5	2739.2	3133.5	3032.1	2748.1	3021.9	2966.9
3689.6	3261.8	2871.6	2666.4	2772.7	3005.7	3058.8	3226.1	2948.7	2723.9
3348.3	3266.5	3029.5	2778.1	3012.1	3047.7	2934.6	3729.6	3235.2	3024.0
3293.1	3164.3	2822.2	2707.2	3159.8	3171.3	2702.7	3484.9	3358.1	3054.3
3151.6	3215.1	2622.2	2312.1	3050.7	3480.3	2354.6	3403.4	3081.7	2730.7
3128.1	3314.7	2815.4	2770.7	3295.2	3279.7	2573.1	3624.4	3056.8	2481.4
3215.7	2786.5	2567.8	2954.0	3255.0	3336.5	2528.7	3648.5	2602.9	2566.7
3416.6	3619.4	3361.8	3056.0	3273.0	3231.7	3159.1	3620.8	2527.8	2579.7
3108.8	3517.2	3257.0	2979.4	3339.5	3620.6	2846.1	3930.0	2757.7	2668.1
3062.1	3364.7	3339.7	2803.8	3467.9	3224.8	2709.2	3990.9	3011.1	2910.1
3201.9	3144.3	3203.9	2553.4	3295.5	3222.2	2783.4	3728.0	3068.5	3039.8
2958.0	3087.1	2911.2	2422.7	3476.5	3153.3	2745.2	3680.5	3175.6	2953.3
2918.1	3323.8	2615.2	2483.2	3267.4	2946.8	3062.4	3447.5	2820.3	2848.4
3093.4	3425.5	2435.6	2518.5	3192.4	3103.3	3081.2	3106.1	2488.6	3261.7
3281.3	3624.2	3064.4	2647.4	3009.3	2949.4	3334.3	3177.8	2494.3	3178.7
3068.9	3793.1	3067.6	2986.2	3180.5	2757.9	3028.2	3447.5	2455.5	2873.1
3188.8	3863.5	2939.1	3054.8	3062.6	3124.1	2868.4	3530.3	2503.4	3144.6
3431.8	3769.7	3026.1	3083.6	3257.3	3229.3	2624.6	3856.6	2567.3	3288.0
3667.4	3656.6	2878.5	3100.3	3339.2	2892.5	2502.5	3782.0	1915.0	3199.1
3483.2	3591.3	2931.5	3309.0	3410.4	3135.4	2468.3	3909.5	1835.1	3022.3
3554.3	3285.4	2996.7	3093.6	2946.6	3537.1	2844.4	3677.1	1850.0	2837.3
3532.5	2918.0	2910.3	3202.6	3289.9	3460.4	3307.2	3531.4	1956.3	2809.8
3315.9	2928.5	2845.1	3018.7	3602.8	3584.9	3455.4	3543.1	2210.3	2606.9
3328.4	3400.6	2892.0	2955.0	3367.5	3946.6	3265.0	3671.1	2698.7	2867.6
3442.6	3398.2	2613.5	2781.6	3301.3	3956.2	3313.0	3453.2	2800.2	2807.2
3498.1	3273.8	2867.6	2891.3	3409.0	3537.3	2986.4	3314.2	2873.3	3076.5
3384.8	3292.9	3101.8	2860.3	3167.7	3325.1	2969.0	3412.8	2681.7	3081.5
3173.1	3279.8	3021.9	2795.5	3056.2	3045.3	2982.0	3364.7	2446.5	3058.6
3133.3	3246.9	2672.7	3055.5	3251.3	3005.7	3084.1	3442.9	2047.3	2762.6
3287.3	3127.8	2682.7	3326.3	3339.2	2857.2	3339.3	3339.8	2044.1	3207.4
3165.9	3289.6	2784.2	3334.3	3222.2	3369.9	3319.9	3525.1	2057.9	3351.3
3420.9	3375.7	2863.0	3543.9	3222.2	3199.2	3125.2	3526.0	2389.8	3353.0
3540.7	3177.7	2954.9	3474.2	3026.1	3462.3	3324.8	3441.5	2290.7	3161.5
3411.5	3180.4	3210.9	2999.2	2672.0	3594.5	3417.8	3483.6	2216.1	3404.4
3365.4	3104.3	3235.4	2981.1	2757.6	3443.6	3175.7	3700.8	2044.4	3177.5
3336.4	2928.1	3153.9	3052.3	2736.8	3307.8	3053.5	3579.0	2167.3	3416.4
3265.0	3071.3	2775.5	2839.3	2928.4	3636.7	3166.6	3541.1	2600.5	3466.1
3345.8	3356.4	2937.8	2820.9	3071.0	3311.7	3239.9	3394.9	2918.5	3596.3
3571.8	3687.3	3112.1	2910.9	3353.2	3095.5	3318.4	3480.5	3078.3	3524.3
3360.8	3683.1	2962.9	2986.0	3221.4	3023.0	3288.0	3359.8	3078.2	3420.6
3508.9	3194.8	2961.9	3502.6	3392.8	3045.9	3225.4	3421.9	2847.1	3648.9
3474.4	3466.0	3238.1	3477.2	3266.9	3150.6	2938.6	3108.9	2765.1	3467.0
3320.1	3082.8	3096.0	3485.1	3227.3	3119.1	2821.3	3215.4	2931.6	2841.6
3347.4	2875.8	2924.1	3460.4	3210.4	3231.8	2665.2	3380.3	3102.3	2746.7
3175.4	2875.4	3065.9	3125.8	3017.7	3277.4	2848.1	3524.7	3125.1	2992.8
2988.5	2877.9	3149.6	2913.7	2819.3	3649.4	2834.3	3493.7	3451.9	2717.9
2788.4	3005.5	3370.0	3038.9	2710.2	3401.3	3266.8	3564.6	3643.6	2908.2
2848.6	2922.5	2750.9	3001.2	2685.6	3252.0	3419.1	3675.7	2979.5	3276.3
2800.9	3385.5	2784.5	3180.1	2781.9	3063.3	3421.0	3349.0	2662.0	3196.3
3042.5	3364.1	2866.0	3327.2	3102.7	3413.6	3156.8	2960.0	2585.5	2964.0
3127.2	3264.3	3204.2	3270.6	3249.2	3330.8	3362.4	2820.9	2382.2	3228.4
2877.7	3277.5	2842.8	3197.0	3081.4	3394.5	3100.1	2983.8	1854.2	3417.8
2966.0	3301.8	3064.7	2911.2	3052.5	3433.2	3012.3	3008.3	2143.9	3424.2
3133.8	3487.7	2986.1	2789.3	2916.5	3501.7	3054.7	3006.0	2308.8	3609.8
2955.2	3625.8	3181.5	2437.1	2939.5	3534.7	2821.4	3133.7	2431.2	3804.3
3134.2	3648.0	3108.7	2712.1	3001.5	3394.4	3010.4	3141.6	2469.5	3530.7
3318.0	3596.5	3252.3	2897.5	3055.6	3339.9	3270.2	3086.1	2827.1	3198.3
3295.8	3424.1	3499.6	2847.6	3084.9	3408.1	3370.0	2984.6	2668.0	3426.7
3185.0	3482.8	3426.0	2942.2	3079.6	3257.4	3372.1	2980.2	2592.4	3466.1
3225.9	3288.6	3294.8	2956.2	3397.9	3039.6	3442.8	2871.9	2789.3	3154.1
2759.6	3321.3	2975.1	2958.6	3272.3	3597.5	3496.9	2999.0	2691.8	3139.7
2946.6	3313.6	3056.6	3084.6	3101.7	3852.9	3401.0	2989.0	2257.7	3192.4
3296.6	3391.9	3038.0	3222.5	3172.8	3551.3	3267.6	3162.8	3123.3	2930.3
3232.8	3259.3	2960.2	2979.1	3616.1	3193.6	3302.4	3324.2	3381.6	3142.9
3492.4	3464.0	2721.5	3021.4	3510.8	3258.0	3083.6	3456.7	3180.8	3206.7
3460.7	3378.8	2818.5	2856.7	3511.8	3343.3	2866.4	3557.8	3424.2	3117.7
3080.3	3384.2	2450.2	2466.0	3230.6	3357.7	2988.9	3470.6	3398.0	3071.5
2851.6	3650.0	2602.0	2723.4	3053.5	3312.7	2839.1	3262.8	3290.7	3199.7
2942.1	3466.2	2840.8	2826.2	3062.4	3517.2	2826.4	3470.3	3224.8	3009.3
2875.5	3327.3	2789.6	2593.2	3221.1	3471.0	2945.3	3597.0	3505.9	3149.3
3125.1	3374.5	2874.4	2582.0	2863.9	3428.0	2690.5	3578.8	2952.5	3278.1
3442.5	3272.6	3169.4	2554.5	2886.1	3165.5	2866.3	3777.4	3239.4	3101.2
3447.8	3446.0	3045.9	2694.2	2441.6	3202.0	2831.7	3823.3	3048.9	2597.2
3119.7	3589.1	2956.9	2745.7	2738.8	3149.8	2840.8	3715.1	2766.0	2849.3
3419.3	3393.8	2954.9	2593.4	2648.1	3328.0	3167.2	3676.2	2646.1	3154.5
3380.9	3541.2	2935.9	2806.2	2809.7	3288.1	3261.0	3808.0	2842.5	3113.0
3530.3	3393.2	2999.4	2823.7	2964.1	3599.2	3269.0	3773.2	2714.8	3042.1
3740.5	3334.5	2679.1	2746.2	3406.2	3394.2	3366.2	3627.9	2731.3	2944.1
3911.2	3245.9	2590.7	2686.8	3516.5	3370.2	2905.0	3502.1	2665.8	2901.0
3676.1	3396.5	2761.2	2639.6	3499.4	3360.0	2824.6	3395.2	2620.3	2825.4
3540.3	3573.1	3192.1	2457.8	3632.5	2940.6	3049.3	3182.6	2690.0	2813.8
3407.5	3304.6	3037.3	2552.4	3471.1	3271.8	3160.5	3462.9	2911.5	3097.5
3400.8	3104.3	3060.3	2943.8	3058.1	3296.3	3103.1	3271.4	3250.2	3134.0
3574.2	3287.3	3179.5	2762.9	2939.6	3371.7	3395.1	3301.6	3218.2	3293.9
3414.7	3081.8	3078.3	2913.1	2852.4	3441.5	3177.5	3459.1	3226.8	3200.1
3574.6	2684.3	3078.9	2891.8	2509.4	3535.6	2965.9	3163.6	3142.0	3279.9
3616.5	3457.9	2995.9	2760.8	2642.0	3660.9	2885.8	3269.9	3183.1	3090.3
3694.8	3364.6	3051.8	2622.7	3096.4	3621.3	2713.7	3385.3	2809.5	3082.6
3457.7	3375.8	3017.7	2687.8	3246.1	3233.1	2616.6	3523.2	2861.8	3043.8
3317.8	3267.7	3038.1	2387.1	3330.5	3350.6	2756.5	3721.5	2769.9	3116.9
3270.2	3014.8	2858.1	2503.6	3332.1	3365.1	2876.7	3834.7	2854.7	3037.3
3236.8	2653.6	3035.7	2770.0	3327.6	3055.7	2988.3	3711.2	2881.2	3164.7
3209.9	2784.0	3265.0	2515.6	3115.8	3043.3	3161.2	3788.7	3122.4	3165.2
3385.7	3137.0	3115.0	2379.7	3166.4	3328.4	3358.8	3550.9	2716.1	3120.2
3088.2	3015.8	3124.7	2856.3	3201.6	3460.5	3281.4	3435.7	3123.6	3177.7
3354.4	3035.2	3169.5	3106.8	3678.8	3322.4	3179.4	3519.8	3599.7	2958.4
3377.1	2958.4	3150.6	3156.0	3704.5	3163.6	3191.7	3467.7	3535.1	2771.3
3297.5	3018.6	2733.2	3213.5	3476.2	3155.9	2849.4	3770.9	3286.0	2813.0
3409.3	2938.9	2587.7	3087.9	3538.6	2917.3	2797.0	4116.1	3261.1	2653.3
3837.0	3048.4	2678.8	2963.3	3802.7	2616.3	2605.7	3821.1	2896.4	2491.8
3684.2	2770.6	2915.0	2302.9	3544.7	2779.3	2625.2	3695.6	3057.4	2766.6
3505.0	2780.2	2733.3	2391.8	3593.2	2996.0	2837.7	3654.2	3096.4	2877.6
3406.1	2339.4	2858.1	2496.1	3792.1	2814.7	3171.7	3518.5	3112.4	2838.0
3340.7	2335.6	2930.6	2878.7	3307.7	2911.1	2813.5	3236.1	3260.9	3002.7
3601.2	2170.1	2923.9	2663.8	3066.4	3117.5	3261.9	3284.8	3371.5	3124.7
3564.0	2494.9	3004.9	2997.9	3036.1	3210.8	2972.9	3338.5	3110.9	3248.5
3766.8	2591.2	3193.5	2903.9	2785.1	3215.7	3319.1	2934.9	3132.1	3397.8
4087.8	2856.8	3119.9	2743.8	2567.3	3643.6	3210.8	2828.9	3202.0	3399.0
4263.9	2920.3	3518.3	2682.4	2614.6	3505.6	3292.8	3026.7	2936.8	3005.6
4052.8	3196.3	3118.7	2842.3	2637.1	3392.9	3417.2	3139.8	3048.9	2880.8
4208.3	3293.4	2600.4	2872.5	2969.0	3219.1	3670.1	3448.0	2998.0	3116.5
3866.7	3087.4	2575.3	2824.5	3141.8	3094.6	3662.5	3609.3	2666.3	3300.2
3601.3	2861.3	2844.3	3085.5	3071.6	3078.1	3676.8	3765.5	2781.3	3352.1
3358.8	3037.4	2964.9	3109.0	3127.3	3204.1	3634.5	3809.8	3086.0	3665.0
3610.9	2983.2	3130.0	3152.0	3318.1	3050.0	3553.9	3926.2	3153.8	3392.3
3314.2	2909.5	3291.3	3329.5	2992.3	3054.8	3616.9	3709.7	3156.4	3053.1
3479.2	2900.3	3458.6	3407.4	2811.6	3453.4	3346.0	3787.7	3493.2	3055.9
3679.9	3323.6	3580.7	3228.5	2861.2	3126.9	3412.8	3481.7	3600.3	3000.5
3741.1	3093.8	3382.1	3099.2	2938.9	3345.3	3468.0	3508.1	3540.3	3144.3
3561.9	2709.9	3263.1	3178.8	2912.9	3668.6	3680.6	3534.9	3459.3	2992.9
3678.4	2142.6	3143.7	3112.9	3027.3	3660.7	3523.6	3725.7	3489.7	3362.1
3660.6	2602.8	3115.2	3193.4	3214.7	3239.3	3237.5	3722.0	3326.2	3140.9
3612.5	2320.9	3120.9	3091.2	3338.1	3299.5	3166.1	3837.1	3242.4	3026.4
3656.4	2175.9	2876.4	2852.0	3213.6	3337.1	3099.2	3743.2	3224.4	2999.7
3536.7	2551.6	2895.5	2598.5	3108.9	3252.7	2927.6	3519.3	2814.8	3126.3
3445.9	3035.9	3160.8	2464.8	3171.6	2956.0	2825.0	3532.0	2773.1	2814.2
3524.2	2575.8	3311.8	2494.1	3080.6	2876.4	3170.7	3554.2	3041.1	2979.7
2969.1	2687.0	3182.3	2397.1	3136.9	3128.0	3110.9	3605.0	2554.0	3337.1
3005.0	2757.1	3400.5	2569.3	3248.1	3073.0	3073.4	3974.2	2641.5	3240.7
3074.4	2821.5	3229.8	2784.3	3206.0	3214.3	3193.2	4251.6	2936.0	3044.2
3180.7	3371.2	2857.2	3245.4	2994.1	3140.5	3333.4	3961.2	3019.2	2901.2
3066.7	3421.0	2711.2	3206.2	2975.3	3010.9	3268.8	3863.8	2937.2	2926.0
3334.1	3284.0	2629.5	3030.6	2930.1	2907.6	3162.8	3823.8	3247.0	3038.3
3285.4	3378.2	2570.8	3054.6	2898.2	2809.0	2782.1	3459.9	2987.8	2991.4
3449.7	3235.5	2505.0	3077.1	2985.7	2898.3	2614.9	3622.4	2893.7	3022.7
3595.9	3389.5	2242.3	3256.6	3049.7	2791.7	2468.0	3558.2	2757.6	3376.1
3620.4	3271.4	2224.5	3358.5	2933.1	3200.3	2323.3	3666.8	2513.0	3188.4
3813.8	3160.6	2281.7	2997.6	2841.1	3160.3	2582.7	3616.1	2474.8	3045.4
3449.6	3002.4	2056.0	3034.6	2708.3	3083.6	2770.5	3815.5	2842.7	3162.7
3146.5	3011.3	2238.2	3031.1	2861.1	3330.7	2778.5	3957.6	2872.0	3091.8
2796.6	2866.6	2353.1	3406.5	3034.6	3478.1	2915.8	4196.5	2666.7	2901.7
2965.5	3141.7	2410.0	3093.9	3175.4	3566.8	2850.9	3991.1	2733.7	3051.3
2850.1	3420.4	2387.3	3318.6	3223.7	3731.2	2927.9	3610.4	2814.7	2887.1
2875.6	3401.2	2386.5	3088.1	3036.2	3725.0	3365.9	3398.0	2741.4	3030.8
3185.1	3410.7	2369.9	3082.2	3484.1	3721.4	3322.0	3166.6	2949.6	2965.8
3422.8	3483.1	2343.8	2988.4	3441.0	3446.0	3328.0	3192.9	3074.9	3092.7
3102.5	3226.4	2398.7	3446.5	3344.0	3190.1	3387.9	3199.6	3376.1	3188.7
3123.3	2969.4	2808.9	3279.1	3094.3	2994.0	3430.7	3304.9	3439.7	3300.0
3438.6	2884.6	2487.2	3565.4	2937.9	2977.1	3377.2	3198.9	3278.3	3084.7
3494.8	2895.4	2260.4	3571.3	2758.3	3083.2	3751.2	3223.1	2911.9	3180.6
3309.1	2799.1	2039.0	3554.6	2836.2	3149.4	3485.2	3053.1	3142.3	3086.4
3508.9	3005.2	1389.9	2976.4	2970.4	2967.6	3520.4	3278.7	2899.8	2667.6
2965.3	3140.3	906.3	3043.7	2815.2	3041.1	3284.1	3378.3	3109.7	2476.3
2683.1	3426.2	1459.6	2713.9	2752.6	3340.5	3065.5	3387.1	3192.8	2861.6
2919.8	3694.8	1591.9	2649.2	2767.5	3259.0	2687.3	3330.9	3610.0	3036.4
2694.4	3996.6	1773.0	2944.0	2931.0	3254.9	2426.5	3461.2	3761.4	2923.2
2455.9	4224.2	1987.8	3169.6	2860.0	3447.5	2277.6	3199.1	3595.2	3040.9
2967.7	4131.6	2387.9	2492.9	3031.1	3237.5	2087.0	3183.3	3457.6	3254.4
3200.5	3869.1	2319.1	3170.5	3091.8	3321.6	2200.6	3873.3	3388.6	3012.0
3030.9	3675.1	2898.0	3261.7	2910.3	3590.4	2459.9	3650.2	3187.4	2794.6
3378.3	3331.6	2939.8	2888.6	2692.7	3191.1	2855.4	3549.2	3219.3	3057.3
3279.8	3143.0	2970.6	2695.3	3131.0	3213.7	2765.4	3536.9	3294.6	3152.8
3111.2	3458.8	2684.2	3016.7	2792.3	2982.8	2716.7	3266.9	3284.3	3227.4
3350.5	3217.4	2108.7	3089.9	3027.1	3040.7	2985.3	3478.1	2816.4	3435.4
3101.2	3305.5	2044.8	2583.0	2710.4	3042.3	2639.9	3562.0	3011.1	3435.5
2983.0	3436.2	1814.0	2914.4	2903.1	3002.4	2640.7	3273.4	2782.1	3280.6
3209.7	3333.3	1988.0	3044.2	3014.7	2987.5	2864.0	3328.4	2789.0	3007.1
3487.6	3084.5	1680.1	2593.4	3264.5	3101.4	3015.4	3232.4	3445.5	2917.5
3179.5	3783.0	1480.4	2475.1	2997.5	2895.0	3051.7	3443.1	3645.0	2732.9
3104.5	3713.1	1656.8	2554.4	2894.4	2771.6	3329.0	3607.5	3500.4	2749.5
3259.0	3550.2	1477.1	2620.2	2758.0	3015.9	3048.7	3715.0	3393.1	3112.7
3400.8	3416.1	1576.4	2827.9	3104.3	3162.9	2794.3	3335.8	3230.6	3102.0
3297.3	3247.6	1806.7	2854.5	3332.0	3214.5	2726.3	3286.4	3144.1	3137.1
3105.7	3267.3	1818.2	2679.9	3478.8	3377.7	2699.5	3420.5	2826.6	3337.0
3445.5	3048.7	1769.2	2480.6	3630.2	3507.4	2612.4	3276.6	2689.0	3301.4
3522.3	3284.3	1870.0	2502.9	3477.8	3564.8	2734.8	3240.3	3032.3	3399.2
3409.0	3548.5	2234.0	2299.6	3379.4	3575.3	2946.4	3470.3	3121.7	3366.3
3629.0	3599.5	2250.4	2354.7	3065.3	3476.4	3156.9	3345.9	2990.9	3525.1
4056.7	3504.0	2480.9	2280.0	3152.5	2915.1	3303.5	3199.8	2939.4	3265.6
3829.6	3634.9	2128.7	2404.5	3217.8	2930.3	3510.6	3168.2	3044.6	3413.8
3699.9	3469.3	2288.8	2506.3	3233.1	2794.7	3552.6	3265.1	2962.9	3238.9
3841.9	3645.7	2170.1	2758.3	3242.1	3014.9	3545.6	3218.3	2817.1	3309.9
3882.0	3708.1	1862.9	2783.4	3470.3	3126.9	3488.6	3291.8	2971.7	3261.0
3557.4	3469.4	1705.6	3132.4	3257.1	3263.0	3400.2	3528.5	2744.6	3213.0
3473.3	3519.3	1914.2	3053.7	3299.9	3160.9	3420.5	3322.0	2497.8	2890.8
3609.4	3685.4	1734.2	3000.0	3474.0	2966.8	3295.4	3160.3	2459.5	2670.6
3762.2	3668.4	1596.4	2753.9	3361.4	2603.5	3155.4	3188.4	2440.3	2409.1
3660.3	3691.4	1552.3	2760.5	3075.1	3121.6	3087.5	3287.4	2239.2	2337.3
3795.5	3481.9	1748.3	2665.6	3323.3	3024.2	3194.3	3147.7	2378.6	2241.9
3872.7	3171.2	1697.0	2701.1	3143.3	2956.8	3201.3	3084.1	2902.4	2162.7
3813.4	3194.7	1796.7	2625.0	2991.2	3034.3	3394.8	3027.6	3174.4	2386.7
3412.9	2896.7	1759.7	2739.2	2955.6	2833.5	3251.6	3356.3	3323.4	2573.8
3207.3	2699.1	2157.1	3202.7	3019.2	3117.7	3126.0	2957.7	3522.2	2716.5
3500.3	2653.7	2156.8	3137.9	2816.3	3365.4	2920.0	2942.7	3508.6	2868.4
3624.5	3058.9	1985.1	3186.6	2596.5	3393.3	2973.5	3256.6	3469.1	2834.8
3337.7	2935.6	2028.8	3017.8	2813.9	2964.0	3188.8	3239.6	3311.6	3388.6
3611.4	3060.7	2523.3	2699.4	3002.1	3143.3	2962.3	3142.6	3069.6	3373.4
3407.4	2985.0	2076.9	2319.3	3148.0	3375.3	2986.8	3270.5	2864.1	3492.0
3390.4	3347.1	1823.1	2256.5	3064.7	3431.5	3231.6	3433.4	2979.0	3548.3
3086.2	3327.3	1979.1	2572.9	3334.5	3362.8	3200.1	3556.2	3539.5	3271.3
3030.0	3576.7	1552.9	2542.1	3018.1	3462.2	3244.3	3411.0	3225.8	3180.8
2861.5	3580.8	1527.9	2407.3	2749.4	3295.5	3001.1	3510.4	3402.0	3140.7
2643.5	3759.8	1688.2	2561.2	2860.2	3183.4	3112.1	3670.7	3578.3	3016.9
2464.7	3267.2	1944.1	2337.1	2882.9	2946.7	2925.5	3362.6	3169.1	2957.3
2692.6	2952.4	2165.5	2034.3	2946.1	3183.0	3044.1	3230.3	2722.4	3189.8
2776.6	2749.4	2461.5	2052.6	3035.2	3075.7	2679.1	3452.1	3360.9	3259.6
2497.0	2633.1	2385.5	2343.2	3087.8	3071.7	3059.7	3145.4	3222.2	3148.5
2698.4	2591.7	2453.2	2464.3	2715.5	2831.8	2663.9	3108.1	3278.2	3179.4
2477.0	3189.3	2209.9	2738.2	3197.8	3003.3	2605.0	3301.9	3284.4	2846.3
2333.2	2986.2	1960.8	3109.8	3104.0	3125.2	2741.0	3245.2	3318.8	2905.1
2388.5	3064.9	2220.0	3086.8	3278.6	3230.8	2916.3	3015.0	3144.8	2902.7
2599.4	3053.8	2072.1	2952.5	2984.4	3171.6	2752.1	3153.4	2994.8	2814.2
2354.2	2861.0	1838.0	3174.7	3147.3	3186.0	2952.7	3122.9	2764.1	2935.1
2666.2	2656.0	2149.1	3313.9	3192.0	3035.3	3052.8	3185.1	3238.3	3095.9
2732.8	2933.9	2250.9	3270.8	3069.1	3143.5	2975.6	3161.7	3296.8	2954.0
2989.4	2894.1	2547.7	2935.1	2986.7	3359.9	2822.3	3483.3	3043.5	2842.9
2841.4	2725.1	2439.0	2673.9	3146.6	3572.9	3099.8	3378.3	3041.3	2621.7
3148.6	2901.3	2431.7	2927.7	3289.1	3859.9	3047.2	3523.4	3624.4	2805.9
3302.8	2455.3	2458.7	2626.0	2974.0	3782.8	2774.9	3649.1	3330.9	2838.2
3255.5	2503.6	2534.3	2521.8	3214.3	3347.6	2817.6	3696.4	3402.1	3245.9
3420.2	2739.6	1997.6	2463.0	3348.9	3360.2	2872.2	3498.6	3208.4	3358.7
3288.1	2765.4	1881.9	2883.1	3283.5	3085.5	2914.7	3566.3	3178.1	3429.3
3228.5	3061.5	1997.3	2789.6	2998.4	2856.5	2875.2	3463.5	3289.0	3433.2
3135.2	3269.0	1934.4	2895.6	3022.4	3148.1	3180.0	3112.5	3594.6	3328.9
3193.3	3342.3	1822.0	2949.9	2898.3	3194.8	3064.7	3128.2	3416.6	3142.0
3040.3	3127.6	2235.7	3238.6	2895.5	2891.5	3028.0	3315.9	3250.0	2974.0
3084.4	2982.2	2359.5	3070.8	3156.9	2581.8	3026.8	3282.3	3178.5	2829.2
3134.9	3035.9	1948.5	2999.7	3324.3	2644.3	3203.8	3440.1	3096.0	2593.3
3453.5	2668.4	2259.5	2744.4	3551.7	2705.3	3196.5	3804.9	3172.3	2707.4
3271.8	2667.7	2482.2	2611.0	3590.8	2715.6	3353.2	3908.6	3303.5	2899.4
3362.5	3116.3	2461.6	2721.8	3447.6	2956.7	3382.0	3716.5	3120.2	3216.8
3338.3	3167.7	2453.1	2528.0	3531.1	3064.5	3035.9	3337.3	3014.8	3410.9
3216.2	3021.0	2215.2	2289.2	3534.9	2845.5	2888.2	3045.2	2898.8	3638.8
3013.4	2893.0	1887.9	2460.3	3337.3	3015.6	2944.2	2989.0	2904.1	3469.9
3053.9	2824.1	2090.5	2706.0	3016.8	3050.7	2746.3	3072.8	2746.0	3415.1
2776.8	2855.7	1983.8	2710.3	3196.5	2727.1	2941.9	3619.7	2963.4	3463.3
2528.8	3045.9	2248.0	3006.4	2787.4	2894.6	2904.2	3722.6	3298.3	3238.5
2919.0	3157.7	2656.9	3001.7	2647.2	3093.3	2979.5	4058.0	3418.1	3195.2
2690.5	2998.5	2665.1	3158.6	2915.0	3055.3	3075.3	3723.3	3262.2	2867.7
2975.2	2874.8	2252.7	3048.5	3033.0	2938.0	3198.7	3596.4	3219.5	3002.2
3153.5	2682.4	2167.9	2378.7	2631.7	3189.5	3096.6	3323.4	3188.1	3097.3
3380.5	2873.9	2195.0	2222.1	2531.2	3006.9	3160.8	3205.7	3350.5	2895.4
2953.0	2972.3	2172.7	2802.5	2657.2	3187.0	3364.4	3137.2	3152.3	2937.8
3269.5	2949.7	1974.3	2462.7	2560.1	3076.3	3524.8	3344.2	3106.0	3046.8
3659.2	3232.8	2216.1	2364.8	2625.3	3176.6	3499.7	3295.4	3101.2	2866.8
3650.5	2969.4	2083.5	2782.7	2671.6	3344.0	3618.8	3417.2	3032.8	2901.7
3716.4	3006.0	1970.1	2729.8	3148.3	3307.1	3550.1	3348.6	2964.3	3279.7
3888.2	2782.9	2261.2	2484.9	3142.3	2982.0	3474.2	3301.6	3048.1	3136.9
3647.5	2544.9	2273.1	2720.1	2851.7	3189.3	3203.4	3119.5	2922.6	3392.1
3367.0	2507.1	1943.7	2654.1	2558.6	3238.4	3239.6	3168.6	3057.2	3231.6
3231.3	2473.6	1975.7	2622.5	2417.4	3055.9	3008.9	3059.9	3321.1	3171.0
3062.9	2221.5	1807.1	2632.9	2371.3	3054.7	2840.9	2858.8	3215.2	3114.7
2721.3	2358.7	2054.6	2902.2	2657.0	3013.3	2768.3	3061.4	3326.4	3161.0
2774.3	2513.4	2295.6	2615.5	2521.4	2941.5	2874.1	2952.8	3081.1	3424.0
2855.7	2395.1	2523.6	2754.7	2575.8	2904.2	2792.5	3129.3	2755.5	3463.6
2836.3	2787.0	2852.5	2808.7	2528.8	2600.6	2617.2	3078.8	2566.0	3189.4
2344.4	2683.4	3135.5	2686.4	2902.1	2625.0	2568.3	3133.0	2515.1	3062.9
2645.0	2812.4	2705.0	2611.7	2731.9	3000.4	2676.3	2734.0	2341.2	3043.5
2636.2	2894.3	2901.0	2456.4	2813.3	2854.7	2624.3	2806.8	2615.9	2980.4
2832.4	2921.4	2939.2	2053.1	3208.1	2524.3	2795.9	2915.6	2800.7	3140.1
3064.4	2515.4	2705.4	1922.8	3262.0	2771.2	3213.3	3445.8	2756.1	3406.1
3123.2	2874.4	2224.9	2139.4	2936.4	2774.7	3093.6	3226.5	3042.9	3180.5
3089.2	3020.1	2464.3	2346.3	3412.9	2608.8	2844.3	3306.9	3087.9	2771.3
3421.1	2807.8	2137.4	2465.8	3354.4	2847.2	2954.2	2897.0	2870.7	2782.7
3424.1	2930.4	2022.6	2338.0	2993.5	3044.7	2755.1	2942.5	2806.9	3115.6
3219.6	3355.4	2076.3	2603.3	2833.9	3374.6	2650.8	2828.8	2877.5	3034.6
3611.7	3472.8	2331.2	2844.6	3028.2	3563.9	2763.3	2827.8	2807.0	3032.1
3659.0	3203.6	2234.0	2791.9	2788.0	3588.5	2583.3	2920.9	3022.4	3103.0
3355.6	3139.8	2402.6	2838.6	2994.5	3566.6	2648.9	3148.1	3400.0	2631.9
2971.5	2898.4	2586.7	3263.7	3323.5	3623.8	2604.1	3190.1	3312.8	2697.9
3037.8	2806.4	2478.8	3175.7	3009.9	3415.9	2513.9	3310.9	3246.1	2730.1
2796.3	2497.7	2482.9	2899.2	2959.7	3147.7	2228.1	3279.2	3415.8	2886.1
3007.2	2316.3	2473.4	3083.3	3065.5	3384.5	2304.4	3372.2	3017.0	2683.9
3201.9	2512.4	2660.3	3003.4	2988.1	3455.4	2133.7	3718.2	2836.4	2927.4
3338.5	3207.5	2656.5	2932.3	2930.4	3611.6	2190.1	3813.2	2412.5	2655.5
3302.0	2973.7	2647.4	3103.3	3110.9	3457.5	2495.2	3754.2	2201.8	2617.6
3318.2	3091.3	2900.5	3349.6	3033.7	3819.5	2669.8	3459.7	2514.2	2843.9
3257.6	2988.0	3036.2	2846.0	3015.8	3613.2	2512.1	3171.5	2346.1	2680.6
3257.0	2793.1	3112.2	3025.8	2841.8	3286.6	2927.7	3109.0	2392.4	2830.6
3486.4	2680.2	3125.6	3255.6	2659.2	3125.2	3350.6	2900.8	2576.4	2872.4
3564.4	2652.2	2854.2	2895.9	2598.8	3331.7	3419.4	2996.9	2746.9	2864.7
3686.3	2561.5	2864.6	3034.3	2696.3	3204.3	3069.8	3243.3	2346.5	2842.7
3332.9	2703.2	2517.7	3287.2	2375.0	3132.4	2906.0	3360.5	2781.5	2713.1
3460.6	2550.6	2668.7	3169.2	2538.8	3401.9	3142.0	3189.1	3113.1	2869.2
3047.0	2397.7	2889.8	3106.8	3006.7	3313.9	3048.6	2866.8	3229.9	2892.3
3033.6	2677.1	2518.0	2940.1	2892.7	3380.3	3023.3	2907.8	3112.1	2828.6
3051.4	2855.7	2598.2	2793.4	2983.1	3266.8	3308.7	2828.1	2980.5	2671.0
2996.9	2775.1	2583.2	2911.1	3115.1	3228.7	3269.8	2705.3	2883.2	2612.3
2879.5	3015.6	2350.2	2774.1	3353.4	2946.4	3408.0	2492.7	2714.7	2688.4
2903.1	3382.8	1914.2	2752.3	3272.3	2973.4	2984.3	2702.4	2553.3	2731.6
2675.0	3151.2	2145.6	2909.4	3098.5	2971.1	3328.8	2665.5	3036.3	2741.0
2934.1	2916.9	2169.3	2891.2	3129.3	2944.9	3362.0	2665.5	2976.7	2766.4
3259.6	2895.0	2176.1	2687.9	3375.7	3190.5	3327.5	3033.3	2975.1	2877.9
2991.8	2705.4	2071.9	2790.9	3394.6	3421.6	3244.1	2989.4	3260.6	2625.5
3306.4	3001.3	2290.9	2712.6	3318.7	3580.1	3507.7	3234.0	3204.2	2608.1
3130.3	3345.7	2298.0	2710.2	3301.2	3471.6	3567.1	3235.7	2922.5	2478.0
3284.3	3318.3	2179.1	2820.1	2740.1	3549.5	3333.7	3615.1	3079.1	2449.3
3651.2	3042.2	2233.0	2791.1	2733.8	3595.7	3460.3	3566.1	3070.7	2470.2
3413.3	3075.5	2454.2	2917.2	2479.4	3369.9	3267.2	3513.6	2535.3	2619.2
3397.7	2916.7	2419.2	2946.2	2389.2	3287.8	3566.9	3458.0	2668.2	2584.9
3651.1	2359.2	2702.1	3145.2	2786.1	3517.7	3555.3	3407.8	2496.8	3071.9
3063.4	2293.7	2920.0	3129.8	2892.0	3490.6	3567.9	3275.1	2607.3	3016.7
3026.9	2422.0	3029.0	3286.9	3029.3	3511.5	3160.1	3261.2	2547.2	3042.2
3435.4	2484.3	2929.3	3358.8	3164.5	3507.3	3195.9	3228.0	2600.6	3326.9
3565.4	2582.5	2678.9	3481.1	3472.5	3819.2	3427.7	3205.1	2500.2	3245.6
3330.5	2605.3	2382.8	3171.3	3123.2	3611.8	2756.9	3164.7	2612.7	2750.9
3364.1	2753.2	2570.1	3407.2	3341.2	3641.6	2622.9	3305.6	2627.8	2452.4
3441.1	2387.6	2130.5	2920.5	3179.8	3428.0	2617.3	3157.4	2679.5	2436.1
3285.3	2851.1	2215.8	2848.7	3226.1	3354.1	2429.7	3164.7	2312.7	2687.3
3042.2	2542.3	2125.2	2876.9	3097.7	3091.0	2485.3	2865.9	2144.6	2498.1
2986.1	2463.9	2375.7	3333.3	2791.3	2936.0	2933.9	2832.9	1919.6	2825.5
3125.1	2637.1	2433.2	2858.2	2609.0	2807.3	3077.6	2739.5	1904.1	2954.6
3360.2	2707.5	2734.8	3038.7	2923.5	2646.4	3139.5	3033.4	1786.3	3058.2
3272.5	2504.2	2623.4	3014.0	2646.6	3089.8	3351.6	2915.6	1956.0	2804.5
3188.9	2559.3	2809.9	2999.3	2714.6	2894.1	3401.7	3162.9	1956.8	2784.4
3360.1	2255.0	2481.2	2932.5	2852.3	2768.3	3338.5	2925.2	1976.3	2619.5
3417.6	2262.4	2561.2	3072.9	2321.4	2897.5	3059.6	3116.8	2315.2	2480.2
3137.5	2332.4	2337.4	3697.9	2409.7	3159.9	2698.4	3326.6	2361.7	2101.8
3127.4	2139.8	2387.1	3558.8	2450.2	3000.6	3005.1	3192.5	2309.7	1929.3
3506.5	2481.8	2091.7	3327.8	2657.4	3101.8	2731.5	3111.3	2212.3	2114.5
3361.5	2687.0	2538.0	3200.2	2894.7	3504.7	2902.7	3219.6	2369.8	2132.8
3338.8	2584.3	2671.8	3019.0	3129.3	3395.1	3105.6	3093.6	2366.7	2019.9
3448.2	2607.4	2812.1	2840.3	3109.6	3337.9	3150.3	3359.6	2486.6	2856.6
3589.4	2429.0	2840.8	3106.6	3001.2	2942.3	2888.6	3141.2	2574.1	2743.6
3443.5	2684.1	3043.3	3212.7	2885.5	2991.9	3049.3	3238.8	2470.3	2971.5
3392.9	2457.3	2929.4	3174.8	2795.5	2867.4	2874.7	3150.5	2079.2	2962.2
3078.9	2625.3	2840.8	2967.9	2977.8	2708.8	2858.4	3178.9	1960.3	2999.8
3017.9	2371.0	2297.6	2765.9	2823.2	2699.9	3330.6	3179.1	2076.7	3194.3
3053.8	2272.0	2189.9	2873.6	2782.5	2710.6	3189.0	3545.1	2179.2	3223.1
2706.8	2255.5	2077.6	2919.9	3203.8	2758.6	3233.1	3560.3	2343.0	3087.1
2676.7	2498.4	2147.2	2978.3	3303.4	3139.3	3135.2	3492.1	2689.7	3002.3
2920.4	2274.6	2402.1	3158.4	3035.4	2796.5	2802.1	3348.9	2619.0	2658.8
2760.0	2284.3	2404.6	3257.1	3121.5	2930.4	2664.0	3531.3	3025.9	2562.2
2469.8	2430.3	2655.4	3289.9	3172.9	2929.0	2756.8	3288.9	2661.5	2798.4
2527.6	2599.7	2728.5	2876.1	2986.6	3919.0	2849.3	3206.3	2346.1	3005.3
2708.6	2233.3	2381.8	2737.8	2997.2	3581.4	3210.4	3042.5	1880.4	2698.5
2729.3	3039.3	2126.6	2609.3	3247.9	3274.6	3228.1	2852.1	2006.6	2705.0
3207.1	3143.4	2227.6	2714.7	3240.0	3540.7	2952.9	3090.2	2341.0	2970.5
3499.3	2948.9	2149.6	2760.1	3474.9	3211.6	3193.7	3016.8	2750.9	2727.3
3493.2	2674.1	1942.2	2862.7	3423.3	3127.1	3437.3	2909.4	2701.7	2310.6
3704.4	2752.8	2250.9	2746.6	3014.6	3115.0	3364.7	3167.7	2574.7	2665.2
3627.3	2484.6	2235.0	3071.4	2959.4	3232.3	3387.5	3390.0	2476.9	2622.7
3350.4	2118.2	2157.2	2903.5	3011.6	2793.1	3612.1	3326.1	2828.4	2670.0
3402.0	2254.7	2326.9	2796.2	3017.1	2936.4	3388.2	3418.4	2709.3	2645.6
3210.1	2076.5	2095.2	2784.5	2881.8	3200.5	3246.2	3533.7	2589.3	2672.4
2979.7	2195.6	1984.8	2692.3	3092.6	3282.0	3131.1	3059.9	2868.6	2480.7
3071.5	2329.2	1905.2	2752.3	2987.5	3574.0	3217.2	3643.9	2663.1	3184.5
3223.5	2611.6	2026.0	3051.0	2851.7	3788.0	2778.3	3565.4	2860.8	3305.9
3359.1	2512.3	1934.0	2609.7	2855.9	3595.9	2874.8	3489.2	2835.2	3038.5
3371.9	2747.3	2298.3	2396.6	3096.4	3236.6	2927.4	3476.8	2820.4	2828.3
3130.2	2481.3	2446.9	2690.3	3256.7	3147.9	2961.2	3714.4	2755.1	2607.0
2811.3	2512.7	2330.7	2614.3	3523.0	2992.3	2761.5	3752.5	2949.3	2615.6
2594.0	2409.5	2099.0	2462.3	3887.3	3315.3	3059.8	3721.8	2869.5	3042.8
2479.1	2852.4	1986.7	2708.7	3523.8	3498.3	3026.3	3808.1	3091.7	2951.3
2801.6	2672.0	1910.7	2678.7	3427.0	3505.5	3118.3	3616.8	2847.1	2954.6
2706.4	2536.9	1683.0	2655.5	3444.0	3457.3	3316.8	3517.8	2881.4	2932.9
2743.5	2823.8	1805.1	2818.8	3321.5	3452.6	3561.0	3338.9	3065.3	2648.0
2935.7	2753.9	2146.0	2757.7	3262.6	3436.1	3598.7	3252.1	3126.7	2187.6
3196.8	2578.0	2125.3	3079.8	3532.8	3047.4	3714.6	3224.2	2917.0	2442.2
3106.5	2404.7	1925.0	3168.9	3526.7	2974.9	3382.7	3195.8	3170.9	2591.5
3152.5	2741.6	1694.8	3231.1	3075.2	2962.4	2943.5	3203.3	2830.6	2686.0
3277.5	2694.1	1359.2	3069.8	3142.3	3020.2	2784.0	3384.5	2799.9	2553.3
3302.2	2373.2	1478.9	2955.9	2935.2	2767.8	2518.9	3398.2	2850.3	2608.6
3610.8	2160.8	1592.0	2666.3	2855.2	2661.0	2304.9	3212.1	2858.9	2142.1
3437.1	2058.7	1601.1	2619.8	2457.8	3091.7	2223.7	3104.9	2628.7	2155.0
3513.6	2004.9	1985.2	2510.7	2431.5	3203.0	2506.1	3170.5	3010.3	2226.6
3536.7	2068.0	2583.1	2342.3	2181.7	3044.8	3048.7	2986.4	2806.9	2512.6
3404.4	2169.4	2675.1	2289.5	2024.7	2986.5	2993.5	3112.0	2686.5	2771.1
3493.4	2164.7	2726.8	2312.4	2055.5	2928.5	2960.2	3272.7	2847.2	2966.7
3605.0	2090.6	3071.9	2389.4	2469.0	2731.6	2899.6	3307.4	2972.1	2949.4
3558.3	2468.8	2798.6	2121.8	2604.6	2883.7	3061.1	3439.4	2958.7	2946.5
3574.2	2489.8	2591.0	2146.9	2452.9	3667.5	2936.8	3568.0	2989.0	2699.1
3548.0	2641.3	2558.6	2485.8	2834.2	3612.0	2738.2	3556.9	2985.2	2796.6
3494.9	2163.9	2728.6	2578.2	2807.9	3251.9	2808.9	3402.5	3100.1	2802.3
3412.1	2506.5	2711.6	2575.2	3090.2	3310.0	2682.2	3396.4	3197.3	2473.5
3740.0	2702.8	2913.1	3024.1	2876.6	3011.2	2540.9	3296.4	3067.8	2533.0
3686.7	2704.2	2997.3	3388.8	2794.3	3254.9	2402.7	3407.5	3071.5	2879.8
3641.1	2437.6	2803.5	3227.7	2943.3	3119.7	2466.6	3174.1	3078.9	2709.0
3648.4	2653.8	2801.1	3168.1	2861.8	3316.8	2410.3	3120.1	3257.1	2857.8
3664.4	2496.3	2917.8	3051.2	2760.0	3291.0	2662.4	2935.6	3196.8	3058.4
3273.7	2435.2	2979.2	2827.3	3444.5	3231.6	2822.5	2951.6	3254.1	3245.7
3309.3	2851.8	2846.2	2692.5	3265.8	3085.0	2995.5	3212.4	3290.4	3196.8
3274.4	2949.4	3023.1	2474.8	3003.8	3075.1	3244.5	3297.8	3271.3	3264.5
3345.2	3128.1	2812.2	2433.7	2640.0	3065.1	3274.9	3274.3	3055.9	3167.9
3029.8	3042.0	2591.8	2441.5	2801.8	3112.2	3009.8	3447.2	2968.6	3065.0
3175.5	2895.0	2585.5	2531.5	3171.5	3268.4	2745.1	2930.0	3136.4	2917.0
3230.3	2756.2	2278.2	2396.8	3202.2	3360.4	2741.3	2755.6	3157.6	2893.5
3480.2	2863.9	2300.4	2452.7	3143.2	3429.8	2737.6	2943.6	2910.2	2569.4
