# Supplementary material for: Iterative improvement in the automatic modular design of robot swarms
Source: PeerJ Comput Sci. 2020 Dec 7;6:e322. doi: 10.7717/peerj-cs.322 (PMC7924708; doi:10.7717/peerj-cs.322)
Supplement: Supplemental Information 1 — Data sorted in directories by budget and design method. Each folder contains the file controller.txt containing a textual representation of the instances of control software generated for the configuration described by the folders. The file scores.csv contains a comma separated list with the performances of each instance of control software. [file peerj-cs-06-322-s001.zip › experiments_12_5k/FSM_SCA_random/controller.txt]

--fsm-config --nstates 3 --s0 3 --n0 1 --n0x0 0 --c0x0 0 --p0x0 0.17 --s1 4 --att1 3.41 --n1 1 --n1x0 1 --c1x0 4 --w1x0 7.25 --p1x0 5 --s2 0 --rwm2 96 --n2 1 --n2x0 0 --c2x0 3 --w2x0 8.17 --p2x0 4
--fsm-config --nstates 3 --s0 3 --n0 1 --n0x0 0 --c0x0 0 --p0x0 0.93 --s1 2 --n1 2 --n1x0 0 --c1x0 3 --w1x0 16.65 --p1x0 3 --n1x1 1 --c1x1 3 --w1x1 2.26 --p1x1 5 --s2 5 --rep2 1.84 --n2 1 --n2x0 0 --c2x0 3 --w2x0 3.09 --p2x0 3
--fsm-config --nstates 3 --s0 2 --n0 2 --n0x0 1 --c0x0 3 --w0x0 15.06 --p0x0 3 --n0x1 0 --c0x1 3 --w0x1 10.64 --p0x1 5 --s1 3 --n1 1 --n1x0 0 --c1x0 0 --p1x0 0.83 --s2 3 --n2 2 --n2x0 1 --c2x0 4 --w2x0 19.45 --p2x0 6 --n2x1 1 --c2x1 2 --p2x1 0.56
--fsm-config --nstates 3 --s0 2 --n0 1 --n0x0 1 --c0x0 1 --p0x0 0.02 --s1 3 --n1 1 --n1x0 0 --c1x0 0 --p1x0 0.35 --s2 4 --att2 3.17 --n2 1 --n2x0 1 --c2x0 1 --p2x0 0.24
--fsm-config --nstates 3 --s0 2 --n0 3 --n0x0 0 --c0x0 3 --w0x0 10.78 --p0x0 3 --n0x1 1 --c0x1 3 --w0x1 2.77 --p0x1 10 --n0x2 1 --c0x2 2 --p0x2 0.45 --s1 3 --n1 1 --n1x0 0 --c1x0 0 --p1x0 0.74 --s2 2 --n2 1 --n2x0 1 --c2x0 5 --p2x0 0.97
--fsm-config --nstates 4 --s0 3 --n0 4 --n0x0 1 --c0x0 1 --p0x0 0.35 --n0x1 1 --c0x1 5 --p0x1 0.72 --n0x2 1 --c0x2 3 --w0x2 2.27 --p0x2 2 --n0x3 2 --c0x3 2 --p0x3 0.13 --s1 3 --n1 1 --n1x0 0 --c1x0 0 --p1x0 0.84 --s2 2 --n2 1 --n2x0 1 --c2x0 5 --p2x0 0.02 --s3 2 --n3 1 --n3x0 1 --c3x0 3 --w3x0 14.30 --p3x0 9
--fsm-config --nstates 4 --s0 3 --n0 1 --n0x0 2 --c0x0 0 --p0x0 0.30 --s1 5 --rep1 3.42 --n1 1 --n1x0 0 --c1x0 2 --p1x0 0.81 --s2 3 --n2 1 --n2x0 1 --c2x0 1 --p2x0 0.04 --s3 2 --n3 1 --n3x0 2 --c3x0 0 --p3x0 0.52
--fsm-config --nstates 4 --s0 2 --n0 1 --n0x0 0 --c0x0 3 --w0x0 2.84 --p0x0 4 --s1 0 --rwm1 59 --n1 4 --n1x0 1 --c1x0 4 --w1x0 11.37 --p1x0 9 --n1x1 0 --c1x1 0 --p1x1 0.77 --n1x2 0 --c1x2 5 --p1x2 0.49 --n1x3 2 --c1x3 1 --p1x3 0.11 --s2 3 --n2 2 --n2x0 0 --c2x0 0 --p2x0 0.45 --n2x1 1 --c2x1 0 --p2x1 0.40 --s3 5 --rep3 1.24 --n3 4 --n3x0 1 --c3x0 3 --w3x0 2.85 --p3x0 9 --n3x1 0 --c3x1 2 --p3x1 0.06 --n3x2 2 --c3x2 5 --p3x2 0.56 --n3x3 0 --c3x3 4 --w3x3 3.80 --p3x3 2
--fsm-config --nstates 3 --s0 3 --n0 1 --n0x0 0 --c0x0 0 --p0x0 0.81 --s1 2 --n1 1 --n1x0 1 --c1x0 3 --w1x0 0.79 --p1x0 8 --s2 0 --rwm2 84 --n2 2 --n2x0 0 --c2x0 1 --p2x0 0.46 --n2x1 0 --c2x1 0 --p2x1 0.35
--fsm-config --nstates 4 --s0 0 --rwm0 6 --n0 1 --n0x0 2 --c0x0 2 --p0x0 0.68 --s1 4 --att1 2.08 --n1 1 --n1x0 0 --c1x0 3 --w1x0 1.26 --p1x0 4 --s2 0 --rwm2 31 --n2 1 --n2x0 1 --c2x0 1 --p2x0 0.12 --s3 3 --n3 1 --n3x0 2 --c3x0 3 --w3x0 4.30 --p3x0 5
