# Supplementary material for: Iterative improvement in the automatic modular design of robot swarms
Source: PeerJ Comput Sci. 2020 Dec 7;6:e322. doi: 10.7717/peerj-cs.322 (PMC7924708; doi:10.7717/peerj-cs.322)
Supplement: Supplemental Information 1 — Data sorted in directories by budget and design method. Each folder contains the file controller.txt containing a textual representation of the instances of control software generated for the configuration described by the folders. The file scores.csv contains a comma separated list with the performances of each instance of control software. [file peerj-cs-06-322-s001.zip › experiments_12_5k/FSM_SCA_random/scores.csv]

Design	Simulation	Pseudoreality	Reality
	2545.5	1932.4
	3176.9	2466.4
	3511.0	1697.6
	3005.4	1579.9
	3031.2	2120.0
	2617.6	2297.3
	2255.2	1611.6
	3169.2	1725.4
	3304.6	2362.0
	3172.8	2376.2
