# Supplementary material for: Iterative improvement in the automatic modular design of robot swarms
Source: PeerJ Comput Sci. 2020 Dec 7;6:e322. doi: 10.7717/peerj-cs.322 (PMC7924708; doi:10.7717/peerj-cs.322)
Supplement: Supplemental Information 1 — Data sorted in directories by budget and design method. Each folder contains the file controller.txt containing a textual representation of the instances of control software generated for the configuration described by the folders. The file scores.csv contains a comma separated list with the performances of each instance of control software. [file peerj-cs-06-322-s001.zip › experiments_12_5k/FSM_SCA_random/score_development.csv]

733.5	1012.9	288.3	960.0	360.0	16.6	157.9	25.6	210.9	4.5
1085.5	1158.8	273.2	2540.7	1120.8	19.4	220.5	36.3	252.9	266.0
1137.4	937.0	320.1	2779.6	1026.2	840.8	248.4	147.1	150.1	495.5
1141.3	957.0	1109.4	2608.4	2197.7	2481.7	267.7	919.6	157.8	596.9
1190.8	1261.3	1066.6	2259.0	2404.1	2864.9	805.5	796.4	190.2	561.4
1631.9	1977.2	980.3	2090.7	2476.3	2732.0	728.7	721.9	165.8	547.6
2502.6	1925.4	1144.4	2193.4	2198.2	2615.9	1030.4	1239.8	921.4	402.0
2209.9	2015.6	1212.9	2297.7	2463.8	2963.5	1203.3	1202.7	853.9	433.4
2561.1	2140.9	1464.7	1953.6	2800.2	2793.9	900.9	1279.4	867.2	383.8
2896.0	2326.2	1723.2	1987.1	2874.5	2249.6	957.8	1258.0	788.4	837.0
2692.9	2411.7	1650.7	2230.4	2827.6	2363.0	1610.5	1324.5	878.8	881.3
2752.3	2276.3	1765.3	2475.0	2826.2	2402.7	1875.2	1216.5	917.3	826.8
2893.7	2205.4	1417.2	2468.0	2718.7	2518.9	1461.6	1299.2	943.2	1509.7
2643.3	2214.4	1212.4	2625.3	2501.0	2414.8	1692.0	1287.8	1016.5	2968.9
2469.5	2273.2	1251.4	2798.5	2429.9	2500.5	1269.9	1246.6	1057.3	2755.7
2568.2	2396.4	1183.5	2609.4	2374.9	2283.5	1355.6	1242.8	1061.9	2907.5
2410.1	2676.8	1809.4	2470.8	2388.3	2302.3	1451.6	1311.6	1024.7	2630.3
2229.4	2382.3	1695.9	2499.4	2345.7	2268.9	1989.1	1235.4	970.2	2660.2
2042.5	2807.6	2146.4	3009.4	2450.9	2799.3	2050.7	1237.2	925.9	2218.9
2072.1	2775.4	2405.8	2435.8	2491.6	2797.6	1927.7	1291.3	870.5	2531.4
1964.2	2977.1	2533.7	2482.3	2270.3	3012.6	2156.1	1096.0	888.6	2502.7
1934.2	2584.7	2615.4	2704.6	2033.8	2755.7	1983.9	1115.3	917.5	2445.6
1930.9	2793.1	2817.0	2654.3	2086.7	2718.1	1754.3	1098.8	946.9	2454.9
2051.9	2685.7	2775.6	2533.1	2140.6	2306.0	1831.9	1180.5	1192.2	3251.4
2047.8	2641.0	2467.8	2670.8	1888.5	2319.3	2141.1	1210.8	1881.5	3000.8
2253.9	2530.8	2302.5	2730.7	2072.3	2317.2	1827.3	1220.5	2030.2	3010.3
2055.6	2530.3	2617.6	2650.8	2518.8	2413.5	1919.3	1217.6	1770.7	3269.1
2221.7	2429.6	2765.2	3110.4	2537.3	2010.4	2245.6	1156.8	1891.0	2876.1
2188.2	2210.3	2460.5	2826.1	2557.6	2299.7	3145.4	1189.9	2709.5	2639.3
2175.0	1933.7	2797.6	2463.3	2424.9	2402.2	2722.7	1201.6	2306.3	2401.0
2105.5	2037.2	2797.6	2236.4	2309.3	2484.0	2715.8	1234.1	2378.0	2236.4
2388.6	2082.8	2785.6	2251.1	2190.2	2617.9	2120.1	1249.1	2631.9	1744.9
2733.3	1821.7	2320.2	2024.1	2099.9	2630.4	1830.0	1191.1	2771.9	2460.3
2845.3	1920.9	2452.0	2517.3	1655.1	2508.3	1682.4	1153.1	2789.0	2365.9
3082.6	2350.9	2346.6	2476.7	1558.6	2405.7	2407.7	966.4	2899.0	2442.6
3217.6	2280.9	2405.0	2462.4	1893.5	2221.3	1962.6	886.1	2725.2	2767.4
2944.5	2190.5	2298.3	2316.9	2030.9	2248.0	1599.8	893.0	2560.2	2667.5
2762.5	2290.6	2608.0	2124.2	2163.8	2466.2	1473.8	781.6	2013.6	2543.4
2783.0	2468.7	2735.0	1448.3	2000.1	2170.7	1473.8	817.6	1821.4	2515.8
2520.3	2277.9	2851.9	1867.5	2509.9	2153.6	2215.1	1108.9	1736.9	2648.0
2608.7	2421.4	2470.2	1353.4	2756.7	2301.9	2219.8	1107.3	1956.7	2457.4
2683.8	2673.8	2468.1	1814.4	2851.8	2081.9	2186.2	1116.0	2317.3	2735.6
2658.6	2741.8	2272.7	2033.9	2700.6	1868.2	2151.2	1117.8	2549.5	2801.2
2734.3	2830.2	2152.7	2472.7	2809.2	2308.9	2151.2	1082.9	2323.9	3224.2
3022.2	3038.6	1935.2	2751.2	2849.3	2315.6	1244.0	1289.8	2405.6	3147.8
3144.0	2823.7	2102.0	3203.8	2751.5	2312.5	1227.2	1176.1	2293.0	3023.9
3265.5	2469.2	1883.8	2993.8	2674.4	2287.6	1755.2	1364.5	1715.8	2928.6
3163.4	2407.7	1665.1	2783.4	2445.5	2516.5	1567.0	1418.4	1856.9	2605.1
2836.7	2222.0	2007.3	2504.4	2380.8	2192.8	1631.2	1326.9	1966.5	2607.8
2826.6	2131.7	2266.3	2245.7	2258.1	2187.0	2040.6	1275.8	2128.1	2754.9
3598.3	2358.8	2401.7	2431.8	2225.3	2012.7	2328.2	1119.9	1698.2	2778.1
3370.3	2468.3	2750.0	2660.6	2344.3	1783.1	3111.7	881.4	1906.1	2355.6
3267.1	2175.1	2871.0	2326.2	2838.2	1780.6	3865.7	756.0	2124.0	2581.0
3287.1	2408.6	2666.5	2387.9	2798.6	2230.9	3616.5	1000.9	2230.9	2468.9
3319.1	2308.6	2427.1	2496.2	2343.0	2568.6	3741.1	1092.2	2430.0	2346.5
3091.3	1948.6	2546.2	2557.3	2371.1	2302.5	3290.2	1160.6	2868.9	2183.7
2980.4	2343.7	2403.7	2712.4	2018.1	2860.1	3111.4	1370.1	2618.4	2312.3
3029.3	2218.3	2405.3	2608.4	2126.0	2938.1	2914.7	1580.7	2269.2	2463.1
2890.6	2441.4	2627.5	2798.2	2110.9	2799.2	2503.8	1596.4	2265.8	2270.5
2494.5	2649.0	2296.3	2536.5	2664.1	2715.2	1905.1	1473.7	2368.7	2409.7
2417.5	2948.5	2576.2	2521.9	2831.4	2787.5	2485.9	1448.2	2344.1	2343.6
2827.0	2705.9	2605.6	2590.0	2830.4	2227.0	2673.8	1321.6	2115.6	2778.0
2834.0	2870.1	2778.4	3006.8	2633.7	2245.0	2342.0	1120.0	2148.0	2728.9
3035.5	2635.4	2526.1	3095.0	2514.3	2274.4	2382.7	1038.5	1872.2	2896.8
3162.4	2576.0	2546.3	3325.2	2513.5	2149.6	2824.6	1125.1	1531.8	2670.0
3151.4	2462.4	2538.9	3447.2	2235.7	2031.8	2659.8	1167.9	1741.4	2658.1
3208.1	2650.1	2544.6	3249.4	2115.9	2260.1	2419.0	1272.0	1774.7	2313.4
3270.3	2684.5	2398.6	2757.2	2757.9	2379.9	2775.6	1212.9	1662.6	2409.9
3019.3	2962.6	2169.4	2404.7	2760.6	1824.9	3196.6	1391.8	1327.3	1779.7
3016.4	3032.4	2438.3	2371.6	2826.3	1943.3	2864.8	1448.9	1542.7	1877.5
3070.1	2363.0	2121.9	2600.8	2992.5	2117.6	3472.6	1273.6	1351.3	1764.9
2951.1	2630.1	1996.9	2376.1	3143.4	2063.2	3173.7	1245.0	1253.1	2046.3
3014.7	2559.1	1771.3	2580.2	3109.7	1674.8	3084.4	1139.8	1680.8	2301.1
3043.9	2318.1	2131.4	2604.9	3001.7	2144.1	2278.2	1251.5	2079.7	2637.4
3177.5	2223.9	1729.7	2791.0	3092.8	1995.9	1945.2	1046.5	2101.8	2658.5
3111.8	2536.5	1827.5	2478.3	3217.1	2220.3	1714.9	1075.0	2419.8	2967.9
3060.4	1915.6	1627.2	2380.5	3157.0	2544.5	1763.3	1109.8	2528.3	3035.2
3113.9	1938.1	1833.1	2333.9	3387.3	2947.7	1547.1	1104.2	2519.4	2861.5
2960.2	2203.2	1691.0	2279.0	3493.5	2814.4	1784.3	1224.5	2238.1	3484.2
2896.1	2473.9	2227.2	1597.4	3213.6	2944.2	2009.2	1323.0	2379.2	3368.1
3354.1	2456.6	2203.5	1612.1	3083.1	3061.7	1903.2	1182.7	2300.1	3058.8
3231.1	3037.3	2819.5	2078.9	3069.8	2693.0	1784.9	1134.5	2343.1	3296.3
2873.4	2989.5	2576.5	1955.2	3091.0	2737.8	2507.7	1237.1	2878.9	2942.1
2846.8	2918.6	2905.1	2227.7	3169.5	3117.0	2496.7	1206.6	3101.5	2613.6
2883.2	3052.0	2722.5	2774.7	3329.5	3075.8	1894.8	1167.1	3219.8	2620.5
2685.8	2728.0	2837.2	3212.5	3404.3	2997.4	2399.1	1155.5	3074.8	2416.7
2788.2	2498.3	2682.0	2788.3	3577.7	3371.7	2265.5	1125.6	3022.5	2284.8
3016.1	2582.6	2810.8	2793.1	3549.8	3434.8	2545.1	1022.3	2698.8	2606.2
3189.0	2771.9	2608.8	2692.7	3280.3	3292.7	2647.4	895.0	2684.3	2732.1
2716.8	2865.7	2387.2	2491.4	3151.7	3061.7	2865.9	884.9	2387.0	2882.7
2638.5	3222.1	2158.4	2179.2	3100.1	2759.2	2604.4	960.8	2589.5	3108.7
2644.6	3040.3	2158.9	2942.9	2838.9	2459.5	2394.5	830.7	2225.2	2919.6
2598.8	3007.0	2279.4	3074.7	2634.2	2406.0	2758.5	1064.6	2222.6	2645.7
2642.5	2740.4	2047.4	2814.8	2794.2	2487.1	2871.0	1121.9	2467.9	2589.3
2968.4	2676.2	2143.7	2714.6	3122.9	2591.4	2372.5	996.9	2355.8	2550.5
2821.7	2762.6	2467.6	2752.2	3003.0	2917.4	2745.2	1185.9	2119.4	2878.8
2775.9	3339.5	2468.7	2545.8	2849.8	2655.2	2759.0	1288.5	2351.1	3006.0
2803.5	3000.3	2120.0	2517.4	2707.1	2290.3	2483.0	1051.7	2467.8	2883.5
2479.0	2974.2	1788.2	2544.6	2483.8	2240.8	2594.1	1126.4	1982.3	2809.6
2566.7	2962.0	1715.0	2383.5	2385.4	2283.7	3128.7	1225.7	1628.3	3156.3
2368.2	2646.7	1391.0	2232.9	2625.8	1687.3	2933.8	1152.1	1917.5	3273.8
2306.0	2798.2	1720.5	1997.3	3037.4	2118.0	3105.6	1123.8	2114.1	3063.3
2298.9	3093.9	1383.0	2179.1	3082.3	2241.1	3194.7	1127.4	2136.4	2950.6
2673.2	2933.9	1731.1	2032.8	3085.9	2256.7	2632.7	1082.5	2337.8	3064.5
2575.2	2935.7	1372.1	2346.4	3213.1	2143.0	2058.7	1033.5	2605.4	2798.6
2654.4	3008.3	1619.4	2604.0	3325.4	2462.7	1815.8	1076.9	2468.4	2337.9
2706.4	2450.0	1385.5	2560.4	3202.6	2404.4	1754.4	1066.1	2648.8	2442.1
2628.9	2535.7	1499.5	2446.5	2995.0	2525.9	1908.8	1096.9	2632.8	2320.9
2501.7	2416.3	1497.5	3020.4	2945.9	2473.6	2265.6	1205.0	2437.2	1817.3
2480.9	2326.4	2279.0	3310.7	2997.3	2458.5	1915.8	1257.8	2091.7	1920.0
2286.1	2409.6	2509.3	3138.2	2915.7	2364.1	1999.6	1197.1	1950.5	2121.3
2219.9	2761.8	2197.5	3162.7	2914.8	2450.2	1903.0	1194.9	1777.6	1904.6
2597.7	2946.9	2425.5	3349.3	2787.5	2176.4	1430.0	1196.6	2030.2	2194.7
3261.7	2901.7	2679.4	2631.8	2796.7	2216.5	1047.5	1058.6	2036.0	2849.4
3154.9	2695.5	2363.6	2535.4	2987.9	2590.7	1413.4	1026.9	2387.7	2412.4
3439.1	2584.6	2001.5	2782.2	2937.3	2401.6	1413.4	1162.1	2348.9	2492.4
3345.6	2294.0	2292.1	2734.1	3053.2	2235.6	1676.5	1058.3	2286.2	2636.4
2957.4	2006.2	2061.6	2584.2	3336.1	3578.0	2193.3	1082.3	2425.8	2326.4
2930.2	1979.7	1545.3	2720.9	3269.5	3522.3	2711.5	1150.9	2544.5	2153.9
3184.5	2261.9	1768.4	2622.4	2990.2	3222.4	2014.9	1137.0	2138.9	2326.2
3104.1	2074.1	1908.9	2457.4	3076.9	3345.4	2715.4	1058.4	2253.3	2211.7
3089.1	2266.4	1272.9	2338.2	3295.6	3487.3	2593.1	1201.6	2584.5	2245.2
3069.4	2531.2	1664.4	2442.0	3297.9	3312.7	2018.7	1251.9	2210.1	2067.7
2908.1	2804.9	2092.4	2891.9	3121.0	3294.1	1581.0	1218.2	2429.0	2380.3
2748.7	3105.6	2070.6	2936.5	3049.9	3105.2	1104.1	1267.5	2829.8	2206.1
2836.8	3328.6	2046.0	2520.4	3058.3	3233.7	794.0	1114.3	2906.4	2264.1
2783.4	3053.4	2502.6	2496.2	3283.4	3121.2	778.2	1124.0	2842.3	2375.9
3158.7	2984.4	2623.8	2277.8	3167.2	3347.4	780.2	1131.2	3032.4	2738.3
2889.2	3027.3	2181.0	2285.0	3158.4	3295.1	796.1	1093.4	2758.7	2460.6
2769.2	2813.7	2228.1	2440.2	3057.3	3755.8	1916.5	992.1	2635.4	2778.0
2572.5	2473.9	2327.7	2615.5	2987.7	3599.3	1798.6	1108.2	2760.5	2845.2
2595.9	2466.1	2448.6	2736.4	3014.3	3891.7	1633.4	998.5	2467.5	2685.8
2905.6	1958.3	2196.6	2731.6	3155.3	3699.7	1428.2	1035.9	2061.3	2648.8
3008.0	1374.1	2419.4	2559.2	2900.5	3808.6	1896.8	1059.2	2238.6	2801.8
2959.6	2125.3	2473.0	2762.8	2923.1	3762.6	1532.0	1238.4	2107.7	2759.4
2846.1	2275.1	2568.8	2890.6	3230.2	3878.4	1684.8	1230.9	2115.9	2594.4
2725.7	2389.4	2661.0	2765.2	2934.3	3723.6	1986.0	1258.9	2208.9	2904.0
2640.4	2832.3	2674.7	2529.9	2545.0	3798.0	1934.9	1121.8	2438.2	3155.7
2753.5	3079.6	2545.3	2134.8	2330.0	3354.3	1820.1	1122.0	2214.7	3002.6
2845.6	3098.6	2334.3	2196.8	2477.6	3373.2	2052.8	1061.4	2291.1	2527.7
2991.5	2884.4	2151.4	2860.1	2152.3	3236.8	1880.1	1085.4	1937.1	2128.6
2876.7	2571.7	1934.9	2951.6	2578.5	3063.1	2164.7	1163.2	1950.1	1776.8
3076.2	2571.4	1720.5	3079.7	2835.1	2955.9	2042.0	1240.2	2604.8	1685.2
2998.7	2385.5	1966.6	3073.1	3080.2	3178.1	2373.5	1125.4	2686.4	2667.0
3111.9	1898.8	1970.8	3127.4	3107.1	2958.6	2043.2	1142.3	2569.6	3169.9
3111.1	2126.8	2138.7	2797.9	3487.3	3049.2	1991.0	996.6	2782.3	3608.9
3083.4	2454.9	2150.9	2498.6	3092.0	3486.4	1861.8	912.4	2674.1	3670.1
2914.3	2420.5	2153.4	2204.5	3022.1	3512.6	2256.8	927.3	2684.5	3490.6
2671.4	2568.7	2341.9	2446.0	3222.8	3494.1	2158.3	1034.7	2909.2	3224.2
2447.3	2686.3	2702.5	2491.0	3249.2	3804.0	1957.5	1060.3	2692.5	3216.4
2406.3	2423.3	2813.6	2131.4	3214.0	4050.9	2227.4	1189.6	2403.7	3083.9
2997.1	2601.8	2929.3	2171.2	3236.3	3658.4	1891.9	1200.5	2520.1	3336.0
2854.6	2678.4	3036.2	2333.8	3268.9	3641.7	1759.4	1194.7	2461.2	3143.0
2923.7	2484.5	2507.5	2138.8	3254.7	3957.6	1824.6	1219.7	2455.4	3156.6
2925.2	2639.2	2424.8	2481.8	3143.9	3781.9	2295.8	1192.7	2810.9	3256.9
2703.6	2895.1	2376.0	2773.9	2968.5	3721.2	2265.5	1195.9	2940.5	3012.3
2698.8	2705.1	2227.7	2772.9	2959.0	3988.7	2740.1	2306.6	2656.0	2762.2
2486.5	2478.2	2121.8	2508.9	2805.9	4021.5	2767.3	2451.2	2621.5	2928.8
2282.3	2535.5	2505.2	2342.7	2810.2	3781.8	2784.2	2389.6	2532.6	2743.4
2126.6	2733.5	2440.7	1880.4	2580.0	3825.8	2589.2	2581.5	2064.3	2549.5
2193.2	2259.0	2179.8	2076.3	2724.8	3718.2	2360.7	2640.7	2062.7	2778.9
2328.1	2316.3	2209.0	2595.8	2539.0	3501.7	2316.9	2753.5	2069.4	3253.6
2603.0	2139.5	2312.4	2583.8	2814.3	3516.3	2425.7	2393.9	2002.3	2934.2
2889.8	2165.7	1931.6	2492.0	2535.7	3347.3	2641.1	2193.8	2336.4	3206.9
3022.8	2217.8	2037.2	2440.8	2953.1	3246.0	2629.4	2031.0	2655.1	3496.4
3263.1	2592.9	2169.4	2365.8	3181.0	3284.8	2666.4	1875.8	2987.4	3344.0
3000.4	2338.5	1927.9	2199.7	3383.3	3329.0	2454.4	1925.3	3289.7	3260.0
3019.2	2452.9	2059.3	2694.2	2918.9	3147.5	1814.1	2152.9	3452.9	3453.0
3129.9	2327.8	2588.9	2898.3	3457.5	2970.1	1837.8	2433.3	2879.9	3662.6
2980.4	2133.9	2455.3	2968.2	3097.3	2948.1	1945.9	2183.5	2855.1	3822.8
3097.6	2365.3	2679.7	3285.1	3095.6	2705.1	2072.8	1944.5	2561.6	3631.8
3193.7	2793.5	2913.9	3114.4	3148.7	2696.1	2198.1	1680.6	2757.8	3367.2
3441.6	2879.6	2794.9	2939.0	3195.4	2946.6	2632.9	2142.7	2624.2	3454.5
3322.4	3068.9	2568.0	2916.4	3130.6	3156.6	2439.0	2227.9	2929.4	3323.0
3282.4	3093.9	2086.1	3032.9	3307.5	3384.4	2376.7	2665.1	2846.9	3123.8
2938.7	2890.4	1738.6	2744.5	3091.4	3264.3	2221.7	3315.5	3194.6	3275.7
2644.2	2808.4	1821.5	2925.9	2990.8	3261.9	2130.5	3304.2	2689.8	3172.4
2269.0	2767.2	2161.9	2995.3	3113.2	3233.3	2008.8	3065.7	2901.4	3266.4
2338.2	2536.9	2507.0	3186.2	3131.0	3346.8	1865.1	2937.8	2777.4	3267.0
2545.6	2446.5	2863.8	3099.1	3211.0	2879.9	2082.1	2714.0	2639.2	3068.3
3022.4	2641.9	3330.8	3060.4	3089.9	3518.8	2283.8	1949.5	2185.5	3268.0
3308.8	2511.8	3066.4	2993.2	3225.5	3210.3	2335.2	1952.9	2879.5	3345.9
3374.3	2566.4	2630.7	3103.0	3129.2	3188.0	2555.1	1991.9	3005.9	3354.9
3018.5	2311.3	2463.4	2891.7	3128.0	3216.9	2765.0	1874.5	2692.0	3268.4
2760.2	2160.4	2632.5	2901.6	2957.6	3278.5	2655.3	1776.7	2659.7	3580.7
2624.6	2031.7	2284.8	3266.1	3145.1	3389.0	2627.6	2130.6	2607.0	3619.9
2298.0	2128.7	2326.1	3188.3	2913.0	3423.5	2528.1	2301.5	2487.1	3563.9
2441.3	2742.7	2219.5	3153.0	2906.6	3366.9	2059.5	2148.9	2264.2	3631.0
2497.8	3240.3	2235.4	3238.3	2834.1	3121.5	1821.4	2142.5	2595.1	3697.0
2860.0	3406.6	2425.6	3178.1	2858.5	3086.1	1932.1	2243.0	3062.3	3520.3
3025.9	2990.7	2200.0	3279.8	2870.4	3322.8	2203.1	2528.6	3412.0	3434.6
3142.4	2412.6	2470.3	3187.5	3141.9	3146.1	2158.9	2564.3	3276.6	3443.3
3463.7	2093.0	2786.4	3195.1	2973.9	3055.8	2375.5	2453.5	3387.5	3532.1
3668.9	2071.3	2445.5	2618.3	2812.1	3068.2	2306.8	2445.5	3016.9	3330.7
3299.3	2062.3	2433.0	2841.4	2904.2	3002.7	2407.7	2551.1	2782.7	3162.9
3330.1	2660.0	2437.5	2701.2	2766.5	2737.6	2300.6	2571.0	2594.9	3128.3
2981.6	2780.9	2122.8	2645.7	2804.3	3191.5	2698.4	2371.4	2236.5	3148.9
2668.3	3308.9	1913.3	2329.5	2864.5	3529.1	3167.3	2138.0	2371.5	3143.7
2441.7	3335.6	1924.5	2892.5	3014.1	3363.9	3465.7	2381.8	2533.3	3439.1
2544.2	2987.2	1920.7	2890.7	3027.0	3158.7	2919.6	2047.8	2382.7	3638.6
3032.2	2943.9	2141.0	3090.3	3163.8	3379.4	2874.4	1948.5	2238.9	3718.1
3074.4	3085.2	1922.1	2833.0	3405.1	3347.3	2424.6	2040.3	2454.9	3775.5
2898.6	3670.3	1813.1	3490.3	3296.4	3230.6	2193.3	2277.2	1966.5	3553.7
2739.6	3328.1	1932.4	2839.2	3062.2	3393.2	2193.2	2152.6	2179.7	3290.8
2604.8	3261.3	1817.7	2737.0	3066.4	3726.4	2520.3	2145.7	2380.3	3124.0
2556.9	2671.2	1603.6	2647.7	2999.7	3734.3	2472.6	2025.7	2451.3	2996.3
2322.9	2229.2	2007.3	2832.3	2769.4	3524.8	2703.1	2367.5	2478.9	2955.3
2476.6	2366.6	2115.7	2550.8	3115.5	3685.0	2704.1	2700.7	3063.4	3101.2
2729.4	2338.9	2312.7	2702.9	3538.4	3501.3	2386.0	2897.2	2602.1	3360.5
2928.5	2051.5	2514.7	2954.1	3209.2	3142.9	2479.2	3022.6	2527.3	3419.4
3023.7	2173.0	2729.9	3176.3	3179.1	2909.7	2233.5	2815.9	1958.7	3379.9
3168.7	2626.0	2288.3	3009.1	3332.3	3202.4	2027.6	2612.3	2176.4	3039.1
3191.9	2275.9	2516.8	2956.8	3182.6	3156.2	2043.2	2255.4	1596.2	3109.5
3226.0	2602.9	2587.2	2874.9	2968.6	3272.4	2152.5	1953.0	2293.7	2948.5
3129.7	3062.3	2542.7	2914.6	3206.4	3455.2	1817.0	2278.2	2289.8	2959.5
3142.8	3532.0	2455.4	2680.9	3308.3	3702.2	2503.2	2598.5	2633.9	3052.6
3073.4	3522.6	2869.7	2772.5	3240.9	3629.0	2591.1	2383.4	2757.4	3161.7
3149.0	3759.0	3043.9	2804.3	3322.7	3581.0	2577.2	2694.1	2636.5	3040.9
3198.4	3339.6	2943.6	2910.9	3414.7	3766.5	3031.8	2578.2	2519.9	2688.2
2983.0	3630.6	3138.2	3025.6	3276.9	3682.4	3356.4	2596.7	2523.6	3323.7
3029.6	2810.1	3113.8	2889.9	2975.4	3531.9	2806.5	2267.7	2623.6	3391.1
3182.2	2855.6	2934.2	2943.2	2864.7	3484.1	2795.2	2311.1	1941.2	3547.1
3059.7	2404.7	2662.6	2810.2	2883.2	3423.4	2574.0	2253.0	2533.1	3503.4
2845.1	2621.7	2646.5	2798.8	2764.0	3608.4	2097.5	2752.4	2312.6	3400.5
2950.2	2156.8	2310.1	2699.7	2902.5	3776.3	2145.6	2296.7	1962.5	3351.1
3036.7	2693.3	2148.6	2760.3	3194.8	3814.4	2598.5	2538.6	2097.9	3394.1
3191.5	2937.6	1818.9	2764.4	3083.6	3834.0	2738.0	2783.1	2422.6	3248.0
3068.4	3348.4	2170.3	2645.0	2975.8	3827.2	2947.0	2554.5	2180.0	3170.2
3239.3	3365.2	1840.7	2892.1	3144.0	3665.5	2731.8	2403.9	2173.7	3277.3
2833.4	3365.8	1984.5	2886.7	3080.0	3247.1	2550.5	2924.5	3418.0	3251.8
2774.8	3017.6	1974.4	2863.4	2921.6	3484.6	2283.7	2911.2	3456.5	3170.6
2877.6	2935.4	2596.6	2562.5	3179.2	3590.0	2393.8	2368.5	2690.3	3393.8
3033.0	2982.9	2397.4	2572.1	3081.8	3406.1	2543.6	2613.8	3174.8	3555.9
2861.3	2850.8	2796.0	2298.6	2930.6	3252.2	2877.8	2155.3	2946.3	3330.9
3007.2	3245.9	2374.4	1841.7	2777.7	3408.2	2973.5	1981.9	2842.6	3413.3
3375.2	3250.4	2325.2	2095.6	2794.0	3122.2	2898.6	2109.4	2755.9	3212.2
3744.3	2983.4	1906.6	2197.9	2477.3	2978.6	2604.2	2564.4	3129.4	2888.8
3882.1	2996.2	1783.6	2667.9	2367.1	3067.7	2363.1	2456.7	2794.3	2839.3
4036.1	3240.8	1586.5	2501.6	2492.4	3149.1	2152.4	2798.0	3011.2	3276.6
3786.3	2862.2	2072.6	2746.9	2630.2	2959.6	2087.5	2609.7	3683.5	3248.8
3508.2	2628.9	2126.9	2499.0	2649.0	2991.8	1940.4	2377.0	3837.5	3333.4
3182.6	2610.5	2357.3	2679.2	2634.6	3424.3	2056.9	2365.3	3643.7	3388.0
2877.2	2320.5	2350.9	2325.5	2776.8	3239.7	2300.3	2231.9	3118.9	3475.2
2409.4	2216.7	2119.5	2512.6	2891.0	3388.8	2714.3	2443.0	2810.1	3257.7
2221.8	1816.2	2119.8	2333.5	2979.6	3429.1	2272.4	2591.7	2727.0	3725.9
2659.1	1930.6	2263.0	2325.1	2915.6	3494.5	2384.5	2692.0	2471.4	3831.1
2737.9	2177.4	2265.2	2594.3	3108.0	3349.0	2390.7	2834.7	2003.7	3475.8
2598.6	2373.1	2371.0	2882.6	2910.3	3465.3	2266.9	2593.5	2609.7	3807.9
3040.4	2093.1	2373.2	2961.1	2654.5	3477.6	1718.9	2040.9	2594.6	3592.7
3272.0	2412.5	2269.9	3066.2	2323.4	3614.0	1935.0	2022.7	2458.3	3357.7
3223.5	2642.4	2359.5	2994.8	2237.0	3606.7	2286.9	2063.7	2671.8	3173.5
3243.8	2711.5	2533.1	2826.0	2236.8	3577.2	2503.4	1922.2	2595.9	3436.0
3192.0	2732.9	2426.3	3147.9	2545.1	3660.6	2270.8	2029.0	2750.8	2884.0
2729.2	2614.6	2727.6	3339.4	2337.5	3492.7	2290.9	2343.6	2907.6	3339.8
2495.7	2449.6	2503.7	3327.8	2695.5	3425.7	2626.5	2430.3	3178.9	3166.7
2510.5	2345.4	2719.5	3518.8	2935.4	3364.1	2279.8	2352.9	3250.1	2934.7
2659.7	2210.4	2711.4	3506.1	3386.8	3399.1	1827.3	2352.6	3232.1	2712.5
2783.0	2112.9	2967.4	3290.6	3147.3	3183.0	2063.6	2580.4	2893.5	3157.3
3048.5	2144.5	2446.4	2828.9	3272.3	3281.4	2058.6	2609.2	2568.1	3056.8
3176.1	2034.6	2340.6	2696.0	2988.4	3130.0	1954.2	2574.2	2633.2	3038.3
3137.1	2119.9	1915.2	2753.6	2743.4	3171.7	2297.0	2492.6	2609.0	3415.5
2829.9	2235.7	1979.9	2500.8	2803.1	3091.6	2413.3	2400.8	3148.4	3137.6
2827.1	2308.8	2139.6	2662.5	2790.5	3234.1	2291.9	2510.4	3142.1	2995.2
2905.3	2237.1	1930.1	2645.4	3040.5	3350.5	2179.1	2502.9	3402.4	2815.1
2865.4	2358.6	2350.8	2612.1	3171.8	3333.8	2166.6	2431.9	2996.0	2971.8
3156.0	2318.1	2255.7	2319.7	3303.6	3454.1	2500.0	2279.7	2793.2	3024.9
3063.9	2290.4	2413.8	2778.9	2825.2	3382.2	2283.8	2272.1	2196.5	3014.6
2967.9	2380.9	2704.2	2242.9	2943.3	3276.6	2398.9	2741.6	2224.8	2953.9
2974.3	2743.6	2937.0	2620.7	2852.4	3270.4	2496.1	2484.0	2076.7	2945.1
2961.8	3249.7	2575.2	2833.7	2907.4	3174.3	2035.2	2746.5	2102.5	2971.8
2545.6	3221.7	2383.0	2753.2	2893.8	3232.4	2028.3	2922.1	2161.1	2813.5
2590.1	2844.2	1980.3	2856.7	3106.1	3366.9	2030.3	2676.5	2513.1	3065.4
2857.1	2617.8	1716.0	3139.3	3220.7	3396.6	2035.2	2334.7	3034.8	3043.4
2733.6	2167.1	1697.2	2804.8	3175.5	3661.1	1720.0	2409.7	2616.8	3282.1
3039.6	2058.5	2202.2	2534.5	2900.6	3573.2	1834.8	2184.7	2479.2	3364.0
3034.1	2308.5	2211.9	2753.9	3151.5	3338.4	2066.8	2386.2	2586.1	3455.7
2979.8	2621.2	2207.7	2711.1	3053.7	3116.2	1963.3	3116.8	2598.3	3281.2
2813.5	2861.1	2322.0	2794.2	2751.9	3115.5	2768.8	3058.0	2508.3	3554.0
3082.2	3389.2	2556.8	2460.5	3256.1	2895.2	2759.3	3334.5	2588.6	3186.4
2868.9	3192.0	2519.4	2396.7	3043.3	2950.3	2373.1	3279.7	2580.6	2966.6
2891.7	2473.0	2498.8	2389.8	2761.4	2970.3	2253.7	3417.8	2461.3	2890.0
3272.8	2518.9	2442.3	2589.9	2509.1	3028.6	2368.2	3562.1	2282.4	3048.8
3233.4	2311.6	2341.9	2605.6	2358.1	3301.7	1822.7	3713.2	2353.9	3160.1
3067.2	2006.4	2275.9	2654.1	2143.6	3282.6	1834.1	3181.1	2321.9	3191.4
3196.9	2348.1	1950.4	2537.6	2365.9	3114.4	1721.8	3389.8	2437.3	3038.6
3314.0	2818.2	2175.9	2628.2	2519.9	3551.1	1963.0	3066.8	2359.0	3133.5
3441.9	2589.6	1919.2	2170.8	2618.1	3470.5	2327.0	2623.6	2264.6	2851.0
3392.1	2862.7	2053.5	2387.0	2657.4	3439.7	2103.7	2671.5	2374.6	2829.4
3590.7	3018.6	1902.8	2346.5	2899.7	3383.9	2281.7	2917.0	2697.5	2866.8
3237.0	2626.0	1888.6	2563.3	2971.9	3626.8	2524.7	2822.7	3009.6	2953.1
3611.7	2234.9	1751.2	2812.4	2924.4	3727.9	2413.0	3051.3	3012.9	3436.4
3168.4	2584.1	1637.2	2913.7	3062.6	4013.3	1963.3	3239.0	3100.6	3538.1
3071.9	2130.0	1702.1	2543.7	3086.7	4095.4	2447.9	3244.5	2954.7	3444.8
2992.3	2154.1	1953.6	2509.2	2778.9	4088.2	2246.8	3472.2	2670.1	3360.3
3247.2	2367.0	2279.0	2310.6	2568.8	4201.4	2560.1	3460.4	2568.9	3348.8
3031.4	2250.3	2259.1	2526.0	2443.7	4115.2	2555.6	3310.1	2638.5	3385.2
3163.5	1668.9	2285.9	2243.2	2581.5	4022.7	2451.8	3176.0	2880.4	3387.4
3317.6	1986.9	2827.4	2305.0	2346.2	3612.3	2591.0	3007.9	2781.9	3474.4
3294.2	1868.6	2747.7	2751.5	2355.8	3563.6	2591.8	2905.6	2734.8	3278.1
3068.2	1526.3	2261.5	3391.9	3148.1	3308.6	2037.7	2848.3	2400.3	3273.9
3114.2	2053.6	2316.1	3237.7	3033.7	3194.7	2157.5	2948.5	1998.5	3250.3
2866.5	2302.8	2213.2	3262.6	2660.7	3046.9	2368.5	2839.4	1700.3	3193.7
2932.5	2386.3	2024.3	3104.9	2693.9	3280.6	1912.6	2630.8	2152.6	3164.6
2719.7	2562.4	2140.2	3048.0	2947.2	3193.6	2313.4	2515.4	2180.7	3303.0
2754.0	2841.6	2177.0	3188.6	2912.6	3224.4	2319.6	2516.9	2320.8	3529.4
2880.7	2365.0	1812.6	3078.3	2749.8	3458.7	2200.3	2444.0	2519.4	3609.1
3082.5	2161.0	1704.8	3125.7	2776.9	3404.3	2999.3	2293.0	2316.2	3522.0
2978.1	1936.5	1791.1	3281.5	2856.5	3508.0	3225.7	2193.9	2227.2	3340.8
3304.1	1781.8	1524.9	3189.4	2849.2	3495.4	3451.7	2550.9	2485.5	3508.7
3235.0	1631.4	1758.8	2945.2	3088.1	3590.4	3340.3	2551.8	2352.6	3112.4
3238.8	1975.9	2349.4	2826.6	3333.0	3023.4	3637.0	2703.9	2129.9	2878.7
3233.0	2190.5	2768.0	2953.2	3233.8	3162.7	3155.8	2536.9	2269.5	3408.9
3161.6	2447.3	2895.9	2829.2	3487.7	3215.5	3479.6	2925.1	2104.2	3350.3
3468.6	2419.6	2904.8	3108.4	3497.1	3087.2	2899.5	3036.6	1852.6	3505.3
3475.4	2525.9	2479.3	3150.0	3002.8	2944.4	3236.0	3097.5	1696.7	3295.6
3275.9	2299.4	2418.2	3271.7	2877.2	3371.8	2953.5	2748.8	2050.3	3272.5
3212.9	2194.3	2759.9	3413.7	2964.1	3113.2	3077.4	2893.0	1898.5	3231.5
3228.4	2065.6	2684.7	3333.7	2646.7	3170.5	2633.2	2633.5	2231.8	3132.0
2942.4	2187.4	2782.1	3140.7	2564.9	3561.2	2840.5	2264.7	2215.0	3430.4
2925.6	2304.1	2939.7	3399.0	2580.8	3341.6	2616.3	2374.2	2114.8	3366.1
3115.7	2508.9	2643.1	3201.3	2416.1	3323.6	2477.0	2386.6	1799.9	3673.8
3107.0	2663.6	2299.2	3653.2	2501.6	3510.8	2471.7	2351.3	1823.4	3504.1
3051.6	2760.0	2129.7	3762.6	2457.6	3365.1	3033.4	2746.8	1789.1	3439.0
3054.0	2974.0	2458.5	3706.5	2416.6	3311.9	2691.3	2693.1	1891.8	3042.2
3301.1	2644.9	2618.2	3628.3	2712.1	3749.2	2471.4	2121.9	2060.5	3185.4
3481.9	2421.2	2410.3	3622.2	2855.7	3744.0	2492.7	2717.5	2202.7	2836.9
3262.0	2260.4	2336.1	3502.6	2869.5	3889.6	2068.3	3007.5	2131.4	2872.0
3600.4	2137.5	2109.9	3156.0	3000.4	4025.4	1498.7	3082.8	2237.6	3182.7
3856.9	1687.6	1973.7	2904.0	3168.5	3869.7	2168.2	2853.5	1880.0	3346.9
3459.7	1788.3	1851.0	3128.1	3299.8	3701.8	2506.9	3051.0	2272.2	3549.6
2968.5	2247.7	2295.3	3121.0	3275.7	3466.1	2393.9	2938.8	2323.5	3585.0
3241.6	2430.2	2448.5	3050.8	3105.2	3587.4	2361.4	2931.0	1955.8	3588.9
3157.0	2448.9	3043.1	3130.0	3033.6	3372.7	2470.6	2700.6	1695.2	3209.5
2962.7	3002.0	3213.9	3112.7	2713.0	3296.8	2489.6	2799.8	1920.4	3239.6
2513.3	3047.3	3337.9	3024.9	2576.8	3055.5	2154.3	2733.8	2342.1	3107.6
2306.1	2715.1	3210.8	3035.1	2291.7	3268.3	2031.5	2947.8	2721.7	2998.6
2346.1	2622.0	3187.9	3056.4	2286.6	3130.4	2040.2	2836.7	3071.8	3096.9
2748.2	2882.9	2987.5	3246.6	2260.1	3156.9	2266.2	2926.3	3185.9	3244.7
2878.9	2440.1	2527.5	3238.4	2518.3	3322.2	1800.2	3055.3	2963.5	3231.9
2948.6	2298.9	2319.5	3147.9	2610.6	3052.0	2267.9	3205.8	2564.4	3025.4
3374.9	2603.4	1989.2	3150.7	2802.8	2977.6	2385.4	3060.8	2509.6	3192.9
3303.8	2746.1	2026.7	3091.5	2946.8	3219.4	2386.7	2729.9	2602.1	3068.2
3138.1	2382.5	1878.4	3072.4	3037.3	3269.0	2256.2	2845.5	2548.4	3074.9
3083.6	2691.5	1895.1	3122.2	3030.4	3260.8	2385.2	2709.7	2614.8	3236.9
3299.4	2638.3	1553.5	3209.0	2948.7	3376.7	2381.9	2814.6	2511.7	3172.3
3114.6	2521.2	1554.7	2998.4	3000.0	3380.2	2273.7	3085.8	2499.0	3037.7
3339.4	2287.8	1291.2	3119.2	3099.6	3707.7	2595.4	3253.1	2873.0	3074.3
3493.0	2512.0	1277.8	2788.4	3133.1	3655.1	2720.3	3218.3	2789.7	2676.7
3433.9	2084.6	1379.9	2549.0	3109.6	3587.6	2487.2	3319.9	2563.6	2453.3
3507.9	1964.2	1691.1	2551.8	2973.8	3533.0	2363.3	3075.1	2391.5	2563.5
3759.0	1923.4	1822.3	2685.4	2881.0	3190.0	2243.8	2994.5	2322.8	2788.1
3424.5	1874.9	1806.3	2847.8	2614.2	3004.7	1683.2	2872.2	2139.5	3062.8
3564.0	1594.5	2115.9	3123.8	2818.7	3714.9	1787.2	2844.1	1994.7	3389.9
3603.3	1798.8	2579.1	3449.1	2774.2	3569.6	2358.3	2925.2	2218.8	3247.6
3311.3	1987.7	2414.0	3507.5	3073.1	3595.6	2022.8	2843.3	2316.5	3417.7
3035.6	2180.9	2277.8	3581.1	3097.8	3757.3	2495.0	2587.0	2454.8	3391.2
2585.2	2266.2	2347.5	3219.2	3239.0	3690.1	2499.0	2841.2	2342.0	3455.2
2765.1	2249.4	2235.5	2875.8	3210.5	3508.3	2062.5	2935.3	2450.6	3463.7
2389.2	2384.9	2257.5	2808.9	3119.8	3528.1	1720.4	2762.6	2366.8	3526.2
2414.5	2446.5	1930.2	2777.6	2758.1	3436.4	1952.1	3115.7	2307.1	3371.6
2272.2	2346.8	2032.6	3065.4	2760.1	3054.9	1925.7	3378.0	2184.9	3316.1
2513.0	2111.0	1890.5	3238.6	2734.2	3301.5	2255.4	3345.0	2419.0	3078.3
2248.0	2438.3	2022.9	3460.9	2682.6	3842.2	2597.2	3360.7	2224.2	3144.9
2382.2	2182.3	2062.9	3324.1	2837.0	3637.4	2497.3	3324.3	2370.8	2799.1
2699.4	2296.1	2162.1	3341.4	2820.1	3394.1	2606.7	2969.0	2600.3	2953.4
2653.7	2501.0	2245.7	3018.0	2790.1	3558.0	2831.9	2528.4	2713.9	2855.2
2820.6	2280.8	2306.1	2932.8	3144.7	3315.4	2818.4	2504.7	2936.2	2908.4
2462.8	2178.6	2264.6	3018.8	3054.7	3028.3	2950.3	2204.3	3000.6	2829.9
2435.8	2420.7	1988.8	3167.1	3122.1	3175.7	2931.8	2183.3	2531.5	3154.5
2370.0	2301.6	2700.4	3055.3	3153.6	3546.1	2807.1	2412.2	2199.5	3074.1
2287.8	2203.0	2965.8	2823.9	3037.3	3642.9	2807.4	2737.6	2118.5	3228.3
2455.0	2423.2	2544.5	2964.7	2778.8	3594.4	2788.5	2552.4	1884.1	3185.6
2697.5	2733.9	2872.2	2712.9	2862.1	3671.3	2323.4	2556.8	1930.4	3226.9
2673.8	2931.8	2735.9	2840.4	2485.4	3660.2	2455.6	3005.9	2063.2	3470.3
2842.5	3067.3	2843.8	3018.1	2408.3	3505.4	2713.3	3041.2	2258.3	3597.6
2999.6	3125.7	2604.4	3336.5	2596.0	3355.7	2723.7	2930.4	2176.2	3740.7
2809.1	3014.6	2253.1	3135.2	2494.5	3429.9	2875.4	2929.0	2144.6	3575.9
2952.6	2804.3	2305.5	3340.5	2318.6	3662.2	2750.9	2722.4	2304.1	3429.8
2865.4	2486.1	2438.3	3508.2	2757.4	3929.7	2519.6	2472.8	2558.8	3347.8
2909.3	2504.6	2417.6	3446.1	2739.9	3873.7	2172.2	2356.6	3039.6	3327.9
2586.7	2553.4	2626.9	3446.8	2507.1	3499.9	2165.1	2594.6	3029.7	3412.8
2550.4	2754.0	3281.8	3344.3	2633.5	3415.6	1996.5	2363.6	2811.4	3589.7
2583.8	3069.2	3016.6	2975.3	2282.1	3511.8	2378.8	2729.9	2882.4	3721.4
2719.2	3166.4	3077.9	3018.9	2497.8	3311.0	2316.8	2841.9	3282.2	3427.8
2839.9	3018.6	3182.7	2877.4	2698.3	3060.1	2643.4	3132.4	3328.7	3350.5
3193.9	2798.0	3075.0	2962.6	3538.3	3448.8	2939.5	2779.4	3274.9	3356.0
3254.3	2775.0	2603.2	3310.7	3441.1	3350.9	2504.6	2752.3	3138.0	3341.2
3237.1	2595.0	2365.3	3489.3	3612.5	3394.4	2474.5	2719.7	3146.4	3128.5
3513.2	2967.9	2386.7	3442.3	3518.1	3632.9	2499.3	2719.9	3243.2	3439.5
3577.3	2968.4	1981.5	3668.0	3198.3	3928.1	2546.8	2847.1	3041.4	3370.9
3288.8	3076.7	1777.8	3599.4	2898.7	3666.6	2292.8	3147.5	3018.9	3267.5
3213.1	2879.6	1714.9	3663.5	2789.9	3720.6	2805.7	3070.3	3040.4	3069.7
3250.1	2849.9	1828.0	3298.9	2492.0	3719.2	2578.6	2871.5	3066.1	3438.0
2846.7	2466.7	1953.0	3201.1	2282.7	3774.6	3084.7	2756.0	3333.9	3413.5
2792.5	2691.9	2334.1	2941.9	2253.5	3739.1	2882.3	2172.7	3194.5	3175.1
3013.1	2693.8	2444.5	3430.7	2456.2	3949.5	2791.6	1933.8	3122.5	3309.8
2837.8	2801.8	3045.7	3096.2	2549.5	3831.0	2465.0	1865.7	2927.4	3394.8
2926.3	2473.2	3279.5	3159.1	2941.7	3693.6	2272.1	1982.7	2733.5	3337.9
3051.7	2258.2	3130.9	3205.0	2940.2	3519.0	1868.3	2277.3	2658.9	3336.8
3080.3	2206.6	3026.4	3227.8	3075.8	3428.5	1749.5	2519.2	2733.8	3133.2
3095.0	1971.5	3348.4	3093.0	2902.8	3684.3	1682.3	2711.2	2663.4	2943.0
3099.0	1866.5	2993.6	3194.5	2693.2	3801.1	1804.9	2498.0	2554.4	3005.4
3070.1	1884.6	3284.4	3376.7	2555.0	3747.4	2150.4	2357.6	2686.8	3009.7
3094.9	2181.3	2973.4	3416.6	2753.2	3860.2	2202.3	2397.7	2851.3	2521.6
3065.3	2021.5	2818.1	3304.9	2957.4	3533.0	2103.9	2216.9	2892.7	2630.1
3387.0	2021.7	2494.8	3174.6	3039.1	3400.1	2177.5	2122.3	3113.2	2776.5
3186.2	2041.6	2797.8	3369.9	2983.9	3330.8	2345.0	2373.3	3207.1	2671.9
3353.1	2012.8	2353.9	3168.9	3185.2	3337.5	2614.1	2431.8	3117.5	2353.5
3062.9	1492.4	2586.6	3122.7	2999.9	3395.9	2300.0	2435.3	2881.9	3329.7
3211.3	1766.4	2880.0	3276.2	2810.7	3733.4	2204.6	2590.5	2852.9	3318.4
3070.4	2121.3	3380.7	3726.6	2630.9	3654.9	1884.9	2493.5	2894.4	3273.4
3036.7	2098.1	3098.8	3549.8	2767.1	3636.4	2230.6	2518.6	2773.0	3274.3
2675.7	2448.1	3563.9	3852.5	3087.8	3704.8	1932.0	2663.4	2755.1	3372.8
2446.9	3065.4	3375.8	3487.0	3036.6	3307.7	1824.4	2639.5	2692.1	3068.3
2283.9	2817.3	3049.1	3249.9	2966.4	3219.8	1959.0	2746.6	2731.3	2609.3
2176.9	2574.5	2458.2	2980.6	3025.2	3111.9	1954.3	3048.9	2800.2	2494.3
2586.2	2588.7	2491.7	2887.1	3002.6	3100.4	2121.6	3402.1	2936.7	2472.7
2724.0	2585.4	2285.5	2756.4	2823.9	3235.8	2250.6	3432.0	3162.6	2451.1
3043.3	2314.2	2510.5	2865.3	2665.1	3426.0	2403.0	3397.5	3495.1	2392.9
2967.0	2380.9	2282.7	2877.6	2860.9	3224.9	2503.9	3252.7	3601.2	2695.5
3136.7	2588.0	2045.2	3093.4	2872.3	3221.8	2494.6	3152.6	3369.3	2691.9
3274.3	2742.8	1714.5	2796.9	2745.7	3493.2	2355.5	2916.4	3161.9	2574.7
3141.4	2420.0	1485.7	2661.3	2825.7	3263.9	2262.0	2651.6	3096.1	2352.5
3254.5	2298.4	1472.7	2672.2	2898.0	3265.3	2387.0	2573.4	2969.3	2396.4
3287.4	2605.3	1839.4	2660.2	3218.9	3146.5	2357.2	2212.5	2927.5	2615.8
3175.7	2621.9	2288.8	2575.1	3234.0	3079.8	2136.6	2143.2	2748.2	2692.1
3109.2	2701.7	2500.2	2679.8	3291.0	2990.4	2302.9	2205.3	3339.1	2478.4
3506.8	3113.2	2736.9	2530.0	3199.9	2969.8	2082.9	2439.4	3024.8	2612.3
3327.1	2987.3	2521.0	2550.6	3171.8	3004.0	1992.2	2957.5	2825.2	2619.4
3081.8	2774.6	2613.7	2684.0	2958.1	3387.9	2315.8	2913.2	2857.2	2281.7
2929.0	2434.4	2520.9	2782.5	2752.5	3466.8	2550.0	2842.1	3165.8	2111.5
2884.0	2103.3	2418.2	2962.2	2957.9	3907.8	2222.3	2938.4	3058.8	1871.5
2795.5	2011.6	2627.0	3082.4	2620.1	3992.5	2268.6	2924.8	3264.0	1822.2
2778.6	2148.2	3042.7	3151.6	2632.5	3646.0	2373.1	3004.3	3214.2	1492.1
2798.1	2064.5	2686.1	3262.8	2672.3	3595.5	1967.5	3090.2	3274.4	1758.4
3068.7	2177.9	2858.8	3239.6	3127.0	3243.0	1604.5	3116.2	3078.0	1731.1
3090.4	2261.0	2859.0	3210.7	3259.8	3024.0	1645.1	3382.5	3155.1	2088.9
3024.2	1998.1	3258.6	3257.0	3352.7	3276.6	2034.0	3198.2	3229.1	1788.3
3070.5	2010.8	3136.6	3399.5	2928.0	3467.7	2079.0	3013.3	3385.8	2101.0
3228.4	1890.5	3462.9	3266.7	2547.4	3593.4	2395.3	2945.1	3353.5	1951.2
3037.5	2009.5	3334.3	3383.5	3036.8	3949.9	2665.1	3015.9	3468.8	2311.9
3191.6	2250.6	3564.1	2947.4	2825.1	3972.4	3013.1	2938.8	3270.3	2302.1
3183.5	2416.6	3370.0	3101.4	2588.6	3940.6	2809.7	2765.7	3396.0	2724.3
3303.5	2778.0	3424.0	2759.6	2740.9	3789.0	2900.1	3022.0	3131.3	2759.5
3546.0	2895.2	3437.8	3303.4	2758.8	3982.2	2602.2	2952.2	2761.5	3087.3
3308.6	2900.7	3301.4	3019.7	2405.4	3791.1	2582.7	2552.9	2791.6	2838.2
3036.6	2694.9	3258.6	3184.1	2875.2	3767.8	2374.1	2633.6	2991.5	3058.5
3085.5	2691.2	3225.0	2910.5	3095.2	3577.0	2245.4	2962.3	3119.5	3093.9
2791.4	2308.9	3019.6	2975.6	3027.9	3716.4	2219.2	2968.8	3228.5	2746.7
2823.7	2497.5	2692.7	2869.6	3092.3	3488.8	2134.9	2996.4	3600.2	2405.9
2809.4	2246.4	2826.3	2998.3	2847.6	3678.1	1998.1	3392.2	3248.3	2620.7
3029.0	2498.8	2851.6	2789.5	2868.2	3847.5	1823.2	2856.2	3142.8	2729.1
2873.9	2381.0	2571.4	2936.5	2895.0	3680.2	2062.7	2507.0	3028.8	2592.8
2688.3	2724.9	2720.2	2967.7	3263.5	3519.6	1930.9	2565.9	3091.7	2586.9
2754.4	2576.9	2733.6	2662.2	3224.2	3599.9	2306.2	2755.6	2908.4	2618.3
2963.2	2596.3	2996.2	2408.0	3540.3	3625.3	3222.9	2839.7	3036.8	2294.3
2498.9	2419.4	2768.0	2667.9	3233.6	3482.6	3513.5	3243.9	2971.4	2445.5
2567.4	2632.0	3118.6	2859.6	3125.7	3432.5	2981.2	2755.1	2928.0	2499.3
2926.9	2446.0	2840.8	3077.4	2915.0	3632.0	2805.5	2257.5	2710.0	2390.6
3421.9	2514.8	2855.1	3229.0	3046.7	3584.6	2822.7	2128.9	2792.0	2104.2
2831.0	2595.0	2437.3	3630.8	2816.2	3722.0	2575.0	1891.4	3041.5	1803.2
3282.7	2384.6	2663.6	3722.1	2580.9	3872.4	2489.9	1856.6	2890.2	1812.8
3166.1	2437.0	2400.0	3424.1	2832.9	4191.3	2589.7	2012.6	2982.0	2115.6
2947.3	2441.2	2403.0	3186.9	2783.9	4101.5	2619.2	2180.2	2907.5	1844.6
2687.5	2519.8	2511.0	3162.1	2564.6	4152.8	2415.0	2993.6	2738.6	2059.6
2831.5	2394.4	2437.2	2858.9	2675.4	4218.6	2801.5	3082.3	2718.0	2292.6
2397.4	3117.8	2085.2	2771.7	2666.6	4029.0	2639.1	3030.8	3076.3	2073.9
2501.7	2799.2	2200.1	2696.3	2777.1	3993.0	2645.5	3355.5	2932.0	2269.9
2627.0	2956.4	1970.9	2577.8	2966.5	3802.8	2612.5	3403.1	3060.3	2122.1
2633.1	3189.7	2014.7	2739.4	3208.3	3851.4	2808.5	3460.3	3013.6	2328.3
2477.3	3317.7	2343.2	2838.7	2967.2	3764.5	2610.2	3584.1	2993.0	2097.4
2696.1	3166.6	2554.2	3019.7	3039.1	3653.0	2500.2	3715.8	3000.7	2577.8
2831.9	3162.3	2508.5	3097.3	3234.2	3533.9	2638.0	3246.8	3052.6	2464.1
2780.4	2647.7	2532.8	3224.4	3045.3	3839.6	2607.6	3279.3	3086.0	2618.2
2652.3	2374.1	2602.4	3105.3	2844.6	3419.5	2382.8	2912.8	2692.9	2622.4
2694.0	2847.1	2285.1	3290.3	3077.2	3217.5	2268.5	2374.2	2938.2	2435.1
2787.7	2861.8	2156.0	3182.7	3138.6	3386.7	2549.2	2430.1	2782.1	2420.2
2719.6	3028.9	2024.6	3219.8	2923.6	3380.2	2494.5	2408.7	2561.4	2587.5
2640.2	2919.4	2252.3	3329.9	3057.1	3006.6	2384.7	2496.6	2525.2	2610.4
2622.9	3037.0	2137.1	3238.4	3267.1	2983.8	2607.0	2785.5	2516.9	2344.2
2639.9	2564.0	2952.3	2809.1	3207.5	3032.5	2459.2	3147.6	2457.8	2564.1
3083.6	2330.3	3108.9	2827.2	3507.3	3060.3	2696.8	3219.6	2533.4	2687.5
3140.4	2516.2	2928.5	2448.3	3180.4	3027.1	3152.8	3679.9	2716.3	2580.0
3303.5	2464.6	2890.9	2428.7	3221.0	3067.1	2935.6	3441.8	2785.5	2715.2
3317.0	2383.7	2889.9	2539.5	3108.1	3555.4	2935.5	3152.3	3038.1	2958.1
3360.0	2484.8	2533.1	2740.3	3038.9	3500.0	3067.0	3072.5	3150.7	2862.4
3300.8	2815.9	2633.7	2386.7	2806.6	3157.0	2766.9	2910.1	3089.9	2983.2
3175.2	2590.6	2335.4	2745.9	3213.1	3232.9	2451.8	2649.5	3012.6	3053.3
2894.8	3032.1	2528.0	2808.8	2674.1	3535.9	2757.3	2907.4	2985.7	2736.6
2992.7	2817.5	2650.7	2863.1	2688.5	3248.8	2523.5	3232.0	2778.4	2432.6
2938.7	2694.7	2754.0	2806.5	2680.6	3395.8	2573.8	3344.7	2935.8	2868.3
2802.6	2439.0	2814.2	2928.4	2721.2	3366.4	2653.6	3395.3	2809.1	2270.6
2766.6	2102.6	2949.8	2655.4	2493.1	3276.1	2535.6	3234.5	2909.8	2182.8
2894.8	1858.9	2848.8	2734.8	2909.2	3133.3	2542.9	3206.8	3091.9	2186.5
2996.4	1853.0	2924.8	2824.8	2881.0	3412.6	2736.7	3126.9	3140.1	2627.9
3048.5	2239.2	2439.7	2918.2	2869.8	3578.6	2893.6	3098.5	3294.6	2419.3
3010.9	2510.9	2525.3	2974.2	2654.1	3476.7	2814.7	3142.5	3270.3	2732.4
2990.1	2966.6	2572.2	3056.4	2794.0	3451.9	3104.3	3521.3	3327.3	3241.8
3109.7	2882.6	2732.8	2994.2	2385.1	3305.4	3079.6	3237.0	3292.8	2928.1
3210.2	2759.1	2649.7	3116.4	3021.2	3340.6	3125.6	2995.4	3121.0	2645.5
3105.0	2507.4	2507.8	3078.8	2691.0	3234.9	3044.2	3110.1	2999.5	2654.3
3224.8	2507.4	2898.4	3160.4	3139.6	3537.8	2858.7	3121.2	2950.9	2952.9
3080.2	2169.4	2942.8	3087.9	2706.4	3467.2	2326.3	2667.2	2721.9	2589.9
2851.2	2131.1	2529.0	2857.0	2825.7	3474.3	2563.4	2595.3	2901.3	2469.9
2818.9	2340.2	2361.2	2641.3	3058.6	3372.6	2283.1	2482.6	2860.1	2589.0
2653.4	2471.2	2205.5	2750.9	3411.0	3528.0	2188.2	2502.7	3026.5	3116.2
2325.8	2049.0	2398.6	2786.1	3170.1	3453.5	2458.1	2693.7	3069.4	3022.1
2492.5	1817.8	2267.1	2919.2	3087.9	3352.0	2241.5	2922.7	2936.7	2720.5
2702.7	1706.5	2642.9	3003.0	2808.1	3373.4	2577.8	3047.8	2893.4	2736.2
2428.0	1707.6	2763.0	3158.3	2731.2	3074.4	2385.9	3342.2	2734.6	2292.7
2850.8	1737.8	2864.0	2976.4	2391.8	3011.0	2860.7	3089.6	2524.0	1951.7
3045.6	1844.3	2545.3	2891.8	2741.8	3158.6	2701.7	3089.6	2635.6	1375.2
3284.1	1902.9	2781.8	2879.7	2661.6	3462.1	2494.0	3167.0	2730.6	1597.8
2986.2	1931.4	2439.1	2903.5	3008.2	3587.8	2360.3	3078.5	2430.4	2156.0
2962.5	2200.8	2414.7	2829.1	2822.3	3990.2	2291.1	2855.9	2633.5	2544.7
3007.3	2392.2	2120.8	2940.9	2772.4	4011.2	1955.6	2953.2	2678.2	2207.1
3251.1	2214.3	2227.3	2939.5	2589.4	4029.0	2165.4	3032.5	2893.7	2631.9
3095.6	2678.7	2160.3	2988.3	2714.2	4190.7	2357.6	3211.9	2774.5	2505.2
3138.2	2663.0	2453.3	3147.1	2573.8	4230.7	2813.7	3317.1	2751.2	2296.9
3260.6	2551.3	2391.4	3190.0	2486.4	4049.8	3022.7	3376.4	3094.8	1874.0
3307.9	2114.8	2764.0	2953.9	2891.2	3723.3	3532.7	3263.9	3184.9	1921.4
2970.3	2304.4	2880.7	2810.9	2947.0	3347.5	3531.2	2624.8	3083.8	1703.7
3004.2	2356.3	3045.7	2671.9	3036.1	3168.3	3550.5	2269.5	3025.8	1730.1
3420.2	2338.8	2968.5	2766.4	2944.2	3378.3	3307.6	2478.4	2975.7	2028.2
3138.3	2598.0	2954.9	2895.8	2936.9	3328.4	3323.0	2407.0	2933.3	2116.8
2990.7	2636.6	3126.4	3278.1	2854.3	3375.5	3014.5	2599.0	2551.2	2320.6
3058.1	2855.2	2599.9	3417.4	2493.4	3533.3	3161.5	3058.3	2298.4	2708.8
3120.0	2516.3	2273.3	3552.5	2671.6	3667.7	3209.4	2917.5	2043.4	2596.0
2884.8	2641.7	2679.6	3567.6	2629.7	3486.0	3606.4	2584.2	2242.6	2185.0
3165.0	2234.4	2947.2	3608.3	2763.9	3677.6	3735.6	2489.6	2152.2	2197.3
3050.0	2187.2	2935.5	3510.2	2670.6	3800.7	3702.7	2346.4	2546.4	2297.4
2962.8	1620.0	2856.7	3591.7	3002.6	3813.8	3811.8	2826.4	2870.7	2334.5
2860.6	1373.8	2546.9	3231.1	3053.1	3547.4	3544.8	3006.7	3305.9	2371.4
2995.5	1027.7	2329.1	3172.5	3201.8	3787.7	3308.6	3144.6	3076.8	2308.1
2728.6	1239.0	2561.0	3011.7	3134.9	3638.9	3018.9	3077.4	2992.7	2390.5
2742.2	1372.5	2340.8	3330.6	3409.2	3205.6	2647.8	3021.6	3033.3	2364.8
2662.3	1489.0	2498.4	3530.2	3333.3	3243.1	2565.1	3164.7	2761.7	2078.5
2941.2	1616.1	2482.4	3510.3	3171.0	3481.2	2674.4	2911.5	2591.4	2362.4
2757.5	1921.8	2706.9	3680.8	3075.3	3361.0	2564.6	2947.1	2974.2	2555.2
2757.8	1919.8	2552.2	3537.0	3303.3	3653.8	2580.5	3095.2	3157.0	2567.3
2907.7	1909.0	2650.0	3456.5	3035.3	3577.9	2712.9	3211.6	2993.8	2534.3
2929.5	1902.0	2557.4	3239.5	2652.2	3616.4	2552.0	3160.1	3220.7	2531.4
2870.9	2003.2	2547.2	3326.6	2646.7	3558.8	2418.3	3189.9	2985.5	2145.0
3140.8	1930.9	2491.8	3020.4	2542.0	3503.0	2124.3	3251.9	2701.5	2172.6
3194.2	2398.4	2193.2	3325.4	2418.0	3237.3	1886.7	3160.2	2380.7	2549.4
3317.6	2412.9	2554.5	3302.8	2143.1	3456.9	2267.5	2736.6	2462.3	2737.4
3289.9	2761.9	2825.5	3269.3	2817.7	3249.5	2067.5	2670.2	2405.8	2725.3
3316.5	2907.7	3001.7	3121.2	2933.6	3416.2	2216.8	2833.7	2523.8	2598.3
3122.2	2800.4	2822.6	2948.5	3355.8	3545.9	2337.2	2975.3	2391.2	2934.8
3145.8	2497.0	3086.0	2760.3	3266.6	3812.2	2625.9	3144.4	2548.9	2635.1
3036.5	2369.9	2701.3	2621.1	3558.2	3683.4	2924.0	2888.2	2657.6	2623.5
3100.3	2614.5	2650.9	2364.8	3424.3	3648.8	3101.2	3138.9	2724.0	2296.7
2634.2	2441.9	2767.5	2324.9	3553.1	3540.5	3018.9	2635.6	2919.4	2267.4
3054.3	2507.7	2660.3	2358.1	3354.3	3335.6	3255.4	2486.7	2944.9	1928.9
2532.3	2795.4	2237.9	2512.0	3496.8	3265.3	2954.9	2705.8	2873.2	1905.2
2607.7	2899.9	2224.0	2767.9	3413.8	3343.2	3036.3	3067.3	2728.5	1904.7
2564.4	2662.2	2515.6	2853.3	3287.9	3459.2	3071.3	2740.8	2711.8	2231.7
2526.5	2531.6	2338.8	2591.7	3240.1	3603.2	3334.3	2944.6	2582.1	2380.3
2285.7	2649.8	2248.7	2636.4	3235.1	3684.1	3087.2	3263.3	2547.4	2531.6
2115.7	2731.0	2506.3	2437.0	3079.2	3348.4	3229.6	3302.2	2745.7	2993.7
2029.8	2812.9	2673.3	2646.6	3216.1	3395.9	3230.8	2979.1	2835.5	2813.6
2179.0	2616.3	2251.1	2618.6	3168.5	3362.9	3408.9	3199.9	2582.3	2980.4
2367.1	2747.7	3048.0	2439.2	3448.5	3141.4	3254.8	3026.7	2580.2	2697.4
2423.8	2685.9	3094.4	2452.7	3302.4	3138.9	3047.5	2774.9	2572.8	2768.1
2665.7	2461.5	3114.8	2732.1	3329.6	3439.5	2970.7	2631.2	2435.6	2364.1
2964.0	2411.4	3422.1	2449.2	2941.7	3689.5	3064.7	2825.7	2367.7	2385.8
2854.7	2522.1	3224.0	2649.4	3251.7	3579.3	3099.0	2700.8	2331.2	2240.8
3208.9	2401.9	3282.4	2898.5	2889.0	3591.7	3158.0	2972.9	2387.9	2242.7
3256.4	2442.5	3069.3	2620.8	2943.9	3511.9	2863.6	2863.6	2498.0	2374.9
3263.7	2639.5	2993.1	2540.1	3188.5	3403.8	2565.3	3209.5	2677.5	2328.1
3067.8	2778.0	2809.3	2887.0	3422.9	3367.4	2387.2	3185.8	2762.6	2605.4
3155.0	2533.7	3021.7	2947.3	2980.6	3273.4	2451.1	3065.7	2781.3	2700.5
2898.5	2182.8	3182.4	3070.6	3312.0	3287.5	2499.5	2893.7	2800.0	2798.3
2851.4	2182.3	3358.4	3334.3	2884.9	3500.9	2553.6	2876.8	3025.2	2556.8
3066.5	1991.3	3338.3	3378.4	2433.9	3444.7	2945.1	2795.8	3068.3	2791.2
3005.4	1825.6	3315.3	3068.9	2374.3	3310.6	2825.7	2687.6	3023.0	2829.5
2807.5	2102.2	3180.0	2797.5	2390.7	3303.1	2652.1	2924.0	3089.3	2493.9
2934.3	2387.3	2928.6	2401.6	1976.3	3462.8	2763.3	3084.7	3063.9	2503.3
3320.0	2285.7	2963.7	2356.2	2412.6	3428.5	2913.9	3206.4	2774.3	2388.6
3187.6	2736.2	2780.3	2411.2	2659.7	3181.2	3052.8	3278.0	2572.4	2491.5
3192.2	2653.1	2749.1	2607.0	2508.4	3397.8	3284.0	3122.4	2805.9	2321.0
3382.2	2488.9	2880.4	2869.6	2790.9	3341.0	3341.7	3113.0	2958.7	2580.6
3469.6	2420.2	3203.8	3308.7	2970.5	3183.0	3145.4	2902.7	2667.0	2191.4
3157.3	2364.8	3145.1	3064.5	2765.4	3154.2	2925.1	2906.1	2686.9	2694.1
3111.3	2133.5	3137.6	3049.7	2885.4	3339.6	2687.6	3581.6	2867.6	2927.2
3073.7	2253.5	3288.7	2871.5	2972.0	3005.9	2514.5	3573.2	3086.7	2952.6
2830.6	2166.6	3153.2	2832.0	2999.3	3161.2	2487.7	3538.2	3039.2	2741.6
2573.7	2328.9	2976.2	2887.3	3071.2	3200.6	2249.7	3195.4	3197.2	2977.2
2366.0	2766.6	3099.7	2947.9	3054.5	3442.7	2646.4	3103.1	3265.4	2825.9
2039.3	2538.7	3065.5	2994.9	2814.8	3524.3	2823.3	3059.1	3165.6	2594.1
2258.3	2652.0	3090.4	2742.6	2934.5	3659.3	2931.5	2921.2	3099.3	2252.2
2527.3	2650.9	3093.0	2982.4	2882.7	3804.0	2799.1	3188.1	2931.2	2602.3
2618.3	2824.8	3133.6	2836.2	2662.8	3987.4	3119.5	3309.2	2924.7	2489.5
2907.3	2622.5	2916.3	2907.5	2834.2	3833.9	3137.1	3492.2	2819.6	2607.7
3207.6	2863.2	2870.7	2742.7	3169.4	3583.8	3023.0	3567.7	2586.6	2684.7
2949.6	2610.1	3001.4	2536.5	3238.9	3558.4	2978.3	3579.1	2513.1	2791.1
3118.4	2707.2	2969.8	1985.5	3256.2	3191.0	2888.7	3353.9	2730.2	2402.9
3420.7	2108.2	2942.3	2120.2	3432.3	3129.0	2590.6	2946.6	2755.9	2281.2
3597.5	1905.2	3203.6	2131.6	3223.1	3060.6	2443.4	2581.0	2630.9	2423.7
3418.2	2217.6	3353.5	2518.6	3144.8	3218.0	2402.0	2574.5	2397.9	2206.2
3393.3	2509.3	3361.8	2374.9	2827.9	3338.1	2563.0	2878.5	2340.4	2421.4
3321.3	2508.1	3346.4	2679.0	2665.1	3466.9	2983.6	2981.5	2344.5	2543.0
3242.1	2840.4	3414.3	2672.9	2416.6	3685.2	2846.7	3293.3	2694.2	2567.9
2921.5	2754.9	3124.0	2684.1	2519.4	3550.9	2514.0	3401.0	2625.7	2555.7
3196.5	2639.1	3302.2	2882.0	2697.0	3444.0	2890.3	3310.2	2636.0	2802.7
3392.7	2356.9	3532.1	3045.1	2976.8	3298.1	3217.8	3020.7	2662.0	2798.8
3376.8	2268.3	3440.8	3061.2	3097.2	2985.5	3044.1	2812.9	2736.5	2879.6
3371.5	2087.0	3253.9	3179.9	3165.7	2760.2	2777.6	2727.1	2607.1	2579.0
3636.5	2199.9	3253.7	2785.5	3206.7	2843.1	2711.9	2915.7	2590.3	2302.6
3219.8	1985.2	3142.5	2889.0	3282.4	2876.8	2459.1	2924.7	2556.8	2014.4
3291.7	1886.8	3584.0	2735.3	2847.1	2955.0	2429.9	3166.2	2641.5	1783.9
3473.9	2225.4	3410.3	2336.6	3042.5	3194.1	2475.4	3058.1	2378.1	2016.9
3350.2	2291.5	3533.0	2299.3	2855.6	3082.3	2709.9	2955.4	2703.5	2254.3
3067.4	2177.8	3401.1	2609.7	3005.4	3154.9	2779.8	3353.6	2790.7	2473.6
3218.9	2177.1	3361.4	2713.1	2354.9	3427.2	2889.7	3346.3	2653.2	2532.4
3177.9	2403.4	3400.5	2459.0	2423.4	3340.7	3294.6	3300.8	2526.8	2578.7
3195.9	2165.9	3360.1	2518.1	2604.1	3141.3	3701.6	2958.6	2565.7	2439.2
3221.7	2172.6	3112.7	2543.3	2967.8	3267.8	3317.1	2885.0	2304.0	2469.4
3273.1	2303.6	3158.3	2552.1	2938.4	3395.5	3245.9	2806.3	2401.6	2189.0
3301.3	2582.2	3346.6	2731.6	3128.7	3366.7	3275.6	2591.6	2564.6	2324.8
3242.0	2587.2	3252.5	3000.8	2671.1	3507.5	2862.0	2602.2	2347.8	2276.7
2923.9	2603.6	3527.6	3036.4	2806.6	3544.7	2814.6	2743.1	2482.4	2612.6
3080.0	2710.7	3639.4	3165.4	2575.8	3563.3	2811.2	2759.0	2753.6	2532.7
3213.3	2372.0	3704.6	3577.3	2719.0	3436.0	2641.0	2712.5	2450.6	2590.1
3340.6	1719.6	3497.0	3209.5	2897.2	3334.2	2230.4	3004.9	2637.3	2246.5
3474.9	1477.3	3100.8	3073.3	2996.5	3336.1	2655.2	2968.5	2718.4	2356.3
3332.7	1253.8	2763.2	3197.6	3010.4	3382.0	2478.8	2930.5	2636.7	2320.9
3094.4	1362.2	2785.4	3053.6	3085.6	3342.4	2542.1	2815.1	2552.2	2247.3
3125.3	1247.1	2630.9	2784.9	2860.2	3374.4	2953.3	2816.8	2561.7	2540.5
2988.2	1796.1	2685.9	2535.4	2846.3	3245.8	2748.6	2357.5	2635.9	2913.4
2922.6	2318.5	2993.2	2555.3	2884.8	3301.3	2220.1	2946.5	2590.4	3100.5
2966.7	3104.7	3444.5	2276.1	2735.0	3503.0	2474.3	2951.5	2249.9	3081.6
3262.9	3095.1	3623.9	2339.9	2791.4	3455.8	2632.3	3109.2	2114.4	2817.8
2940.9	3114.7	3733.6	2262.8	2772.0	3337.1	2258.7	2984.7	2305.0	2694.1
3058.3	3125.5	3676.2	2245.9	2864.8	3559.1	2320.5	3083.1	2287.8	2416.4
3047.4	2540.8	3651.9	2312.3	3063.2	3680.1	2917.3	2875.6	2319.7	2100.5
3030.5	2099.0	3479.0	2436.5	2725.5	3576.1	2820.9	3242.6	2482.5	2268.6
2851.9	1711.3	3031.2	2564.4	3006.5	3975.4	2471.3	2982.4	2675.0	1809.8
2972.8	1466.3	3110.9	2562.8	2892.2	3761.5	2806.7	2939.9	2756.0	1892.4
3081.8	1138.1	2835.0	2922.2	3020.0	3782.3	2894.4	3065.6	2768.5	1958.1
2919.0	1771.9	2549.5	2997.7	2958.5	3878.5	2424.3	3327.3	2783.8	1972.1
3311.4	1546.1	2379.2	3207.7	2882.1	3970.9	2531.8	3224.4	2799.0	1647.6
3414.5	1849.2	2568.8	3343.9	2781.8	3980.5	2432.4	3288.6	2667.4	1872.8
3333.1	1992.3	3100.7	3232.7	2950.4	4037.3	2398.8	3583.8	2654.0	2041.5
3200.6	1988.7	3085.0	3060.3	2654.4	3747.7	2607.0	3310.5	2821.5	2272.0
3195.7	1684.6	3198.7	2969.0	2501.0	3904.3	2788.3	3175.7	2724.8	2306.2
3134.5	2159.7	3181.8	3008.0	2651.7	3690.3	2603.9	3063.0	2890.1	2510.1
2866.4	2141.9	2932.2	2915.7	2749.5	3469.6	3066.2	3151.7	3021.7	2308.9
2643.1	1939.9	2701.8	2728.7	2609.2	3330.6	2853.4	2909.0	2975.0	2418.8
2552.7	2060.7	2692.1	3203.6	2934.3	3649.4	2450.9	3016.5	2502.9	2196.1
2435.4	2214.0	2502.1	3377.7	3500.2	3399.0	2497.1	3229.3	2610.8	1947.0
2725.4	1839.8	2816.8	3061.3	3629.8	3474.1	2056.2	3332.3	2653.0	1717.1
2875.4	1968.0	2915.8	2717.5	3803.8	3610.8	1835.5	3080.6	2434.5	2369.0
3028.2	2092.3	3453.0	3437.1	3411.2	3616.9	2031.6	3300.8	2341.7	2158.1
3032.7	2529.1	3361.3	2906.2	3366.2	3528.3	2587.7	3151.1	2572.6	2091.4
3192.6	2269.6	3461.9	2694.5	3006.1	3532.6	2591.9	3297.0	2399.1	2188.9
3189.5	2469.0	3582.2	2752.7	2914.7	3667.1	2471.5	3416.4	2162.3	2603.8
3080.8	2665.4	3706.2	2698.1	2422.2	3630.9	2735.4	3463.7	2281.0	2541.7
3170.2	2902.9	3563.3	2388.7	2508.0	3415.0	3002.2	3075.0	2267.8	2389.4
3332.8	2921.6	3354.8	2752.9	2518.5	3639.3	3256.8	2966.8	2359.0	2826.8
3189.6	2787.0	3230.2	2760.9	2529.8	3765.5	3104.1	2894.9	2353.8	3200.9
3298.1	2950.8	2815.2	3004.9	2703.4	3498.1	3022.3	2798.6	2083.8	3128.6
3330.7	2747.0	2627.9	2812.8	2742.2	3387.5	2822.8	2715.6	2287.6	2978.8
3278.3	3188.9	2567.3	2765.2	2665.9	3545.8	2274.0	3015.1	2410.4	3086.9
2958.8	2824.1	2810.0	2414.6	2796.2	3525.4	2040.1	3508.4	2328.8	2792.6
2724.3	3166.4	3050.8	2481.0	2349.9	3431.5	2252.9	3817.7	2189.9	2471.5
2421.3	2968.6	3136.6	2432.3	2640.5	3417.4	2290.7	3623.0	2532.9	2124.7
2078.3	3017.5	3195.6	2830.4	3057.2	3598.3	2413.9	3734.1	2716.0	2139.5
1925.0	2973.7	3428.5	2654.2	3265.2	3487.1	2512.9	3647.9	2508.1	1978.5
1906.1	3303.4	3359.4	3021.1	3612.6	3365.5	2337.9	3471.4	2545.2	2064.1
1972.5	2838.5	3285.4	2883.1	3590.8	3500.0	2466.4	3335.0	2759.1	2171.0
2262.6	2977.5	3314.6	3146.9	3643.0	3502.9	2746.6	3104.5	2678.4	2151.7
2647.7	2961.2	3306.3	2947.3	3390.9	3522.1	3065.0	2762.9	2449.0	2165.0
3198.2	2578.9	2790.8	3106.4	3440.9	3594.0	2702.3	2943.2	2350.2	2319.8
3339.7	2046.4	2872.0	3077.2	2945.6	3190.0	2788.1	3116.7	2661.1	2108.7
3337.3	2056.7	2664.1	3269.1	2892.0	3101.4	2886.9	3026.1	2410.8	2285.1
2977.4	2213.2	2675.7	3307.8	2904.6	3310.9	2614.4	3411.7	2193.1	2344.5
2714.0	2083.9	3228.6	3422.4	2902.4	3102.1	2531.0	3554.4	2311.3	2416.4
2587.4	2182.9	3466.9	3402.7	2785.2	3186.7	2817.1	3487.8	2307.0	2418.2
2472.4	2524.3	3120.9	3397.1	3071.8	3115.7	2489.7	3386.5	2038.7	2595.1
2453.0	2855.9	3127.4	3083.3	2802.7	2991.5	2840.5	3301.5	1783.6	2515.6
2720.5	2595.5	3099.0	2954.4	3019.1	2705.2	2835.8	3302.6	1733.8	2329.8
2836.3	2287.7	3084.3	2918.7	2918.2	2864.1	2839.7	3191.9	2039.6	2227.8
2674.6	2170.6	2768.3	2827.0	3068.4	3072.3	2568.1	3296.1	2474.3	2140.5
2895.7	2162.6	2835.7	2860.1	3105.3	3100.3	2526.4	3269.9	2143.8	1836.5
2870.7	1872.5	2884.4	2780.5	3122.9	3197.5	2389.5	3105.3	2477.5	1701.3
2568.9	1928.3	2394.1	2832.8	2851.7	3274.0	2277.4	2731.2	2761.0	2114.7
2632.3	2034.8	2366.7	3095.2	3115.5	3222.2	2426.2	2661.1	2442.5	2481.0
2811.5	2252.7	3108.6	3440.7	3310.0	3330.0	2393.5	2819.6	2348.6	2916.1
2499.9	2366.6	3276.0	3446.6	3458.0	3555.2	2580.5	3145.2	2469.0	3034.2
2626.5	2307.8	3309.4	3644.3	3724.6	3475.5	2391.1	3450.2	2461.2	3190.7
2861.1	2588.9	3895.0	3656.9	4071.8	3237.9	2286.4	3644.5	2131.0	2702.5
2984.4	2933.3	3699.1	3355.2	4051.4	3477.6	2080.8	3473.7	2453.8	2311.9
2949.1	2830.9	3282.2	3550.4	3605.8	3452.7	1840.4	3317.4	2505.3	2376.9
3106.6	2845.7	3081.7	3329.1	3149.0	3332.5	1710.6	3184.0	2333.1	2472.6
3089.4	2950.3	2644.8	3347.3	3198.2	3088.5	1817.5	2890.2	2954.6	2368.5
3207.9	2386.8	2406.0	3097.7	3153.7	3102.9	2046.8	2732.1	2917.5	2483.2
3511.3	1815.7	2267.2	3205.0	3213.1	2967.7	1832.5	2902.6	2564.7	2734.7
3369.4	1652.9	2538.3	3096.3	3459.6	3258.7	1740.8	2723.1	2620.3	2520.0
3485.1	1643.5	2718.5	3305.2	3605.4	3293.3	1814.9	2518.7	2314.5	2646.0
3379.7	1729.7	3107.8	3434.8	3079.3	3508.1	1741.6	2630.9	2351.4	2411.4
3158.6	1824.9	3002.6	3538.6	3124.7	3429.8	1590.8	2716.5	2357.6	2331.4
2760.1	1955.6	3406.9	3801.8	3093.1	3173.0	1745.6	2720.6	2468.0	1966.8
2761.8	1890.5	3138.5	3609.4	3273.3	3260.6	1850.8	2949.9	2474.9	2049.8
2612.6	1821.9	3254.5	3429.3	3254.1	3069.0	1898.4	2993.8	2370.3	2048.3
2649.1	2774.1	3209.4	3235.2	3647.1	2896.5	2015.9	3418.6	2254.9	1824.7
2828.5	2698.0	3084.0	3323.7	3426.2	2944.9	2356.7	3437.5	2269.5	1515.1
3155.5	2525.9	3293.1	3191.2	3260.2	2936.2	2378.6	3634.7	2167.9	1644.3
3255.3	2182.8	3433.0	3112.8	2995.7	3286.3	2707.9	3457.9	1942.8	1794.8
3449.4	1880.6	3223.5	3045.3	2878.6	3505.1	2754.8	3713.8	2194.4	1967.0
3287.3	2094.6	3205.4	2985.3	2856.7	3444.0	2426.6	3393.6	2335.9	2310.2
3432.6	2072.6	3151.6	2934.3	2836.5	3273.6	2535.6	3301.1	2224.6	2534.6
3203.6	1952.7	3057.4	2657.0	2972.5	3493.4	2420.8	3250.1	2491.0	2510.9
2948.7	2193.5	2880.4	2784.1	2821.5	3321.2	2045.3	3075.0	2496.3	2559.5
2731.1	2442.0	2976.7	3078.7	2723.4	3253.6	2158.0	2964.1	2300.6	2639.3
2744.8	2368.0	3003.5	3417.3	2781.1	3271.4	2591.7	3060.0	2374.7	2795.6
2627.5	2652.3	3033.5	3368.9	2768.7	3315.0	2041.6	2896.4	2715.5	2677.6
2532.5	3228.0	3003.6	3530.7	2703.5	3515.8	2116.3	2960.8	2579.0	2738.3
2559.8	3402.1	2936.1	3348.7	3157.6	3380.1	2457.2	3155.2	2305.2	2541.8
2324.1	3095.8	2813.9	3095.2	3285.6	3798.6	1970.3	3155.1	2492.3	2364.5
2497.3	2992.2	2686.4	2619.2	3196.1	3687.8	1950.9	3396.9	2409.1	2330.7
2500.8	2690.9	2778.5	2716.8	3353.7	3826.2	2353.6	3364.8	2173.4	2535.7
2836.6	2302.9	3133.1	2111.9	3075.3	3627.5	2552.3	3428.8	2328.4	2384.4
2507.8	2153.3	3374.9	2023.4	3305.4	3780.1	2787.2	3401.2	2867.7	2681.0
2740.4	2152.7	3489.4	2290.6	3399.8	3619.2	2915.8	3388.5	2705.0	2362.8
2559.2	2249.5	3350.9	2163.7	3052.5	3659.6	2481.9	3110.1	2589.8	2402.0
2671.5	2515.3	3264.9	2177.3	2851.2	3468.8	2602.2	3021.9	2587.2	2227.6
2055.1	2547.2	3183.5	2592.1	2928.1	3677.6	2509.9	3028.9	2750.1	1893.7
2034.6	2586.5	3222.8	2851.8	3121.4	3658.9	1931.9	3093.4	3081.3	1752.6
1809.7	2919.1	3040.2	2642.8	2890.5	3532.8	1964.1	2912.9	3032.3	1959.8
1656.2	2754.0	3014.2	2949.9	2905.8	3588.6	2324.4	3053.1	3258.6	2257.3
1804.8	2426.3	2914.4	3000.1	2960.0	3675.1	2327.3	2710.0	3132.5	2505.7
1741.5	2286.2	2747.1	2982.0	2803.1	3741.9	2535.8	2907.4	2969.7	2742.2
1680.4	2179.9	2625.7	2765.2	2747.4	3823.4	2770.8	2751.5	2818.1	2550.1
1790.3	1995.1	2832.3	2894.9	3062.7	4001.1	2406.3	2721.1	2438.8	2558.1
2095.6	2009.0	2633.9	3053.1	3449.5	3771.4	2532.1	2788.1	2645.6	2798.4
2231.4	2368.6	2995.7	3208.4	3237.0	3771.6	2460.9	3026.7	2862.7	2692.0
2464.0	2660.4	3096.3	3073.9	3193.3	3686.0	2135.2	2822.3	2804.8	2840.9
2347.3	2650.4	3235.3	3015.4	3024.0	3544.6	2191.2	2954.4	2371.1	2626.4
2568.3	2381.7	2924.1	2962.9	3163.2	3652.2	2482.1	3074.7	2589.8	2407.8
2155.3	2481.5	3348.1	2919.0	2998.7	3822.6	2138.7	3260.9	2449.5	1946.6
2057.6	2237.5	3596.7	2850.0	3078.7	3835.8	2210.5	3280.7	2575.4	1537.1
2114.9	2040.2	3547.6	2771.0	3339.8	3996.3	2526.0	3434.0	2472.9	996.7
2030.5	2111.8	3444.9	2804.2	3109.8	3930.6	2603.9	3228.1	2376.3	1278.3
2098.2	2118.5	3370.0	2856.1	2949.7	3761.3	2424.3	2697.9	2375.0	1085.0
2619.4	2158.3	3318.3	2781.7	3012.5	3545.8	2513.8	2937.7	2087.0	1686.9
2949.4	2291.6	2749.6	2666.9	2758.9	3442.1	2282.7	2613.3	2064.8	2261.8
2946.3	2182.3	2684.9	2183.0	2577.9	3116.7	2022.8	2430.6	1937.4	2771.6
2905.1	2424.3	2981.0	2148.7	2758.1	3262.3	2061.2	2903.7	2094.8	2777.9
2820.6	2783.8	3249.0	2104.3	2631.6	3183.5	2079.7	3343.9	2038.7	3123.8
2537.4	2755.6	3393.9	2183.5	2792.8	3256.4	1916.7	3238.6	2498.3	3154.5
2268.8	2619.4	3711.6	2536.6	2989.4	3254.8	2222.2	3495.8	2412.0	3138.8
2120.5	2620.7	3602.3	2916.1	3214.5	3494.4	1997.8	3662.7	2842.0	3012.0
2130.9	2824.7	3577.4	2836.0	3126.3	3714.4	2294.0	3504.9	2949.4	3248.8
2236.4	2381.5	3375.1	2747.6	3234.3	3473.0	2499.7	3332.0	2891.2	3138.3
2196.0	2179.5	3345.4	2689.9	3209.8	3487.9	2421.7	3419.7	2542.5	3152.4
1873.3	1905.2	3280.9	2593.3	2865.6	3481.5	2241.4	3398.8	2282.3	3126.8
1908.1	2178.2	3300.3	2491.6	3004.0	3141.3	2450.7	3059.0	2166.2	2902.1
2063.5	1921.7	2819.0	2488.3	2986.9	3195.9	2407.7	3290.1	2110.3	2680.4
2204.3	2158.2	3299.3	2272.1	2841.8	3525.7	2460.4	3652.8	1997.8	2719.8
1933.0	2811.6	3140.3	2302.9	2912.2	3555.2	2515.4	3594.2	2100.2	2615.2
2047.8	2758.2	2996.4	2294.7	3400.9	3605.5	2585.8	3792.5	2122.2	2723.9
2440.1	2603.0	2753.9	2352.3	3163.9	3921.1	2720.7	3682.4	2209.1	2824.3
2332.6	2581.6	2832.4	2368.8	2909.4	3963.0	2317.8	3666.0	2372.4	2669.7
2545.3	2194.8	3151.2	2505.3	3410.5	3928.1	2095.7	3646.4	2705.6	2207.5
2435.6	2372.9	3134.1	2548.8	3454.3	3819.6	2290.9	3505.7	2922.8	1965.3
2678.5	2305.1	3257.2	2445.5	3523.2	3836.7	2593.3	3077.6	2688.3	1484.7
2759.4	2631.3	2913.8	2625.4	3295.1	3660.2	2277.5	3203.3	2522.6	1497.2
2397.6	2429.7	2893.5	2621.3	3247.6	3350.0	2455.3	3094.2	2367.4	1707.4
2331.5	2646.6	3017.8	2400.1	2781.2	3187.6	2174.0	2879.0	2460.1	2412.6
2180.5	2134.6	3084.1	2659.7	2991.6	3458.0	1847.8	2861.9	2135.2	2437.6
2070.0	2256.1	3138.3	2976.8	3040.8	3491.1	1818.6	3200.0	2441.6	2791.8
2311.1	1943.0	3447.2	2757.5	3358.0	3642.5	2120.3	2836.2	2094.9	3295.0
2326.3	2138.5	3132.5	2781.4	3443.1	3895.8	2233.7	2842.7	2075.7	3049.2
2288.3	2021.8	3076.4	2849.2	3065.8	3856.6	2623.9	3147.9	1727.4	2415.7
2313.8	2391.0	2943.5	2944.8	3060.4	3752.7	2591.8	3285.2	1728.2	2422.5
2344.4	2280.6	2845.8	2676.9	3161.9	3557.9	2640.2	3420.3	1798.6	1757.8
2601.8	2383.2	2708.9	2999.6	2761.9	3453.8	2799.4	3395.6	2146.5	1798.0
2752.7	2331.0	2891.6	2976.9	2578.2	3415.9	2874.2	3501.9	1986.0	1744.6
2643.8	2238.2	2842.5	3139.4	3359.8	3362.4	2545.2	3514.0	2661.1	1755.9
2459.5	2008.0	3114.6	2594.9	3239.1	3673.7	2287.4	3354.5	2540.6	2083.0
2525.1	1796.5	3198.5	2652.7	3294.6	3579.2	1954.0	3300.8	2296.7	2321.5
2485.1	1734.2	3370.6	2861.3	3509.0	3454.3	1918.2	3295.0	2040.0	1976.3
2395.5	2115.9	3172.2	2785.9	3645.6	3428.3	1691.1	3492.5	1970.1	1822.7
2489.7	2424.7	3199.0	2546.0	3679.6	3610.1	1983.1	3665.7	1826.4	2800.1
2590.1	2394.3	3007.3	3021.2	3702.6	3658.3	1944.9	3516.8	2129.5	2829.3
2343.6	2394.7	2943.9	3256.7	3661.4	3740.9	2369.1	3343.1	2555.8	2888.8
2253.8	2330.5	3073.0	3264.5	3497.1	3920.9	2287.5	3429.7	2802.1	3070.6
2038.6	2282.9	2927.3	3351.6	3115.7	3923.8	2494.8	2851.7	2895.1	2962.7
2021.3	2166.7	2619.4	3465.2	3160.2	3814.9	2308.0	2900.7	3148.7	2871.0
1723.8	2619.4	2536.3	3568.6	3071.1	3851.4	2710.1	3045.5	3337.4	2555.2
1898.1	2539.8	2533.2	3617.9	3121.7	3837.6	2560.3	2837.9	3290.0	2664.4
1850.5	2583.8	2502.3	3492.5	2822.2	3937.8	2616.8	2977.2	3409.7	2545.7
2131.8	2495.9	2632.4	3453.3	2960.5	3779.3	2544.0	3250.0	3587.2	2353.8
2246.5	2454.8	3013.8	3536.8	2806.7	3667.3	3042.2	3337.9	3405.5	2313.0
2634.3	2098.2	3066.8	3293.8	2836.5	3689.9	2648.3	3415.3	2983.5	2616.1
2866.7	2227.0	3368.1	3055.8	2835.4	3774.3	2438.6	3401.8	2751.4	2955.6
2948.5	2465.5	3614.5	3327.5	3289.6	3654.7	2242.0	3386.9	2677.0	2932.1
2796.0	2490.1	3519.6	3172.3	3274.1	4036.6	2543.9	3137.7	2846.2	3027.5
3135.6	2619.9	3544.2	2953.6	3405.9	4059.9	1969.6	2987.8	2657.4	2856.6
3039.1	2649.0	3356.8	3092.1	3262.1	3705.7	2395.8	3067.5	2528.5	2675.5
2872.8	2749.9	3386.6	3005.6	3237.8	3522.9	2464.8	3317.3	2636.2	2470.1
2685.0	2549.6	3636.3	3048.2	3081.2	3407.7	2349.2	2979.9	2838.9	2076.7
2252.2	2163.6	3493.9	3239.7	3083.6	3613.0	1922.2	3385.3	2556.5	2205.2
2310.0	2489.0	3347.3	3205.5	2948.9	3561.6	2371.8	3794.3	2431.0	2938.8
2022.3	2429.2	3324.8	3302.4	2866.9	3523.1	1942.9	3421.6	2771.4	3007.3
1888.5	2443.9	3366.7	3275.7	2796.8	3179.8	2178.7	3426.7	2864.5	3302.1
1701.0	2513.7	3094.9	3028.2	3023.6	3370.0	2305.9	3460.3	3280.5	3171.6
1934.8	2421.9	3065.0	2826.8	3207.0	3517.4	2669.8	3521.6	3233.7	2866.2
1862.9	2399.9	3092.3	2886.2	3496.6	3282.9	2468.6	3490.3	3235.1	2926.4
1849.7	2272.0	3024.9	3021.8	3626.6	3379.2	2437.4	3478.7	2677.2	2623.5
1700.4	2427.7	2729.5	3217.2	3695.4	3406.7	2311.6	3199.7	2567.9	2442.9
1476.2	2829.8	2810.0	3171.3	3571.8	3586.8	2566.4	2958.6	2374.4	2496.4
1820.6	3054.7	3007.8	3387.2	3347.6	3324.0	2134.0	2849.3	2495.9	2664.3
2054.0	3071.9	3097.9	3595.3	3297.8	3247.5	1882.9	2636.0	2472.6	2554.5
2216.8	2986.3	2951.3	3044.6	3094.1	3439.6	1816.5	2914.0	2823.3	2591.3
2543.0	3128.9	3036.1	2685.4	2922.4	3190.1	1703.8	3245.2	2951.1	3106.1
2681.6	2686.3	3280.6	2751.0	2860.9	3251.5	1767.6	3147.6	2608.9	3178.7
2471.2	2659.5	3192.7	2647.9	3363.6	3224.9	2082.1	3268.1	2598.2	2981.1
1898.3	2515.4	3003.1	2705.2	2926.1	3162.3	2027.1	3306.5	2240.3	2852.4
1843.8	2858.5	2936.5	3008.6	2806.6	3111.0	2359.0	3210.4	2393.3	3044.0
1755.7	2697.4	2915.4	3001.2	2859.8	3276.1	2409.4	3197.2	1935.7	2668.0
1713.2	2720.5	2662.5	3219.0	2713.5	3238.2	2263.8	3775.4	2059.4	2765.5
2156.0	2281.4	2841.3	3278.4	2846.2	3205.4	2525.5	3889.2	2043.7	2969.6
2483.2	2749.0	2841.6	2876.2	3331.5	3349.5	3015.7	3716.3	2412.7	3203.4
1918.5	2602.2	2901.8	2589.4	3442.8	3510.1	3522.3	3459.4	2603.5	2996.7
1925.5	2353.7	3128.4	2787.7	3520.9	3190.9	3456.7	3004.6	2845.4	3183.7
2467.3	2699.2	3102.4	2504.1	3261.0	3349.6	3819.1	3069.2	2738.0	3189.8
2285.3	2935.2	3093.7	2462.5	3224.0	3069.9	3861.0	2696.5	2865.8	3399.1
2180.7	2592.0	3277.8	2394.6	3064.0	2895.5	3725.5	2646.1	2734.0	3538.2
2817.0	2234.3	3186.6	2768.4	2771.9	3182.2	3223.1	2978.8	2510.5	3189.1
2480.8	2104.6	3134.5	2723.2	3149.2	3267.8	2954.3	2851.6	2496.5	3054.7
1995.1	1883.3	3191.7	2707.5	3152.4	3313.0	2627.8	2879.6	2955.5	2812.1
2598.8	1936.7	3311.0	2670.9	3237.6	3526.1	2377.1	3154.1	3174.7	2444.1
2652.3	2085.8	3276.7	3223.0	2893.8	3428.9	2497.0	3198.2	3164.6	2422.5
2581.5	2191.6	3277.4	3218.2	3337.7	3554.0	2313.6	3145.7	3208.9	2542.1
2591.7	2488.5	2999.1	3373.2	3052.6	3342.7	2891.8	3176.8	3008.6	2596.3
3140.7	2222.6	3043.2	3276.0	3186.9	3372.0	2787.2	3400.4	3011.8	2694.6
2735.2	2452.8	2880.3	3274.1	3148.9	3582.4	2434.1	3486.1	2871.2	2910.7
2736.0	3375.2	3005.0	3144.1	3177.1	3748.4	2991.2	3326.7	2970.7	2840.8
2606.2	3347.7	3153.7	2825.2	3002.5	3941.6	3014.1	3058.1	2872.6	3036.7
2701.9	3052.4	3311.4	3440.0	2941.6	4214.6	2988.0	2717.1	2851.4	3178.7
2276.1	3546.0	3225.2	3256.3	3111.7	4089.6	3056.1	2840.4	2382.4	3086.0
2157.6	3439.7	3355.9	3011.5	3093.0	3842.0	3304.8	3101.6	2280.3	3287.3
2353.6	3654.7	3158.2	2801.8	3204.5	3768.1	3152.8	3063.0	2190.0	3370.6
2450.9	3609.6	3141.3	3081.0	3481.0	3423.7	3137.8	3032.7	2263.0	3370.7
2566.0	3594.2	3109.7	3087.3	3236.6	3068.9	2823.7	3234.9	2619.9	3106.3
2882.8	3430.6	3280.6	3110.6	2786.2	3483.0	2504.9	3032.7	2847.1	3143.1
2881.3	3443.8	3611.3	3532.2	2693.5	3540.7	2461.1	2712.8	2927.0	2915.2
2735.5	3109.9	3522.0	3616.2	2738.2	3582.7	2267.7	3055.0	2856.6	2895.8
2821.9	2941.0	3311.0	3495.2	2510.6	3586.3	2148.8	3560.5	3715.0	2652.6
2630.5	2758.8	3425.5	3586.4	2778.7	3549.0	2525.4	3524.4	3698.3	2887.1
2421.7	2650.8	3557.5	3618.9	2932.9	3737.8	2737.4	3623.7	3526.4	2644.5
2645.7	2769.2	3371.7	3347.3	3162.2	3844.1	2424.2	3937.9	3228.6	2851.6
2743.4	2960.6	3273.9	3134.6	3143.6	3726.5	3193.8	4016.1	3249.4	2900.2
3181.7	3018.1	3586.7	3263.4	3144.8	3457.9	3255.3	3595.6	3467.6	2703.0
3065.4	3160.1	3703.6	3214.0	3430.7	3612.5	3592.9	3613.4	3113.8	2763.7
2830.8	3298.5	3427.6	3423.0	3339.7	3390.5	2915.3	3654.8	3127.6	2767.5
2487.2	3263.6	3126.8	3567.6	3393.0	3301.9	3110.0	3641.7	3297.4	2691.5
2886.0	3240.8	3132.2	3160.0	2883.7	3335.2	2892.5	3463.2	3324.3	2477.7
2563.1	3326.8	2858.3	2797.8	2626.7	3290.3	2721.8	3334.8	3115.5	2679.4
2338.1	3104.7	2840.4	2864.3	2903.4	3148.5	2278.9	3227.2	3356.9	2619.8
2643.5	3050.1	2609.4	2910.1	3194.9	3081.0	2879.0	2819.1	3276.6	2864.6
2158.0	3190.6	2815.7	2827.1	3550.5	3302.9	3015.0	2753.0	3625.2	2584.8
1912.3	3085.6	3159.9	3289.1	3243.2	3106.2	2677.2	2684.9	3292.4	2641.1
2236.6	2766.6	3320.6	3029.9	3406.7	3028.2	2754.9	2823.6	3399.8	2835.4
2099.5	2892.3	3485.2	2937.9	3460.1	3430.2	3241.3	2988.3	3361.8	3271.0
1916.3	2913.5	3711.1	2692.9	3648.2	3416.9	2888.3	3023.7	3487.6	3111.5
2522.4	3106.6	3629.7	2836.7	3614.4	3208.3	2966.8	3189.5	3088.8	3308.6
2477.0	3013.1	3518.1	2867.6	3936.5	3211.8	2847.3	3089.6	3397.6	3344.7
2383.5	2927.6	3171.1	3178.9	3996.5	3254.4	3003.8	3131.7	3473.2	3461.8
2627.7	3250.4	3315.4	3032.5	3955.1	3366.7	2533.5	3269.1	3430.4	3370.3
2858.5	3152.7	3301.0	3198.7	3801.6	3359.8	2425.7	3186.6	3296.0	3222.7
2288.4	3216.3	3210.6	3180.1	3777.8	3259.9	2423.8	2922.8	3300.0	3051.1
1956.9	3469.0	2993.2	3165.8	3551.2	3008.4	2567.9	2651.9	3198.1	3137.9
1759.4	3551.5	2950.4	3083.0	3486.0	3109.9	2264.7	2526.8	2885.3	3067.8
1668.9	3373.1	3190.4	3043.8	3118.0	2989.8	2039.7	2453.1	2943.2	3103.0
1774.5	3283.6	3135.5	3510.0	3233.4	2849.8	2447.6	2431.1	2896.2	2996.5
1889.9	3645.2	3342.7	3422.4	3323.6	2864.7	2140.0	2391.8	2914.7	3274.3
2167.3	3577.4	3188.2	3364.3	3405.8	2857.9	2245.0	2550.2	2827.3	3125.6
2060.7	3475.2	3245.0	3405.5	3397.9	2806.3	2401.5	2813.8	2883.0	2899.9
1746.9	3238.4	3043.1	3163.8	3526.6	3068.0	2666.9	2994.6	2801.5	3403.2
1722.5	3381.8	3285.7	3326.0	3513.8	2918.5	2362.0	3093.1	3153.3	3388.3
2183.4	3191.3	3524.2	3549.5	3182.1	3299.9	2360.4	3207.4	3246.9	3469.0
2285.6	3598.2	3626.4	3672.2	3130.5	3429.5	2353.1	3201.9	3050.6	3345.2
2395.8	3519.5	3755.3	3497.6	2943.4	3453.3	1823.8	2894.9	3192.4	3245.6
2601.3	3649.5	3935.9	3398.9	2998.1	3453.9	1837.8	2595.5	3231.2	3238.3
2991.0	3425.7	3823.5	3472.7	2999.7	3469.3	1945.4	2713.4	2829.9	3162.2
2868.4	3449.5	3700.3	3557.2	2784.4	3354.4	2432.3	2486.0	2813.7	2968.2
3053.3	3081.1	3726.2	3483.4	2983.1	3381.0	2542.2	3035.2	2692.8	2752.9
3094.9	2903.4	3692.3	3371.4	3257.3	3434.4	2877.0	2943.6	2857.3	2602.7
3274.8	2811.1	3430.1	3379.1	2985.5	3439.9	2431.0	2737.1	2727.7	2629.9
3159.5	3278.6	3444.6	3143.2	2776.2	3219.4	2433.4	2623.2	2785.8	2543.7
3247.2	2913.8	3168.0	3052.0	2862.4	3313.1	2306.9	2492.6	2790.4	2591.9
3036.3	2946.7	2867.4	3028.0	2650.3	3141.3	2513.6	2513.7	2875.0	2994.6
2840.9	3307.6	2687.9	3190.3	2443.1	3063.6	2670.3	2861.3	2921.6	3151.5
2649.7	3386.5	2892.3	3158.2	2709.6	2984.7	3015.7	3035.1	3031.2	2964.6
2199.1	3403.2	2526.3	2943.3	2947.0	3314.4	2785.5	3049.3	2847.9	3075.3
1747.8	3553.0	2700.4	2877.7	3137.2	3090.0	2967.9	3285.7	2937.1	3218.8
1519.8	3737.5	2679.6	2727.2	3495.0	3353.1	2862.0	3601.7	3863.2	3006.1
1843.6	3702.4	2716.9	2779.1	3556.0	3367.1	2808.9	3191.6	3804.6	2982.4
2045.4	3816.6	2674.2	2979.6	3534.4	3535.6	2842.1	3107.4	3558.7	3248.7
2306.0	3841.3	2743.4	3363.0	3112.8	3053.0	3115.8	2900.4	3546.4	3407.0
2855.8	3498.7	2674.8	3211.2	3148.0	3000.4	2801.8	3074.0	3502.5	3270.1
2975.4	3348.4	3174.6	3525.2	3124.2	3016.6	2581.6	3044.6	3196.6	2974.3
2573.5	3216.9	3188.7	3392.1	3186.9	3071.0	2360.5	3062.7	3283.7	2950.6
2820.6	3293.8	3432.3	3342.2	3278.7	2968.7	2404.6	2936.9	3054.4	2920.2
3214.2	3075.6	3522.9	3406.5	3507.5	3424.2	2013.4	3263.7	3018.8	2899.4
2776.2	3373.1	3340.4	3667.3	3262.7	3311.3	2128.5	3398.7	3046.9	2960.5
3112.6	3384.8	3424.1	3591.5	3188.8	3432.9	2469.3	3018.9	3287.9	3020.2
3252.1	3490.6	3093.4	3916.3	3346.4	3756.9	2678.5	2924.0	2952.6	2839.6
2886.4	3491.4	3044.9	4023.4	3336.0	3785.0	2582.5	2969.4	3326.5	2851.7
2530.7	3498.6	2823.9	3802.1	3253.8	3669.2	2814.4	3006.4	3434.6	2915.6
2524.1	3233.1	3124.2	3597.7	3214.3	3666.2	2804.8	3010.8	3179.5	2840.1
2163.7	3188.8	3229.6	3495.0	3406.2	3593.9	2435.6	3415.6	3433.1	3106.6
1923.3	3141.9	3315.9	3142.2	3010.0	3559.1	2643.9	3716.1	3696.8	3228.4
2131.1	3130.7	2992.1	3090.1	2817.6	3493.6	2937.4	3796.5	3530.6	3221.5
2242.7	3355.1	2963.6	3154.5	2925.8	3573.3	3036.5	3525.0	3338.2	3060.9
2523.8	3462.2	2783.7	3411.9	2831.7	3518.7	2863.6	3704.4	3449.4	3118.9
2693.5	3383.7	2769.1	3176.1	2835.8	3660.5	2165.4	3421.2	3250.2	3028.9
2578.6	3394.1	2560.1	3372.1	3030.1	3662.3	2162.7	3008.0	3093.4	2776.9
2146.3	3761.3	2627.6	3356.7	3164.6	3435.9	1908.8	3051.9	2849.0	2608.2
2493.8	3551.3	2461.2	3391.0	2738.8	2983.1	2352.7	2961.4	2929.2	2729.4
2301.8	3518.1	2610.1	3152.3	2502.6	3098.3	2340.5	3399.8	2674.8	2815.9
2368.6	3576.1	2778.3	3288.0	2649.6	3016.5	2189.2	3495.1	2699.0	3081.2
2917.8	3338.3	3024.8	3203.6	2434.5	2794.6	2413.6	3939.8	2909.1	3345.7
2826.8	3100.5	3261.2	3192.7	2448.3	2816.2	2677.7	3851.1	3018.8	3076.4
2379.8	2894.7	3065.6	3294.6	2910.7	3225.8	2345.6	3876.2	3140.0	2854.4
2401.3	2532.6	2906.5	3382.6	3055.9	3157.0	2405.9	3628.2	3369.4	2560.5
2739.7	2562.8	2898.2	3194.3	2799.8	3594.6	2676.1	3144.3	3308.9	2666.0
2456.4	2580.8	2954.1	3091.4	2782.2	3319.7	2602.8	3031.3	3392.2	2379.1
2819.7	2693.0	2687.2	3211.2	2894.5	3361.8	2471.1	3047.6	3238.5	2336.3
3005.3	2960.1	2905.2	3401.8	2889.5	3339.8	2600.6	3109.1	3064.6	2425.9
3268.8	3181.7	3176.8	3340.5	3177.0	3631.2	2759.9	3447.3	3088.6	2631.4
2948.7	3140.4	3102.2	3749.8	3301.6	3546.6	2711.7	3356.5	3220.2	2643.7
2946.2	2962.8	3042.5	3388.1	3527.6	3316.9	2881.0	3302.2	2939.6	2739.5
2991.5	2929.0	3143.7	3132.9	3411.8	3366.3	2691.9	3074.5	3155.5	2871.1
2920.0	2723.9	3146.2	3301.6	3244.0	3383.8	2758.3	3498.4	3338.0	2925.3
2461.5	2915.8	2888.5	3387.1	3239.2	2973.0	2408.4	3346.4	2949.9	2933.8
2372.9	2817.1	2782.6	3256.3	3530.5	2765.2	2591.8	3306.0	3033.3	2886.7
2373.0	3175.3	3018.5	3139.9	3523.2	3157.0	2494.4	3409.8	3199.6	3098.5
2066.1	3378.8	3131.4	3129.3	3446.8	3403.5	2638.0	3739.2	3186.0	2780.2
2203.6	3244.6	3316.6	2880.2	3291.4	3107.5	2517.4	3441.7	3090.4	2977.9
2547.8	3098.3	3447.7	2930.4	3184.7	3082.1	2743.2	3259.7	3253.2	3137.4
2826.9	3260.3	3513.3	3022.0	3121.4	3317.4	2564.7	3200.1	3000.3	3245.5
2716.0	3139.6	3317.1	3099.9	3310.3	3214.2	2613.0	2827.0	3358.7	3360.2
2828.1	2864.9	3107.6	3256.1	3356.1	3053.4	2511.6	3142.0	3128.3	3294.0
2880.3	3176.4	3137.5	3272.3	3221.6	2998.6	2468.3	3183.1	2926.2	3336.7
2861.7	2877.6	2849.0	3421.1	3214.3	3228.7	2592.7	3208.4	3082.0	3144.5
2879.5	2705.6	2662.7	3404.4	3365.5	2987.5	2886.0	3311.1	3183.0	2982.3
2943.3	2871.2	2927.0	3658.4	3276.9	3081.3	3058.0	2930.2	3708.7	2917.9
3128.6	2989.5	2894.7	3693.7	3388.4	3334.1	3035.1	3018.9	3734.6	2874.4
3120.9	3137.6	2775.7	3887.2	3563.2	3448.9	3118.6	2834.3	3944.3	2834.6
3061.1	3347.9	3070.8	3626.2	3415.4	3512.0	2861.5	2812.9	3691.2	2911.7
2477.9	3583.2	2992.8	3673.6	3277.0	3348.1	2600.3	3015.9	3943.5	2930.6
2277.7	3613.1	2505.9	3751.4	3073.4	3380.3	2108.9	3484.4	3662.3	2944.3
1922.6	3542.5	2369.4	3749.9	2591.5	3131.0	2313.4	3276.9	4015.1	2951.2
1802.9	3416.5	2150.9	3568.6	2619.4	3469.3	2385.8	3170.4	4072.3	2785.2
2136.0	3362.3	3279.1	3606.3	2674.1	3418.4	2537.9	3179.9	4220.7	2931.8
2086.9	3132.1	3338.3	3610.4	3075.2	3720.2	2794.6	2777.4	3987.5	2838.7
2156.4	3192.5	3480.4	3553.4	3102.6	3363.9	2826.7	2797.5	3820.6	2830.0
2272.7	3411.9	3607.9	3307.5	3384.6	3279.2	2581.7	3597.0	3905.8	2792.4
2425.4	2971.0	3528.8	3366.7	2906.2	3612.6	2370.5	3697.4	3913.7	2940.5
2484.5	2920.5	3526.4	3371.3	2701.8	3501.6	2334.4	3757.0	3408.2	2633.5
2592.0	3022.0	3553.9	3402.8	2975.8	3232.6	2094.1	3645.9	3316.5	2888.8
2412.1	3040.0	3534.4	3320.9	3311.6	3658.8	2350.9	3343.5	3459.6	2211.4
2581.4	2964.1	3444.5	3507.0	3536.4	3430.8	2621.5	2816.9	3106.7	2768.7
2523.1	3075.5	3506.5	3359.8	3553.4	3176.7	2774.8	2885.0	3186.2	2945.5
2524.6	2862.6	3270.8	3702.6	3652.2	3360.4	2600.6	2732.7	3091.4	2958.0
2621.6	2988.3	3042.8	3732.5	3655.6	3615.3	2670.1	2754.2	3317.1	2753.4
3085.2	2837.5	3013.0	3377.1	3456.4	3316.1	2590.4	3061.8	3195.3	2683.8
2618.3	2815.8	3027.2	3431.7	3182.6	3267.5	2668.9	3353.0	3606.1	2791.1
2599.4	2985.3	2948.6	3099.4	3243.3	3349.4	2516.6	3234.8	3519.9	2670.3
2265.0	3499.5	3049.9	3123.2	3274.6	3191.5	2422.6	3396.9	3668.9	2762.0
2246.4	2976.5	3047.2	2901.1	3224.1	3050.5	2270.7	3213.1	3416.5	2744.8
1962.5	2897.4	3075.3	3292.6	3640.2	3386.5	1890.3	2785.7	3608.2	2836.8
2058.8	2953.9	3061.9	2860.0	3713.1	3593.6	1699.6	2571.7	3686.5	2969.2
2244.3	2964.4	3569.6	3157.2	3710.0	3402.8	1692.9	2631.1	3642.8	3027.2
2429.7	2642.2	3586.1	2953.9	3558.9	3574.6	2147.4	2705.7	3785.3	2759.1
2423.1	3004.1	3416.2	3050.6	3450.2	3372.8	2057.4	3126.9	4130.3	2609.2
2596.9	3305.6	3379.5	2908.5	3235.7	3174.9	2259.1	3436.7	3927.2	2625.9
2930.4	3019.2	3329.3	3449.6	3334.0	3295.6	2481.7	3547.6	3635.0	2488.6
2962.7	2766.1	3614.4	3896.1	3275.2	3402.6	2720.4	3309.9	3465.5	2628.5
2926.5	2772.1	3355.3	4079.8	3153.2	3223.1	2618.1	3227.3	2959.4	2802.5
2361.2	2852.7	3284.9	3919.7	3260.8	3399.2	2610.0	3510.2	3072.2	2917.0
2348.2	2789.1	3142.5	3872.6	3347.0	3346.6	2302.5	3511.7	2922.6	3140.5
2319.6	3628.3	3534.6	3709.5	3164.5	3473.6	2065.5	3813.7	2922.2	3364.8
1998.7	3747.2	3236.9	3632.8	3257.4	3270.9	1655.9	3605.7	3120.8	3084.5
1971.7	3599.5	2980.3	3747.3	3271.2	3405.8	1584.8	3485.8	3461.5	3213.4
2351.2	3515.6	2840.5	3922.8	3230.9	3456.2	1678.6	3431.6	2989.7	3213.4
2602.6	3095.3	2666.2	3887.6	3245.1	3679.4	2082.2	3155.4	3159.8	3031.8
2795.5	3338.5	2837.2	3897.1	3089.2	3816.7	2186.0	2857.5	3016.5	3089.2
2772.1	3057.8	2888.5	3620.6	3294.5	3615.1	2125.2	2901.1	2907.3	3095.0
2882.9	3173.5	3016.2	3332.6	3186.2	3395.8	1987.5	2940.9	2841.2	2984.2
2817.0	3081.4	2982.3	3384.6	3145.7	3379.9	2430.6	2792.7	2944.3	3101.4
2609.9	3195.6	3106.7	3386.8	3120.7	3147.9	2380.7	3025.2	2790.3	3040.0
2323.2	2948.7	3385.6	3324.0	3155.2	2837.8	2213.8	2958.2	2409.0	2824.1
2478.7	3349.8	3172.2	3491.2	2888.4	3095.5	2562.2	3023.4	2637.6	3054.8
2166.1	3407.9	3170.1	3332.1	2862.0	2956.3	2856.3	2854.2	2825.6	3072.7
2301.6	3380.8	3593.1	3272.0	3033.3	2726.8	2830.4	2639.2	3003.8	2827.2
1915.4	3573.2	3439.2	3730.0	2933.9	2682.9	2856.3	2859.7	2935.8	2716.6
1788.7	3690.3	3082.1	3497.4	2978.3	2382.1	2931.0	2922.3	3616.7	2754.7
1540.4	3659.1	3176.4	3403.8	2732.0	3369.3	2907.2	2938.1	3412.3	2485.7
1769.3	3572.8	2927.3	3374.4	2886.4	3241.3	2776.1	3005.4	3566.9	2470.0
1700.1	3476.1	2629.2	3261.7	2916.4	3257.4	2810.2	2975.0	3518.1	2669.6
2210.4	3251.2	2520.8	3038.4	3055.9	2634.7	3035.8	3148.7	3316.6	2768.8
2309.3	3092.1	2992.8	3163.7	2991.5	2442.3	3020.0	3356.4	3521.2	2683.2
2306.0	2903.7	2989.9	3161.3	3497.5	2441.4	2869.0	3444.8	3679.6	2617.2
2406.5	3398.9	2986.9	3248.8	3245.2	2737.4	2752.0	3380.4	3177.5	2616.4
2412.2	3525.1	2864.9	3561.1	3273.3	2741.3	2581.1	3384.9	3352.1	2719.5
1993.4	3402.7	3221.0	3553.0	3193.6	3073.3	2471.1	3262.9	3533.9	2956.7
2121.3	3455.7	2933.3	3431.7	3145.5	3323.5	2607.8	3148.1	3352.8	2780.1
2234.6	3442.5	2815.8	3219.2	2874.2	3166.9	2660.5	3061.7	3160.6	2919.0
2235.5	3222.1	2732.0	3498.0	3122.6	3028.9	2394.4	2923.3	3483.2	2914.1
2321.8	2997.8	3061.0	3677.7	3205.6	2925.0	2244.7	3270.3	3401.3	2831.2
2755.0	2760.1	2633.4	3605.6	3327.1	2750.6	1918.5	3053.9	3426.3	2607.7
2578.5	2664.8	2759.5	3555.6	3155.2	3415.2	1796.4	3088.2	3385.1	2652.0
2455.2	2847.4	2812.1	3311.4	3439.8	3177.6	1725.2	3124.9	3368.7	2584.3
2140.9	2859.1	2702.2	3049.3	3441.5	3108.5	1849.2	3278.9	3132.9	2605.2
2152.7	2988.6	2634.2	2954.5	2979.0	2987.9	2062.9	3198.1	3281.6	2595.4
1934.2	3291.2	3007.4	2745.4	3062.4	2804.6	2215.5	2984.5	3347.3	2652.3
1932.0	3227.2	2916.0	2778.4	3254.1	2786.0	2234.1	2857.7	3314.7	2714.8
2281.0	3058.8	2989.9	3002.3	3096.2	3306.2	2434.8	2901.5	3324.1	2968.6
2452.4	3095.1	3285.6	3065.0	3113.3	3062.5	2715.4	2794.0	3636.3	2835.4
2152.2	3166.3	3312.3	3032.4	3323.8	2971.6	2790.5	2685.2	3597.1	2635.6
2510.5	3002.4	3302.9	2958.1	3220.5	3062.9	2927.6	2813.7	3209.1	2608.0
2765.2	3320.4	3356.0	3047.1	2927.3	3344.3	2972.9	2861.5	3318.6	2909.8
2690.2	3568.1	3197.5	2901.9	3289.7	3017.7	2662.7	2396.5	3325.4	2749.9
2656.0	3553.5	2602.8	2806.5	3158.3	3111.3	2726.3	2041.3	3483.8	2851.2
3073.0	3522.4	2852.5	2896.2	3134.3	2998.9	2541.9	2539.3	3147.6	2929.5
2731.7	3571.3	2871.8	3407.1	3213.8	2906.3	2499.8	2240.8	3270.4	2933.1
2237.3	3393.5	2703.1	3249.2	3420.8	2768.8	2503.8	2325.1	3442.1	2931.4
2176.7	3346.3	2976.7	3396.7	3479.5	3038.3	2857.6	2574.6	3187.7	3076.3
2236.9	3135.2	3168.5	3087.1	3570.7	2795.1	2863.2	2835.0	2898.9	3104.7
2040.5	3180.1	2848.6	2917.8	3435.6	2714.6	2860.2	2718.4	3049.1	3241.3
2145.6	2937.9	2890.8	2903.1	3163.2	2762.9	2532.2	3120.0	2747.2	3140.6
2357.7	3207.0	2885.5	2818.4	3146.5	2571.1	2195.0	2849.1	2627.2	2955.7
2567.5	3264.0	3458.5	2806.0	3405.9	2318.8	1933.3	2731.4	2885.8	2999.3
2841.6	3552.9	3589.7	2904.5	3387.0	3229.9	1920.6	2533.3	3035.1	2982.8
3023.9	3725.4	3743.4	3195.4	3163.5	3099.7	2026.4	2445.4	3149.3	2956.4
3247.8	3965.6	3501.3	3212.8	3226.6	2964.7	2364.1	2320.7	3568.8	3180.5
