# Supplementary material for: Iterative improvement in the automatic modular design of robot swarms
Source: PeerJ Comput Sci. 2020 Dec 7;6:e322. doi: 10.7717/peerj-cs.322 (PMC7924708; doi:10.7717/peerj-cs.322)
Supplement: Supplemental Information 1 — Data sorted in directories by budget and design method. Each folder contains the file controller.txt containing a textual representation of the instances of control software generated for the configuration described by the folders. The file scores.csv contains a comma separated list with the performances of each instance of control software. [file peerj-cs-06-322-s001.zip › experiments_12_5k/GP_AAC_jones/controller.txt]

--nroot 3 --nchildroot 3 --n0 0 --nchild0 2 --n00 6 --c00 0 --p00 0.75 --n01 5 --a01 2 --p01 0 --n1 0 --nchild1 2 --n10 6 --c10 1 --p10 0.49 --n11 5 --a11 2 --p11 0 --n2 0 --nchild2 2 --n20 6 --c20 2 --p20 0.91 --n21 5 --a21 1 --p21 0
--nroot 3 --nchildroot 3 --n0 0 --nchild0 2 --n00 6 --c00 0 --p00 0.38 --n01 5 --a01 0 --rwm01 13 --p01 0 --n1 0 --nchild1 2 --n10 6 --c10 2 --p10 0.60 --n11 5 --a11 1 --p11 0 --n2 0 --nchild2 2 --n20 6 --c20 2 --p20 0.57 --n21 5 --a21 0 --rwm21 42 --p21 0
--nroot 3 --nchildroot 3 --n0 0 --nchild0 2 --n00 6 --c00 0 --p00 0.73 --n01 5 --a01 0 --rwm01 7 --p01 0 --n1 0 --nchild1 2 --n10 6 --c10 2 --p10 0.94 --n11 5 --a11 1 --p11 0 --n2 0 --nchild2 2 --n20 6 --c20 0 --p20 0.39 --n21 5 --a21 4 --att21 4.68 --p21 0
--nroot 3 --nchildroot 1 --n0 0 --nchild0 2 --n00 6 --c00 0 --p00 0.99 --n01 5 --a01 0 --rwm01 43 --p01 0
--nroot 3 --nchildroot 4 --n0 0 --nchild0 2 --n00 6 --c00 0 --p00 0.21 --n01 5 --a01 0 --rwm01 4 --p01 0 --n1 0 --nchild1 2 --n10 6 --c10 2 --p10 0.41 --n11 5 --a11 1 --p11 0 --n2 0 --nchild2 2 --n20 6 --c20 1 --p20 0.95 --n21 5 --a21 4 --att21 1.23 --p21 0 --n3 0 --nchild3 2 --n30 6 --c30 1 --p30 0.62 --n31 5 --a31 0 --rwm31 99 --p31 0
--nroot 3 --nchildroot 3 --n0 0 --nchild0 2 --n00 6 --c00 0 --p00 0.44 --n01 5 --a01 0 --rwm01 8 --p01 0 --n1 0 --nchild1 2 --n10 6 --c10 2 --p10 0.96 --n11 5 --a11 1 --p11 0 --n2 0 --nchild2 2 --n20 6 --c20 4 --w20 0.11 --p20 1 --n21 5 --a21 3 --p21 0
--nroot 3 --nchildroot 2 --n0 0 --nchild0 2 --n00 6 --c00 0 --p00 0.53 --n01 5 --a01 0 --rwm01 6 --p01 0 --n1 0 --nchild1 2 --n10 6 --c10 2 --p10 0.18 --n11 5 --a11 1 --p11 0
--nroot 3 --nchildroot 4 --n0 0 --nchild0 2 --n00 6 --c00 5 --p00 0.44 --n01 5 --a01 1 --p01 0 --n1 0 --nchild1 2 --n10 6 --c10 4 --p10 9 --w10 17.66 --n11 5 --a11 5 --rep11 4.26 --p11 0 --n2 0 --nchild2 2 --n20 6 --c20 0 --p20 0.30 --n21 5 --a21 0 --rwm21 7 --p21 0 --n3 0 --nchild3 2 --n30 6 --c30 3 --p30 6 --w30 14.50 --n31 5 --a31 1 --p31 0
--nroot 3 --nchildroot 4 --n0 0 --nchild0 2 --n00 6 --c00 0 --p00 0.68 --n01 5 --a01 0 --rwm01 5 --p01 0 --n1 0 --nchild1 2 --n10 6 --c10 0 --p10 0.30 --n11 5 --a11 2 --p11 0 --n2 0 --nchild2 2 --n20 6 --c20 3 --p20 5 --w20 17.04 --n21 5 --a21 1 --p21 0 --n3 0 --nchild3 2 --n30 6 --c30 3 --p30 8 --w30 19.89 --n31 5 --a31 0 --rwm31 5 --p31 0
--nroot 3 --nchildroot 3 --n0 0 --nchild0 2 --n00 6 --c00 0 --p00 0.32 --n01 5 --a01 0 --rwm01 7 --p01 0 --n1 0 --nchild1 2 --n10 6 --c10 5 --p10 0.23 --n11 5 --a11 0 --rwm11 29 --p11 0 --n2 0 --nchild2 2 --n20 6 --c20 3 --w20 3.60 --p20 7 --n21 5 --a21 1 --p21 0
