# Supplementary material for: Iterative improvement in the automatic modular design of robot swarms
Source: PeerJ Comput Sci. 2020 Dec 7;6:e322. doi: 10.7717/peerj-cs.322 (PMC7924708; doi:10.7717/peerj-cs.322)
Supplement: Supplemental Information 1 — Data sorted in directories by budget and design method. Each folder contains the file controller.txt containing a textual representation of the instances of control software generated for the configuration described by the folders. The file scores.csv contains a comma separated list with the performances of each instance of control software. [file peerj-cs-06-322-s001.zip › experiments_12_5k/GP_AAC_jones/scores.csv]

Design	Simulation	Pseudoreality	Reality
	9234.8	10655.8
	9297.9	9338.1
	10675.4	10110.5
	6310.6	6395.7
	9516.6	11612.0
	9918.2	10265.7
	10205.9	10385.4
	10399.2	9870.7
	7242.4	9723.6
	10957.2	10607.0
