# Supplementary material for: Iterative improvement in the automatic modular design of robot swarms
Source: PeerJ Comput Sci. 2020 Dec 7;6:e322. doi: 10.7717/peerj-cs.322 (PMC7924708; doi:10.7717/peerj-cs.322)
Supplement: Supplemental Information 1 — Data sorted in directories by budget and design method. Each folder contains the file controller.txt containing a textual representation of the instances of control software generated for the configuration described by the folders. The file scores.csv contains a comma separated list with the performances of each instance of control software. [file peerj-cs-06-322-s001.zip › experiments_12_5k/GP_for_jones/controller.txt]

--nroot 3 --nchildroot 3 --n0 0 --nchild0 2 --n00 6 --c00 0 --p00 0.85 --n01 5 --a01 0 --rwm01 6 --p01 0 --n1 0 --nchild1 2 --n10 6 --c10 5 --p10 0.34 --n11 5 --a11 2 --p11 0 --n2 0 --nchild2 2 --n20 6 --c20 2 --p20 0.52 --n21 5 --a21 2 --p21 0
--nroot 3 --nchildroot 2 --n0 0 --nchild0 2 --n00 6 --c00 4 --w00 0.67 --p00 10 --n01 5 --a01 0 --rwm01 3 --p01 0 --n1 0 --nchild1 2 --n10 6 --c10 3 --w10 9.41 --p10 1 --n11 5 --a11 0 --rwm11 3 --p11 0
--nroot 3 --nchildroot 2 --n0 0 --nchild0 2 --n00 6 --c00 0 --p00 0.86 --n01 5 --a01 0 --rwm01 7 --p01 0 --n1 0 --nchild1 2 --n10 6 --c10 5 --p10 0.07 --n11 5 --a11 2 --p11 0
--nroot 3 --nchildroot 4 --n0 0 --nchild0 2 --n00 6 --c00 0 --p00 0.55 --n01 5 --a01 0 --rwm01 4 --p01 0 --n1 0 --nchild1 2 --n10 6 --c10 0 --p10 0.76 --n11 5 --a11 0 --rwm11 4 --p11 0 --n2 0 --nchild2 2 --n20 6 --c20 2 --p20 0.62 --n21 5 --a21 2 --p21 0 --n3 0 --nchild3 2 --n30 6 --c30 5 --p30 0.16 --n31 5 --a31 0 --rwm31 23 --p31 0
--nroot 3 --nchildroot 2 --n0 0 --nchild0 2 --n00 6 --c00 0 --p00 0.31 --n01 5 --a01 0 --rwm01 12 --p01 0 --n1 0 --nchild1 2 --n10 6 --c10 2 --p10 0.06 --n11 5 --a11 2 --p11 0
--nroot 3 --nchildroot 3 --n0 0 --nchild0 2 --n00 6 --c00 5 --p00 0.23 --n01 5 --a01 2 --p01 0 --n1 0 --nchild1 2 --n10 6 --c10 0 --p10 0.87 --n11 5 --a11 0 --rwm11 3 --p11 0 --n2 0 --nchild2 2 --n20 6 --c20 2 --p20 0.49 --n21 5 --a21 2 --p21 0
--nroot 3 --nchildroot 2 --n0 0 --nchild0 2 --n00 6 --c00 0 --p00 0.33 --n01 5 --a01 0 --rwm01 4 --p01 0 --n1 0 --nchild1 2 --n10 6 --c10 2 --p10 0.37 --n11 5 --a11 2 --p11 0
--nroot 3 --nchildroot 2 --n0 0 --nchild0 2 --n00 6 --c00 0 --p00 0.31 --n01 5 --a01 0 --rwm01 8 --p01 0 --n1 0 --nchild1 2 --n10 6 --c10 2 --p10 0.10 --n11 5 --a11 2 --p11 0
--nroot 3 --nchildroot 3 --n0 0 --nchild0 2 --n00 6 --c00 0 --p00 0.45 --n01 5 --a01 0 --rwm01 4 --p01 0 --n1 0 --nchild1 2 --n10 6 --c10 4 --p10 7 --w10 2.41 --n11 5 --a11 2 --p11 0 --n2 0 --nchild2 2 --n20 6 --c20 2 --p20 0.07 --n21 5 --a21 2 --p21 0
--nroot 3 --nchildroot 3 --n0 0 --nchild0 2 --n00 6 --c00 5 --p00 0.95 --n01 5 --a01 5 --rep01 1.22 --p01 0 --n1 0 --nchild1 2 --n10 6 --c10 2 --p10 0.84 --n11 5 --a11 2 --p11 0 --n2 0 --nchild2 2 --n20 6 --c20 0 --p20 0.35 --n21 5 --a21 0 --rwm21 12 --p21 0
