# Supplementary material for: Iterative improvement in the automatic modular design of robot swarms
Source: PeerJ Comput Sci. 2020 Dec 7;6:e322. doi: 10.7717/peerj-cs.322 (PMC7924708; doi:10.7717/peerj-cs.322)
Supplement: Supplemental Information 1 — Data sorted in directories by budget and design method. Each folder contains the file controller.txt containing a textual representation of the instances of control software generated for the configuration described by the folders. The file scores.csv contains a comma separated list with the performances of each instance of control software. [file peerj-cs-06-322-s001.zip › experiments_12_5k/GP_for_jones/scores.csv]

Design	Simulation	Pseudoreality	Reality
	28.3	25.2
	14.7	15.1
	21.4	18.4
	26.7	24.8
	22.6	24.2
	26.6	25.6
	27.6	25.4
	25.9	23.4
	27.3	27.2
	20.5	18.9
