# Supplementary material for: Iterative improvement in the automatic modular design of robot swarms
Source: PeerJ Comput Sci. 2020 Dec 7;6:e322. doi: 10.7717/peerj-cs.322 (PMC7924708; doi:10.7717/peerj-cs.322)
Supplement: Supplemental Information 1 — Data sorted in directories by budget and design method. Each folder contains the file controller.txt containing a textual representation of the instances of control software generated for the configuration described by the folders. The file scores.csv contains a comma separated list with the performances of each instance of control software. [file peerj-cs-06-322-s001.zip › experiments_12_5k/GP_guided_shelter_jones/controller.txt]

--nroot 3 --nchildroot 4 --n0 0 --nchild0 2 --n00 6 --c00 0 --p00 0.92 --n01 5 --a01 2 --p01 0 --n1 0 --nchild1 2 --n10 6 --c10 4 --p10 9 --w10 17.45 --n11 5 --a11 1 --p11 0 --n2 0 --nchild2 2 --n20 6 --c20 1 --p20 0.51 --n21 5 --a21 5 --rep21 2.68 --p21 0 --n3 0 --nchild3 2 --n30 6 --c30 0 --p30 0.46 --n31 5 --a31 1 --p31 0
--nroot 3 --nchildroot 3 --n0 0 --nchild0 2 --n00 6 --c00 0 --p00 0.90 --n01 5 --a01 2 --p01 0 --n1 0 --nchild1 2 --n10 6 --c10 1 --p10 0.36 --n11 5 --a11 2 --p11 0 --n2 0 --nchild2 2 --n20 6 --c20 3 --p20 4 --w20 6.98 --n21 5 --a21 1 --p21 0
--nroot 3 --nchildroot 3 --n0 0 --nchild0 2 --n00 6 --c00 0 --p00 0.57 --n01 5 --a01 2 --p01 0 --n1 0 --nchild1 2 --n10 6 --c10 1 --p10 0.70 --n11 5 --a11 2 --p11 0 --n2 0 --nchild2 2 --n20 6 --c20 2 --p20 0.15 --n21 5 --a21 1 --p21 0
--nroot 3 --nchildroot 3 --n0 0 --nchild0 2 --n00 6 --c00 0 --p00 0.49 --n01 5 --a01 2 --p01 0 --n1 0 --nchild1 2 --n10 6 --c10 1 --p10 0.66 --n11 5 --a11 0 --rwm11 87 --p11 0 --n2 0 --nchild2 2 --n20 6 --c20 2 --p20 0.98 --n21 5 --a21 1 --p21 0
--nroot 3 --nchildroot 2 --n0 0 --nchild0 2 --n00 6 --c00 0 --p00 0.05 --n01 5 --a01 2 --p01 0 --n1 0 --nchild1 2 --n10 6 --c10 2 --p10 0.92 --n11 5 --a11 1 --p11 0
--nroot 3 --nchildroot 4 --n0 0 --nchild0 2 --n00 6 --c00 0 --p00 0.34 --n01 5 --a01 2 --p01 0 --n1 0 --nchild1 2 --n10 6 --c10 1 --p10 0.74 --n11 5 --a11 2 --p11 0 --n2 0 --nchild2 2 --n20 6 --c20 2 --p20 0.27 --n21 5 --a21 1 --p21 0 --n3 0 --nchild3 2 --n30 6 --c30 1 --p30 0.41 --n31 5 --a31 1 --p31 0
--nroot 3 --nchildroot 4 --n0 0 --nchild0 2 --n00 6 --c00 0 --p00 0.48 --n01 5 --a01 2 --p01 0 --n1 0 --nchild1 2 --n10 6 --c10 0 --p10 0.36 --n11 5 --a11 0 --rwm11 40 --p11 0 --n2 0 --nchild2 2 --n20 6 --c20 1 --p20 0.92 --n21 5 --a21 2 --p21 0 --n3 0 --nchild3 2 --n30 6 --c30 3 --w30 11.61 --p30 8 --n31 5 --a31 1 --p31 0
--nroot 3 --nchildroot 4 --n0 0 --nchild0 2 --n00 6 --c00 0 --p00 0.17 --n01 5 --a01 2 --p01 0 --n1 0 --nchild1 2 --n10 6 --c10 5 --p10 0.05 --n11 5 --a11 2 --p11 0 --n2 0 --nchild2 2 --n20 6 --c20 0 --p20 0.17 --n21 5 --a21 0 --rwm21 11 --p21 0 --n3 0 --nchild3 2 --n30 6 --c30 3 --w30 17.50 --p30 1 --n31 5 --a31 1 --p31 0
--nroot 3 --nchildroot 4 --n0 0 --nchild0 2 --n00 6 --c00 2 --p00 0.36 --n01 5 --a01 1 --p01 0 --n1 0 --nchild1 2 --n10 6 --c10 0 --p10 0.56 --n11 5 --a11 2 --p11 0 --n2 0 --nchild2 2 --n20 6 --c20 1 --p20 0.88 --n21 5 --a21 2 --p21 0 --n3 0 --nchild3 2 --n30 6 --c30 4 --p30 9 --w30 14.52 --n31 5 --a31 2 --p31 0
--nroot 3 --nchildroot 3 --n0 0 --nchild0 2 --n00 6 --c00 0 --p00 0.11 --n01 5 --a01 2 --p01 0 --n1 0 --nchild1 2 --n10 6 --c10 1 --p10 0.98 --n11 5 --a11 0 --rwm11 50 --p11 0 --n2 0 --nchild2 2 --n20 6 --c20 2 --p20 0.40 --n21 5 --a21 1 --p21 0
