# Supplementary material for: Iterative improvement in the automatic modular design of robot swarms
Source: PeerJ Comput Sci. 2020 Dec 7;6:e322. doi: 10.7717/peerj-cs.322 (PMC7924708; doi:10.7717/peerj-cs.322)
Supplement: Supplemental Information 1 — Data sorted in directories by budget and design method. Each folder contains the file controller.txt containing a textual representation of the instances of control software generated for the configuration described by the folders. The file scores.csv contains a comma separated list with the performances of each instance of control software. [file peerj-cs-06-322-s001.zip › experiments_12_5k/GP_guided_shelter_jones/scores.csv]

Design	Simulation	Pseudoreality	Reality
	644.58	642.12
	292.525	542.225
	778.205	794.265
	756.415	802.11
	568.815	669.98
	759.035	756.175
	735.925	845.71
	123.08	193.94
	502.685	541.605
	724.145	759.86
