# Supplementary material for: Iterative improvement in the automatic modular design of robot swarms
Source: PeerJ Comput Sci. 2020 Dec 7;6:e322. doi: 10.7717/peerj-cs.322 (PMC7924708; doi:10.7717/peerj-cs.322)
Supplement: Supplemental Information 1 — Data sorted in directories by budget and design method. Each folder contains the file controller.txt containing a textual representation of the instances of control software generated for the configuration described by the folders. The file scores.csv contains a comma separated list with the performances of each instance of control software. [file peerj-cs-06-322-s001.zip › experiments_12_5k/GP_SCA_jones/controller.txt]

--nroot 3 --nchildroot 4 --n0 0 --nchild0 2 --n00 6 --c00 5 --p00 0.12 --n01 5 --a01 3 --p01 0 --n1 0 --nchild1 2 --n10 6 --c10 2 --p10 0.12 --n11 5 --a11 0 --rwm11 12 --p11 0 --n2 0 --nchild2 2 --n20 6 --c20 3 --w20 5.68 --p20 8 --n21 5 --a21 1 --p21 0 --n3 0 --nchild3 2 --n30 6 --c30 5 --p30 0.02 --n31 5 --a31 3 --p31 0
--nroot 3 --nchildroot 3 --n0 0 --nchild0 2 --n00 6 --c00 4 --p00 9 --w00 3.93 --n01 5 --a01 2 --p01 0 --n1 0 --nchild1 2 --n10 6 --c10 2 --p10 0.12 --n11 5 --a11 0 --rwm11 31 --p11 0 --n2 0 --nchild2 2 --n20 6 --c20 3 --p20 5 --w20 11.43 --n21 5 --a21 1 --p21 0
--nroot 3 --nchildroot 2 --n0 0 --nchild0 2 --n00 6 --c00 0 --p00 0.63 --n01 5 --a01 3 --p01 0 --n1 0 --nchild1 2 --n10 6 --c10 2 --p10 0.16 --n11 5 --a11 0 --rwm11 7 --p11 0
--nroot 3 --nchildroot 3 --n0 0 --nchild0 2 --n00 6 --c00 2 --p00 0.27 --n01 5 --a01 0 --rwm01 11 --p01 0 --n1 0 --nchild1 2 --n10 6 --c10 2 --p10 0.27 --n11 5 --a11 0 --rwm11 99 --p11 0 --n2 0 --nchild2 2 --n20 6 --c20 0 --p20 0.88 --n21 5 --a21 1 --p21 0
--nroot 3 --nchildroot 3 --n0 0 --nchild0 2 --n00 6 --c00 2 --p00 0.32 --n01 5 --a01 0 --rwm01 17 --p01 0 --n1 0 --nchild1 2 --n10 6 --c10 1 --p10 0.58 --n11 5 --a11 1 --p11 0 --n2 0 --nchild2 2 --n20 6 --c20 0 --p20 0.58 --n21 5 --a21 3 --p21 0
--nroot 3 --nchildroot 1 --n0 0 --nchild0 2 --n00 6 --c00 2 --p00 0.90 --n01 5 --a01 3 --p01 0
--nroot 3 --nchildroot 2 --n0 0 --nchild0 2 --n00 6 --c00 0 --p00 0.96 --n01 5 --a01 3 --p01 0 --n1 0 --nchild1 2 --n10 6 --c10 2 --p10 0.12 --n11 5 --a11 0 --rwm11 8 --p11 0
--nroot 3 --nchildroot 1 --n0 0 --nchild0 2 --n00 6 --c00 2 --p00 0.89 --n01 5 --a01 3 --p01 0
--nroot 3 --nchildroot 2 --n0 0 --nchild0 2 --n00 6 --c00 0 --p00 0.47 --n01 5 --a01 3 --p01 0 --n1 0 --nchild1 2 --n10 6 --c10 2 --p10 0.86 --n11 5 --a11 0 --rwm11 13 --p11 0
--nroot 3 --nchildroot 3 --n0 0 --nchild0 2 --n00 6 --c00 4 --w00 13.21 --p00 1 --n01 5 --a01 3 --p01 0 --n1 0 --nchild1 2 --n10 6 --c10 2 --p10 0.65 --n11 5 --a11 3 --p11 0 --n2 0 --nchild2 2 --n20 6 --c20 5 --p20 0.70 --n21 5 --a21 1 --p21 0
