# Supplementary material for: Iterative improvement in the automatic modular design of robot swarms
Source: PeerJ Comput Sci. 2020 Dec 7;6:e322. doi: 10.7717/peerj-cs.322 (PMC7924708; doi:10.7717/peerj-cs.322)
Supplement: Supplemental Information 1 — Data sorted in directories by budget and design method. Each folder contains the file controller.txt containing a textual representation of the instances of control software generated for the configuration described by the folders. The file scores.csv contains a comma separated list with the performances of each instance of control software. [file peerj-cs-06-322-s001.zip › experiments_12_5k/GP_SCA_jones/scores.csv]

Design	Simulation	Pseudoreality	Reality
	3773.6	2980.3
	2160.8	2671.5
	2512.0	1577.8
	3059.7	2637.3
	2718.6	3075.4
	1716.1	1747.4
	2726.0	1621.1
	2345.2	2769.2
	2600.2	1727.1
	2164.6	1623.7
