# Supplementary material for: Iterative improvement in the automatic modular design of robot swarms
Source: PeerJ Comput Sci. 2020 Dec 7;6:e322. doi: 10.7717/peerj-cs.322 (PMC7924708; doi:10.7717/peerj-cs.322)
Supplement: Supplemental Information 1 — Data sorted in directories by budget and design method. Each folder contains the file controller.txt containing a textual representation of the instances of control software generated for the configuration described by the folders. The file scores.csv contains a comma separated list with the performances of each instance of control software. [file peerj-cs-06-322-s001.zip › experiments_12_5k/NN_AAC_evostick/controller/champ_0]

/* Organism #94 Fitness: 10141.160000 Time: 0 */
genomestart 94
trait 1 0.000000 0.000000 0.000000 0.000000 0.667764 0.536576 0.137850 0.610716 
node 1 1 1 1
node 2 1 1 1
node 3 1 1 1
node 4 1 1 1
node 5 1 1 1
node 6 1 1 1
node 7 1 1 1
node 8 1 1 1
node 9 1 1 1
node 10 1 1 1
node 11 1 1 1
node 12 1 1 1
node 13 1 1 1
node 14 1 1 1
node 15 1 1 1
node 16 1 1 1
node 17 1 1 1
node 18 1 1 1
node 19 1 1 1
node 20 1 1 1
node 21 1 1 1
node 22 1 1 1
node 23 1 1 1
node 24 1 1 1
node 25 1 1 3
node 26 1 0 2
node 27 1 0 2
gene 1 1 26 0.367424 0 1 0.367424 1
gene 1 1 27 1.53652 0 2 1.53652 1
gene 1 2 26 -0.974216 0 3 -0.974216 1
gene 1 2 27 1.30483 0 4 1.30483 1
gene 1 3 26 1.42954 0 5 1.42954 1
gene 1 3 27 -0.086705 0 6 -0.086705 1
gene 1 4 26 0.247979 0 7 0.247979 1
gene 1 4 27 -1.58542 0 8 -1.58542 1
gene 1 5 26 0.616505 0 9 0.616505 1
gene 1 5 27 0.884524 0 10 0.884524 1
gene 1 6 26 0.081636 0 11 0.081636 1
gene 1 6 27 1.13554 0 12 1.13554 1
gene 1 7 26 0.947336 0 13 0.947336 1
gene 1 7 27 0.0564928 0 14 0.0564928 1
gene 1 8 26 0.745605 0 15 0.745605 1
gene 1 8 27 0.647495 0 16 0.647495 1
gene 1 9 26 1.85474 0 17 1.85474 1
gene 1 9 27 -0.713525 0 18 -0.713525 1
gene 1 10 26 0.0309014 0 19 0.0309014 1
gene 1 10 27 2.50732 0 20 2.50732 1
gene 1 11 26 0.205895 0 21 0.205895 1
gene 1 11 27 0.665073 0 22 0.665073 1
gene 1 12 26 -0.825016 0 23 -0.825016 1
gene 1 12 27 -0.468966 0 24 -0.468966 1
gene 1 13 26 -0.217765 0 25 -0.217765 1
gene 1 13 27 -0.992514 0 26 -0.992514 1
gene 1 14 26 -0.654341 0 27 -0.654341 1
gene 1 14 27 1.08085 0 28 1.08085 1
gene 1 15 26 -0.277959 0 29 -0.277959 1
gene 1 15 27 1.25139 0 30 1.25139 1
gene 1 16 26 0.605412 0 31 0.605412 1
gene 1 16 27 -1.05899 0 32 -1.05899 1
gene 1 17 26 -1.40887 0 33 -1.40887 1
gene 1 17 27 -0.4187 0 34 -0.4187 1
gene 1 18 26 -2.37117 0 35 -2.37117 1
gene 1 18 27 0.420235 0 36 0.420235 1
gene 1 19 26 -0.606462 0 37 -0.606462 1
gene 1 19 27 0.640008 0 38 0.640008 1
gene 1 20 26 -0.611808 0 39 -0.611808 1
gene 1 20 27 0.530405 0 40 0.530405 1
gene 1 21 26 0.704059 0 41 0.704059 1
gene 1 21 27 -0.680294 0 42 -0.680294 1
gene 1 22 26 -0.503337 0 43 -0.503337 1
gene 1 22 27 -1.53152 0 44 -1.53152 1
gene 1 23 26 0.104266 0 45 0.104266 1
gene 1 23 27 -0.232628 0 46 -0.232628 1
gene 1 24 26 0.483976 0 47 0.483976 1
gene 1 24 27 -0.550545 0 48 -0.550545 1
gene 1 25 26 0.246105 0 49 0.246105 1
gene 1 25 27 0.31977 0 50 0.31977 1
genomeend 94
