# Supplementary material for: Iterative improvement in the automatic modular design of robot swarms
Source: PeerJ Comput Sci. 2020 Dec 7;6:e322. doi: 10.7717/peerj-cs.322 (PMC7924708; doi:10.7717/peerj-cs.322)
Supplement: Supplemental Information 1 — Data sorted in directories by budget and design method. Each folder contains the file controller.txt containing a textual representation of the instances of control software generated for the configuration described by the folders. The file scores.csv contains a comma separated list with the performances of each instance of control software. [file peerj-cs-06-322-s001.zip › experiments_12_5k/NN_AAC_evostick/controller/champ_1]

/* Organism #98 Fitness: 10610.960000 Time: 0 */
genomestart 98
trait 1 0.100000 0.000000 0.000000 0.000000 0.000000 0.000000 0.000000 0.000000 
node 1 1 1 1
node 2 1 1 1
node 3 1 1 1
node 4 1 1 1
node 5 1 1 1
node 6 1 1 1
node 7 1 1 1
node 8 1 1 1
node 9 1 1 1
node 10 1 1 1
node 11 1 1 1
node 12 1 1 1
node 13 1 1 1
node 14 1 1 1
node 15 1 1 1
node 16 1 1 1
node 17 1 1 1
node 18 1 1 1
node 19 1 1 1
node 20 1 1 1
node 21 1 1 1
node 22 1 1 1
node 23 1 1 1
node 24 1 1 1
node 25 1 1 3
node 26 1 0 2
node 27 1 0 2
gene 1 1 26 -0.800589 0 1 -0.800589 1
gene 1 1 27 -1.12827 0 2 -1.12827 1
gene 1 2 26 0.494571 0 3 0.494571 1
gene 1 2 27 -0.199943 0 4 -0.199943 1
gene 1 3 26 0.573078 0 5 0.573078 1
gene 1 3 27 3.62101 0 6 3.62101 1
gene 1 4 26 -0.764063 0 7 -0.764063 1
gene 1 4 27 0.757754 0 8 0.757754 1
gene 1 5 26 -0.386555 0 9 -0.386555 1
gene 1 5 27 -0.679832 0 10 -0.679832 1
gene 1 6 26 -0.972768 0 11 -0.972768 1
gene 1 6 27 -0.810748 0 12 -0.810748 1
gene 1 7 26 0.577666 0 13 0.577666 1
gene 1 7 27 -1.0236 0 14 -1.0236 1
gene 1 8 26 -1.15944 0 15 -1.15944 1
gene 1 8 27 1.37874 0 16 1.37874 1
gene 1 9 26 2.90924 0 17 2.90924 1
gene 1 9 27 0.381775 0 18 0.381775 1
gene 1 10 26 1.5419 0 19 1.5419 1
gene 1 10 27 -1.39209 0 20 -1.39209 1
gene 1 11 26 -1.34079 0 21 -1.34079 1
gene 1 11 27 3.07626 0 22 3.07626 1
gene 1 12 26 -2.27556 0 23 -2.27556 1
gene 1 12 27 0.643353 0 24 0.643353 1
gene 1 13 26 0.403429 0 25 0.403429 1
gene 1 13 27 -1.01799 0 26 -1.01799 1
gene 1 14 26 1.10092 0 27 1.10092 1
gene 1 14 27 -0.82194 0 28 -0.82194 1
gene 1 15 26 -0.540997 0 29 -0.540997 1
gene 1 15 27 1.58528 0 30 1.58528 1
gene 1 16 26 0.600494 0 31 0.600494 1
gene 1 16 27 1.61477 0 32 1.61477 1
gene 1 17 26 -0.54176 0 33 -0.54176 1
gene 1 17 27 -1.68009 0 34 -1.68009 1
gene 1 18 26 0.21258 0 35 0.21258 1
gene 1 18 27 -0.625128 0 36 -0.625128 1
gene 1 19 26 0.626102 0 37 0.626102 1
gene 1 19 27 -1.07455 0 38 -1.07455 1
gene 1 20 26 -0.497244 0 39 -0.497244 1
gene 1 20 27 -1.66014 0 40 -1.66014 1
gene 1 21 26 2.84589 0 41 2.84589 1
gene 1 21 27 0.688565 0 42 0.688565 1
gene 1 22 26 -0.807493 0 43 -0.807493 1
gene 1 22 27 -2.06828 0 44 -2.06828 1
gene 1 23 26 -0.719726 0 45 -0.719726 1
gene 1 23 27 -1.0821 0 46 -1.0821 1
gene 1 24 26 0.347245 0 47 0.347245 1
gene 1 24 27 0.44374 0 48 0.44374 1
gene 1 25 26 0.445435 0 49 0.445435 1
gene 1 25 27 0.997848 0 50 0.997848 1
genomeend 98
