# Supplementary material for: Iterative improvement in the automatic modular design of robot swarms
Source: PeerJ Comput Sci. 2020 Dec 7;6:e322. doi: 10.7717/peerj-cs.322 (PMC7924708; doi:10.7717/peerj-cs.322)
Supplement: Supplemental Information 1 — Data sorted in directories by budget and design method. Each folder contains the file controller.txt containing a textual representation of the instances of control software generated for the configuration described by the folders. The file scores.csv contains a comma separated list with the performances of each instance of control software. [file peerj-cs-06-322-s001.zip › experiments_12_5k/NN_AAC_evostick/controller/champ_2]

/* Organism #0 Fitness: 10901.520000 Time: 0 */
genomestart 0
trait 1 0.415426 0.000000 0.000000 0.000000 0.000000 0.000000 0.120492 0.774104 
node 1 1 1 1
node 2 1 1 1
node 3 1 1 1
node 4 1 1 1
node 5 1 1 1
node 6 1 1 1
node 7 1 1 1
node 8 1 1 1
node 9 1 1 1
node 10 1 1 1
node 11 1 1 1
node 12 1 1 1
node 13 1 1 1
node 14 1 1 1
node 15 1 1 1
node 16 1 1 1
node 17 1 1 1
node 18 1 1 1
node 19 1 1 1
node 20 1 1 1
node 21 1 1 1
node 22 1 1 1
node 23 1 1 1
node 24 1 1 1
node 25 1 1 3
node 26 1 0 2
node 27 1 0 2
gene 1 1 26 -0.417356 0 1 -0.417356 1
gene 1 1 27 -0.524944 0 2 -0.524944 1
gene 1 2 26 0.615558 0 3 0.615558 1
gene 1 2 27 0.741313 0 4 0.741313 1
gene 1 3 26 2.73771 0 5 2.73771 1
gene 1 3 27 0.930696 0 6 0.930696 1
gene 1 4 26 -0.0114826 0 7 -0.0114826 1
gene 1 4 27 -1.77331 0 8 -1.77331 1
gene 1 5 26 -0.965226 0 9 -0.965226 1
gene 1 5 27 -2.80992 0 10 -2.80992 1
gene 1 6 26 -0.480155 0 11 -0.480155 1
gene 1 6 27 0.85367 0 12 0.85367 1
gene 1 7 26 -1.15318 0 13 -1.15318 1
gene 1 7 27 3.3798 0 14 3.3798 1
gene 1 8 26 -0.97051 0 15 -0.97051 1
gene 1 8 27 1.09818 0 16 1.09818 1
gene 1 9 26 1.14014 0 17 1.14014 1
gene 1 9 27 2.53288 0 18 2.53288 1
gene 1 10 26 2.81141 0 19 2.81141 1
gene 1 10 27 -1.08463 0 20 -1.08463 1
gene 1 11 26 -2.48509 0 21 -2.48509 1
gene 1 11 27 0.86564 0 22 0.86564 1
gene 1 12 26 -1.1243 0 23 -1.1243 1
gene 1 12 27 -0.308819 0 24 -0.308819 1
gene 1 13 26 -2.28023 0 25 -2.28023 1
gene 1 13 27 -2.28516 0 26 -2.28516 1
gene 1 14 26 -1.79999 0 27 -1.79999 1
gene 1 14 27 -2.58909 0 28 -2.58909 1
gene 1 15 26 0.0499497 0 29 0.0499497 1
gene 1 15 27 0.803276 0 30 0.803276 1
gene 1 16 26 -0.655081 0 31 -0.655081 1
gene 1 16 27 0.9753 0 32 0.9753 1
gene 1 17 26 -1.62562 0 33 -1.62562 1
gene 1 17 27 -1.45376 0 34 -1.45376 1
gene 1 18 26 0.459961 0 35 0.459961 1
gene 1 18 27 -3.41994 0 36 -3.41994 1
gene 1 19 26 -1.0806 0 37 -1.0806 1
gene 1 19 27 -1.89786 0 38 -1.89786 1
gene 1 20 26 -0.248022 0 39 -0.248022 1
gene 1 20 27 0.690819 0 40 0.690819 1
gene 1 21 26 0.844613 0 41 0.844613 1
gene 1 21 27 -0.676775 0 42 -0.676775 1
gene 1 22 26 -0.888034 0 43 -0.888034 1
gene 1 22 27 -0.546571 0 44 -0.546571 1
gene 1 23 26 -1.15176 0 45 -1.15176 1
gene 1 23 27 0.458429 0 46 0.458429 1
gene 1 24 26 -0.323808 0 47 -0.323808 1
gene 1 24 27 1.33991 0 48 1.33991 1
gene 1 25 26 1.63194 0 49 1.63194 1
gene 1 25 27 -0.102098 0 50 -0.102098 1
genomeend 0
