# Supplementary material for: Iterative improvement in the automatic modular design of robot swarms
Source: PeerJ Comput Sci. 2020 Dec 7;6:e322. doi: 10.7717/peerj-cs.322 (PMC7924708; doi:10.7717/peerj-cs.322)
Supplement: Supplemental Information 1 — Data sorted in directories by budget and design method. Each folder contains the file controller.txt containing a textual representation of the instances of control software generated for the configuration described by the folders. The file scores.csv contains a comma separated list with the performances of each instance of control software. [file peerj-cs-06-322-s001.zip › experiments_12_5k/NN_AAC_evostick/controller/champ_3]

/* Organism #40 Fitness: 10618.990000 Time: 0 */
genomestart 40
trait 1 0.100000 0.000000 0.000000 0.000000 0.000000 0.000000 0.000000 0.000000 
node 1 1 1 1
node 2 1 1 1
node 3 1 1 1
node 4 1 1 1
node 5 1 1 1
node 6 1 1 1
node 7 1 1 1
node 8 1 1 1
node 9 1 1 1
node 10 1 1 1
node 11 1 1 1
node 12 1 1 1
node 13 1 1 1
node 14 1 1 1
node 15 1 1 1
node 16 1 1 1
node 17 1 1 1
node 18 1 1 1
node 19 1 1 1
node 20 1 1 1
node 21 1 1 1
node 22 1 1 1
node 23 1 1 1
node 24 1 1 1
node 25 1 1 3
node 26 1 0 2
node 27 1 0 2
gene 1 1 26 0.814432 0 1 0.814432 1
gene 1 1 27 0.354331 0 2 0.354331 1
gene 1 2 26 0.314061 0 3 0.314061 1
gene 1 2 27 -0.0144376 0 4 -0.0144376 1
gene 1 3 26 0.821359 0 5 0.821359 1
gene 1 3 27 -0.875529 0 6 -0.875529 1
gene 1 4 26 0.0195304 0 7 0.0195304 1
gene 1 4 27 -0.77768 0 8 -0.77768 1
gene 1 5 26 0.10879 0 9 0.10879 1
gene 1 5 27 0.233321 0 10 0.233321 1
gene 1 6 26 -1.11344 0 11 -1.11344 1
gene 1 6 27 0.682475 0 12 0.682475 1
gene 1 7 26 -1.78139 0 13 -1.78139 1
gene 1 7 27 0.584738 0 14 0.584738 1
gene 1 8 26 0.277086 0 15 0.277086 1
gene 1 8 27 -0.489986 0 16 -0.489986 1
gene 1 9 26 0.951453 0 17 0.951453 1
gene 1 9 27 2.05904 0 18 2.05904 1
gene 1 10 26 0.774083 0 19 0.774083 1
gene 1 10 27 -0.950282 0 20 -0.950282 1
gene 1 11 26 -0.166731 0 21 -0.166731 1
gene 1 11 27 -0.688152 0 22 -0.688152 1
gene 1 12 26 -1.41034 0 23 -1.41034 1
gene 1 12 27 0.158706 0 24 0.158706 1
gene 1 13 26 2.36899 0 25 2.36899 1
gene 1 13 27 -0.936624 0 26 -0.936624 1
gene 1 14 26 1.94913 0 27 1.94913 1
gene 1 14 27 -0.282134 0 28 -0.282134 1
gene 1 15 26 0.978776 0 29 0.978776 1
gene 1 15 27 1.48168 0 30 1.48168 1
gene 1 16 26 -0.346409 0 31 -0.346409 1
gene 1 16 27 0.0277116 0 32 0.0277116 1
gene 1 17 26 0.000551086 0 33 0.000551086 1
gene 1 17 27 -0.154957 0 34 -0.154957 1
gene 1 18 26 0.440949 0 35 0.440949 1
gene 1 18 27 -2.68584 0 36 -2.68584 1
gene 1 19 26 0.802778 0 37 0.802778 1
gene 1 19 27 -1.15863 0 38 -1.15863 1
gene 1 20 26 -0.0831504 0 39 -0.0831504 1
gene 1 20 27 0.706859 0 40 0.706859 1
gene 1 21 26 2.15198 0 41 2.15198 1
gene 1 21 27 1.18316 0 42 1.18316 1
gene 1 22 26 -1.81235 0 43 -1.81235 1
gene 1 22 27 0.06006 0 44 0.06006 1
gene 1 23 26 -1.13551 0 45 -1.13551 1
gene 1 23 27 -0.215637 0 46 -0.215637 1
gene 1 24 26 -0.0614601 0 47 -0.0614601 1
gene 1 24 27 0.409159 0 48 0.409159 1
gene 1 25 26 -1.77089 0 49 -1.77089 1
gene 1 25 27 0.144343 0 50 0.144343 1
genomeend 40
