# Supplementary material for: Iterative improvement in the automatic modular design of robot swarms
Source: PeerJ Comput Sci. 2020 Dec 7;6:e322. doi: 10.7717/peerj-cs.322 (PMC7924708; doi:10.7717/peerj-cs.322)
Supplement: Supplemental Information 1 — Data sorted in directories by budget and design method. Each folder contains the file controller.txt containing a textual representation of the instances of control software generated for the configuration described by the folders. The file scores.csv contains a comma separated list with the performances of each instance of control software. [file peerj-cs-06-322-s001.zip › experiments_12_5k/NN_AAC_evostick/controller/champ_4]

/* Organism #0 Fitness: 9197.780000 Time: 0 */
genomestart 0
trait 1 0.000000 0.000000 0.283006 0.169268 0.000000 0.000000 0.000000 0.000000 
node 1 1 1 1
node 2 1 1 1
node 3 1 1 1
node 4 1 1 1
node 5 1 1 1
node 6 1 1 1
node 7 1 1 1
node 8 1 1 1
node 9 1 1 1
node 10 1 1 1
node 11 1 1 1
node 12 1 1 1
node 13 1 1 1
node 14 1 1 1
node 15 1 1 1
node 16 1 1 1
node 17 1 1 1
node 18 1 1 1
node 19 1 1 1
node 20 1 1 1
node 21 1 1 1
node 22 1 1 1
node 23 1 1 1
node 24 1 1 1
node 25 1 1 3
node 26 1 0 2
node 27 1 0 2
gene 1 1 26 -0.341925 0 1 -0.341925 1
gene 1 1 27 0.0382562 0 2 0.0382562 1
gene 1 2 26 -1.19075 0 3 -1.19075 1
gene 1 2 27 -0.551507 0 4 -0.551507 1
gene 1 3 26 0.339069 0 5 0.339069 1
gene 1 3 27 -3.26252 0 6 -3.26252 1
gene 1 4 26 1.52307 0 7 1.52307 1
gene 1 4 27 -3.3279 0 8 -3.3279 1
gene 1 5 26 -1.05854 0 9 -1.05854 1
gene 1 5 27 -1.42529 0 10 -1.42529 1
gene 1 6 26 -1.90934 0 11 -1.90934 1
gene 1 6 27 0.12878 0 12 0.12878 1
gene 1 7 26 -0.438609 0 13 -0.438609 1
gene 1 7 27 -0.755443 0 14 -0.755443 1
gene 1 8 26 -0.201571 0 15 -0.201571 1
gene 1 8 27 -1.27049 0 16 -1.27049 1
gene 1 9 26 -1.49848 0 17 -1.49848 1
gene 1 9 27 0.533356 0 18 0.533356 1
gene 1 10 26 0.424414 0 19 0.424414 1
gene 1 10 27 -0.430298 0 20 -0.430298 1
gene 1 11 26 0.820316 0 21 0.820316 1
gene 1 11 27 -3.30723 0 22 -3.30723 1
gene 1 12 26 -1.986 0 23 -1.986 1
gene 1 12 27 -2.29742 0 24 -2.29742 1
gene 1 13 26 -2.22115 0 25 -2.22115 1
gene 1 13 27 -1.04477 0 26 -1.04477 1
gene 1 14 26 -2.34479 0 27 -2.34479 1
gene 1 14 27 0.813904 0 28 0.813904 1
gene 1 15 26 0.143132 0 29 0.143132 1
gene 1 15 27 -0.851624 0 30 -0.851624 1
gene 1 16 26 0.542422 0 31 0.542422 1
gene 1 16 27 0.32835 0 32 0.32835 1
gene 1 17 26 -1.87715 0 33 -1.87715 1
gene 1 17 27 0.941442 0 34 0.941442 1
gene 1 18 26 0.751649 0 35 0.751649 1
gene 1 18 27 -0.850726 0 36 -0.850726 1
gene 1 19 26 -2.89379 0 37 -2.89379 1
gene 1 19 27 -0.483556 0 38 -0.483556 1
gene 1 20 26 -0.834516 0 39 -0.834516 1
gene 1 20 27 2.61941 0 40 2.61941 1
gene 1 21 26 2.44687 0 41 2.44687 1
gene 1 21 27 -0.698561 0 42 -0.698561 1
gene 1 22 26 -0.0351795 0 43 -0.0351795 1
gene 1 22 27 -1.05492 0 44 -1.05492 1
gene 1 23 26 -0.863011 0 45 -0.863011 1
gene 1 23 27 0.0575403 0 46 0.0575403 1
gene 1 24 26 1.34761 0 47 1.34761 1
gene 1 24 27 -0.344794 0 48 -0.344794 1
gene 1 25 26 1.26921 0 49 1.26921 1
gene 1 25 27 -0.51763 0 50 -0.51763 1
genomeend 0
