# Supplementary material for: Iterative improvement in the automatic modular design of robot swarms
Source: PeerJ Comput Sci. 2020 Dec 7;6:e322. doi: 10.7717/peerj-cs.322 (PMC7924708; doi:10.7717/peerj-cs.322)
Supplement: Supplemental Information 1 — Data sorted in directories by budget and design method. Each folder contains the file controller.txt containing a textual representation of the instances of control software generated for the configuration described by the folders. The file scores.csv contains a comma separated list with the performances of each instance of control software. [file peerj-cs-06-322-s001.zip › experiments_12_5k/NN_AAC_evostick/controller/champ_5]

/* Organism #0 Fitness: 11392.500000 Time: 0 */
genomestart 0
trait 1 0.100000 0.000000 0.000000 0.000000 0.000000 0.000000 0.000000 0.000000 
node 1 1 1 1
node 2 1 1 1
node 3 1 1 1
node 4 1 1 1
node 5 1 1 1
node 6 1 1 1
node 7 1 1 1
node 8 1 1 1
node 9 1 1 1
node 10 1 1 1
node 11 1 1 1
node 12 1 1 1
node 13 1 1 1
node 14 1 1 1
node 15 1 1 1
node 16 1 1 1
node 17 1 1 1
node 18 1 1 1
node 19 1 1 1
node 20 1 1 1
node 21 1 1 1
node 22 1 1 1
node 23 1 1 1
node 24 1 1 1
node 25 1 1 3
node 26 1 0 2
node 27 1 0 2
gene 1 1 26 0.330879 0 1 0.330879 1
gene 1 1 27 3.33601 0 2 3.33601 1
gene 1 2 26 -1.44789 0 3 -1.44789 1
gene 1 2 27 -0.173881 0 4 -0.173881 1
gene 1 3 26 1.17376 0 5 1.17376 1
gene 1 3 27 -0.135821 0 6 -0.135821 1
gene 1 4 26 -0.849479 0 7 -0.849479 1
gene 1 4 27 -1.45311 0 8 -1.45311 1
gene 1 5 26 -0.406415 0 9 -0.406415 1
gene 1 5 27 -0.689114 0 10 -0.689114 1
gene 1 6 26 0.0128788 0 11 0.0128788 1
gene 1 6 27 -3.73633 0 12 -3.73633 1
gene 1 7 26 0.700869 0 13 0.700869 1
gene 1 7 27 1.48545 0 14 1.48545 1
gene 1 8 26 -2.41007 0 15 -2.41007 1
gene 1 8 27 0.259021 0 16 0.259021 1
gene 1 9 26 -3.50553 0 17 -3.50553 1
gene 1 9 27 1.34108 0 18 1.34108 1
gene 1 10 26 5 0 19 5 1
gene 1 10 27 0.170911 0 20 0.170911 1
gene 1 11 26 -0.0492987 0 21 -0.0492987 1
gene 1 11 27 -0.504645 0 22 -0.504645 1
gene 1 12 26 -1.09302 0 23 -1.09302 1
gene 1 12 27 -1.18371 0 24 -1.18371 1
gene 1 13 26 -2.89759 0 25 -2.89759 1
gene 1 13 27 0.669664 0 26 0.669664 1
gene 1 14 26 -3.69295 0 27 -3.69295 1
gene 1 14 27 2.47335 0 28 2.47335 1
gene 1 15 26 2.32809 0 29 2.32809 1
gene 1 15 27 3.21041 0 30 3.21041 1
gene 1 16 26 -0.394115 0 31 -0.394115 1
gene 1 16 27 1.25414 0 32 1.25414 1
gene 1 17 26 -2.63607 0 33 -2.63607 1
gene 1 17 27 -0.0708615 0 34 -0.0708615 1
gene 1 18 26 -3.98174 0 35 -3.98174 1
gene 1 18 27 -1.26547 0 36 -1.26547 1
gene 1 19 26 -0.868772 0 37 -0.868772 1
gene 1 19 27 0.690005 0 38 0.690005 1
gene 1 20 26 -2.23841 0 39 -2.23841 1
gene 1 20 27 -1.32516 0 40 -1.32516 1
gene 1 21 26 -1.31203 0 41 -1.31203 1
gene 1 21 27 2.60638 0 42 2.60638 1
gene 1 22 26 -0.0446488 0 43 -0.0446488 1
gene 1 22 27 -0.266891 0 44 -0.266891 1
gene 1 23 26 0.0761757 0 45 0.0761757 1
gene 1 23 27 -0.997426 0 46 -0.997426 1
gene 1 24 26 -0.481756 0 47 -0.481756 1
gene 1 24 27 2.24884 0 48 2.24884 1
gene 1 25 26 2.17091 0 49 2.17091 1
gene 1 25 27 -0.617015 0 50 -0.617015 1
genomeend 0
