# Supplementary material for: Iterative improvement in the automatic modular design of robot swarms
Source: PeerJ Comput Sci. 2020 Dec 7;6:e322. doi: 10.7717/peerj-cs.322 (PMC7924708; doi:10.7717/peerj-cs.322)
Supplement: Supplemental Information 1 — Data sorted in directories by budget and design method. Each folder contains the file controller.txt containing a textual representation of the instances of control software generated for the configuration described by the folders. The file scores.csv contains a comma separated list with the performances of each instance of control software. [file peerj-cs-06-322-s001.zip › experiments_12_5k/NN_AAC_evostick/controller/champ_6]

/* Organism #0 Fitness: 11290.510000 Time: 0 */
genomestart 0
trait 1 0.018987 0.000000 0.000000 0.000000 0.143678 0.000000 0.408757 0.000000 
node 1 1 1 1
node 2 1 1 1
node 3 1 1 1
node 4 1 1 1
node 5 1 1 1
node 6 1 1 1
node 7 1 1 1
node 8 1 1 1
node 9 1 1 1
node 10 1 1 1
node 11 1 1 1
node 12 1 1 1
node 13 1 1 1
node 14 1 1 1
node 15 1 1 1
node 16 1 1 1
node 17 1 1 1
node 18 1 1 1
node 19 1 1 1
node 20 1 1 1
node 21 1 1 1
node 22 1 1 1
node 23 1 1 1
node 24 1 1 1
node 25 1 1 3
node 26 1 0 2
node 27 1 0 2
gene 1 1 26 -0.0529483 0 1 -0.0529483 1
gene 1 1 27 0.450547 0 2 0.450547 1
gene 1 2 26 0.902917 0 3 0.902917 1
gene 1 2 27 0.382067 0 4 0.382067 1
gene 1 3 26 0.736892 0 5 0.736892 1
gene 1 3 27 0.801562 0 6 0.801562 1
gene 1 4 26 -2.54639 0 7 -2.54639 1
gene 1 4 27 0.0502902 0 8 0.0502902 1
gene 1 5 26 1.15497 0 9 1.15497 1
gene 1 5 27 0.17418 0 10 0.17418 1
gene 1 6 26 1.09732 0 11 1.09732 1
gene 1 6 27 0.868917 0 12 0.868917 1
gene 1 7 26 -1.92818 0 13 -1.92818 1
gene 1 7 27 -0.397925 0 14 -0.397925 1
gene 1 8 26 0.45911 0 15 0.45911 1
gene 1 8 27 0.344342 0 16 0.344342 1
gene 1 9 26 1.05535 0 17 1.05535 1
gene 1 9 27 1.44353 0 18 1.44353 1
gene 1 10 26 1.77739 0 19 1.77739 1
gene 1 10 27 -0.199074 0 20 -0.199074 1
gene 1 11 26 2.8028 0 21 2.8028 1
gene 1 11 27 1.07337 0 22 1.07337 1
gene 1 12 26 -2.19532 0 23 -2.19532 1
gene 1 12 27 0.840271 0 24 0.840271 1
gene 1 13 26 0.663414 0 25 0.663414 1
gene 1 13 27 0.70259 0 26 0.70259 1
gene 1 14 26 -1.1031 0 27 -1.1031 1
gene 1 14 27 -0.897362 0 28 -0.897362 1
gene 1 15 26 -0.908132 0 29 -0.908132 1
gene 1 15 27 -0.483064 0 30 -0.483064 1
gene 1 16 26 1.35343 0 31 1.35343 1
gene 1 16 27 1.1773 0 32 1.1773 1
gene 1 17 26 -1.96474 0 33 -1.96474 1
gene 1 17 27 -0.425974 0 34 -0.425974 1
gene 1 18 26 -0.114284 0 35 -0.114284 1
gene 1 18 27 0.235271 0 36 0.235271 1
gene 1 19 26 -3.00302 0 37 -3.00302 1
gene 1 19 27 -0.563945 0 38 -0.563945 1
gene 1 20 26 1.18372 0 39 1.18372 1
gene 1 20 27 -1.03183 0 40 -1.03183 1
gene 1 21 26 0.236739 0 41 0.236739 1
gene 1 21 27 -0.381906 0 42 -0.381906 1
gene 1 22 26 -0.677637 0 43 -0.677637 1
gene 1 22 27 -0.462182 0 44 -0.462182 1
gene 1 23 26 -0.230148 0 45 -0.230148 1
gene 1 23 27 -0.469058 0 46 -0.469058 1
gene 1 24 26 0.819765 0 47 0.819765 1
gene 1 24 27 -0.59082 0 48 -0.59082 1
gene 1 25 26 2.23249 0 49 2.23249 1
gene 1 25 27 -0.765084 0 50 -0.765084 1
genomeend 0
