# Supplementary material for: Iterative improvement in the automatic modular design of robot swarms
Source: PeerJ Comput Sci. 2020 Dec 7;6:e322. doi: 10.7717/peerj-cs.322 (PMC7924708; doi:10.7717/peerj-cs.322)
Supplement: Supplemental Information 1 — Data sorted in directories by budget and design method. Each folder contains the file controller.txt containing a textual representation of the instances of control software generated for the configuration described by the folders. The file scores.csv contains a comma separated list with the performances of each instance of control software. [file peerj-cs-06-322-s001.zip › experiments_12_5k/NN_AAC_evostick/controller/champ_7]

/* Organism #47 Fitness: 11294.680000 Time: 0 */
genomestart 47
trait 1 0.100000 0.000000 0.000000 0.000000 0.000000 0.000000 0.000000 0.000000 
node 1 1 1 1
node 2 1 1 1
node 3 1 1 1
node 4 1 1 1
node 5 1 1 1
node 6 1 1 1
node 7 1 1 1
node 8 1 1 1
node 9 1 1 1
node 10 1 1 1
node 11 1 1 1
node 12 1 1 1
node 13 1 1 1
node 14 1 1 1
node 15 1 1 1
node 16 1 1 1
node 17 1 1 1
node 18 1 1 1
node 19 1 1 1
node 20 1 1 1
node 21 1 1 1
node 22 1 1 1
node 23 1 1 1
node 24 1 1 1
node 25 1 1 3
node 26 1 0 2
node 27 1 0 2
gene 1 1 26 -0.242563 0 1 -0.242563 1
gene 1 1 27 1.403 0 2 1.403 1
gene 1 2 26 0.609501 0 3 0.609501 1
gene 1 2 27 -0.736904 0 4 -0.736904 1
gene 1 3 26 0.797938 0 5 0.797938 1
gene 1 3 27 0.221884 0 6 0.221884 1
gene 1 4 26 0.143019 0 7 0.143019 1
gene 1 4 27 -1.15616 0 8 -1.15616 1
gene 1 5 26 -0.552126 0 9 -0.552126 1
gene 1 5 27 2.16648 0 10 2.16648 1
gene 1 6 26 1.62979 0 11 1.62979 1
gene 1 6 27 0.889917 0 12 0.889917 1
gene 1 7 26 -1.3728 0 13 -1.3728 1
gene 1 7 27 2.02641 0 14 2.02641 1
gene 1 8 26 -0.113703 0 15 -0.113703 1
gene 1 8 27 -0.876246 0 16 -0.876246 1
gene 1 9 26 -0.24089 0 17 -0.24089 1
gene 1 9 27 1.45996 0 18 1.45996 1
gene 1 10 26 0.192736 0 19 0.192736 1
gene 1 10 27 1.02265 0 20 1.02265 1
gene 1 11 26 1.65214 0 21 1.65214 1
gene 1 11 27 -1.30268 0 22 -1.30268 1
gene 1 12 26 -2.45734 0 23 -2.45734 1
gene 1 12 27 -2.54412 0 24 -2.54412 1
gene 1 13 26 0.450852 0 25 0.450852 1
gene 1 13 27 -0.560049 0 26 -0.560049 1
gene 1 14 26 -0.599957 0 27 -0.599957 1
gene 1 14 27 0.349264 0 28 0.349264 1
gene 1 15 26 0.703094 0 29 0.703094 1
gene 1 15 27 0.23528 0 30 0.23528 1
gene 1 16 26 -0.95087 0 31 -0.95087 1
gene 1 16 27 0.614421 0 32 0.614421 1
gene 1 17 26 -0.489995 0 33 -0.489995 1
gene 1 17 27 -0.923502 0 34 -0.923502 1
gene 1 18 26 -2.92441 0 35 -2.92441 1
gene 1 18 27 -0.633172 0 36 -0.633172 1
gene 1 19 26 -2.40952 0 37 -2.40952 1
gene 1 19 27 0.607824 0 38 0.607824 1
gene 1 20 26 2.00361 0 39 2.00361 1
gene 1 20 27 -0.890624 0 40 -0.890624 1
gene 1 21 26 1.63443 0 41 1.63443 1
gene 1 21 27 0.792672 0 42 0.792672 1
gene 1 22 26 0.0663549 0 43 0.0663549 1
gene 1 22 27 -2.00813 0 44 -2.00813 1
gene 1 23 26 -0.420144 0 45 -0.420144 1
gene 1 23 27 -0.398429 0 46 -0.398429 1
gene 1 24 26 0.220257 0 47 0.220257 1
gene 1 24 27 1.11292 0 48 1.11292 1
gene 1 25 26 0.135739 0 49 0.135739 1
gene 1 25 27 -1.84659 0 50 -1.84659 1
genomeend 47
