# Supplementary material for: Iterative improvement in the automatic modular design of robot swarms
Source: PeerJ Comput Sci. 2020 Dec 7;6:e322. doi: 10.7717/peerj-cs.322 (PMC7924708; doi:10.7717/peerj-cs.322)
Supplement: Supplemental Information 1 — Data sorted in directories by budget and design method. Each folder contains the file controller.txt containing a textual representation of the instances of control software generated for the configuration described by the folders. The file scores.csv contains a comma separated list with the performances of each instance of control software. [file peerj-cs-06-322-s001.zip › experiments_12_5k/NN_AAC_evostick/controller/champ_8]

/* Organism #48 Fitness: 10085.170000 Time: 0 */
genomestart 48
trait 1 0.100000 0.000000 0.000000 0.009480 0.000000 0.000000 0.000000 0.000000 
node 1 1 1 1
node 2 1 1 1
node 3 1 1 1
node 4 1 1 1
node 5 1 1 1
node 6 1 1 1
node 7 1 1 1
node 8 1 1 1
node 9 1 1 1
node 10 1 1 1
node 11 1 1 1
node 12 1 1 1
node 13 1 1 1
node 14 1 1 1
node 15 1 1 1
node 16 1 1 1
node 17 1 1 1
node 18 1 1 1
node 19 1 1 1
node 20 1 1 1
node 21 1 1 1
node 22 1 1 1
node 23 1 1 1
node 24 1 1 1
node 25 1 1 3
node 26 1 0 2
node 27 1 0 2
gene 1 1 26 -1.15272 0 1 -1.15272 1
gene 1 1 27 1.28265 0 2 1.28265 1
gene 1 2 26 -0.192668 0 3 -0.192668 1
gene 1 2 27 -1.27766 0 4 -1.27766 1
gene 1 3 26 -0.477866 0 5 -0.477866 1
gene 1 3 27 0.55531 0 6 0.55531 1
gene 1 4 26 0.370744 0 7 0.370744 1
gene 1 4 27 0.626286 0 8 0.626286 1
gene 1 5 26 0.309958 0 9 0.309958 1
gene 1 5 27 0.579617 0 10 0.579617 1
gene 1 6 26 0.22172 0 11 0.22172 1
gene 1 6 27 -0.932683 0 12 -0.932683 1
gene 1 7 26 2.22727 0 13 2.22727 1
gene 1 7 27 1.04186 0 14 1.04186 1
gene 1 8 26 -0.121799 0 15 -0.121799 1
gene 1 8 27 -2.17331 0 16 -2.17331 1
gene 1 9 26 0.816659 0 17 0.816659 1
gene 1 9 27 -0.947526 0 18 -0.947526 1
gene 1 10 26 2.2743 0 19 2.2743 1
gene 1 10 27 -0.978494 0 20 -0.978494 1
gene 1 11 26 2.66689 0 21 2.66689 1
gene 1 11 27 0.0422195 0 22 0.0422195 1
gene 1 12 26 -1.63738 0 23 -1.63738 1
gene 1 12 27 -0.721467 0 24 -0.721467 1
gene 1 13 26 0.413886 0 25 0.413886 1
gene 1 13 27 1.06341 0 26 1.06341 1
gene 1 14 26 0.682831 0 27 0.682831 1
gene 1 14 27 0.0877598 0 28 0.0877598 1
gene 1 15 26 1.42417 0 29 1.42417 1
gene 1 15 27 1.01872 0 30 1.01872 1
gene 1 16 26 -0.817653 0 31 -0.817653 1
gene 1 16 27 2.4832 0 32 2.4832 1
gene 1 17 26 -1.56645 0 33 -1.56645 1
gene 1 17 27 0.190708 0 34 0.190708 1
gene 1 18 26 -1.33526 0 35 -1.33526 1
gene 1 18 27 -3.62367 0 36 -3.62367 1
gene 1 19 26 -1.13568 0 37 -1.13568 1
gene 1 19 27 -3.20743 0 38 -3.20743 1
gene 1 20 26 2.19625 0 39 2.19625 1
gene 1 20 27 1.34965 0 40 1.34965 1
gene 1 21 26 -0.0062397 0 41 -0.0062397 1
gene 1 21 27 1.27609 0 42 1.27609 1
gene 1 22 26 -0.186414 0 43 -0.186414 1
gene 1 22 27 -0.531666 0 44 -0.531666 1
gene 1 23 26 -0.157268 0 45 -0.157268 1
gene 1 23 27 -0.885412 0 46 -0.885412 1
gene 1 24 26 -3.20113 0 47 -3.20113 1
gene 1 24 27 1.46977 0 48 1.46977 1
gene 1 25 26 0.27942 0 49 0.27942 1
gene 1 25 27 1.38015 0 50 1.38015 1
genomeend 48
