# Supplementary material for: Iterative improvement in the automatic modular design of robot swarms
Source: PeerJ Comput Sci. 2020 Dec 7;6:e322. doi: 10.7717/peerj-cs.322 (PMC7924708; doi:10.7717/peerj-cs.322)
Supplement: Supplemental Information 1 — Data sorted in directories by budget and design method. Each folder contains the file controller.txt containing a textual representation of the instances of control software generated for the configuration described by the folders. The file scores.csv contains a comma separated list with the performances of each instance of control software. [file peerj-cs-06-322-s001.zip › experiments_12_5k/NN_AAC_evostick/controller/champ_9]

/* Organism #89 Fitness: 10335.360000 Time: 0 */
genomestart 89
trait 1 0.100000 0.000000 0.000000 0.000000 0.000000 0.000000 0.000000 0.000000 
node 1 1 1 1
node 2 1 1 1
node 3 1 1 1
node 4 1 1 1
node 5 1 1 1
node 6 1 1 1
node 7 1 1 1
node 8 1 1 1
node 9 1 1 1
node 10 1 1 1
node 11 1 1 1
node 12 1 1 1
node 13 1 1 1
node 14 1 1 1
node 15 1 1 1
node 16 1 1 1
node 17 1 1 1
node 18 1 1 1
node 19 1 1 1
node 20 1 1 1
node 21 1 1 1
node 22 1 1 1
node 23 1 1 1
node 24 1 1 1
node 25 1 1 3
node 26 1 0 2
node 27 1 0 2
gene 1 1 26 -0.828021 0 1 -0.828021 1
gene 1 1 27 -1.73667 0 2 -1.73667 1
gene 1 2 26 0.213552 0 3 0.213552 1
gene 1 2 27 -1.42157 0 4 -1.42157 1
gene 1 3 26 -0.0538542 0 5 -0.0538542 1
gene 1 3 27 -0.735161 0 6 -0.735161 1
gene 1 4 26 -0.915925 0 7 -0.915925 1
gene 1 4 27 -0.0742458 0 8 -0.0742458 1
gene 1 5 26 0.171353 0 9 0.171353 1
gene 1 5 27 0.483594 0 10 0.483594 1
gene 1 6 26 0.811438 0 11 0.811438 1
gene 1 6 27 0.324499 0 12 0.324499 1
gene 1 7 26 -0.808397 0 13 -0.808397 1
gene 1 7 27 -0.448614 0 14 -0.448614 1
gene 1 8 26 -0.150923 0 15 -0.150923 1
gene 1 8 27 0.491368 0 16 0.491368 1
gene 1 9 26 1.29553 0 17 1.29553 1
gene 1 9 27 -0.111385 0 18 -0.111385 1
gene 1 10 26 -0.73095 0 19 -0.73095 1
gene 1 10 27 -1.67271 0 20 -1.67271 1
gene 1 11 26 0.0217061 0 21 0.0217061 1
gene 1 11 27 2.15612 0 22 2.15612 1
gene 1 12 26 -1.90191 0 23 -1.90191 1
gene 1 12 27 -3.72614 0 24 -3.72614 1
gene 1 13 26 0.111741 0 25 0.111741 1
gene 1 13 27 -0.463282 0 26 -0.463282 1
gene 1 14 26 0.843388 0 27 0.843388 1
gene 1 14 27 0.784489 0 28 0.784489 1
gene 1 15 26 -0.861779 0 29 -0.861779 1
gene 1 15 27 -0.250182 0 30 -0.250182 1
gene 1 16 26 -1.00262 0 31 -1.00262 1
gene 1 16 27 1.37609 0 32 1.37609 1
gene 1 17 26 -1.39999 0 33 -1.39999 1
gene 1 17 27 -1.55225 0 34 -1.55225 1
gene 1 18 26 -0.573889 0 35 -0.573889 1
gene 1 18 27 -0.316509 0 36 -0.316509 1
gene 1 19 26 0.0453258 0 37 0.0453258 1
gene 1 19 27 -1.51985 0 38 -1.51985 1
gene 1 20 26 1.84029 0 39 1.84029 1
gene 1 20 27 2.32334 0 40 2.32334 1
gene 1 21 26 -0.769564 0 41 -0.769564 1
gene 1 21 27 2.06714 0 42 2.06714 1
gene 1 22 26 -0.960868 0 43 -0.960868 1
gene 1 22 27 0.0461374 0 44 0.0461374 1
gene 1 23 26 -1.83104 0 45 -1.83104 1
gene 1 23 27 -0.248102 0 46 -0.248102 1
gene 1 24 26 0.537108 0 47 0.537108 1
gene 1 24 27 0.885566 0 48 0.885566 1
gene 1 25 26 -0.403782 0 49 -0.403782 1
gene 1 25 27 0.0791092 0 50 0.0791092 1
genomeend 89
