# Supplementary material for: Iterative improvement in the automatic modular design of robot swarms
Source: PeerJ Comput Sci. 2020 Dec 7;6:e322. doi: 10.7717/peerj-cs.322 (PMC7924708; doi:10.7717/peerj-cs.322)
Supplement: Supplemental Information 1 — Data sorted in directories by budget and design method. Each folder contains the file controller.txt containing a textual representation of the instances of control software generated for the configuration described by the folders. The file scores.csv contains a comma separated list with the performances of each instance of control software. [file peerj-cs-06-322-s001.zip › experiments_12_5k/NN_AAC_evostick/scores.csv]

Design	Simulation	Pseudoreality	Reality
	11648.1	3401.3
	10079.1	7820.3
	10700.0	3368.6
	7715.7	6272.9
	8859.9	2752.9
	11867.0	9787.2
	11555.4	10629.7
	11137.1	6606.9
	8088.9	4019.0
	11053.1	8570.9
