# Supplementary material for: Iterative improvement in the automatic modular design of robot swarms
Source: PeerJ Comput Sci. 2020 Dec 7;6:e322. doi: 10.7717/peerj-cs.322 (PMC7924708; doi:10.7717/peerj-cs.322)
Supplement: Supplemental Information 1 — Data sorted in directories by budget and design method. Each folder contains the file controller.txt containing a textual representation of the instances of control software generated for the configuration described by the folders. The file scores.csv contains a comma separated list with the performances of each instance of control software. [file peerj-cs-06-322-s001.zip › experiments_12_5k/NN_for_evostick/controller/champ_0]

/* Organism #2 Fitness: 17.280000 Time: 0 */
genomestart 2
trait 1 0.100000 0.000000 0.000000 0.000000 0.000000 0.000000 0.000000 0.000000 
node 1 1 1 1
node 2 1 1 1
node 3 1 1 1
node 4 1 1 1
node 5 1 1 1
node 6 1 1 1
node 7 1 1 1
node 8 1 1 1
node 9 1 1 1
node 10 1 1 1
node 11 1 1 1
node 12 1 1 1
node 13 1 1 1
node 14 1 1 1
node 15 1 1 1
node 16 1 1 1
node 17 1 1 1
node 18 1 1 1
node 19 1 1 1
node 20 1 1 1
node 21 1 1 1
node 22 1 1 1
node 23 1 1 1
node 24 1 1 1
node 25 1 1 3
node 26 1 0 2
node 27 1 0 2
gene 1 1 26 -2.59794 0 1 -2.59794 1
gene 1 1 27 -1.97264 0 2 -1.97264 1
gene 1 2 26 0.535435 0 3 0.535435 1
gene 1 2 27 -0.275509 0 4 -0.275509 1
gene 1 3 26 0.450434 0 5 0.450434 1
gene 1 3 27 -0.0485293 0 6 -0.0485293 1
gene 1 4 26 0.0116653 0 7 0.0116653 1
gene 1 4 27 -1.20127 0 8 -1.20127 1
gene 1 5 26 1.09597 0 9 1.09597 1
gene 1 5 27 1.49221 0 10 1.49221 1
gene 1 6 26 -1.33973 0 11 -1.33973 1
gene 1 6 27 -0.227257 0 12 -0.227257 1
gene 1 7 26 0.0274032 0 13 0.0274032 1
gene 1 7 27 -1.05705 0 14 -1.05705 1
gene 1 8 26 0.180962 0 15 0.180962 1
gene 1 8 27 -0.660946 0 16 -0.660946 1
gene 1 9 26 0.31981 0 17 0.31981 1
gene 1 9 27 0.463858 0 18 0.463858 1
gene 1 10 26 -0.640855 0 19 -0.640855 1
gene 1 10 27 -0.225882 0 20 -0.225882 1
gene 1 11 26 0.144893 0 21 0.144893 1
gene 1 11 27 3.06171 0 22 3.06171 1
gene 1 12 26 -2.83182 0 23 -2.83182 1
gene 1 12 27 -0.621849 0 24 -0.621849 1
gene 1 13 26 1.28565 0 25 1.28565 1
gene 1 13 27 0.320059 0 26 0.320059 1
gene 1 14 26 -2.65372 0 27 -2.65372 1
gene 1 14 27 0.468144 0 28 0.468144 1
gene 1 15 26 -1.08303 0 29 -1.08303 1
gene 1 15 27 -1.48381 0 30 -1.48381 1
gene 1 16 26 2.04739 0 31 2.04739 1
gene 1 16 27 -0.38767 0 32 -0.38767 1
gene 1 17 26 1.56401 0 33 1.56401 1
gene 1 17 27 -1.27951 0 34 -1.27951 1
gene 1 18 26 0.0632243 0 35 0.0632243 1
gene 1 18 27 -0.86857 0 36 -0.86857 1
gene 1 19 26 -0.804688 0 37 -0.804688 1
gene 1 19 27 0.821868 0 38 0.821868 1
gene 1 20 26 0.534435 0 39 0.534435 1
gene 1 20 27 0.966471 0 40 0.966471 1
gene 1 21 26 0.866433 0 41 0.866433 1
gene 1 21 27 1.76765 0 42 1.76765 1
gene 1 22 26 0.647216 0 43 0.647216 1
gene 1 22 27 0.12238 0 44 0.12238 1
gene 1 23 26 0.887496 0 45 0.887496 1
gene 1 23 27 -0.0415693 0 46 -0.0415693 1
gene 1 24 26 1.79885 0 47 1.79885 1
gene 1 24 27 0.481278 0 48 0.481278 1
gene 1 25 26 -0.179845 0 49 -0.179845 1
gene 1 25 27 0.460526 0 50 0.460526 1
genomeend 2
