# Supplementary material for: Iterative improvement in the automatic modular design of robot swarms
Source: PeerJ Comput Sci. 2020 Dec 7;6:e322. doi: 10.7717/peerj-cs.322 (PMC7924708; doi:10.7717/peerj-cs.322)
Supplement: Supplemental Information 1 — Data sorted in directories by budget and design method. Each folder contains the file controller.txt containing a textual representation of the instances of control software generated for the configuration described by the folders. The file scores.csv contains a comma separated list with the performances of each instance of control software. [file peerj-cs-06-322-s001.zip › experiments_12_5k/NN_for_evostick/controller/champ_1]

/* Organism #1 Fitness: 17.190000 Time: 0 */
genomestart 1
trait 1 0.100000 0.000000 0.000000 0.000000 0.000000 0.000000 0.000000 0.000000 
node 1 1 1 1
node 2 1 1 1
node 3 1 1 1
node 4 1 1 1
node 5 1 1 1
node 6 1 1 1
node 7 1 1 1
node 8 1 1 1
node 9 1 1 1
node 10 1 1 1
node 11 1 1 1
node 12 1 1 1
node 13 1 1 1
node 14 1 1 1
node 15 1 1 1
node 16 1 1 1
node 17 1 1 1
node 18 1 1 1
node 19 1 1 1
node 20 1 1 1
node 21 1 1 1
node 22 1 1 1
node 23 1 1 1
node 24 1 1 1
node 25 1 1 3
node 26 1 0 2
node 27 1 0 2
gene 1 1 26 -0.538305 0 1 -0.538305 1
gene 1 1 27 -1.59463 0 2 -1.59463 1
gene 1 2 26 -0.345576 0 3 -0.345576 1
gene 1 2 27 -0.113546 0 4 -0.113546 1
gene 1 3 26 -1.37253 0 5 -1.37253 1
gene 1 3 27 -2.77492 0 6 -2.77492 1
gene 1 4 26 0.207686 0 7 0.207686 1
gene 1 4 27 0.831615 0 8 0.831615 1
gene 1 5 26 0.690806 0 9 0.690806 1
gene 1 5 27 0.898218 0 10 0.898218 1
gene 1 6 26 -0.623302 0 11 -0.623302 1
gene 1 6 27 -0.106873 0 12 -0.106873 1
gene 1 7 26 0.0863659 0 13 0.0863659 1
gene 1 7 27 0.399118 0 14 0.399118 1
gene 1 8 26 -0.0293143 0 15 -0.0293143 1
gene 1 8 27 -0.523613 0 16 -0.523613 1
gene 1 9 26 -1.96209 0 17 -1.96209 1
gene 1 9 27 -0.278844 0 18 -0.278844 1
gene 1 10 26 -1.01843 0 19 -1.01843 1
gene 1 10 27 -1.34423 0 20 -1.34423 1
gene 1 11 26 -1.34689 0 21 -1.34689 1
gene 1 11 27 -1.42752 0 22 -1.42752 1
gene 1 12 26 -1.49985 0 23 -1.49985 1
gene 1 12 27 0.777286 0 24 0.777286 1
gene 1 13 26 1.45541 0 25 1.45541 1
gene 1 13 27 2.11916 0 26 2.11916 1
gene 1 14 26 0.624167 0 27 0.624167 1
gene 1 14 27 1.05419 0 28 1.05419 1
gene 1 15 26 1.46414 0 29 1.46414 1
gene 1 15 27 -0.990476 0 30 -0.990476 1
gene 1 16 26 -0.43358 0 31 -0.43358 1
gene 1 16 27 0.965853 0 32 0.965853 1
gene 1 17 26 0.0935777 0 33 0.0935777 1
gene 1 17 27 -0.922003 0 34 -0.922003 1
gene 1 18 26 -0.661442 0 35 -0.661442 1
gene 1 18 27 -0.0251861 0 36 -0.0251861 1
gene 1 19 26 -0.37849 0 37 -0.37849 1
gene 1 19 27 1.35603 0 38 1.35603 1
gene 1 20 26 0.123103 0 39 0.123103 1
gene 1 20 27 -1.24369 0 40 -1.24369 1
gene 1 21 26 1.05279 0 41 1.05279 1
gene 1 21 27 1.28019 0 42 1.28019 1
gene 1 22 26 -0.00458305 0 43 -0.00458305 1
gene 1 22 27 0.169449 0 44 0.169449 1
gene 1 23 26 -0.390451 0 45 -0.390451 1
gene 1 23 27 0.0850712 0 46 0.0850712 1
gene 1 24 26 0.228047 0 47 0.228047 1
gene 1 24 27 -0.568855 0 48 -0.568855 1
gene 1 25 26 0.990876 0 49 0.990876 1
gene 1 25 27 2.05739 0 50 2.05739 1
genomeend 1
