# Supplementary material for: Iterative improvement in the automatic modular design of robot swarms
Source: PeerJ Comput Sci. 2020 Dec 7;6:e322. doi: 10.7717/peerj-cs.322 (PMC7924708; doi:10.7717/peerj-cs.322)
Supplement: Supplemental Information 1 — Data sorted in directories by budget and design method. Each folder contains the file controller.txt containing a textual representation of the instances of control software generated for the configuration described by the folders. The file scores.csv contains a comma separated list with the performances of each instance of control software. [file peerj-cs-06-322-s001.zip › experiments_12_5k/NN_for_evostick/controller/champ_2]

/* Organism #0 Fitness: 21.520000 Time: 0 */
genomestart 0
trait 1 0.100000 0.000000 0.314473 0.000000 0.205489 0.000000 0.745959 0.876861 
node 1 1 1 1
node 2 1 1 1
node 3 1 1 1
node 4 1 1 1
node 5 1 1 1
node 6 1 1 1
node 7 1 1 1
node 8 1 1 1
node 9 1 1 1
node 10 1 1 1
node 11 1 1 1
node 12 1 1 1
node 13 1 1 1
node 14 1 1 1
node 15 1 1 1
node 16 1 1 1
node 17 1 1 1
node 18 1 1 1
node 19 1 1 1
node 20 1 1 1
node 21 1 1 1
node 22 1 1 1
node 23 1 1 1
node 24 1 1 1
node 25 1 1 3
node 26 1 0 2
node 27 1 0 2
gene 1 1 26 -2.4453 0 1 -2.4453 1
gene 1 1 27 -0.109806 0 2 -0.109806 1
gene 1 2 26 -0.68863 0 3 -0.68863 1
gene 1 2 27 -2.0689 0 4 -2.0689 1
gene 1 3 26 -0.0340137 0 5 -0.0340137 1
gene 1 3 27 -1.72599 0 6 -1.72599 1
gene 1 4 26 -0.689435 0 7 -0.689435 1
gene 1 4 27 1.2377 0 8 1.2377 1
gene 1 5 26 -2.75919 0 9 -2.75919 1
gene 1 5 27 0.257552 0 10 0.257552 1
gene 1 6 26 0.0037573 0 11 0.0037573 1
gene 1 6 27 0.839105 0 12 0.839105 1
gene 1 7 26 -0.834781 0 13 -0.834781 1
gene 1 7 27 -0.303496 0 14 -0.303496 1
gene 1 8 26 -0.642506 0 15 -0.642506 1
gene 1 8 27 0.932588 0 16 0.932588 1
gene 1 9 26 0.89125 0 17 0.89125 1
gene 1 9 27 -0.387924 0 18 -0.387924 1
gene 1 10 26 1.55116 0 19 1.55116 1
gene 1 10 27 0.509303 0 20 0.509303 1
gene 1 11 26 2.9608 0 21 2.9608 1
gene 1 11 27 1.25191 0 22 1.25191 1
gene 1 12 26 -1.12416 0 23 -1.12416 1
gene 1 12 27 0.409147 0 24 0.409147 1
gene 1 13 26 0.182468 0 25 0.182468 1
gene 1 13 27 0.549765 0 26 0.549765 1
gene 1 14 26 -1.13633 0 27 -1.13633 1
gene 1 14 27 0.0239437 0 28 0.0239437 1
gene 1 15 26 0.449234 0 29 0.449234 1
gene 1 15 27 0.341861 0 30 0.341861 1
gene 1 16 26 2.95598 0 31 2.95598 1
gene 1 16 27 1.2172 0 32 1.2172 1
gene 1 17 26 -0.721985 0 33 -0.721985 1
gene 1 17 27 -0.12545 0 34 -0.12545 1
gene 1 18 26 -1.1285 0 35 -1.1285 1
gene 1 18 27 3.68286 0 36 3.68286 1
gene 1 19 26 -0.0917545 0 37 -0.0917545 1
gene 1 19 27 0.702626 0 38 0.702626 1
gene 1 20 26 2.30262 0 39 2.30262 1
gene 1 20 27 0.113385 0 40 0.113385 1
gene 1 21 26 3.01822 0 41 3.01822 1
gene 1 21 27 1.00626 0 42 1.00626 1
gene 1 22 26 -0.0530914 0 43 -0.0530914 1
gene 1 22 27 4.16131 0 44 4.16131 1
gene 1 23 26 -0.207807 0 45 -0.207807 1
gene 1 23 27 0.167409 0 46 0.167409 1
gene 1 24 26 0.603246 0 47 0.603246 1
gene 1 24 27 -0.408471 0 48 -0.408471 1
gene 1 25 26 -0.467438 0 49 -0.467438 1
gene 1 25 27 0.963681 0 50 0.963681 1
genomeend 0
