# Supplementary material for: Iterative improvement in the automatic modular design of robot swarms
Source: PeerJ Comput Sci. 2020 Dec 7;6:e322. doi: 10.7717/peerj-cs.322 (PMC7924708; doi:10.7717/peerj-cs.322)
Supplement: Supplemental Information 1 — Data sorted in directories by budget and design method. Each folder contains the file controller.txt containing a textual representation of the instances of control software generated for the configuration described by the folders. The file scores.csv contains a comma separated list with the performances of each instance of control software. [file peerj-cs-06-322-s001.zip › experiments_12_5k/NN_for_evostick/controller/champ_3]

/* Organism #5 Fitness: 14.920000 Time: 0 */
genomestart 5
trait 1 0.100000 0.000000 0.903659 0.000000 0.000000 0.000000 0.000000 0.000000 
node 1 1 1 1
node 2 1 1 1
node 3 1 1 1
node 4 1 1 1
node 5 1 1 1
node 6 1 1 1
node 7 1 1 1
node 8 1 1 1
node 9 1 1 1
node 10 1 1 1
node 11 1 1 1
node 12 1 1 1
node 13 1 1 1
node 14 1 1 1
node 15 1 1 1
node 16 1 1 1
node 17 1 1 1
node 18 1 1 1
node 19 1 1 1
node 20 1 1 1
node 21 1 1 1
node 22 1 1 1
node 23 1 1 1
node 24 1 1 1
node 25 1 1 3
node 26 1 0 2
node 27 1 0 2
gene 1 1 26 -0.0843889 0 1 -0.0843889 1
gene 1 1 27 0.136854 0 2 0.136854 1
gene 1 2 26 -1.1956 0 3 -1.1956 1
gene 1 2 27 1.2295 0 4 1.2295 1
gene 1 3 26 0.963596 0 5 0.963596 1
gene 1 3 27 1.29164 0 6 1.29164 1
gene 1 4 26 1.47945 0 7 1.47945 1
gene 1 4 27 -1.23681 0 8 -1.23681 1
gene 1 5 26 1.27336 0 9 1.27336 1
gene 1 5 27 0.459633 0 10 0.459633 1
gene 1 6 26 0.481086 0 11 0.481086 1
gene 1 6 27 -0.400638 0 12 -0.400638 1
gene 1 7 26 -0.53651 0 13 -0.53651 1
gene 1 7 27 1.78004 0 14 1.78004 1
gene 1 8 26 0.985704 0 15 0.985704 1
gene 1 8 27 -0.023653 0 16 -0.023653 1
gene 1 9 26 -1.37501 0 17 -1.37501 1
gene 1 9 27 0.584267 0 18 0.584267 1
gene 1 10 26 2.73024 0 19 2.73024 1
gene 1 10 27 1.73835 0 20 1.73835 1
gene 1 11 26 -0.0645823 0 21 -0.0645823 1
gene 1 11 27 0.863115 0 22 0.863115 1
gene 1 12 26 0.672775 0 23 0.672775 1
gene 1 12 27 -0.0269339 0 24 -0.0269339 1
gene 1 13 26 -1.24613 0 25 -1.24613 1
gene 1 13 27 -0.0845249 0 26 -0.0845249 1
gene 1 14 26 -0.91954 0 27 -0.91954 1
gene 1 14 27 0.534181 0 28 0.534181 1
gene 1 15 26 -0.393176 0 29 -0.393176 1
gene 1 15 27 0.0662164 0 30 0.0662164 1
gene 1 16 26 0.688975 0 31 0.688975 1
gene 1 16 27 -0.845789 0 32 -0.845789 1
gene 1 17 26 1.73587 0 33 1.73587 1
gene 1 17 27 0.505275 0 34 0.505275 1
gene 1 18 26 -0.776508 0 35 -0.776508 1
gene 1 18 27 -2.24931 0 36 -2.24931 1
gene 1 19 26 -0.0832084 0 37 -0.0832084 1
gene 1 19 27 -0.271904 0 38 -0.271904 1
gene 1 20 26 1.9098 0 39 1.9098 1
gene 1 20 27 -0.693523 0 40 -0.693523 1
gene 1 21 26 2.1569 0 41 2.1569 1
gene 1 21 27 0.823414 0 42 0.823414 1
gene 1 22 26 0.116683 0 43 0.116683 1
gene 1 22 27 0.0542425 0 44 0.0542425 1
gene 1 23 26 -0.512814 0 45 -0.512814 1
gene 1 23 27 -1.13778 0 46 -1.13778 1
gene 1 24 26 -1.0333 0 47 -1.0333 1
gene 1 24 27 -0.795517 0 48 -0.795517 1
gene 1 25 26 0.201892 0 49 0.201892 1
gene 1 25 27 -0.0527887 0 50 -0.0527887 1
genomeend 5
