# Supplementary material for: Iterative improvement in the automatic modular design of robot swarms
Source: PeerJ Comput Sci. 2020 Dec 7;6:e322. doi: 10.7717/peerj-cs.322 (PMC7924708; doi:10.7717/peerj-cs.322)
Supplement: Supplemental Information 1 — Data sorted in directories by budget and design method. Each folder contains the file controller.txt containing a textual representation of the instances of control software generated for the configuration described by the folders. The file scores.csv contains a comma separated list with the performances of each instance of control software. [file peerj-cs-06-322-s001.zip › experiments_12_5k/NN_for_evostick/controller/champ_4]

/* Organism #0 Fitness: 16.370000 Time: 0 */
genomestart 0
trait 1 0.100000 0.000000 0.000000 0.000000 0.000000 0.000000 0.000000 0.000000 
node 1 1 1 1
node 2 1 1 1
node 3 1 1 1
node 4 1 1 1
node 5 1 1 1
node 6 1 1 1
node 7 1 1 1
node 8 1 1 1
node 9 1 1 1
node 10 1 1 1
node 11 1 1 1
node 12 1 1 1
node 13 1 1 1
node 14 1 1 1
node 15 1 1 1
node 16 1 1 1
node 17 1 1 1
node 18 1 1 1
node 19 1 1 1
node 20 1 1 1
node 21 1 1 1
node 22 1 1 1
node 23 1 1 1
node 24 1 1 1
node 25 1 1 3
node 26 1 0 2
node 27 1 0 2
gene 1 1 26 -0.620705 0 1 -0.620705 1
gene 1 1 27 -1.99698 0 2 -1.99698 1
gene 1 2 26 0.264548 0 3 0.264548 1
gene 1 2 27 0.050716 0 4 0.050716 1
gene 1 3 26 0.646525 0 5 0.646525 1
gene 1 3 27 -0.0489481 0 6 -0.0489481 1
gene 1 4 26 -0.218397 0 7 -0.218397 1
gene 1 4 27 1.33398 0 8 1.33398 1
gene 1 5 26 -0.810043 0 9 -0.810043 1
gene 1 5 27 -0.0787455 0 10 -0.0787455 1
gene 1 6 26 -1.75774 0 11 -1.75774 1
gene 1 6 27 0.75865 0 12 0.75865 1
gene 1 7 26 -0.165102 0 13 -0.165102 1
gene 1 7 27 -1.61188 0 14 -1.61188 1
gene 1 8 26 -2.04744 0 15 -2.04744 1
gene 1 8 27 0.886421 0 16 0.886421 1
gene 1 9 26 1.15336 0 17 1.15336 1
gene 1 9 27 -0.426519 0 18 -0.426519 1
gene 1 10 26 -0.783277 0 19 -0.783277 1
gene 1 10 27 1.68227 0 20 1.68227 1
gene 1 11 26 -0.62548 0 21 -0.62548 1
gene 1 11 27 0.0698972 0 22 0.0698972 1
gene 1 12 26 -0.732737 0 23 -0.732737 1
gene 1 12 27 1.92869 0 24 1.92869 1
gene 1 13 26 0.268002 0 25 0.268002 1
gene 1 13 27 0.280027 0 26 0.280027 1
gene 1 14 26 -1.79064 0 27 -1.79064 1
gene 1 14 27 -0.613801 0 28 -0.613801 1
gene 1 15 26 0.775339 0 29 0.775339 1
gene 1 15 27 -0.309972 0 30 -0.309972 1
gene 1 16 26 -0.718924 0 31 -0.718924 1
gene 1 16 27 -1.73318 0 32 -1.73318 1
gene 1 17 26 0.721464 0 33 0.721464 1
gene 1 17 27 -0.375501 0 34 -0.375501 1
gene 1 18 26 -0.786383 0 35 -0.786383 1
gene 1 18 27 -1.33251 0 36 -1.33251 1
gene 1 19 26 1.19528 0 37 1.19528 1
gene 1 19 27 1.98328 0 38 1.98328 1
gene 1 20 26 1.89491 0 39 1.89491 1
gene 1 20 27 -0.432478 0 40 -0.432478 1
gene 1 21 26 1.41267 0 41 1.41267 1
gene 1 21 27 2.28663 0 42 2.28663 1
gene 1 22 26 1.24229 0 43 1.24229 1
gene 1 22 27 -0.280337 0 44 -0.280337 1
gene 1 23 26 0.145972 0 45 0.145972 1
gene 1 23 27 0.00966862 0 46 0.00966862 1
gene 1 24 26 1.69798 0 47 1.69798 1
gene 1 24 27 0.539429 0 48 0.539429 1
gene 1 25 26 -0.818548 0 49 -0.818548 1
gene 1 25 27 0.100231 0 50 0.100231 1
genomeend 0
