# Supplementary material for: Iterative improvement in the automatic modular design of robot swarms
Source: PeerJ Comput Sci. 2020 Dec 7;6:e322. doi: 10.7717/peerj-cs.322 (PMC7924708; doi:10.7717/peerj-cs.322)
Supplement: Supplemental Information 1 — Data sorted in directories by budget and design method. Each folder contains the file controller.txt containing a textual representation of the instances of control software generated for the configuration described by the folders. The file scores.csv contains a comma separated list with the performances of each instance of control software. [file peerj-cs-06-322-s001.zip › experiments_12_5k/NN_for_evostick/controller/champ_5]

/* Organism #2 Fitness: 16.090000 Time: 0 */
genomestart 2
trait 1 0.100000 0.000000 0.000000 0.000000 0.000000 0.000000 0.000000 0.000000 
node 1 1 1 1
node 2 1 1 1
node 3 1 1 1
node 4 1 1 1
node 5 1 1 1
node 6 1 1 1
node 7 1 1 1
node 8 1 1 1
node 9 1 1 1
node 10 1 1 1
node 11 1 1 1
node 12 1 1 1
node 13 1 1 1
node 14 1 1 1
node 15 1 1 1
node 16 1 1 1
node 17 1 1 1
node 18 1 1 1
node 19 1 1 1
node 20 1 1 1
node 21 1 1 1
node 22 1 1 1
node 23 1 1 1
node 24 1 1 1
node 25 1 1 3
node 26 1 0 2
node 27 1 0 2
gene 1 1 26 -0.800509 0 1 -0.800509 1
gene 1 1 27 -0.99745 0 2 -0.99745 1
gene 1 2 26 -0.197506 0 3 -0.197506 1
gene 1 2 27 0.632889 0 4 0.632889 1
gene 1 3 26 0.0882864 0 5 0.0882864 1
gene 1 3 27 0.332501 0 6 0.332501 1
gene 1 4 26 -1.73815 0 7 -1.73815 1
gene 1 4 27 1.34316 0 8 1.34316 1
gene 1 5 26 0.0572317 0 9 0.0572317 1
gene 1 5 27 0.337081 0 10 0.337081 1
gene 1 6 26 -1.20099 0 11 -1.20099 1
gene 1 6 27 0.88952 0 12 0.88952 1
gene 1 7 26 -1.48087 0 13 -1.48087 1
gene 1 7 27 1.70117 0 14 1.70117 1
gene 1 8 26 1.02621 0 15 1.02621 1
gene 1 8 27 0.295692 0 16 0.295692 1
gene 1 9 26 0.92952 0 17 0.92952 1
gene 1 9 27 0.194462 0 18 0.194462 1
gene 1 10 26 -0.640299 0 19 -0.640299 1
gene 1 10 27 -1.13744 0 20 -1.13744 1
gene 1 11 26 0.808521 0 21 0.808521 1
gene 1 11 27 -0.724989 0 22 -0.724989 1
gene 1 12 26 0.482922 0 23 0.482922 1
gene 1 12 27 0.171214 0 24 0.171214 1
gene 1 13 26 -0.570092 0 25 -0.570092 1
gene 1 13 27 -0.32197 0 26 -0.32197 1
gene 1 14 26 -0.199913 0 27 -0.199913 1
gene 1 14 27 -0.841127 0 28 -0.841127 1
gene 1 15 26 0.688738 0 29 0.688738 1
gene 1 15 27 1.63131 0 30 1.63131 1
gene 1 16 26 1.35368 0 31 1.35368 1
gene 1 16 27 -1.47584 0 32 -1.47584 1
gene 1 17 26 -0.413602 0 33 -0.413602 1
gene 1 17 27 0.186344 0 34 0.186344 1
gene 1 18 26 -1.1585 0 35 -1.1585 1
gene 1 18 27 0.726624 0 36 0.726624 1
gene 1 19 26 -1.54218 0 37 -1.54218 1
gene 1 19 27 -0.422613 0 38 -0.422613 1
gene 1 20 26 -1.35095 0 39 -1.35095 1
gene 1 20 27 -1.2471 0 40 -1.2471 1
gene 1 21 26 0.625846 0 41 0.625846 1
gene 1 21 27 0.500557 0 42 0.500557 1
gene 1 22 26 0.156426 0 43 0.156426 1
gene 1 22 27 -0.18499 0 44 -0.18499 1
gene 1 23 26 -0.924735 0 45 -0.924735 1
gene 1 23 27 -0.125825 0 46 -0.125825 1
gene 1 24 26 -0.0626299 0 47 -0.0626299 1
gene 1 24 27 -0.0327981 0 48 -0.0327981 1
gene 1 25 26 -0.42036 0 49 -0.42036 1
gene 1 25 27 -0.2718 0 50 -0.2718 1
genomeend 2
