# Supplementary material for: Iterative improvement in the automatic modular design of robot swarms
Source: PeerJ Comput Sci. 2020 Dec 7;6:e322. doi: 10.7717/peerj-cs.322 (PMC7924708; doi:10.7717/peerj-cs.322)
Supplement: Supplemental Information 1 — Data sorted in directories by budget and design method. Each folder contains the file controller.txt containing a textual representation of the instances of control software generated for the configuration described by the folders. The file scores.csv contains a comma separated list with the performances of each instance of control software. [file peerj-cs-06-322-s001.zip › experiments_12_5k/NN_for_evostick/controller/champ_6]

/* Organism #2 Fitness: 15.750000 Time: 0 */
genomestart 2
trait 1 0.100000 0.000000 0.000000 0.000000 0.000000 0.000000 0.000000 0.887192 
node 1 1 1 1
node 2 1 1 1
node 3 1 1 1
node 4 1 1 1
node 5 1 1 1
node 6 1 1 1
node 7 1 1 1
node 8 1 1 1
node 9 1 1 1
node 10 1 1 1
node 11 1 1 1
node 12 1 1 1
node 13 1 1 1
node 14 1 1 1
node 15 1 1 1
node 16 1 1 1
node 17 1 1 1
node 18 1 1 1
node 19 1 1 1
node 20 1 1 1
node 21 1 1 1
node 22 1 1 1
node 23 1 1 1
node 24 1 1 1
node 25 1 1 3
node 26 1 0 2
node 27 1 0 2
gene 1 1 26 0.544752 0 1 0.544752 1
gene 1 1 27 -2.13207 0 2 -2.13207 1
gene 1 2 26 1.73632 0 3 1.73632 1
gene 1 2 27 1.56842 0 4 1.56842 1
gene 1 3 26 -0.0940633 0 5 -0.0940633 1
gene 1 3 27 3.46052 0 6 3.46052 1
gene 1 4 26 0.0120762 0 7 0.0120762 1
gene 1 4 27 1.22746 0 8 1.22746 1
gene 1 5 26 -0.942681 0 9 -0.942681 1
gene 1 5 27 0.447871 0 10 0.447871 1
gene 1 6 26 -0.372967 0 11 -0.372967 1
gene 1 6 27 -0.825323 0 12 -0.825323 1
gene 1 7 26 0.184397 0 13 0.184397 1
gene 1 7 27 -0.743764 0 14 -0.743764 1
gene 1 8 26 -0.0334088 0 15 -0.0334088 1
gene 1 8 27 -2.03339 0 16 -2.03339 1
gene 1 9 26 -0.537367 0 17 -0.537367 1
gene 1 9 27 0.806097 0 18 0.806097 1
gene 1 10 26 2.58311 0 19 2.58311 1
gene 1 10 27 -1.71799 0 20 -1.71799 1
gene 1 11 26 0.245905 0 21 0.245905 1
gene 1 11 27 0.752174 0 22 0.752174 1
gene 1 12 26 1.28754 0 23 1.28754 1
gene 1 12 27 1.36649 0 24 1.36649 1
gene 1 13 26 -1.36435 0 25 -1.36435 1
gene 1 13 27 -0.324102 0 26 -0.324102 1
gene 1 14 26 -2.66455 0 27 -2.66455 1
gene 1 14 27 2.97271 0 28 2.97271 1
gene 1 15 26 -1.69917 0 29 -1.69917 1
gene 1 15 27 1.01175 0 30 1.01175 1
gene 1 16 26 -1.29098 0 31 -1.29098 1
gene 1 16 27 -0.291325 0 32 -0.291325 1
gene 1 17 26 -3.02537 0 33 -3.02537 1
gene 1 17 27 -0.41953 0 34 -0.41953 1
gene 1 18 26 -0.977417 0 35 -0.977417 1
gene 1 18 27 1.02699 0 36 1.02699 1
gene 1 19 26 -0.713945 0 37 -0.713945 1
gene 1 19 27 -2.28593 0 38 -2.28593 1
gene 1 20 26 0.360734 0 39 0.360734 1
gene 1 20 27 3.46188 0 40 3.46188 1
gene 1 21 26 0.957886 0 41 0.957886 1
gene 1 21 27 2.12311 0 42 2.12311 1
gene 1 22 26 -0.342933 0 43 -0.342933 1
gene 1 22 27 -1.53495 0 44 -1.53495 1
gene 1 23 26 -0.862759 0 45 -0.862759 1
gene 1 23 27 -1.9839 0 46 -1.9839 1
gene 1 24 26 -1.73067 0 47 -1.73067 1
gene 1 24 27 -1.21247 0 48 -1.21247 1
gene 1 25 26 0.317951 0 49 0.317951 1
gene 1 25 27 -1.08893 0 50 -1.08893 1
genomeend 2
