# Supplementary material for: Iterative improvement in the automatic modular design of robot swarms
Source: PeerJ Comput Sci. 2020 Dec 7;6:e322. doi: 10.7717/peerj-cs.322 (PMC7924708; doi:10.7717/peerj-cs.322)
Supplement: Supplemental Information 1 — Data sorted in directories by budget and design method. Each folder contains the file controller.txt containing a textual representation of the instances of control software generated for the configuration described by the folders. The file scores.csv contains a comma separated list with the performances of each instance of control software. [file peerj-cs-06-322-s001.zip › experiments_12_5k/NN_for_evostick/controller/champ_7]

/* Organism #1 Fitness: 17.680000 Time: 0 */
genomestart 1
trait 1 0.100000 0.000000 0.000000 0.000000 0.000000 0.000000 0.000000 0.000000 
node 1 1 1 1
node 2 1 1 1
node 3 1 1 1
node 4 1 1 1
node 5 1 1 1
node 6 1 1 1
node 7 1 1 1
node 8 1 1 1
node 9 1 1 1
node 10 1 1 1
node 11 1 1 1
node 12 1 1 1
node 13 1 1 1
node 14 1 1 1
node 15 1 1 1
node 16 1 1 1
node 17 1 1 1
node 18 1 1 1
node 19 1 1 1
node 20 1 1 1
node 21 1 1 1
node 22 1 1 1
node 23 1 1 1
node 24 1 1 1
node 25 1 1 3
node 26 1 0 2
node 27 1 0 2
gene 1 1 26 -1.45538 0 1 -1.45538 1
gene 1 1 27 -1.17987 0 2 -1.17987 1
gene 1 2 26 -0.581307 0 3 -0.581307 1
gene 1 2 27 2.32288 0 4 2.32288 1
gene 1 3 26 -0.442444 0 5 -0.442444 1
gene 1 3 27 0.639682 0 6 0.639682 1
gene 1 4 26 -1.08754 0 7 -1.08754 1
gene 1 4 27 2.16799 0 8 2.16799 1
gene 1 5 26 -1.26082 0 9 -1.26082 1
gene 1 5 27 -0.748245 0 10 -0.748245 1
gene 1 6 26 -0.316026 0 11 -0.316026 1
gene 1 6 27 3.2702 0 12 3.2702 1
gene 1 7 26 -2.68476 0 13 -2.68476 1
gene 1 7 27 -2.51339 0 14 -2.51339 1
gene 1 8 26 1.42122 0 15 1.42122 1
gene 1 8 27 0.913608 0 16 0.913608 1
gene 1 9 26 0.0295589 0 17 0.0295589 1
gene 1 9 27 -0.112587 0 18 -0.112587 1
gene 1 10 26 -1.64095 0 19 -1.64095 1
gene 1 10 27 0.14309 0 20 0.14309 1
gene 1 11 26 -0.405127 0 21 -0.405127 1
gene 1 11 27 0.656677 0 22 0.656677 1
gene 1 12 26 0.332593 0 23 0.332593 1
gene 1 12 27 1.37669 0 24 1.37669 1
gene 1 13 26 1.01859 0 25 1.01859 1
gene 1 13 27 0.60758 0 26 0.60758 1
gene 1 14 26 0.813854 0 27 0.813854 1
gene 1 14 27 -0.613193 0 28 -0.613193 1
gene 1 15 26 -0.415069 0 29 -0.415069 1
gene 1 15 27 0.5467 0 30 0.5467 1
gene 1 16 26 1.43096 0 31 1.43096 1
gene 1 16 27 1.67527 0 32 1.67527 1
gene 1 17 26 0.518965 0 33 0.518965 1
gene 1 17 27 2.48057 0 34 2.48057 1
gene 1 18 26 0.3145 0 35 0.3145 1
gene 1 18 27 0.466988 0 36 0.466988 1
gene 1 19 26 -2.59433 0 37 -2.59433 1
gene 1 19 27 -0.501452 0 38 -0.501452 1
gene 1 20 26 1.53826 0 39 1.53826 1
gene 1 20 27 2.56794 0 40 2.56794 1
gene 1 21 26 3.2689 0 41 3.2689 1
gene 1 21 27 1.36065 0 42 1.36065 1
gene 1 22 26 -0.0957739 0 43 -0.0957739 1
gene 1 22 27 0.245276 0 44 0.245276 1
gene 1 23 26 0.071472 0 45 0.071472 1
gene 1 23 27 -0.538922 0 46 -0.538922 1
gene 1 24 26 0.880007 0 47 0.880007 1
gene 1 24 27 -0.631377 0 48 -0.631377 1
gene 1 25 26 0.976741 0 49 0.976741 1
gene 1 25 27 0.898151 0 50 0.898151 1
genomeend 1
