# Supplementary material for: Iterative improvement in the automatic modular design of robot swarms
Source: PeerJ Comput Sci. 2020 Dec 7;6:e322. doi: 10.7717/peerj-cs.322 (PMC7924708; doi:10.7717/peerj-cs.322)
Supplement: Supplemental Information 1 — Data sorted in directories by budget and design method. Each folder contains the file controller.txt containing a textual representation of the instances of control software generated for the configuration described by the folders. The file scores.csv contains a comma separated list with the performances of each instance of control software. [file peerj-cs-06-322-s001.zip › experiments_12_5k/NN_for_evostick/controller/champ_8]

/* Organism #1 Fitness: 14.540000 Time: 0 */
genomestart 1
trait 1 0.708753 0.282746 0.062708 0.388108 0.000000 0.000000 0.056068 0.000000 
node 1 1 1 1
node 2 1 1 1
node 3 1 1 1
node 4 1 1 1
node 5 1 1 1
node 6 1 1 1
node 7 1 1 1
node 8 1 1 1
node 9 1 1 1
node 10 1 1 1
node 11 1 1 1
node 12 1 1 1
node 13 1 1 1
node 14 1 1 1
node 15 1 1 1
node 16 1 1 1
node 17 1 1 1
node 18 1 1 1
node 19 1 1 1
node 20 1 1 1
node 21 1 1 1
node 22 1 1 1
node 23 1 1 1
node 24 1 1 1
node 25 1 1 3
node 26 1 0 2
node 27 1 0 2
gene 1 1 26 0.543995 0 1 0.543995 1
gene 1 1 27 0.187923 0 2 0.187923 1
gene 1 2 26 -1.18274 0 3 -1.18274 1
gene 1 2 27 -0.145265 0 4 -0.145265 1
gene 1 3 26 0.259484 0 5 0.259484 1
gene 1 3 27 0.490214 0 6 0.490214 1
gene 1 4 26 0.475391 0 7 0.475391 1
gene 1 4 27 0.832709 0 8 0.832709 1
gene 1 5 26 1.67902 0 9 1.67902 1
gene 1 5 27 -1.27412 0 10 -1.27412 1
gene 1 6 26 -0.89743 0 11 -0.89743 1
gene 1 6 27 -1.42348 0 12 -1.42348 1
gene 1 7 26 -0.47138 0 13 -0.47138 1
gene 1 7 27 -0.100578 0 14 -0.100578 1
gene 1 8 26 -0.548643 0 15 -0.548643 1
gene 1 8 27 2.60571 0 16 2.60571 1
gene 1 9 26 -0.634514 0 17 -0.634514 1
gene 1 9 27 0.394281 0 18 0.394281 1
gene 1 10 26 1.36247 0 19 1.36247 1
gene 1 10 27 0.719603 0 20 0.719603 1
gene 1 11 26 1.18068 0 21 1.18068 1
gene 1 11 27 0.240879 0 22 0.240879 1
gene 1 12 26 0.693327 0 23 0.693327 1
gene 1 12 27 1.21702 0 24 1.21702 1
gene 1 13 26 -0.262488 0 25 -0.262488 1
gene 1 13 27 -1.04027 0 26 -1.04027 1
gene 1 14 26 2.83212 0 27 2.83212 1
gene 1 14 27 -0.574648 0 28 -0.574648 1
gene 1 15 26 1.02843 0 29 1.02843 1
gene 1 15 27 -0.280952 0 30 -0.280952 1
gene 1 16 26 2.46186 0 31 2.46186 1
gene 1 16 27 0.572819 0 32 0.572819 1
gene 1 17 26 -0.177793 0 33 -0.177793 1
gene 1 17 27 0.570239 0 34 0.570239 1
gene 1 18 26 0.788426 0 35 0.788426 1
gene 1 18 27 0.760331 0 36 0.760331 1
gene 1 19 26 -0.951798 0 37 -0.951798 1
gene 1 19 27 -1.03145 0 38 -1.03145 1
gene 1 20 26 1.60303 0 39 1.60303 1
gene 1 20 27 2.49382 0 40 2.49382 1
gene 1 21 26 0.654063 0 41 0.654063 1
gene 1 21 27 0.610964 0 42 0.610964 1
gene 1 22 26 -0.0598398 0 43 -0.0598398 1
gene 1 22 27 0.747575 0 44 0.747575 1
gene 1 23 26 -1.53789 0 45 -1.53789 1
gene 1 23 27 -0.870688 0 46 -0.870688 1
gene 1 24 26 0.504021 0 47 0.504021 1
gene 1 24 27 -0.628084 0 48 -0.628084 1
gene 1 25 26 -0.762059 0 49 -0.762059 1
gene 1 25 27 0.423034 0 50 0.423034 1
genomeend 1
