# Supplementary material for: Iterative improvement in the automatic modular design of robot swarms
Source: PeerJ Comput Sci. 2020 Dec 7;6:e322. doi: 10.7717/peerj-cs.322 (PMC7924708; doi:10.7717/peerj-cs.322)
Supplement: Supplemental Information 1 — Data sorted in directories by budget and design method. Each folder contains the file controller.txt containing a textual representation of the instances of control software generated for the configuration described by the folders. The file scores.csv contains a comma separated list with the performances of each instance of control software. [file peerj-cs-06-322-s001.zip › experiments_12_5k/NN_for_evostick/controller/champ_9]

/* Organism #0 Fitness: 19.440000 Time: 0 */
genomestart 0
trait 1 0.000000 0.977322 0.000000 0.000000 0.189933 0.000000 0.000000 0.000000 
node 1 1 1 1
node 2 1 1 1
node 3 1 1 1
node 4 1 1 1
node 5 1 1 1
node 6 1 1 1
node 7 1 1 1
node 8 1 1 1
node 9 1 1 1
node 10 1 1 1
node 11 1 1 1
node 12 1 1 1
node 13 1 1 1
node 14 1 1 1
node 15 1 1 1
node 16 1 1 1
node 17 1 1 1
node 18 1 1 1
node 19 1 1 1
node 20 1 1 1
node 21 1 1 1
node 22 1 1 1
node 23 1 1 1
node 24 1 1 1
node 25 1 1 3
node 26 1 0 2
node 27 1 0 2
gene 1 1 26 -2.29493 0 1 -2.29493 1
gene 1 1 27 -0.832039 0 2 -0.832039 1
gene 1 2 26 1.13735 0 3 1.13735 1
gene 1 2 27 -0.170691 0 4 -0.170691 1
gene 1 3 26 -0.158262 0 5 -0.158262 1
gene 1 3 27 -1.25096 0 6 -1.25096 1
gene 1 4 26 2.12831 0 7 2.12831 1
gene 1 4 27 -1.83262 0 8 -1.83262 1
gene 1 5 26 1.6671 0 9 1.6671 1
gene 1 5 27 1.27742 0 10 1.27742 1
gene 1 6 26 -0.436182 0 11 -0.436182 1
gene 1 6 27 1.96732 0 12 1.96732 1
gene 1 7 26 -0.232552 0 13 -0.232552 1
gene 1 7 27 -0.0861469 0 14 -0.0861469 1
gene 1 8 26 0.0303082 0 15 0.0303082 1
gene 1 8 27 0.0403042 0 16 0.0403042 1
gene 1 9 26 -0.00773189 0 17 -0.00773189 1
gene 1 9 27 -1.50483 0 18 -1.50483 1
gene 1 10 26 1.76193 0 19 1.76193 1
gene 1 10 27 2.48677 0 20 2.48677 1
gene 1 11 26 0.286304 0 21 0.286304 1
gene 1 11 27 2.32019 0 22 2.32019 1
gene 1 12 26 0.97999 0 23 0.97999 1
gene 1 12 27 0.460441 0 24 0.460441 1
gene 1 13 26 0.812627 0 25 0.812627 1
gene 1 13 27 0.384814 0 26 0.384814 1
gene 1 14 26 -0.318832 0 27 -0.318832 1
gene 1 14 27 0.068786 0 28 0.068786 1
gene 1 15 26 0.543603 0 29 0.543603 1
gene 1 15 27 -0.208037 0 30 -0.208037 1
gene 1 16 26 0.331633 0 31 0.331633 1
gene 1 16 27 -2.47034 0 32 -2.47034 1
gene 1 17 26 1.2947 0 33 1.2947 1
gene 1 17 27 3.04937 0 34 3.04937 1
gene 1 18 26 -1.97422 0 35 -1.97422 1
gene 1 18 27 -1.97975 0 36 -1.97975 1
gene 1 19 26 -0.363676 0 37 -0.363676 1
gene 1 19 27 -0.320874 0 38 -0.320874 1
gene 1 20 26 2.46246 0 39 2.46246 1
gene 1 20 27 0.409466 0 40 0.409466 1
gene 1 21 26 0.108351 0 41 0.108351 1
gene 1 21 27 0.694906 0 42 0.694906 1
gene 1 22 26 0.07348 0 43 0.07348 1
gene 1 22 27 1.37438 0 44 1.37438 1
gene 1 23 26 -0.188828 0 45 -0.188828 1
gene 1 23 27 -0.0587182 0 46 -0.0587182 1
gene 1 24 26 0.627704 0 47 0.627704 1
gene 1 24 27 0.0554037 0 48 0.0554037 1
gene 1 25 26 -0.847776 0 49 -0.847776 1
gene 1 25 27 0.504109 0 50 0.504109 1
genomeend 0
