# Supplementary material for: Iterative improvement in the automatic modular design of robot swarms
Source: PeerJ Comput Sci. 2020 Dec 7;6:e322. doi: 10.7717/peerj-cs.322 (PMC7924708; doi:10.7717/peerj-cs.322)
Supplement: Supplemental Information 1 — Data sorted in directories by budget and design method. Each folder contains the file controller.txt containing a textual representation of the instances of control software generated for the configuration described by the folders. The file scores.csv contains a comma separated list with the performances of each instance of control software. [file peerj-cs-06-322-s001.zip › experiments_12_5k/NN_for_evostick/scores.csv]

Design	Simulation	Pseudoreality	Reality
	15.8	12.4
	19.9	9.9
	17.9	17.9
	13.5	12.7
	18.0	10.2
	15.9	14.3
	13.9	14.1
	18.8	13.9
	13.5	10.4
	21.7	14.9
