# Supplementary material for: Iterative improvement in the automatic modular design of robot swarms
Source: PeerJ Comput Sci. 2020 Dec 7;6:e322. doi: 10.7717/peerj-cs.322 (PMC7924708; doi:10.7717/peerj-cs.322)
Supplement: Supplemental Information 1 — Data sorted in directories by budget and design method. Each folder contains the file controller.txt containing a textual representation of the instances of control software generated for the configuration described by the folders. The file scores.csv contains a comma separated list with the performances of each instance of control software. [file peerj-cs-06-322-s001.zip › experiments_12_5k/NN_guided_shelter_evostick/controller/champ_0]

/* Organism #1 Fitness: 410.622000 Time: 0 */
genomestart 1
trait 1 0.000000 0.000000 0.000000 1.000000 0.000000 0.000000 0.000000 0.000000 
node 1 1 1 1
node 2 1 1 1
node 3 1 1 1
node 4 1 1 1
node 5 1 1 1
node 6 1 1 1
node 7 1 1 1
node 8 1 1 1
node 9 1 1 1
node 10 1 1 1
node 11 1 1 1
node 12 1 1 1
node 13 1 1 1
node 14 1 1 1
node 15 1 1 1
node 16 1 1 1
node 17 1 1 1
node 18 1 1 1
node 19 1 1 1
node 20 1 1 1
node 21 1 1 1
node 22 1 1 1
node 23 1 1 1
node 24 1 1 1
node 25 1 1 3
node 26 1 0 2
node 27 1 0 2
gene 1 1 26 0.723138 0 1 0.723138 1
gene 1 1 27 1.29619 0 2 1.29619 1
gene 1 2 26 0.79255 0 3 0.79255 1
gene 1 2 27 -1.6274 0 4 -1.6274 1
gene 1 3 26 1.30333 0 5 1.30333 1
gene 1 3 27 1.32721 0 6 1.32721 1
gene 1 4 26 -0.230935 0 7 -0.230935 1
gene 1 4 27 0.879216 0 8 0.879216 1
gene 1 5 26 0.843796 0 9 0.843796 1
gene 1 5 27 0.86078 0 10 0.86078 1
gene 1 6 26 -0.289864 0 11 -0.289864 1
gene 1 6 27 0.939812 0 12 0.939812 1
gene 1 7 26 0.200133 0 13 0.200133 1
gene 1 7 27 0.999605 0 14 0.999605 1
gene 1 8 26 -1.6568 0 15 -1.6568 1
gene 1 8 27 -1.3297 0 16 -1.3297 1
gene 1 9 26 2.67305 0 17 2.67305 1
gene 1 9 27 0.798544 0 18 0.798544 1
gene 1 10 26 3.03007 0 19 3.03007 1
gene 1 10 27 -0.216035 0 20 -0.216035 1
gene 1 11 26 2.23745 0 21 2.23745 1
gene 1 11 27 -0.273932 0 22 -0.273932 1
gene 1 12 26 -0.194147 0 23 -0.194147 1
gene 1 12 27 0.561016 0 24 0.561016 1
gene 1 13 26 -0.846884 0 25 -0.846884 1
gene 1 13 27 -0.679284 0 26 -0.679284 1
gene 1 14 26 -2.1601 0 27 -2.1601 1
gene 1 14 27 0.270093 0 28 0.270093 1
gene 1 15 26 0.84837 0 29 0.84837 1
gene 1 15 27 0.737914 0 30 0.737914 1
gene 1 16 26 -0.586768 0 31 -0.586768 1
gene 1 16 27 0.911681 0 32 0.911681 1
gene 1 17 26 0.826349 0 33 0.826349 1
gene 1 17 27 -3.07061 0 34 -3.07061 1
gene 1 18 26 -0.802976 0 35 -0.802976 1
gene 1 18 27 0.533963 0 36 0.533963 1
gene 1 19 26 2.09214 0 37 2.09214 1
gene 1 19 27 -0.517385 0 38 -0.517385 1
gene 1 20 26 -0.0904269 0 39 -0.0904269 1
gene 1 20 27 -1.84872 0 40 -1.84872 1
gene 1 21 26 0.285866 0 41 0.285866 1
gene 1 21 27 0.353612 0 42 0.353612 1
gene 1 22 26 -0.855887 0 43 -0.855887 1
gene 1 22 27 -0.689018 0 44 -0.689018 1
gene 1 23 26 -0.913292 0 45 -0.913292 1
gene 1 23 27 0.868614 0 46 0.868614 1
gene 1 24 26 -0.251697 0 47 -0.251697 1
gene 1 24 27 0.0114103 0 48 0.0114103 1
gene 1 25 26 -0.272272 0 49 -0.272272 1
gene 1 25 27 0.739281 0 50 0.739281 1
genomeend 1
