# Supplementary material for: Iterative improvement in the automatic modular design of robot swarms
Source: PeerJ Comput Sci. 2020 Dec 7;6:e322. doi: 10.7717/peerj-cs.322 (PMC7924708; doi:10.7717/peerj-cs.322)
Supplement: Supplemental Information 1 — Data sorted in directories by budget and design method. Each folder contains the file controller.txt containing a textual representation of the instances of control software generated for the configuration described by the folders. The file scores.csv contains a comma separated list with the performances of each instance of control software. [file peerj-cs-06-322-s001.zip › experiments_12_5k/NN_guided_shelter_evostick/controller/champ_1]

/* Organism #2 Fitness: 474.286000 Time: 0 */
genomestart 2
trait 1 0.100000 0.000000 0.000000 0.000000 0.000000 0.000000 0.000000 0.000000 
node 1 1 1 1
node 2 1 1 1
node 3 1 1 1
node 4 1 1 1
node 5 1 1 1
node 6 1 1 1
node 7 1 1 1
node 8 1 1 1
node 9 1 1 1
node 10 1 1 1
node 11 1 1 1
node 12 1 1 1
node 13 1 1 1
node 14 1 1 1
node 15 1 1 1
node 16 1 1 1
node 17 1 1 1
node 18 1 1 1
node 19 1 1 1
node 20 1 1 1
node 21 1 1 1
node 22 1 1 1
node 23 1 1 1
node 24 1 1 1
node 25 1 1 3
node 26 1 0 2
node 27 1 0 2
gene 1 1 26 -0.532934 0 1 -0.532934 1
gene 1 1 27 -1.9572 0 2 -1.9572 1
gene 1 2 26 -0.66991 0 3 -0.66991 1
gene 1 2 27 -1.63174 0 4 -1.63174 1
gene 1 3 26 0.806816 0 5 0.806816 1
gene 1 3 27 0.311714 0 6 0.311714 1
gene 1 4 26 -0.376664 0 7 -0.376664 1
gene 1 4 27 0.312129 0 8 0.312129 1
gene 1 5 26 -0.898247 0 9 -0.898247 1
gene 1 5 27 0.296487 0 10 0.296487 1
gene 1 6 26 -0.77351 0 11 -0.77351 1
gene 1 6 27 1.20898 0 12 1.20898 1
gene 1 7 26 -1.32257 0 13 -1.32257 1
gene 1 7 27 0.233748 0 14 0.233748 1
gene 1 8 26 1.04321 0 15 1.04321 1
gene 1 8 27 1.1095 0 16 1.1095 1
gene 1 9 26 0.369156 0 17 0.369156 1
gene 1 9 27 0.78198 0 18 0.78198 1
gene 1 10 26 0.960062 0 19 0.960062 1
gene 1 10 27 -2.16334 0 20 -2.16334 1
gene 1 11 26 1.81012 0 21 1.81012 1
gene 1 11 27 0.960928 0 22 0.960928 1
gene 1 12 26 1.2539 0 23 1.2539 1
gene 1 12 27 -1.11593 0 24 -1.11593 1
gene 1 13 26 -1.73205 0 25 -1.73205 1
gene 1 13 27 -0.270272 0 26 -0.270272 1
gene 1 14 26 1.59096 0 27 1.59096 1
gene 1 14 27 0.648302 0 28 0.648302 1
gene 1 15 26 0.590002 0 29 0.590002 1
gene 1 15 27 1.4775 0 30 1.4775 1
gene 1 16 26 0.850059 0 31 0.850059 1
gene 1 16 27 1.36726 0 32 1.36726 1
gene 1 17 26 -0.13065 0 33 -0.13065 1
gene 1 17 27 -2.99108 0 34 -2.99108 1
gene 1 18 26 -1.19288 0 35 -1.19288 1
gene 1 18 27 -0.761855 0 36 -0.761855 1
gene 1 19 26 0.819823 0 37 0.819823 1
gene 1 19 27 -1.32702 0 38 -1.32702 1
gene 1 20 26 0.307145 0 39 0.307145 1
gene 1 20 27 0.540875 0 40 0.540875 1
gene 1 21 26 0.703472 0 41 0.703472 1
gene 1 21 27 1.10798 0 42 1.10798 1
gene 1 22 26 0.0284675 0 43 0.0284675 1
gene 1 22 27 -0.449834 0 44 -0.449834 1
gene 1 23 26 -0.289327 0 45 -0.289327 1
gene 1 23 27 -1.14022 0 46 -1.14022 1
gene 1 24 26 0.625984 0 47 0.625984 1
gene 1 24 27 0.974383 0 48 0.974383 1
gene 1 25 26 -0.0128422 0 49 -0.0128422 1
gene 1 25 27 1.0496 0 50 1.0496 1
genomeend 2
