# Supplementary material for: Iterative improvement in the automatic modular design of robot swarms
Source: PeerJ Comput Sci. 2020 Dec 7;6:e322. doi: 10.7717/peerj-cs.322 (PMC7924708; doi:10.7717/peerj-cs.322)
Supplement: Supplemental Information 1 — Data sorted in directories by budget and design method. Each folder contains the file controller.txt containing a textual representation of the instances of control software generated for the configuration described by the folders. The file scores.csv contains a comma separated list with the performances of each instance of control software. [file peerj-cs-06-322-s001.zip › experiments_12_5k/NN_guided_shelter_evostick/controller/champ_2]

/* Organism #0 Fitness: 399.649500 Time: 0 */
genomestart 0
trait 1 0.100000 0.000000 0.000000 0.000000 0.000000 0.000000 0.000000 0.000000 
node 1 1 1 1
node 2 1 1 1
node 3 1 1 1
node 4 1 1 1
node 5 1 1 1
node 6 1 1 1
node 7 1 1 1
node 8 1 1 1
node 9 1 1 1
node 10 1 1 1
node 11 1 1 1
node 12 1 1 1
node 13 1 1 1
node 14 1 1 1
node 15 1 1 1
node 16 1 1 1
node 17 1 1 1
node 18 1 1 1
node 19 1 1 1
node 20 1 1 1
node 21 1 1 1
node 22 1 1 1
node 23 1 1 1
node 24 1 1 1
node 25 1 1 3
node 26 1 0 2
node 27 1 0 2
gene 1 1 26 -1.85971 0 1 -1.85971 1
gene 1 1 27 -0.177553 0 2 -0.177553 1
gene 1 2 26 2.60741 0 3 2.60741 1
gene 1 2 27 0.5061 0 4 0.5061 1
gene 1 3 26 0.792425 0 5 0.792425 1
gene 1 3 27 -2.06097 0 6 -2.06097 1
gene 1 4 26 -0.594057 0 7 -0.594057 1
gene 1 4 27 0.694445 0 8 0.694445 1
gene 1 5 26 1.27864 0 9 1.27864 1
gene 1 5 27 -2.8161 0 10 -2.8161 1
gene 1 6 26 1.03484 0 11 1.03484 1
gene 1 6 27 -0.609166 0 12 -0.609166 1
gene 1 7 26 0.641829 0 13 0.641829 1
gene 1 7 27 -1.3924 0 14 -1.3924 1
gene 1 8 26 -1.18389 0 15 -1.18389 1
gene 1 8 27 -0.555891 0 16 -0.555891 1
gene 1 9 26 -0.591685 0 17 -0.591685 1
gene 1 9 27 -0.0351207 0 18 -0.0351207 1
gene 1 10 26 0.712113 0 19 0.712113 1
gene 1 10 27 0.907636 0 20 0.907636 1
gene 1 11 26 -2.20904 0 21 -2.20904 1
gene 1 11 27 -1.01052 0 22 -1.01052 1
gene 1 12 26 0.486169 0 23 0.486169 1
gene 1 12 27 0.862015 0 24 0.862015 1
gene 1 13 26 0.807756 0 25 0.807756 1
gene 1 13 27 0.44022 0 26 0.44022 1
gene 1 14 26 1.07937 0 27 1.07937 1
gene 1 14 27 -2.56745 0 28 -2.56745 1
gene 1 15 26 -0.404463 0 29 -0.404463 1
gene 1 15 27 0.753396 0 30 0.753396 1
gene 1 16 26 0.784079 0 31 0.784079 1
gene 1 16 27 0.207711 0 32 0.207711 1
gene 1 17 26 1.96992 0 33 1.96992 1
gene 1 17 27 0.477847 0 34 0.477847 1
gene 1 18 26 -0.595622 0 35 -0.595622 1
gene 1 18 27 0.355982 0 36 0.355982 1
gene 1 19 26 -0.412053 0 37 -0.412053 1
gene 1 19 27 -0.058452 0 38 -0.058452 1
gene 1 20 26 -0.715189 0 39 -0.715189 1
gene 1 20 27 2.32839 0 40 2.32839 1
gene 1 21 26 1.01257 0 41 1.01257 1
gene 1 21 27 1.19994 0 42 1.19994 1
gene 1 22 26 -0.0523817 0 43 -0.0523817 1
gene 1 22 27 -1.65924 0 44 -1.65924 1
gene 1 23 26 -0.0949775 0 45 -0.0949775 1
gene 1 23 27 -0.123139 0 46 -0.123139 1
gene 1 24 26 0.3571 0 47 0.3571 1
gene 1 24 27 0.052001 0 48 0.052001 1
gene 1 25 26 0.407673 0 49 0.407673 1
gene 1 25 27 0.687855 0 50 0.687855 1
genomeend 0
