# Supplementary material for: Iterative improvement in the automatic modular design of robot swarms
Source: PeerJ Comput Sci. 2020 Dec 7;6:e322. doi: 10.7717/peerj-cs.322 (PMC7924708; doi:10.7717/peerj-cs.322)
Supplement: Supplemental Information 1 — Data sorted in directories by budget and design method. Each folder contains the file controller.txt containing a textual representation of the instances of control software generated for the configuration described by the folders. The file scores.csv contains a comma separated list with the performances of each instance of control software. [file peerj-cs-06-322-s001.zip › experiments_12_5k/NN_guided_shelter_evostick/controller/champ_3]

/* Organism #1 Fitness: 440.622000 Time: 0 */
genomestart 1
trait 1 0.474408 0.000000 0.000000 0.469839 0.000000 0.000000 0.000000 0.573365 
node 1 1 1 1
node 2 1 1 1
node 3 1 1 1
node 4 1 1 1
node 5 1 1 1
node 6 1 1 1
node 7 1 1 1
node 8 1 1 1
node 9 1 1 1
node 10 1 1 1
node 11 1 1 1
node 12 1 1 1
node 13 1 1 1
node 14 1 1 1
node 15 1 1 1
node 16 1 1 1
node 17 1 1 1
node 18 1 1 1
node 19 1 1 1
node 20 1 1 1
node 21 1 1 1
node 22 1 1 1
node 23 1 1 1
node 24 1 1 1
node 25 1 1 3
node 26 1 0 2
node 27 1 0 2
gene 1 1 26 0.599932 0 1 0.599932 1
gene 1 1 27 0.695412 0 2 0.695412 1
gene 1 2 26 1.89881 0 3 1.89881 1
gene 1 2 27 1.63496 0 4 1.63496 1
gene 1 3 26 -0.616084 0 5 -0.616084 1
gene 1 3 27 0.312789 0 6 0.312789 1
gene 1 4 26 0.659518 0 7 0.659518 1
gene 1 4 27 2.23751 0 8 2.23751 1
gene 1 5 26 -1.72517 0 9 -1.72517 1
gene 1 5 27 0.0662807 0 10 0.0662807 1
gene 1 6 26 1.74251 0 11 1.74251 1
gene 1 6 27 0.752536 0 12 0.752536 1
gene 1 7 26 0.33013 0 13 0.33013 1
gene 1 7 27 1.70365 0 14 1.70365 1
gene 1 8 26 0.497406 0 15 0.497406 1
gene 1 8 27 -0.530847 0 16 -0.530847 1
gene 1 9 26 0.18075 0 17 0.18075 1
gene 1 9 27 4.26602 0 18 4.26602 1
gene 1 10 26 -1.34815 0 19 -1.34815 1
gene 1 10 27 -1.73535 0 20 -1.73535 1
gene 1 11 26 2.20217 0 21 2.20217 1
gene 1 11 27 -1.28195 0 22 -1.28195 1
gene 1 12 26 2.1234 0 23 2.1234 1
gene 1 12 27 -1.36496 0 24 -1.36496 1
gene 1 13 26 -0.490766 0 25 -0.490766 1
gene 1 13 27 1.3823 0 26 1.3823 1
gene 1 14 26 -0.734684 0 27 -0.734684 1
gene 1 14 27 0.84526 0 28 0.84526 1
gene 1 15 26 0.16435 0 29 0.16435 1
gene 1 15 27 0.998955 0 30 0.998955 1
gene 1 16 26 -1.14572 0 31 -1.14572 1
gene 1 16 27 1.52852 0 32 1.52852 1
gene 1 17 26 -1.38122 0 33 -1.38122 1
gene 1 17 27 0.062982 0 34 0.062982 1
gene 1 18 26 -1.87558 0 35 -1.87558 1
gene 1 18 27 -1.05731 0 36 -1.05731 1
gene 1 19 26 -2.25337 0 37 -2.25337 1
gene 1 19 27 0.63925 0 38 0.63925 1
gene 1 20 26 -0.225487 0 39 -0.225487 1
gene 1 20 27 0.676746 0 40 0.676746 1
gene 1 21 26 0.237164 0 41 0.237164 1
gene 1 21 27 -0.449181 0 42 -0.449181 1
gene 1 22 26 1.21883 0 43 1.21883 1
gene 1 22 27 -0.516844 0 44 -0.516844 1
gene 1 23 26 -1.39687 0 45 -1.39687 1
gene 1 23 27 -0.9585 0 46 -0.9585 1
gene 1 24 26 -0.403332 0 47 -0.403332 1
gene 1 24 27 1.20543 0 48 1.20543 1
gene 1 25 26 0.936203 0 49 0.936203 1
gene 1 25 27 -1.27359 0 50 -1.27359 1
genomeend 1
