# Supplementary material for: Iterative improvement in the automatic modular design of robot swarms
Source: PeerJ Comput Sci. 2020 Dec 7;6:e322. doi: 10.7717/peerj-cs.322 (PMC7924708; doi:10.7717/peerj-cs.322)
Supplement: Supplemental Information 1 — Data sorted in directories by budget and design method. Each folder contains the file controller.txt containing a textual representation of the instances of control software generated for the configuration described by the folders. The file scores.csv contains a comma separated list with the performances of each instance of control software. [file peerj-cs-06-322-s001.zip › experiments_12_5k/NN_guided_shelter_evostick/controller/champ_4]

/* Organism #0 Fitness: 535.292000 Time: 0 */
genomestart 0
trait 1 0.100000 0.000000 0.000000 0.000000 0.000000 0.000000 0.000000 0.000000 
node 1 1 1 1
node 2 1 1 1
node 3 1 1 1
node 4 1 1 1
node 5 1 1 1
node 6 1 1 1
node 7 1 1 1
node 8 1 1 1
node 9 1 1 1
node 10 1 1 1
node 11 1 1 1
node 12 1 1 1
node 13 1 1 1
node 14 1 1 1
node 15 1 1 1
node 16 1 1 1
node 17 1 1 1
node 18 1 1 1
node 19 1 1 1
node 20 1 1 1
node 21 1 1 1
node 22 1 1 1
node 23 1 1 1
node 24 1 1 1
node 25 1 1 3
node 26 1 0 2
node 27 1 0 2
gene 1 1 26 -0.202867 0 1 -0.202867 1
gene 1 1 27 1.11084 0 2 1.11084 1
gene 1 2 26 -0.397867 0 3 -0.397867 1
gene 1 2 27 1.15606 0 4 1.15606 1
gene 1 3 26 0.19902 0 5 0.19902 1
gene 1 3 27 1.68266 0 6 1.68266 1
gene 1 4 26 2.57972 0 7 2.57972 1
gene 1 4 27 0.22455 0 8 0.22455 1
gene 1 5 26 -0.0925196 0 9 -0.0925196 1
gene 1 5 27 -0.642207 0 10 -0.642207 1
gene 1 6 26 0.814214 0 11 0.814214 1
gene 1 6 27 1.98038 0 12 1.98038 1
gene 1 7 26 0.094641 0 13 0.094641 1
gene 1 7 27 0.424378 0 14 0.424378 1
gene 1 8 26 1.28539 0 15 1.28539 1
gene 1 8 27 -0.801231 0 16 -0.801231 1
gene 1 9 26 -0.852911 0 17 -0.852911 1
gene 1 9 27 -1.07279 0 18 -1.07279 1
gene 1 10 26 1.45834 0 19 1.45834 1
gene 1 10 27 0.206797 0 20 0.206797 1
gene 1 11 26 -0.614898 0 21 -0.614898 1
gene 1 11 27 -0.868788 0 22 -0.868788 1
gene 1 12 26 2.50358 0 23 2.50358 1
gene 1 12 27 -2.25745 0 24 -2.25745 1
gene 1 13 26 -0.611086 0 25 -0.611086 1
gene 1 13 27 -0.243326 0 26 -0.243326 1
gene 1 14 26 1.3279 0 27 1.3279 1
gene 1 14 27 2.01444 0 28 2.01444 1
gene 1 15 26 0.266497 0 29 0.266497 1
gene 1 15 27 0.806859 0 30 0.806859 1
gene 1 16 26 0.605793 0 31 0.605793 1
gene 1 16 27 2.3637 0 32 2.3637 1
gene 1 17 26 -3.14063 0 33 -3.14063 1
gene 1 17 27 -1.07468 0 34 -1.07468 1
gene 1 18 26 0.466334 0 35 0.466334 1
gene 1 18 27 -1.66122 0 36 -1.66122 1
gene 1 19 26 -2.036 0 37 -2.036 1
gene 1 19 27 -0.455591 0 38 -0.455591 1
gene 1 20 26 -0.174557 0 39 -0.174557 1
gene 1 20 27 0.339312 0 40 0.339312 1
gene 1 21 26 -0.733248 0 41 -0.733248 1
gene 1 21 27 1.19345 0 42 1.19345 1
gene 1 22 26 -0.652948 0 43 -0.652948 1
gene 1 22 27 0.924289 0 44 0.924289 1
gene 1 23 26 -0.128782 0 45 -0.128782 1
gene 1 23 27 -1.44241 0 46 -1.44241 1
gene 1 24 26 -0.129499 0 47 -0.129499 1
gene 1 24 27 1.14399 0 48 1.14399 1
gene 1 25 26 0.344085 0 49 0.344085 1
gene 1 25 27 -0.600416 0 50 -0.600416 1
genomeend 0
