# Supplementary material for: Iterative improvement in the automatic modular design of robot swarms
Source: PeerJ Comput Sci. 2020 Dec 7;6:e322. doi: 10.7717/peerj-cs.322 (PMC7924708; doi:10.7717/peerj-cs.322)
Supplement: Supplemental Information 1 — Data sorted in directories by budget and design method. Each folder contains the file controller.txt containing a textual representation of the instances of control software generated for the configuration described by the folders. The file scores.csv contains a comma separated list with the performances of each instance of control software. [file peerj-cs-06-322-s001.zip › experiments_12_5k/NN_guided_shelter_evostick/controller/champ_5]

/* Organism #0 Fitness: 376.902500 Time: 0 */
genomestart 0
trait 1 0.947777 0.000000 0.000000 0.000000 0.000000 0.000000 0.000000 0.226322 
node 1 1 1 1
node 2 1 1 1
node 3 1 1 1
node 4 1 1 1
node 5 1 1 1
node 6 1 1 1
node 7 1 1 1
node 8 1 1 1
node 9 1 1 1
node 10 1 1 1
node 11 1 1 1
node 12 1 1 1
node 13 1 1 1
node 14 1 1 1
node 15 1 1 1
node 16 1 1 1
node 17 1 1 1
node 18 1 1 1
node 19 1 1 1
node 20 1 1 1
node 21 1 1 1
node 22 1 1 1
node 23 1 1 1
node 24 1 1 1
node 25 1 1 3
node 26 1 0 2
node 27 1 0 2
gene 1 1 26 -0.808477 0 1 -0.808477 1
gene 1 1 27 0.369112 0 2 0.369112 1
gene 1 2 26 -0.63452 0 3 -0.63452 1
gene 1 2 27 0.667582 0 4 0.667582 1
gene 1 3 26 0.411772 0 5 0.411772 1
gene 1 3 27 -0.51853 0 6 -0.51853 1
gene 1 4 26 -0.822665 0 7 -0.822665 1
gene 1 4 27 0.213012 0 8 0.213012 1
gene 1 5 26 -0.813232 0 9 -0.813232 1
gene 1 5 27 1.5684 0 10 1.5684 1
gene 1 6 26 -0.18654 0 11 -0.18654 1
gene 1 6 27 -0.0455707 0 12 -0.0455707 1
gene 1 7 26 -1.00767 0 13 -1.00767 1
gene 1 7 27 -1.61044 0 14 -1.61044 1
gene 1 8 26 -0.626875 0 15 -0.626875 1
gene 1 8 27 0.030889 0 16 0.030889 1
gene 1 9 26 1.61253 0 17 1.61253 1
gene 1 9 27 0.477657 0 18 0.477657 1
gene 1 10 26 0.734519 0 19 0.734519 1
gene 1 10 27 2.12038 0 20 2.12038 1
gene 1 11 26 0.862422 0 21 0.862422 1
gene 1 11 27 -0.0742878 0 22 -0.0742878 1
gene 1 12 26 -0.8868 0 23 -0.8868 1
gene 1 12 27 -4.48392 0 24 -4.48392 1
gene 1 13 26 2.3139 0 25 2.3139 1
gene 1 13 27 0.52611 0 26 0.52611 1
gene 1 14 26 -0.0807701 0 27 -0.0807701 1
gene 1 14 27 2.73661 0 28 2.73661 1
gene 1 15 26 -0.274976 0 29 -0.274976 1
gene 1 15 27 -1.27151 0 30 -1.27151 1
gene 1 16 26 0.355068 0 31 0.355068 1
gene 1 16 27 1.1579 0 32 1.1579 1
gene 1 17 26 -2.20762 0 33 -2.20762 1
gene 1 17 27 0.194968 0 34 0.194968 1
gene 1 18 26 -0.520603 0 35 -0.520603 1
gene 1 18 27 0.608094 0 36 0.608094 1
gene 1 19 26 -1.11485 0 37 -1.11485 1
gene 1 19 27 1.39831 0 38 1.39831 1
gene 1 20 26 0.888609 0 39 0.888609 1
gene 1 20 27 -1.07149 0 40 -1.07149 1
gene 1 21 26 0.51162 0 41 0.51162 1
gene 1 21 27 -2.51426 0 42 -2.51426 1
gene 1 22 26 -0.344121 0 43 -0.344121 1
gene 1 22 27 -0.970951 0 44 -0.970951 1
gene 1 23 26 -0.506369 0 45 -0.506369 1
gene 1 23 27 -0.545258 0 46 -0.545258 1
gene 1 24 26 0.764479 0 47 0.764479 1
gene 1 24 27 -1.97563 0 48 -1.97563 1
gene 1 25 26 0.742638 0 49 0.742638 1
gene 1 25 27 -1.14377 0 50 -1.14377 1
genomeend 0
