# Supplementary material for: Iterative improvement in the automatic modular design of robot swarms
Source: PeerJ Comput Sci. 2020 Dec 7;6:e322. doi: 10.7717/peerj-cs.322 (PMC7924708; doi:10.7717/peerj-cs.322)
Supplement: Supplemental Information 3 [file peerj-cs-06-322-s003.zip]

Archive with 2,203 entries (2,114 files):
- argos3/
- argos3/.gitignore
- argos3/doc/
- argos3/doc/api/
- argos3/doc/api/standalone/
- argos3/doc/api/standalone/a00299.html
- argos3/doc/api/standalone/a00299_source.html
- argos3/doc/api/standalone/a00300.html
- argos3/doc/api/standalone/a00300_source.html
- argos3/doc/api/standalone/a00301.html
- argos3/doc/api/standalone/a00301_source.html
- argos3/doc/api/standalone/a00302.html
- argos3/doc/api/standalone/a00302_source.html
- argos3/doc/api/standalone/a00303.html
- argos3/doc/api/standalone/a00303_source.html
- argos3/doc/api/standalone/a00304.html
- argos3/doc/api/standalone/a00304_source.html
- argos3/doc/api/standalone/a00305.html
- argos3/doc/api/standalone/a00305_source.html
- argos3/doc/api/standalone/a00306.html
- argos3/doc/api/standalone/a00306_source.html
- argos3/doc/api/standalone/a00307.html
- argos3/doc/api/standalone/a00307_source.html
- argos3/doc/api/standalone/a00308.html
- argos3/doc/api/standalone/a00308_source.html
- argos3/doc/api/standalone/a00309.html
- argos3/doc/api/standalone/a00309_source.html
- argos3/doc/api/standalone/a00310.html
- argos3/doc/api/standalone/a00310_source.html
- argos3/doc/api/standalone/a00311.html
- argos3/doc/api/standalone/a00311_source.html
- argos3/doc/api/standalone/a00312.html
- argos3/doc/api/standalone/a00312_source.html
- argos3/doc/api/standalone/a00313.html
- argos3/doc/api/standalone/a00313_source.html
- argos3/doc/api/standalone/a00314.html
- argos3/doc/api/standalone/a00314_source.html
- argos3/doc/api/standalone/a00315.html
- argos3/doc/api/standalone/a00315_source.html
- argos3/doc/api/standalone/a00316.html
- argos3/doc/api/standalone/a00316_source.html
- argos3/doc/api/standalone/a00317.html
- argos3/doc/api/standalone/a00317_source.html
- argos3/doc/api/standalone/a00318.html
- argos3/doc/api/standalone/a00318_source.html
- argos3/doc/api/standalone/a00319.html
- argos3/doc/api/standalone/a00319_source.html
- argos3/doc/api/standalone/a00320.html
- argos3/doc/api/standalone/a00320_source.html
- argos3/doc/api/standalone/a00321.html
- argos3/doc/api/standalone/a00321_source.html
- argos3/doc/api/standalone/a00322.html
- argos3/doc/api/standalone/a00322_source.html
- argos3/doc/api/standalone/a00323.html
- argos3/doc/api/standalone/a00323_source.html
- argos3/doc/api/standalone/a00324.html
- argos3/doc/api/standalone/a00324_source.html
- argos3/doc/api/standalone/a00325.html
- argos3/doc/api/standalone/a00325_source.html
- argos3/doc/api/standalone/a00326.html
- argos3/doc/api/standalone/a00326_source.html
- argos3/doc/api/standalone/a00327.html
- argos3/doc/api/standalone/a00327_source.html
- argos3/doc/api/standalone/a00328.html
- argos3/doc/api/standalone/a00328_source.html
- argos3/doc/api/standalone/a00329.html
- argos3/doc/api/standalone/a00329_source.html
- argos3/doc/api/standalone/a00330.html
- argos3/doc/api/standalone/a00330_source.html
- argos3/doc/api/standalone/a00331.html
- argos3/doc/api/standalone/a00331_source.html
- argos3/doc/api/standalone/a00332.html
- argos3/doc/api/standalone/a00332_source.html
- argos3/doc/api/standalone/a00333.html
- argos3/doc/api/standalone/a00333_source.html
- argos3/doc/api/standalone/a00334.html
- argos3/doc/api/standalone/a00334_source.html
- argos3/doc/api/standalone/a00335.html
- argos3/doc/api/standalone/a00335_source.html
- argos3/doc/api/standalone/a00336.html
- argos3/doc/api/standalone/a00336_source.html
- argos3/doc/api/standalone/a00337.html
- argos3/doc/api/standalone/a00337_source.html
- argos3/doc/api/standalone/a00338.html
- argos3/doc/api/standalone/a00338_source.html
- argos3/doc/api/standalone/a00339.html
- argos3/doc/api/standalone/a00339_source.html
- argos3/doc/api/standalone/a00340.html
- argos3/doc/api/standalone/a00340_source.html
- argos3/doc/api/standalone/a00341.html
- argos3/doc/api/standalone/a00341_source.html
- argos3/doc/api/standalone/a00342.html
- argos3/doc/api/standalone/a00342_source.html
- argos3/doc/api/standalone/a00343.html
- argos3/doc/api/standalone/a00343_source.html
- argos3/doc/api/standalone/a00344.html
- argos3/doc/api/standalone/a00344_source.html
- argos3/doc/api/standalone/a00345.html
- argos3/doc/api/standalone/a00345_source.html
- argos3/doc/api/standalone/a00346.html
- argos3/doc/api/standalone/a00346_source.html
- argos3/doc/api/standalone/a00347.html
- argos3/doc/api/standalone/a00347_source.html
- argos3/doc/api/standalone/a00348.html
- argos3/doc/api/standalone/a00348_source.html
- argos3/doc/api/standalone/a00349.html
- argos3/doc/api/standalone/a00349_source.html
- argos3/doc/api/standalone/a00350.html
- argos3/doc/api/standalone/a00350_source.html
- argos3/doc/api/standalone/a00351.html
- argos3/doc/api/standalone/a00351_source.html
- argos3/doc/api/standalone/a00352.html
- argos3/doc/api/standalone/a00352_source.html
- argos3/doc/api/standalone/a00353.html
- argos3/doc/api/standalone/a00353_source.html
- argos3/doc/api/standalone/a00354.html
- argos3/doc/api/standalone/a00354_source.html
- argos3/doc/api/standalone/a00355.html
- argos3/doc/api/standalone/a00355_source.html
- argos3/doc/api/standalone/a00356.html
- argos3/doc/api/standalone/a00356_source.html
- argos3/doc/api/standalone/a00357.html
- argos3/doc/api/standalone/a00357_source.html
- argos3/doc/api/standalone/a00358.html
- argos3/doc/api/standalone/a00358_source.html
- argos3/doc/api/standalone/a00359.html
- argos3/doc/api/standalone/a00359_source.html
- argos3/doc/api/standalone/a00360.html
- argos3/doc/api/standalone/a00360_source.html
- argos3/doc/api/standalone/a00361.html
- argos3/doc/api/standalone/a00361_source.html
- argos3/doc/api/standalone/a00362.html
- argos3/doc/api/standalone/a00362_source.html
- argos3/doc/api/standalone/a00363.html
- argos3/doc/api/standalone/a00363_source.html
- argos3/doc/api/standalone/a00364.html
- argos3/doc/api/standalone/a00364_source.html
- argos3/doc/api/standalone/a00365.html
- argos3/doc/api/standalone/a00365_source.html
- argos3/doc/api/standalone/a00366.html
- argos3/doc/api/standalone/a00366_source.html
- argos3/doc/api/standalone/a00367.html
- argos3/doc/api/standalone/a00367_source.html
- argos3/doc/api/standalone/a00368.html
- argos3/doc/api/standalone/a00368_source.html
- argos3/doc/api/standalone/a00369.html
- argos3/doc/api/standalone/a00369_source.html
- argos3/doc/api/standalone/a00370.html
- argos3/doc/api/standalone/a00370_source.html
- argos3/doc/api/standalone/a00371.html
- argos3/doc/api/standalone/a00371_source.html
- argos3/doc/api/standalone/a00372.html
- argos3/doc/api/standalone/a00372_source.html
- argos3/doc/api/standalone/a00373.html
- argos3/doc/api/standalone/a00373_source.html
- argos3/doc/api/standalone/a00374.html
- argos3/doc/api/standalone/a00374_source.html
- argos3/doc/api/standalone/a00375.html
- argos3/doc/api/standalone/a00375_source.html
- argos3/doc/api/standalone/a00376.html
- argos3/doc/api/standalone/a00376_source.html
- argos3/doc/api/standalone/a00377.html
- argos3/doc/api/standalone/a00377_source.html
- argos3/doc/api/standalone/a00378.html
- argos3/doc/api/standalone/a00378_source.html
- argos3/doc/api/standalone/a00379.html
- argos3/doc/api/standalone/a00379_source.html
- argos3/doc/api/standalone/a00380.html
- argos3/doc/api/standalone/a00380_source.html
- argos3/doc/api/standalone/a00381.html
- argos3/doc/api/standalone/a00381_source.html
- argos3/doc/api/standalone/a00382.html
- argos3/doc/api/standalone/a00382_source.html
- argos3/doc/api/standalone/a00383.html
- argos3/doc/api/standalone/a00383_source.html
- argos3/doc/api/standalone/a00384.html
- argos3/doc/api/standalone/a00384_source.html
- argos3/doc/api/standalone/a00385.html
- argos3/doc/api/standalone/a00385_source.html
- argos3/doc/api/standalone/a00386.html
- argos3/doc/api/standalone/a00386_source.html
- argos3/doc/api/standalone/a00387.html
- argos3/doc/api/standalone/a00387_source.html
- argos3/doc/api/standalone/a00388.html
- argos3/doc/api/standalone/a00388_source.html
- argos3/doc/api/standalone/a00389.html
- argos3/doc/api/standalone/a00389_source.html
- argos3/doc/api/standalone/a00390.html
- argos3/doc/api/standalone/a00390_source.html
- argos3/doc/api/standalone/a00391.html
- argos3/doc/api/standalone/a00391_source.html
- argos3/doc/api/standalone/a00392.html
- argos3/doc/api/standalone/a00392_source.html
- argos3/doc/api/standalone/a00393.html
- argos3/doc/api/standalone/a00393_source.html
- argos3/doc/api/standalone/a00394.html
- argos3/doc/api/standalone/a00394_source.html
- argos3/doc/api/standalone/a00395.html
- argos3/doc/api/standalone/a00395_source.html
- argos3/doc/api/standalone/a00396.html
- argos3/doc/api/standalone/a00396_source.html
- argos3/doc/api/standalone/a00397.html
- argos3/doc/api/standalone/a00397_source.html
- argos3/doc/api/standalone/a00398.html
- argos3/doc/api/standalone/a00398_source.html
- argos3/doc/api/standalone/a00399.html
- argos3/doc/api/standalone/a00399_source.html
- argos3/doc/api/standalone/a00400.html
- argos3/doc/api/standalone/a00400_source.html
- argos3/doc/api/standalone/a00401.html
- argos3/doc/api/standalone/a00401_source.html
- argos3/doc/api/standalone/a00402.html
- argos3/doc/api/standalone/a00402_source.html
- argos3/doc/api/standalone/a00403.html
- argos3/doc/api/standalone/a00403_source.html
- argos3/doc/api/standalone/a00404.html
- argos3/doc/api/standalone/a00404_source.html
- argos3/doc/api/standalone/a00405.html
- argos3/doc/api/standalone/a00405_source.html
- argos3/doc/api/standalone/a00406.html
- argos3/doc/api/standalone/a00406_source.html
- argos3/doc/api/standalone/a00407.html
- argos3/doc/api/standalone/a00407_source.html
- argos3/doc/api/standalone/a00408.html
- argos3/doc/api/standalone/a00408_source.html
- argos3/doc/api/standalone/a00409.html
- argos3/doc/api/standalone/a00409_source.html
- argos3/doc/api/standalone/a00410.html
- argos3/doc/api/standalone/a00410_source.html
- argos3/doc/api/standalone/a00411.html
- argos3/doc/api/standalone/a00411_source.html
- argos3/doc/api/standalone/a00412.html
- argos3/doc/api/standalone/a00412_source.html
- argos3/doc/api/standalone/a00413.html
- argos3/doc/api/standalone/a00413_source.html
- argos3/doc/api/standalone/a00414.html
- argos3/doc/api/standalone/a00414_source.html
- argos3/doc/api/standalone/a00415.html
- argos3/doc/api/standalone/a00415_source.html
- argos3/doc/api/standalone/a00416.html
- argos3/doc/api/standalone/a00416_source.html
- argos3/doc/api/standalone/a00417.html
- argos3/doc/api/standalone/a00417_source.html
- argos3/doc/api/standalone/a00418.html
- argos3/doc/api/standalone/a00418_source.html
- argos3/doc/api/standalone/a00419.html
- argos3/doc/api/standalone/a00419_source.html
- argos3/doc/api/standalone/a00420.html
- argos3/doc/api/standalone/a00420_source.html
- argos3/doc/api/standalone/a00421.html
- argos3/doc/api/standalone/a00421_source.html
- argos3/doc/api/standalone/a00422.html
- argos3/doc/api/standalone/a00422_source.html
- argos3/doc/api/standalone/a00423.html
- argos3/doc/api/standalone/a00423_source.html
- argos3/doc/api/standalone/a00424.html
- argos3/doc/api/standalone/a00424_source.html
- argos3/doc/api/standalone/a00425.html
- argos3/doc/api/standalone/a00425_source.html
- argos3/doc/api/standalone/a00426.html
- argos3/doc/api/standalone/a00426_source.html
- argos3/doc/api/standalone/a00427.html
- argos3/doc/api/standalone/a00427_source.html
- argos3/doc/api/standalone/a00428.html
- argos3/doc/api/standalone/a00428_source.html
- argos3/doc/api/standalone/a00429.html
- argos3/doc/api/standalone/a00429_source.html
- argos3/doc/api/standalone/a00430.html
- argos3/doc/api/standalone/a00430_source.html
- argos3/doc/api/standalone/a00431.html
- argos3/doc/api/standalone/a00431_source.html
- argos3/doc/api/standalone/a00432.html
- argos3/doc/api/standalone/a00432_source.html
- argos3/doc/api/standalone/a00433.html
- argos3/doc/api/standalone/a00433_source.html
- argos3/doc/api/standalone/a00434.html
- argos3/doc/api/standalone/a00434_source.html
- argos3/doc/api/standalone/a00435.html
- argos3/doc/api/standalone/a00435_source.html
- argos3/doc/api/standalone/a00436.html
- argos3/doc/api/standalone/a00436_source.html
- argos3/doc/api/standalone/a00437.html
- argos3/doc/api/standalone/a00437_source.html
- argos3/doc/api/standalone/a00438.html
- argos3/doc/api/standalone/a00438_source.html
- argos3/doc/api/standalone/a00439.html
- argos3/doc/api/standalone/a00439_source.html
- argos3/doc/api/standalone/a00440.html
- argos3/doc/api/standalone/a00440_source.html
- argos3/doc/api/standalone/a00441.html
- argos3/doc/api/standalone/a00441_source.html
- argos3/doc/api/standalone/a00442.html
- argos3/doc/api/standalone/a00442_source.html
- argos3/doc/api/standalone/a00443.html
- argos3/doc/api/standalone/a00443_source.html
- argos3/doc/api/standalone/a00444.html
- argos3/doc/api/standalone/a00444_source.html
- argos3/doc/api/standalone/a00445.html
- argos3/doc/api/standalone/a00445_source.html
- argos3/doc/api/standalone/a00446.html
[truncated: 1,903 more entries]
