# Supplementary material for: Iterative improvement in the automatic modular design of robot swarms
Source: PeerJ Comput Sci. 2020 Dec 7;6:e322. doi: 10.7717/peerj-cs.322 (PMC7924708; doi:10.7717/peerj-cs.322)
Supplement: Supplemental Information 4 [file peerj-cs-06-322-s004.zip]

Archive with 408 entries (364 files):
- argos3-epuck/
- argos3-epuck/.gitignore
- argos3-epuck/Contributors.pdf
- argos3-epuck/doc/
- argos3-epuck/doc/Installation.pdf
- argos3-epuck/firmware/
- argos3-epuck/firmware/firmware/
- argos3-epuck/firmware/FIRMWARE-pseudo-code
- argos3-epuck/firmware/firmware/a_d/
- argos3-epuck/firmware/firmware/a_d/advance_ad_scan/
- argos3-epuck/firmware/firmware/a_d/advance_ad_scan/a_d_adv.mcp
- argos3-epuck/firmware/firmware/a_d/advance_ad_scan/CMakeLists.txt
- argos3-epuck/firmware/firmware/a_d/advance_ad_scan/e_acc.c
- argos3-epuck/firmware/firmware/a_d/advance_ad_scan/e_acc.h
- argos3-epuck/firmware/firmware/a_d/advance_ad_scan/e_ad_conv.c
- argos3-epuck/firmware/firmware/a_d/advance_ad_scan/e_ad_conv.h
- argos3-epuck/firmware/firmware/a_d/advance_ad_scan/e_micro.c
- argos3-epuck/firmware/firmware/a_d/advance_ad_scan/e_micro.h
- argos3-epuck/firmware/firmware/a_d/advance_ad_scan/e_prox.c
- argos3-epuck/firmware/firmware/a_d/advance_ad_scan/e_prox.h
- argos3-epuck/firmware/firmware/a_d/advance_ad_scan_backuppo/
- argos3-epuck/firmware/firmware/a_d/advance_ad_scan_backuppo/a_d_adv.mcp
- argos3-epuck/firmware/firmware/a_d/advance_ad_scan_backuppo/CMakeLists.txt
- argos3-epuck/firmware/firmware/a_d/advance_ad_scan_backuppo/e_acc.c
- argos3-epuck/firmware/firmware/a_d/advance_ad_scan_backuppo/e_acc.h
- argos3-epuck/firmware/firmware/a_d/advance_ad_scan_backuppo/e_ad_conv.c
- argos3-epuck/firmware/firmware/a_d/advance_ad_scan_backuppo/e_ad_conv.h
- argos3-epuck/firmware/firmware/a_d/advance_ad_scan_backuppo/e_micro.c
- argos3-epuck/firmware/firmware/a_d/advance_ad_scan_backuppo/e_micro.h
- argos3-epuck/firmware/firmware/a_d/advance_ad_scan_backuppo/e_prox.c
- argos3-epuck/firmware/firmware/a_d/advance_ad_scan_backuppo/e_prox.h
- argos3-epuck/firmware/firmware/a_d/a_d.mcp
- argos3-epuck/firmware/firmware/a_d/CMakeLists.txt
- argos3-epuck/firmware/firmware/a_d/e_accelerometer.c
- argos3-epuck/firmware/firmware/a_d/e_accelerometer.h
- argos3-epuck/firmware/firmware/a_d/e_ad_conv.c
- argos3-epuck/firmware/firmware/a_d/e_ad_conv.h
- argos3-epuck/firmware/firmware/a_d/e_micro.c
- argos3-epuck/firmware/firmware/a_d/e_micro.h
- argos3-epuck/firmware/firmware/a_d/e_prox.c
- argos3-epuck/firmware/firmware/a_d/e_prox.h
- argos3-epuck/firmware/firmware/a_d/e_prox_timer2.c
- argos3-epuck/firmware/firmware/a_d/Makefile
- argos3-epuck/firmware/firmware/battery_level/
- argos3-epuck/firmware/firmware/battery_level/..hex
- argos3-epuck/firmware/firmware/battery_level/battery.c
- argos3-epuck/firmware/firmware/battery_level/CMakeLists.txt
- argos3-epuck/firmware/firmware/bluetooth/
- argos3-epuck/firmware/firmware/bluetooth/bluetooth.mcp
- argos3-epuck/firmware/firmware/bluetooth/CMakeLists.txt
- argos3-epuck/firmware/firmware/bluetooth/e_bluetooth.c
- argos3-epuck/firmware/firmware/bluetooth/e_bluetooth.h
- argos3-epuck/firmware/firmware/btcom/
- argos3-epuck/firmware/firmware/btcom/btcom.c
- argos3-epuck/firmware/firmware/btcom/btcom.h
- argos3-epuck/firmware/firmware/btcom/CMakeLists.txt
- argos3-epuck/firmware/firmware/btcom/makefile
- argos3-epuck/firmware/firmware/CMakeLists.txt
- argos3-epuck/firmware/firmware/datatypes.h
- argos3-epuck/firmware/firmware/epuckupload
- argos3-epuck/firmware/firmware/firmware/
- argos3-epuck/firmware/firmware/firmware/..hex
- argos3-epuck/firmware/firmware/firmware/CMakeLists.txt
- argos3-epuck/firmware/firmware/firmware/epuck_firmware.c
- argos3-epuck/firmware/firmware/I2C/
- argos3-epuck/firmware/firmware/I2C/CMakeLists.txt
- argos3-epuck/firmware/firmware/I2C/e_I2C_master_module.c
- argos3-epuck/firmware/firmware/I2C/e_I2C_master_module.h
- argos3-epuck/firmware/firmware/I2C/e_I2C_protocol.c
- argos3-epuck/firmware/firmware/I2C/e_I2C_protocol.h
- argos3-epuck/firmware/firmware/I2C/I2C.mcp
- argos3-epuck/firmware/firmware/I2C/Makefile
- argos3-epuck/firmware/firmware/ircom/
- argos3-epuck/firmware/firmware/ircom/CMakeLists.txt
- argos3-epuck/firmware/firmware/ircom/ircom.c
- argos3-epuck/firmware/firmware/ircom/ircom.h
- argos3-epuck/firmware/firmware/ircom/ircomMessages.c
- argos3-epuck/firmware/firmware/ircom/ircomMessages.h
- argos3-epuck/firmware/firmware/ircom/ircomReceive.c
- argos3-epuck/firmware/firmware/ircom/ircomReceive.h
- argos3-epuck/firmware/firmware/ircom/ircomSend.c
- argos3-epuck/firmware/firmware/ircom/ircomSend.h
- argos3-epuck/firmware/firmware/ircom/ircomTools.c
- argos3-epuck/firmware/firmware/ircom/ircomTools.h
- argos3-epuck/firmware/firmware/ircom/makefile
- argos3-epuck/firmware/firmware/motor_led/
- argos3-epuck/firmware/firmware/motor_led/advance_one_timer/
- argos3-epuck/firmware/firmware/motor_led/advance_one_timer/CMakeLists.txt
- argos3-epuck/firmware/firmware/motor_led/advance_one_timer/e_agenda.c
- argos3-epuck/firmware/firmware/motor_led/advance_one_timer/e_agenda.h
- argos3-epuck/firmware/firmware/motor_led/advance_one_timer/e_led.c
- argos3-epuck/firmware/firmware/motor_led/advance_one_timer/e_led.h
- argos3-epuck/firmware/firmware/motor_led/advance_one_timer/e_motors.c
- argos3-epuck/firmware/firmware/motor_led/advance_one_timer/e_motors.h
- argos3-epuck/firmware/firmware/motor_led/advance_one_timer/e_remote_control.c
- argos3-epuck/firmware/firmware/motor_led/advance_one_timer/e_remote_control.h
- argos3-epuck/firmware/firmware/motor_led/advance_one_timer/fast_agenda/
- argos3-epuck/firmware/firmware/motor_led/advance_one_timer/fast_agenda/e_agenda_fast.c
- argos3-epuck/firmware/firmware/motor_led/advance_one_timer/fast_agenda/e_agenda_fast.h
- argos3-epuck/firmware/firmware/motor_led/advance_one_timer/fast_agenda/e_led.c
- argos3-epuck/firmware/firmware/motor_led/advance_one_timer/fast_agenda/e_led.h
- argos3-epuck/firmware/firmware/motor_led/advance_one_timer/fast_agenda/e_motors.c
- argos3-epuck/firmware/firmware/motor_led/advance_one_timer/fast_agenda/e_motors.h
- argos3-epuck/firmware/firmware/motor_led/advance_one_timer/Makefile
- argos3-epuck/firmware/firmware/motor_led/advance_one_timer/motor_LED_adv.mcp
- argos3-epuck/firmware/firmware/motor_led/CMakeLists.txt
- argos3-epuck/firmware/firmware/motor_led/e_epuck_ports.h
- argos3-epuck/firmware/firmware/motor_led/e_init_port.c
- argos3-epuck/firmware/firmware/motor_led/e_init_port.h
- argos3-epuck/firmware/firmware/motor_led/e_led.c
- argos3-epuck/firmware/firmware/motor_led/e_led.h
- argos3-epuck/firmware/firmware/motor_led/e_motors.c
- argos3-epuck/firmware/firmware/motor_led/e_motors.h
- argos3-epuck/firmware/firmware/motor_led/e_motors_timer3.c
- argos3-epuck/firmware/firmware/motor_led/Makefile
- argos3-epuck/firmware/firmware/motor_led/motor_LED.mcp
- argos3-epuck/firmware/firmware/randb/
- argos3-epuck/firmware/firmware/randb/e_randb.h
- argos3-epuck/firmware/firmware/randb/librandb.a
- argos3-epuck/firmware/firmware/real_epuck_base.h
- argos3-epuck/firmware/firmware/uart/
- argos3-epuck/firmware/firmware/uart/CMakeLists.txt
- argos3-epuck/firmware/firmware/uart/e_epuck_ports.inc
- argos3-epuck/firmware/firmware/uart/e_init_uart1.s
- argos3-epuck/firmware/firmware/uart/e_init_uart2.s
- argos3-epuck/firmware/firmware/uart/e_uart1_rx_char.s
- argos3-epuck/firmware/firmware/uart/e_uart1_tx_char.s
- argos3-epuck/firmware/firmware/uart/e_uart2_rx_char.s
- argos3-epuck/firmware/firmware/uart/e_uart2_tx_char.s
- argos3-epuck/firmware/firmware/uart/e_uart_char.h
- argos3-epuck/firmware/firmware/uart/e_uart_char.mcp
- argos3-epuck/firmware/firmware/uart/Makefile
- argos3-epuck/firmware/README
- argos3-epuck/How_To_Cite
- argos3-epuck/lib/
- argos3-epuck/lib/.gitignore
- argos3-epuck/lib/libcv.so.2.1.0
- argos3-epuck/lib/libcvaux.so.2.1.0
- argos3-epuck/lib/libcxcore.so.2.1.0
- argos3-epuck/lib/libhighgui.so.2.1.0
- argos3-epuck/lib/libml.so.2.1.0
- argos3-epuck/lib/link_libs.sh
- argos3-epuck/LICENSE
- argos3-epuck/README.asciidoc
- argos3-epuck/scripts/
- argos3-epuck/scripts/upload.sh
- argos3-epuck/src/
- argos3-epuck/src/argos3
- argos3-epuck/src/cmake/
- argos3-epuck/src/CMakeLists.txt
- argos3-epuck/src/cmake/ARGoSBuildChecks.cmake
- argos3-epuck/src/cmake/ARGoSBuildFlags.cmake
- argos3-epuck/src/cmake/ARGoSBuildOptions.cmake
- argos3-epuck/src/cmake/ARGoSPackaging.cmake
- argos3-epuck/src/cmake/FindLua52.cmake
- argos3-epuck/src/cmake/FindPthreads.cmake
- argos3-epuck/src/cmake/TargetEPuck.cmake
- argos3-epuck/src/cmake/TargetLocalEPuck.cmake
- argos3-epuck/src/plugins/
- argos3-epuck/src/plugins/CMakeLists.txt
- argos3-epuck/src/plugins/robots/
- argos3-epuck/src/plugins/robots/CMakeLists.txt
- argos3-epuck/src/plugins/robots/e-puck/
- argos3-epuck/src/plugins/robots/e-puck/CMakeLists.txt
- argos3-epuck/src/plugins/robots/e-puck/control_interface/
- argos3-epuck/src/plugins/robots/e-puck/control_interface/ci_epuck_accelerometer_sensor.cpp
- argos3-epuck/src/plugins/robots/e-puck/control_interface/ci_epuck_accelerometer_sensor.h
- argos3-epuck/src/plugins/robots/e-puck/control_interface/ci_epuck_base_leds_actuator.cpp
- argos3-epuck/src/plugins/robots/e-puck/control_interface/ci_epuck_base_leds_actuator.h
- argos3-epuck/src/plugins/robots/e-puck/control_interface/ci_epuck_battery_sensor.cpp
- argos3-epuck/src/plugins/robots/e-puck/control_interface/ci_epuck_battery_sensor.h
- argos3-epuck/src/plugins/robots/e-puck/control_interface/ci_epuck_camera_sensor.h
- argos3-epuck/src/plugins/robots/e-puck/control_interface/ci_epuck_encoder_sensor.cpp
- argos3-epuck/src/plugins/robots/e-puck/control_interface/ci_epuck_encoder_sensor.h
- argos3-epuck/src/plugins/robots/e-puck/control_interface/ci_epuck_front_camera_sensor.h
- argos3-epuck/src/plugins/robots/e-puck/control_interface/ci_epuck_ground_sensor.cpp
- argos3-epuck/src/plugins/robots/e-puck/control_interface/ci_epuck_ground_sensor.h
- argos3-epuck/src/plugins/robots/e-puck/control_interface/ci_epuck_ircom_actuator.cpp
- argos3-epuck/src/plugins/robots/e-puck/control_interface/ci_epuck_ircom_actuator.h
- argos3-epuck/src/plugins/robots/e-puck/control_interface/ci_epuck_ircom_sensor.h
- argos3-epuck/src/plugins/robots/e-puck/control_interface/ci_epuck_light_sensor.cpp
- argos3-epuck/src/plugins/robots/e-puck/control_interface/ci_epuck_light_sensor.h
- argos3-epuck/src/plugins/robots/e-puck/control_interface/ci_epuck_micro_sensor.cpp
- argos3-epuck/src/plugins/robots/e-puck/control_interface/ci_epuck_micro_sensor.h
- argos3-epuck/src/plugins/robots/e-puck/control_interface/ci_epuck_omnidirectional_camera_sensor.cpp
- argos3-epuck/src/plugins/robots/e-puck/control_interface/ci_epuck_omnidirectional_camera_sensor.h
- argos3-epuck/src/plugins/robots/e-puck/control_interface/ci_epuck_proximity_sensor.cpp
- argos3-epuck/src/plugins/robots/e-puck/control_interface/ci_epuck_proximity_sensor.h
- argos3-epuck/src/plugins/robots/e-puck/control_interface/ci_epuck_range_and_bearing_actuator.cpp
- argos3-epuck/src/plugins/robots/e-puck/control_interface/ci_epuck_range_and_bearing_actuator.h
- argos3-epuck/src/plugins/robots/e-puck/control_interface/ci_epuck_range_and_bearing_sensor.cpp
- argos3-epuck/src/plugins/robots/e-puck/control_interface/ci_epuck_range_and_bearing_sensor.h
- argos3-epuck/src/plugins/robots/e-puck/control_interface/ci_epuck_rgb_leds_actuator.cpp
- argos3-epuck/src/plugins/robots/e-puck/control_interface/ci_epuck_rgb_leds_actuator.h
- argos3-epuck/src/plugins/robots/e-puck/control_interface/ci_epuck_virtual_camrab_actuator.cpp
- argos3-epuck/src/plugins/robots/e-puck/control_interface/ci_epuck_virtual_camrab_actuator.h
- argos3-epuck/src/plugins/robots/e-puck/control_interface/ci_epuck_virtual_camrab_sensor.cpp
- argos3-epuck/src/plugins/robots/e-puck/control_interface/ci_epuck_virtual_camrab_sensor.h
- argos3-epuck/src/plugins/robots/e-puck/control_interface/ci_epuck_wheels_actuator.cpp
- argos3-epuck/src/plugins/robots/e-puck/control_interface/ci_epuck_wheels_actuator.h
- argos3-epuck/src/plugins/robots/e-puck/Interface.cmake
- argos3-epuck/src/plugins/robots/e-puck/RealLibrary.cmake
- argos3-epuck/src/plugins/robots/e-puck/real_robot/
- argos3-epuck/src/plugins/robots/e-puck/real_robot/real_epuck.cpp
- argos3-epuck/src/plugins/robots/e-puck/real_robot/real_epuck.h
- argos3-epuck/src/plugins/robots/e-puck/real_robot/real_epuck_accelerometer_sensor.cpp
- argos3-epuck/src/plugins/robots/e-puck/real_robot/real_epuck_accelerometer_sensor.h
- argos3-epuck/src/plugins/robots/e-puck/real_robot/real_epuck_base.cpp
- argos3-epuck/src/plugins/robots/e-puck/real_robot/real_epuck_base.h
- argos3-epuck/src/plugins/robots/e-puck/real_robot/real_epuck_base_leds_actuator.cpp
- argos3-epuck/src/plugins/robots/e-puck/real_robot/real_epuck_base_leds_actuator.h
- argos3-epuck/src/plugins/robots/e-puck/real_robot/real_epuck_battery_sensor.cpp
- argos3-epuck/src/plugins/robots/e-puck/real_robot/real_epuck_battery_sensor.h
- argos3-epuck/src/plugins/robots/e-puck/real_robot/real_epuck_ground_sensor.cpp
- argos3-epuck/src/plugins/robots/e-puck/real_robot/real_epuck_ground_sensor.h
- argos3-epuck/src/plugins/robots/e-puck/real_robot/real_epuck_i2c_actuator.h
- argos3-epuck/src/plugins/robots/e-puck/real_robot/real_epuck_i2c_device.cpp
- argos3-epuck/src/plugins/robots/e-puck/real_robot/real_epuck_i2c_device.h
- argos3-epuck/src/plugins/robots/e-puck/real_robot/real_epuck_i2c_sensor.h
- argos3-epuck/src/plugins/robots/e-puck/real_robot/real_epuck_ircom_actuator.cpp
- argos3-epuck/src/plugins/robots/e-puck/real_robot/real_epuck_ircom_actuator.h
- argos3-epuck/src/plugins/robots/e-puck/real_robot/real_epuck_ircom_sensor.cpp
- argos3-epuck/src/plugins/robots/e-puck/real_robot/real_epuck_ircom_sensor.h
- argos3-epuck/src/plugins/robots/e-puck/real_robot/real_epuck_light_sensor.cpp
- argos3-epuck/src/plugins/robots/e-puck/real_robot/real_epuck_light_sensor.h
- argos3-epuck/src/plugins/robots/e-puck/real_robot/real_epuck_main.cpp
- argos3-epuck/src/plugins/robots/e-puck/real_robot/real_epuck_micro_sensor.cpp
- argos3-epuck/src/plugins/robots/e-puck/real_robot/real_epuck_micro_sensor.h
- argos3-epuck/src/plugins/robots/e-puck/real_robot/real_epuck_omnidirectional_camera_sensor.cpp
- argos3-epuck/src/plugins/robots/e-puck/real_robot/real_epuck_omnidirectional_camera_sensor.h
- argos3-epuck/src/plugins/robots/e-puck/real_robot/real_epuck_proximity_sensor.cpp
- argos3-epuck/src/plugins/robots/e-puck/real_robot/real_epuck_proximity_sensor.h
- argos3-epuck/src/plugins/robots/e-puck/real_robot/real_epuck_range_and_bearing_actuator.cpp
- argos3-epuck/src/plugins/robots/e-puck/real_robot/real_epuck_range_and_bearing_actuator.h
- argos3-epuck/src/plugins/robots/e-puck/real_robot/real_epuck_range_and_bearing_sensor.cpp
- argos3-epuck/src/plugins/robots/e-puck/real_robot/real_epuck_range_and_bearing_sensor.h
- argos3-epuck/src/plugins/robots/e-puck/real_robot/real_epuck_rgb_leds_actuator.cpp
- argos3-epuck/src/plugins/robots/e-puck/real_robot/real_epuck_rgb_leds_actuator.h
- argos3-epuck/src/plugins/robots/e-puck/real_robot/real_epuck_serial_actuator.h
- argos3-epuck/src/plugins/robots/e-puck/real_robot/real_epuck_serial_sensor.h
- argos3-epuck/src/plugins/robots/e-puck/real_robot/real_epuck_virtual_camrab_actuator.cpp
- argos3-epuck/src/plugins/robots/e-puck/real_robot/real_epuck_virtual_camrab_actuator.h
- argos3-epuck/src/plugins/robots/e-puck/real_robot/real_epuck_virtual_camrab_sensor.cpp
- argos3-epuck/src/plugins/robots/e-puck/real_robot/real_epuck_virtual_camrab_sensor.h
- argos3-epuck/src/plugins/robots/e-puck/real_robot/real_epuck_wheels_actuator.cpp
- argos3-epuck/src/plugins/robots/e-puck/real_robot/real_epuck_wheels_actuator.h
- argos3-epuck/src/plugins/robots/e-puck/real_robot/vision/
- argos3-epuck/src/plugins/robots/e-puck/real_robot/vision/blob_detector.cpp
- argos3-epuck/src/plugins/robots/e-puck/real_robot/vision/blob_detector.h
- argos3-epuck/src/plugins/robots/e-puck/real_robot/vision/client_server_protocol.h
- argos3-epuck/src/plugins/robots/e-puck/real_robot/vision/distance_converter.cpp
- argos3-epuck/src/plugins/robots/e-puck/real_robot/vision/distance_converter.h
- argos3-epuck/src/plugins/robots/e-puck/real_robot/vision/epuck_camera_client_blob_detector_configurator.cpp
- argos3-epuck/src/plugins/robots/e-puck/real_robot/vision/epuck_camera_client_blob_detector_configurator.h
- argos3-epuck/src/plugins/robots/e-puck/real_robot/vision/epuck_camera_client_distance_converter_configurator.cpp
- argos3-epuck/src/plugins/robots/e-puck/real_robot/vision/epuck_camera_client_distance_converter_configurator.h
- argos3-epuck/src/plugins/robots/e-puck/real_robot/vision/epuck_camera_client_image_grabber_configurator.cpp
- argos3-epuck/src/plugins/robots/e-puck/real_robot/vision/epuck_camera_client_image_grabber_configurator.h
- argos3-epuck/src/plugins/robots/e-puck/real_robot/vision/epuck_camera_client_main_window.cpp
- argos3-epuck/src/plugins/robots/e-puck/real_robot/vision/epuck_camera_client_main_window.h
- argos3-epuck/src/plugins/robots/e-puck/real_robot/vision/epuck_camera_configurator.cpp
- argos3-epuck/src/plugins/robots/e-puck/real_robot/vision/epuck_camera_configurator.h
- argos3-epuck/src/plugins/robots/e-puck/real_robot/vision/epuck_image_grabber.cpp
- argos3-epuck/src/plugins/robots/e-puck/real_robot/vision/epuck_image_grabber.h
- argos3-epuck/src/plugins/robots/e-puck/real_robot/vision/extended_configurable_resource.h
- argos3-epuck/src/plugins/robots/e-puck/real_robot/vision/image.cpp
- argos3-epuck/src/plugins/robots/e-puck/real_robot/vision/image.h
- argos3-epuck/src/plugins/robots/e-puck/real_robot/vision/image_grabber.h
- argos3-epuck/src/plugins/robots/e-puck/real_robot/vision/test_blob_detection.cpp
- argos3-epuck/src/plugins/robots/e-puck/real_robot/vision/test_image_conversions.cpp
- argos3-epuck/src/plugins/robots/e-puck/SimLibrary.cmake
- argos3-epuck/src/plugins/robots/e-puck/simulator/
- argos3-epuck/src/plugins/robots/e-puck/simulator/battery_equipped_entity.cpp
- argos3-epuck/src/plugins/robots/e-puck/simulator/battery_equipped_entity.h
- argos3-epuck/src/plugins/robots/e-puck/simulator/dynamics2d_epuck_model.cpp
- argos3-epuck/src/plugins/robots/e-puck/simulator/dynamics2d_epuck_model.h
- argos3-epuck/src/plugins/robots/e-puck/simulator/epuck_accelerometer_default_sensor.cpp
- argos3-epuck/src/plugins/robots/e-puck/simulator/epuck_accelerometer_default_sensor.h
- argos3-epuck/src/plugins/robots/e-puck/simulator/epuck_base_leds_default_actuator.cpp
- argos3-epuck/src/plugins/robots/e-puck/simulator/epuck_base_leds_default_actuator.h
- argos3-epuck/src/plugins/robots/e-puck/simulator/epuck_battery_sensor.cpp
- argos3-epuck/src/plugins/robots/e-puck/simulator/epuck_battery_sensor.h
- argos3-epuck/src/plugins/robots/e-puck/simulator/epuck_entity.cpp
- argos3-epuck/src/plugins/robots/e-puck/simulator/epuck_entity.h
- argos3-epuck/src/plugins/robots/e-puck/simulator/epuck_ground_rotzonly_sensor.cpp
- argos3-epuck/src/plugins/robots/e-puck/simulator/epuck_ground_rotzonly_sensor.h
- argos3-epuck/src/plugins/robots/e-puck/simulator/epuck_ircom_default_actuator.cpp
- argos3-epuck/src/plugins/robots/e-puck/simulator/epuck_ircom_default_actuator.h
- argos3-epuck/src/plugins/robots/e-puck/simulator/epuck_ircom_default_sensor.cpp
- argos3-epuck/src/plugins/robots/e-puck/simulator/epuck_ircom_default_sensor.h
- argos3-epuck/src/plugins/robots/e-puck/simulator/epuck_light_default_sensor.cpp
- argos3-epuck/src/plugins/robots/e-puck/simulator/epuck_light_default_sensor.h
- argos3-epuck/src/plugins/robots/e-puck/simulator/epuck_micro_default_sensor.cpp
- argos3-epuck/src/plugins/robots/e-puck/simulator/epuck_micro_default_sensor.h
- argos3-epuck/src/plugins/robots/e-puck/simulator/epuck_omnidirectional_camera_sensor.cpp
- argos3-epuck/src/plugins/robots/e-puck/simulator/epuck_omnidirectional_camera_sensor.h
- argos3-epuck/src/plugins/robots/e-puck/simulator/epuck_proximity_default_sensor.cpp
- argos3-epuck/src/plugins/robots/e-puck/simulator/epuck_proximity_default_sensor.h
- argos3-epuck/src/plugins/robots/e-puck/simulator/epuck_rab_equipped_entity.cpp
- argos3-epuck/src/plugins/robots/e-puck/simulator/epuck_rab_equipped_entity.h
[truncated: 108 more entries]
