# Supplementary material for: Iterative improvement in the automatic modular design of robot swarms
Source: PeerJ Comput Sci. 2020 Dec 7;6:e322. doi: 10.7717/peerj-cs.322 (PMC7924708; doi:10.7717/peerj-cs.322)
Supplement: Supplemental Information 4 [file peerj-cs-06-322-s004.zip › argos3-epuck/firmware/firmware/a_d/advance_ad_scan/e_acc.c]

/********************************************************************************

			Accessing the accelerometer data (advance)
			Novembre 7 2005 Borter Jean-Joel


This file is part of the e-puck library license.
See http://www.e-puck.org/index.php?option=com_content&task=view&id=18&Itemid=45

(c) 2005 Borter Jean-Joel

Robotics system laboratory http://lsro.epfl.ch
Laboratory of intelligent systems http://lis.epfl.ch
Swarm intelligent systems group http://swis.epfl.ch
EPFL Ecole polytechnique federale de Lausanne http://www.epfl.ch

**********************************************************************************/

/*! \file
 * \ingroup a_d
 * \brief Accessing the accelerometer data.
 *
 * The functions of this file are made to deal with the accelerometer
 * data. You can know the magnitude, the orientation, the inclination, ...
 * of the acceleration that the e-puck is enduring.
 * \n \n Two structures are used:
 * - TypeAccSpheric to store the acceleration data on sherical coordinates.
 * - TypeAccRaw to store the acceleration data on cartesian coordinates.
 *
 * A little exemple to read the accelerator.
 * \code
 * #include <p30f6014A.h>
 * #include <motor_led/e_epuck_ports.h>
 * #include <motor_led/e_init_port.h>
 * #include <a_d/advance_ad_scan/e_ad_conv.h>
 * #include <a_d/advance_ad_scan/e_acc.h>
 * 
 * int main(void)
 * {
 * 	int z;
 *  	e_init_port();
 *  	e_init_ad_scan();
 *  	while(1)
 *  	{
 *  		long i;
 *			z = e_get_acc(2);
 *  		if(z < 2100)	//LED4 on if e-puck is on the back
 * 		{
 *  			LED0 = 0;
 *  			LED4 = 1;
 * 		}
 *  		else		//LED0 on if e-puck is on his wells
 *  		{
 *  			LED0 = 1;
 *  			LED4 = 0;
 * 		}
 * 		for(i=0; i<100000; i++) { asm("nop"); }
 *		}
 *  }
 * \endcode
 * \author Code: Borter Jean-Joel \n Doc: Jonathan Besuchet
 */

#include "math.h"
#include "e_acc.h"
#include "e_ad_conv.h"
#include "../../motor_led/e_epuck_ports.h"
#include "../../motor_led/advance_one_timer/e_led.h"
#include <stdlib.h>

extern int e_acc_scan[3][ACC_SAMP_NB];
extern unsigned int e_last_acc_scan_id;

/*****************************************************
 * internal variables                                *
 *****************************************************/
static int angle_mem = 0;			//used in the display_angle function

static int centre_x = 0;			//zero value for x axe
static int centre_y = 0;			//zero value for y axe
static int centre_z = 2000;			//zero value for z axe

static int acc_x, acc_y, acc_z;	//raw acceleration values in carthesian coord.
static float acceleration, orientation, inclination;	//spherical coord. of the accel vector

/*****************************************************
 * internal function                                 *
 *****************************************************/

/*! \brief Read the last value of a given accelerator axes
 * \param captor		ID of the AD channel to read 
 *						(must be 0 = x, 1 = y or 2 = z)
 * \return value		filtered channel's value
 */
int e_get_acc(unsigned int captor)
{
	switch(captor) {
		case 0: return (e_acc_scan[captor][e_last_acc_scan_id] - centre_x);
		case 1: return (e_acc_scan[captor][e_last_acc_scan_id] - centre_y);
		case 2: return (e_acc_scan[captor][e_last_acc_scan_id] - centre_z);
		default: return((int)ANGLE_ERROR);
	}
}

/*! \brief Read the value of a channel, filtered by an averaging filter
 * \param captor		ID of the AD channel to read (must be 0 to 2)
 * \param filter_size	size of the filter (must be between 1 and SAMPLE_NUMBER)
 * \return value		filtered channel's value
 */
int e_get_acc_filtered(unsigned int captor, unsigned int filter_size)
{
	long temp = 0;
	int i,j;

	// channel ID must be between 0 to 13 and 
	// filter_size must be between 1 to SAMPLE_NUMBER
	if ((captor < 3) && 
		(filter_size > 0) && (filter_size <= ACC_SAMP_NB))
	{
		for (i=0, j=(ACC_SAMP_NB-(filter_size-(e_last_acc_scan_id+1)))%ACC_SAMP_NB ; i<filter_size ; i++, j=(j+1)%ACC_SAMP_NB)
		{
			temp += e_acc_scan[captor][j];
		}
	}
	return ((int)(temp/filter_size));
}

/*! \brief read the x, y, z values, apply an averaging filter
 * and finaly subbstract the center values.
 */
void calculate_acc_raw(void)
{
	acc_x = e_get_acc_filtered(ACCX_BUFFER, FILTER_SIZE) - centre_x;	// generates positive  
	acc_y = e_get_acc_filtered(ACCY_BUFFER, FILTER_SIZE) - centre_y;	// and negative value
	acc_z = e_get_acc_filtered(ACCZ_BUFFER, FILTER_SIZE) - centre_z;	// to make the use easy
	return;
}

/*! \brief calculate the intensity of the acceleration vector,
 * and the Euler's angles
 */
void calculate_acc_spherical(void)
{
	calculate_acc_raw();

// calculat the absolute acceleration value
	acceleration = sqrtf((float)(((long)acc_x * (long)acc_x) + ((long)acc_y * (long)acc_y) + ((long)acc_z * (long)acc_z)));
	
	inclination =  90.0 - atan2f((float)(acc_z), sqrtf( (float)(((long)acc_x * (long)acc_x) + ((long)acc_y * (long)acc_y) ))) * CST_RADIAN;
	
	if (inclination<5)
		orientation=0;
	else 
		orientation = (atan2f((float)(acc_x), (float)(acc_y)) * CST_RADIAN) + 180.0;		// 180 is added to have 0 to 360� range

	return;
}


/*****************************************************
 * user called function                               *
 *****************************************************/

/*! \brief initialize de ad converter and calculate the zero
 * values
 *
 * It reads two times the average_size to avoid
 * edge effects then it reads 100 values and average them to initiate
 * the "zero" value of the accelerometer
 */
void e_acc_calibr(void)
{
	centre_x = e_get_acc_filtered(ACCX_BUFFER, 50);
	centre_y = e_get_acc_filtered(ACCY_BUFFER, 50);
	centre_z = e_get_acc_filtered(ACCZ_BUFFER, 50);
}

/*! \brief calculate and return the accel. in spherical coord
 * \return acceleration in spherical coord
 * \sa TypeAccSpheric
 */
TypeAccSpheric e_read_acc_spheric(void)
{
	TypeAccSpheric result;

	calculate_acc_spherical();
	result.acceleration = acceleration;
	result.orientation  = orientation;
	result.inclination  = inclination;
	
	return(result);
}

/*! \brief calculate and return the inclination angle
 * \return inclination angle of the robot
 */
float e_read_inclination(void)
{
	calculate_acc_spherical();
	
	return(inclination);
}

/*! \brief calculate and return the orientation angle
 * \return orientation of the accel vector
 */
float e_read_orientation(void)
{
	calculate_acc_spherical();
	
	return(orientation);
}

/*! \brief calculate and return the intensity of the acceleration
 * \return intensity of the acceleration vector
 */
float e_read_acc(void)
{ 
	calculate_acc_spherical();	//calculate intesnsity and euler's angle
	
	return(acceleration);
}

/*! \brief calculate and return acceleration on the x,y,z axis
 * \return acceleration on the x,y,z axis
 * \sa TypeAccRaw
 */
TypeAccRaw e_read_acc_xyz(void)
{
	TypeAccRaw result;

	calculate_acc_raw();
	result.acc_x = acc_x;
	result.acc_y = acc_y;
	result.acc_z = acc_z;

	return(result);
}

/*! \brief calculate and return acceleration on the x axis
 * \return acceleration on the x axis
 */
int e_read_acc_x(void)
{
	calculate_acc_raw();

	return(acc_x);
}

/*! \brief calculate and return acceleration on the y axis
 * \return acceleration on the y axis
 */
int e_read_acc_y(void)
{
	calculate_acc_raw();

	return(acc_y);
}

/*! \brief calculate and return acceleration on the z axis
 * \return acceleration on the z axis
 */
int e_read_acc_z(void)
{
	calculate_acc_raw();

	return(acc_z);
}

/*! \brief light the led according to the orientation angle */
void e_display_angle(void)
{
	float angle = 0.0;

// 	To avoid oscillation the limite of variation is limited at 
//  a fix value	wich is 1/9 of the LED resolution
	angle = e_read_orientation();
	if ( abs(angle_mem - angle) > 5.0)
	{
		LED0=LED1=LED2=LED3=LED4=LED5=LED6=LED7=0;
			// table of selection
		if ( 	  (angle > (360.0 - 22.5)) |  (angle <= (0.0   + 22.5)) && angle != ANGLE_ERROR)
			LED0 = 1;
		else if ( angle > (45.0 - 22.5)  && angle <= (45.0  + 22.5))
			LED7 = 1;
		else if ( angle > (90.0 - 22.5)  && angle <= (90.0  + 22.5))
			LED6 = 1;
		else if ( angle > (135.0 - 22.5) && angle <= (135.0 + 22.5))
			LED5 = 1;
		else if ( angle > (180.0 - 22.5) && angle <= (180.0 + 22.5))
			LED4 = 1;
		else if ( angle > (225.0 - 22.5) && angle <= (225.0 + 22.5))
			LED3 = 1;
		else if ( angle > (270.0 - 22.5) && angle <= (270.0 + 22.5))
			LED2 = 1;
		else if ( angle > (315.0 - 22.5) && angle <= (315.0 + 22.5))
			LED1 = 1;
		angle_mem = angle;	// value to compare with the next one
	}
}
