# Supplementary material for: Iterative improvement in the automatic modular design of robot swarms
Source: PeerJ Comput Sci. 2020 Dec 7;6:e322. doi: 10.7717/peerj-cs.322 (PMC7924708; doi:10.7717/peerj-cs.322)
Supplement: Supplemental Information 4 [file peerj-cs-06-322-s004.zip › argos3-epuck/firmware/firmware/a_d/CMakeLists.txt]

add_library(a_d STATIC e_accelerometer.c e_ad_conv.c e_micro.c e_prox.c e_prox_timer2.c)
add_subdirectory(advance_ad_scan)
