# Supplementary material for: Iterative improvement in the automatic modular design of robot swarms
Source: PeerJ Comput Sci. 2020 Dec 7;6:e322. doi: 10.7717/peerj-cs.322 (PMC7924708; doi:10.7717/peerj-cs.322)
Supplement: Supplemental Information 4 [file peerj-cs-06-322-s004.zip › argos3-epuck/firmware/firmware/a_d/e_accelerometer.c]

/********************************************************************************

			Accelerometer sensor of e-puck
			Version 1.0 november 2005


This file is part of the e-puck library license.
See http://www.e-puck.org/index.php?option=com_content&task=view&id=18&Itemid=45

(c) 2005-2007 Michael Bonani

Robotics system laboratory http://lsro.epfl.ch
Laboratory of intelligent systems http://lis.epfl.ch
Swarm intelligent systems group http://swis.epfl.ch
EPFL Ecole polytechnique federale de Lausanne http://www.epfl.ch

**********************************************************************************/

/*! \file
 * \ingroup a_d
 * \brief Accessing the accelerometer sensor data.
 *
 * A little exemple to read the accelerator.
 * \code
 * #include <p30f6014A.h>
 * #include <motor_led/e_epuck_ports.h>
 * #include <motor_led/e_init_port.h>
 * #include <a_d/e_accelerometer.h>
 * 
 * int main(void)
 * {
 * 	int x, y, z;
 * 	e_init_port();
 * 	e_init_acc();
 * 	while(1)
 * 	{
 * 		long i;
 * 		e_get_acc(&x, &y, &z);
 * 		if(z < 2100)	//LED4 on if e-puck is on the back
 * 		{
 * 			LED0 = 0;
 * 			LED4 = 1;
 * 		}
 * 		else		//LED0 on if e-puck is on his wells
 * 		{
 * 			LED0 = 1;
 * 			LED4 = 0;
 * 		}
 * 		for(i=0; i<100000; i++) { asm("nop"); }
 * 	}
 * }
 * \endcode
 * \author Code: Michael Bonani \n Doc: Jonathan Besuchet
 */

#include "e_ad_conv.h"
#include "../motor_led/e_epuck_ports.h"
#include "e_accelerometer.h"

/*! \brief Init the accelerometer A/D converter
 * \warning Must be called before starting using accelerometer
 */
void e_init_acc(void)
{
	e_init_ad();	// init AD converter module
}

/*! \brief To get the analogic x, y, z axis accelerations
 * \param x A pointer to store the analogic x acceleration
 * \param y A pointer to store the analogic y acceleration
 * \param z A pointer to store the analogic z acceleration
 */
void e_get_acc(int *x, int *y,int *z)
{
	T1CONbits.TON = 0;//cut of proximity timer
	*x=e_read_ad(ACCX);
	*y=e_read_ad(ACCY);
	*z=e_read_ad(ACCZ);
	T1CONbits.TON = 1;
}
				
