# Supplementary material for: Iterative improvement in the automatic modular design of robot swarms
Source: PeerJ Comput Sci. 2020 Dec 7;6:e322. doi: 10.7717/peerj-cs.322 (PMC7924708; doi:10.7717/peerj-cs.322)
Supplement: Supplemental Information 4 [file peerj-cs-06-322-s004.zip › argos3-epuck/firmware/firmware/battery_level/CMakeLists.txt]

add_executable(battery battery.c)

target_link_libraries(battery ircom I2C advance_a_d bluetooth init_port motor_led motor_led_advance randb uart)
