# Supplementary material for: Iterative improvement in the automatic modular design of robot swarms
Source: PeerJ Comput Sci. 2020 Dec 7;6:e322. doi: 10.7717/peerj-cs.322 (PMC7924708; doi:10.7717/peerj-cs.322)
Supplement: Supplemental Information 4 [file peerj-cs-06-322-s004.zip › argos3-epuck/firmware/firmware/bluetooth/bluetooth.mcp]

[HEADER]
magic_cookie={66E99B07-E706-4689-9E80-9B2582898A13}
file_version=1.0
[PATH_INFO]
BuildDirPolicy=BuildDirIsProjectDir
dir_src=
dir_bin=
dir_tmp=
dir_sin=
dir_inc=
dir_lib=C:\Program Files\Microchip\MPLAB C30\lib
dir_lkr=
[CAT_FILTERS]
filter_src=*.s;*.c
filter_inc=*.h;*.inc
filter_obj=*.o
filter_lib=*.a
filter_lkr=*.gld
[OTHER_FILES]
file_000=no
file_001=no
file_002=no
[FILE_INFO]
file_000=e_bluetooth.c
file_001=e_bluetooth.h
file_002=C:\Program Files\Microchip\MPLAB C30\support\gld\p30f6014A.gld
[SUITE_INFO]
suite_guid={479DDE59-4D56-455E-855E-FFF59A3DB57E}
suite_state=build-library
[TOOL_SETTINGS]
TS{7D9C6ECE-785D-44CB-BA22-17BF2E119622}=-g
TS{25AC22BD-2378-4FDB-BFB6-7345A15512D3}=-g -Wall
TS{7DAC9A1D-4C45-45D6-B25A-D117C74E8F5A}=-o"$(BINDIR_)$(TARGETBASE).$(TARGETSUFFIX)" -Map="$(BINDIR_)$(TARGETBASE).map" --report-mem
TS{509E5861-1E2A-483B-8B6B-CA8DB7F2DD78}=
[INSTRUMENTED_TRACE]
enable=0
transport=0
format=0
