# Supplementary material for: Iterative improvement in the automatic modular design of robot swarms
Source: PeerJ Comput Sci. 2020 Dec 7;6:e322. doi: 10.7717/peerj-cs.322 (PMC7924708; doi:10.7717/peerj-cs.322)
Supplement: Supplemental Information 4 [file peerj-cs-06-322-s004.zip › argos3-epuck/firmware/firmware/btcom/btcom.c]

/*
    Copyright 2007 Olivier Dedriche, Mouhcine Zekkri, Alexandre Campo.

    This program is free software: you can redistribute it and/or modify
    it under the terms of the GNU General Public License as published by
    the Free Software Foundation, either version 3 of the License, or
    (at your option) any later version.

    This program is distributed in the hope that it will be useful,
    but WITHOUT ANY WARRANTY; without even the implied warranty of
    MERCHANTABILITY or FITNESS FOR A PARTICULAR PURPOSE.  See the
    GNU General Public License for more details.

    You should have received a copy of the GNU General Public License
    along with this program.  If not, see <http://www.gnu.org/licenses/>.
*/

#ifndef BTCOM_C
#define BTCOM_C

#include "btcom.h"

#include <e_uart_char.h>
#include <stdio.h>
#include <string.h>
#include <stdlib.h>

// Don't forget to initialize hardware before using it when debugging. Library to use on the e-puck
// maximum size of messages is set to 255 bytes
void btcomSendStringStatic (char* buffer)
{
    e_send_uart1_char(buffer, sizeof(*buffer) - 1);
    while(e_uart1_sending());  
}
	
void btcomSendString (char* buffer)
{
    e_send_uart1_char(buffer, strlen(buffer));
    while(e_uart1_sending());
}

void btcomSendInt (long int x)
{
    char msg[BTCOM_MAX_MESSAGE_LENGTH];
    sprintf (msg, "%ld", x);
    btcomSendString(msg);
} 

void btcomSendFloat (double x)
{
    char msg[BTCOM_MAX_MESSAGE_LENGTH];
    sprintf (msg, "%lf", x);
    btcomSendString(msg);
}	 
    
void btcomSendChar (char c)
{
    e_send_uart1_char(&c, 1);
    while(e_uart1_sending());    
}

void btcomWaitForCommand (char trigger)
{
    char msg;
    do
    {
	e_getchar_uart1 (&msg);
    }
    while (msg != trigger);
    
    // sleep a bit
    long int count;
    for(count = 0; count < 1000000; count++) 
	asm("nop");
}

// BTCOM_C
#endif
