# Supplementary material for: Iterative improvement in the automatic modular design of robot swarms
Source: PeerJ Comput Sci. 2020 Dec 7;6:e322. doi: 10.7717/peerj-cs.322 (PMC7924708; doi:10.7717/peerj-cs.322)
Supplement: Supplemental Information 4 [file peerj-cs-06-322-s004.zip › argos3-epuck/firmware/firmware/btcom/btcom.h]

/*
    Copyright 2007 Olivier Dedriche, Mouhcine Zekkri, Alexandre Campo.

    This program is free software: you can redistribute it and/or modify
    it under the terms of the GNU General Public License as published by
    the Free Software Foundation, either version 3 of the License, or
    (at your option) any later version.

    This program is distributed in the hope that it will be useful,
    but WITHOUT ANY WARRANTY; without even the implied warranty of
    MERCHANTABILITY or FITNESS FOR A PARTICULAR PURPOSE.  See the
    GNU General Public License for more details.

    You should have received a copy of the GNU General Public License
    along with this program.  If not, see <http://www.gnu.org/licenses/>.
*/

#ifndef BTCOM_H
#define BTCOM_H

#define BTCOM_MAX_MESSAGE_LENGTH 256

void btcomSendStringStatic (char* buffer);
void btcomSendString (char* buffer);
void btcomSendInt (long int x);
void btcomSendFloat (double x);
void btcomSendChar (char c);
void btcomWaitForCommand (char trigger);

// BTCOM_H
#endif
