# Supplementary material for: Iterative improvement in the automatic modular design of robot swarms
Source: PeerJ Comput Sci. 2020 Dec 7;6:e322. doi: 10.7717/peerj-cs.322 (PMC7924708; doi:10.7717/peerj-cs.322)
Supplement: Supplemental Information 4 [file peerj-cs-06-322-s004.zip › argos3-epuck/firmware/firmware/ircom/CMakeLists.txt]

add_library(ircom STATIC  ircom.c  ircom.h  ircomMessages.c  ircomMessages.h  ircomReceive.c  ircomReceive.h  ircomSend.c  ircomSend.h  ircomTools.c  ircomTools.h)
target_link_libraries(ircom advance_a_d)
