# Supplementary material for: Iterative improvement in the automatic modular design of robot swarms
Source: PeerJ Comput Sci. 2020 Dec 7;6:e322. doi: 10.7717/peerj-cs.322 (PMC7924708; doi:10.7717/peerj-cs.322)
Supplement: Supplemental Information 4 [file peerj-cs-06-322-s004.zip › argos3-epuck/firmware/firmware/ircom/ircomSend.c]

/*
    Copyright 2007 Alexandre Campo, Alvaro Guttierez, Valentin Longchamp.

    This file is part of libIrcom.

    libIrcom is free software: you can redistribute it and/or modify
    it under the terms of the GNU General Public License as published by
    the Free Software Foundation, either version 3 of the License.

    libIrcom is distributed in the hope that it will be useful,
    but WITHOUT ANY WARRANTY; without even the implied warranty of
    MERCHANTABILITY or FITNESS FOR A PARTICULAR PURPOSE.  See the
    GNU General Public License for more details.

    You should have received a copy of the GNU General Public License
    along with libIrcom.  If not, see <http://www.gnu.org/licenses/>.
*/

// ircom functions to send messages

#ifndef IRCOM_SEND_C
#define IRCOM_SEND_C
#include <a_d/advance_ad_scan/e_ad_conv.h>
#include <p30f6014a.h>
#include <string.h>
#include <e_epuck_ports.h>

#include "ircom.h"
#include "ircomTools.h"
#include "ircomSend.h"


// interface for end user
void ircomSend (long int value)
{
    // stop processing messages
    ircomPause(1);

    // stop any listening (rough, but what do you expect :-))
    if (ircomData.fsm == IRCOM_FSM_RECEIVE)
    {
	ircomStopListening();
	ircomSendData.interruptedListening = 1;
    }
    else 
	ircomSendData.interruptedListening = 0;

    //Stop AD interrupt
    e_ad_scan_off();

    // prevent ad from triggering prox sampling
    ad_disable_proximity = 1;

    //Precalculated timings for sender
    ircomSendCalcSending(value);

    // initialise fsm
    ircomSendData.done = 0;
    ircomSendData.currentBit = 0;
    ircomSendData.pulseState = 0;
    ircomSendNextBit();

    //ircom to Send State
    ircomData.fsm = IRCOM_FSM_SEND;

    // process messages again
    ircomPause(0);
}

// implement precalculated timings for sender
void ircomSendCalcSending(long int value)
{
    int i;
    ircomWord w;
    ircomInt2Bin(value, w);
	
    // Calc the comp2 of the checksum of 2 bits.
    int bitSum=0;
    for(i = 0; i<IRCOM_WORDSIZE; i++)
    {
	if (w[i] == IRCOM_SPACE)
	    bitSum++;
    }
    bitSum = bitSum % 4;
    bitSum = 4 - bitSum;

    // copy check sum at end of the word
    w [IRCOM_WORDSIZE + 1] = bitSum & 0x0001;
    w [IRCOM_WORDSIZE] = (bitSum >> 1) & 0x0001;

    // Create the 2 start bits of the MARK frequency
    for (i = IRCOM_WORDSIZE + 1 ; i >= 0; i--)
    {
    	w[i+2] = w[i];
    }
    w[0] = IRCOM_MARK;
    w[1] = IRCOM_MARK;

    for (i = 0; i < IRCOM_WORDSIZE + 4; i++)
    {
	//MARK
	if (w[i] == IRCOM_MARK)
        {
		ircomSendData.durations[i] = ircomSendData.markDuration;
		ircomSendData.switchCounts[i] = ircomSendData.markSwitchCount;
        }
	
	// SPACE
	else if (w[i] == IRCOM_SPACE)
        {
	    	ircomSendData.durations[i] = ircomSendData.spaceDuration;
		ircomSendData.switchCounts[i] = ircomSendData.spaceSwitchCount;
        }
    }
}


// interface for end user
// this function is a bit special, in principle you would think it is useless...
// in fact, gcc optimizes such that .done is put in a register and the register is read in a loop, simply because gcc does not take care of the fact that interrupts may happen. This optim is therefore not consistent but still takes place. The workaround is to call a function to make sure that done is not cached in a register...
int ircomSendDone ()
{
    return ircomSendData.done;
}

inline int ircomIsSending ()
{
    if (ircomData.fsm == IRCOM_FSM_SEND)
	return 1;
    else 
	return 0;
}


//===============================================================
// FSM Write : entry point
void ircomSendMain()
{
    // do the hardware signal toggle
    if (ircomSendData.pulseState == 0)
    {
	if (ircomSendData.type == IRCOM_SEND_OMNI)
	{
	    PULSE_IR3 = 1;
	    PULSE_IR2 = 1;
	    PULSE_IR1 = 1;
	    PULSE_IR0 = 1;
	}
	else
	{
	    switch (ircomSendData.sensor)
	    {
	    case 0 : PULSE_IR0 = 1; break;
	    case 1 : PULSE_IR1 = 1; break;
	    case 2 : PULSE_IR2 = 1; break;
	    case 3 : PULSE_IR3 = 1; break;
	    }
	}
	
	ircomSendData.pulseState = 1;
    }
    else
    {
	if (ircomSendData.type == IRCOM_SEND_OMNI)
	{
	    PULSE_IR3 = 0;
	    PULSE_IR2 = 0;
	    PULSE_IR1 = 0;
	    PULSE_IR0 = 0;         
	}
	else
	{
	    switch (ircomSendData.sensor)
	    {
	    case 0 : PULSE_IR0 = 0; break;
	    case 1 : PULSE_IR1 = 0; break;
	    case 2 : PULSE_IR2 = 0; break;
	    case 3 : PULSE_IR3 = 0; break;
	    }
	}
	
	ircomSendData.pulseState = 0;
    }

    ircomSendData.switchCounter++;

    if (ircomSendData.switchCounter >= ircomSendData.switchCountMax)
    {
      ircomSendNextBit();
    }
}

void ircomSendNextBit()
{
    // there are bits to send
    if (ircomSendData.currentBit < IRCOM_WORDSIZE + 4)
    {
	ircomSendData.switchCounter = 0;
	PR1 = ircomSendData.durations[ircomSendData.currentBit];
	ircomSendData.switchCountMax = ircomSendData.switchCounts[ircomSendData.currentBit++];
    }
    // word sent, go back to idle and setup some informations
    else
    {
	// make sure irs go off at the end of the message ...
	PULSE_IR3 = 0;
	PULSE_IR2 = 0;
	PULSE_IR1 = 0;
	PULSE_IR0 = 0;
	
	ircomSendData.done = 1;
	PR1 = (IRCOM_RECEIVESPEED * MICROSEC) / 8.0;
	ircomData.fsm = IRCOM_FSM_IDLE;

	// reenable prox in ad
	ad_disable_proximity = 0;

	// restart listening immediately if previously interrupted
	if (ircomSendData.interruptedListening == 1)
	    ircomListen();
    
        // restart AD interrupt
	e_ad_scan_reset();
        e_ad_scan_on();
    }
}

// IRCOM_SEND_C
#endif
