# Supplementary material for: Iterative improvement in the automatic modular design of robot swarms
Source: PeerJ Comput Sci. 2020 Dec 7;6:e322. doi: 10.7717/peerj-cs.322 (PMC7924708; doi:10.7717/peerj-cs.322)
Supplement: Supplemental Information 4 [file peerj-cs-06-322-s004.zip › argos3-epuck/firmware/firmware/motor_led/advance_one_timer/e_led.c]

/********************************************************************************

			Advance control led of e-puck							
			December 2004: first version							
			Lucas Meier & Francesco Mondada
			August 2007: Led effects added
			Jonathan Besuchet


This file is part of the e-puck library license.
See http://www.e-puck.org/index.php?option=com_content&task=view&id=18&Itemid=45

(c) 2004-2007 Francesco Mondada, Lucas Meier
(c) 2007 Jonathan Besuchet

Robotics system laboratory http://lsro.epfl.ch
Laboratory of intelligent systems http://lis.epfl.ch
Swarm intelligent systems group http://swis.epfl.ch
EPFL Ecole polytechnique federale de Lausanne http://www.epfl.ch

**********************************************************************************/

/*! \file
 * \ingroup motor_LED
 * \brief Manage the LEDs with blinking possibility (timer2).
 *
 * Here we use the agenda solution to make the LED blinking.
 *
 * A little exemple for LEDs blinking with agenda (all LEDs blink with 100ms delay)
 * \warning this program uses the \ref e_blink_led(void) function.
 * \code
 * #include <p30f6014A.h>
 * #include <motor_led/e_epuck_ports.h>
 * #include <motor_led/e_init_port.h>
 * #include <motor_led/advance_one_timer/e_led.h>
 * #include <motor_led/advance_one_timer/e_agenda.h>
 * 
 * int main(void)
 * {
 * 	e_init_port();
 * 	e_activate_agenda(e_blink_led, 1000); //blink with 100ms
 * 	e_start_agendas_processing();
 * 	while(1) {}
 * }
 * \endcode
 * \sa e_agenda.h
 * \author Code: Francesco Mondada, Lucas Meier, Jonathan Besuchet \n Doc: Jonathan Besuchet
 */
 
#include "../e_epuck_ports.h"
#include "e_agenda.h"

/*! \brief For the preprocessor. 
 * Comment if you want not to use the LED effects.
 */
#define LED_EFFECTS

/*! \brief turn on/off the specified LED
 *
 * The e-puck has 8 green LEDs. With this function, you can
 * change the state of these LEDs.
 * \param led_number between 0 and 7
 * \param value 0 (off), 1 (on) otherwise change the state
 * \warning if led_number is other than 0-7, all leds are set
 * to the indicated value.
 */
void e_set_led(unsigned int led_number, unsigned int value)
{
	switch(led_number)
	{
		case 0: 
			{
			if(value>1)
				LED0 = LED0^1;
			else
				LED0 = value;
			break;
			}
		case 1: 
			{
			if(value>1)
				LED1 = LED1^1;
			else
				LED1 = value;
			break;
			}
		case 2: 
			{
			if(value>1)
				LED2 = LED2^1;
			else
				LED2 = value;
			break;
			}
		case 3: 
			{
			if(value>1)
				LED3 = LED3^1;
			else
				LED3 = value;
			break;
			}
		case 4: 
			{
			if(value>1)
				LED4 = LED4^1;
			else
				LED4 = value;
			break;
			}
		case 5: 
			{
			if(value>1)
				LED5 = LED5^1;
			else
				LED5 = value;
			break;
			}
		case 6: 
			{
			if(value>1)
				LED6 = LED6^1;
			else
				LED6 = value;
			break;
			}
		case 7: 
			{
			if(value>1)
				LED7 = LED7^1;
			else
				LED7 = value;
			break;
			}
		default: 
			LED0 = LED1 = LED2 = LED3 = LED4 = LED5 = LED6 = LED7 = value;
	}
}

/*! \brief turn off the 8 LEDs
 *
 * The e-puck has 8 green LEDs. This function turn all off.
 * \warning this function doesn't turn off "body LED" and "front LED".
 */
void e_led_clear(void)
{
	LED0 = 0;
	LED1 = 0;
	LED2 = 0;
	LED3 = 0;
	LED4 = 0;
	LED5 = 0;
	LED6 = 0;
	LED7 = 0;
}

/*! \brief turn on/off the body LED
 *
 * The e-puck has a green LED that illuminate his body. With this function,
 * you can change the state of these LED.
 * \param value 0 (off), 1 (on) otherwise change the state
 */
void e_set_body_led(unsigned int value)
{
	if(value>1)
		BODY_LED = BODY_LED^1;
	else
		BODY_LED = value;
}

/*! \brief turn on/off the front LED
 *
 * The e-puck has a red LED in the front. With this function, you can
 * change the state of these LED.
 * \param value 0 (off), 1 (on) otherwise change the state
 */
void e_set_front_led(unsigned int value)
{
	if(value>1)
		FRONT_LED = FRONT_LED^1;
	else
	FRONT_LED = value;
}

/** \brief Change the state of all LED
 *
 * Callback function for an agenda.
 * \sa AgendaType
 */
void e_blink_led(void)
{
	LED0 = ~LED0;
	LED1 = ~LED1;
	LED2 = ~LED2;
	LED3 = ~LED3;
	LED4 = ~LED4;
	LED5 = ~LED5;
	LED6 = ~LED6;
	LED7 = ~LED7;
}

/*! \brief Change the state of LED0
 *
 * Callback function for an agenda.
 * \sa AgendaType
 */
void e_blink_led0(void)
{
	LED0 = ~LED0;
}

/*! \brief Change the state of LED1
 *
 * Callback function for an agenda.
 * \sa AgendaType
 */
void e_blink_led1(void)
{
	LED1 = ~LED1;
}

/*! \brief Change the state of LED2
 *
 * Callback function for an agenda.
 * \sa AgendaType
 */
void e_blink_led2(void)
{
	LED2 = ~LED2;
}

/*! \brief Change the state of LED3
 *
 * Callback function for an agenda.
 * \sa AgendaType
 */
void e_blink_led3(void)
{
	LED3 = ~LED3;
}

/*! \brief Change the state of LED4
 *
 * Callback function for an agenda.
 * \sa AgendaType
 */
void e_blink_led4(void)
{
	LED4 = ~LED4;
}

/*! \brief Change the state of LED5
 *
 * Callback function for an agenda.
 * \sa AgendaType
 */
void e_blink_led5(void)
{
	LED5 = ~LED5;
}

/*! \brief Change the state of LED6
 *
 * Callback function for an agenda.
 * \sa AgendaType
 */
void e_blink_led6(void)
{
	LED6 = ~LED6;
}

/*! \brief Change the state of LED7
 *
 * Callback function for an agenda.
 * \sa AgendaType
 */
void e_blink_led7(void)
{
	LED7 = ~LED7;
}

/*! \brief Start blinking all LED
 *
 * \param cycle	   the number of cycle we wait before launching \ref e_blink_led(void)
 * \sa e_blink_led, e_activate_agenda
 */
void e_start_led_blinking(int cycle)
{
  e_activate_agenda(e_blink_led, cycle);
}

/*! \brief Stop blinking all LED
 *
 * This function use \ref e_destroy_agenda(void (*func)(void))
 * \sa e_destroy_agenda
 */
void e_stop_led_blinking(void)
{
  e_destroy_agenda(e_blink_led);
}

/*! \brief Change the blinking speed
 *
 * This function use \ref e_set_agenda_cycle(void (*func)(void), int cycle)
 * \param cycle	   the number of cycle we wait before launching \ref e_blink_led(void)"
 * \sa e_blink_led, e_set_agenda_cycle
 */
void e_set_blinking_cycle(int cycle)
{
	if (cycle>=0)
		e_set_agenda_cycle(e_blink_led, cycle);
}

//###################################################
// Artistics led effects
//###################################################

#ifdef LED_EFFECTS

/*! \brief One led is on and turn clockwise */
void snake_led(void)
{
	static unsigned char no_led = 0;
	if(no_led == 0)
	{
		e_set_led(7, 0);
		e_set_led(no_led, 1);
		no_led++;
	}
	else if(no_led == 7)
	{
		e_set_led(no_led-1, 0);
		e_set_led(no_led, 1);
		no_led = 0;
	}
	else
	{
		e_set_led(no_led-1,0);
		e_set_led(no_led, 1);
		no_led++;
	}
}

/*! \brief The leds go on from the front to the back
 and go off from the front to the back, etc */
void flow_led(void)
{
	static unsigned char no_led = 0;
	switch(no_led)
	{
		case 0: e_set_led(0, 2); break;
		case 1: e_set_led(1, 2); e_set_led(7, 2); break;
		case 2: e_set_led(2, 2); e_set_led(6, 2); break;	
		case 3: e_set_led(3, 2); e_set_led(5, 2); break;
		case 4: e_set_led(4, 2); break;
	}
	if(no_led < 4)
		no_led++;
	else
		no_led = 0;
}

/*! \brief The K2000 effect */
void k2000_led(void)
{
	static unsigned char no_led = 0;
	static unsigned char right = 1;
	if(no_led == 0 && right) {
		no_led = 1; e_set_led(0, 0); e_set_led(no_led, 1); right = 0;
	}
	else if(no_led == 0 && !right) {
		no_led = 7; e_set_led(0, 0); e_set_led(no_led, 1); right = 1;
	}
	else if(no_led == 7) {
		no_led = 0; e_set_led(7, 0); e_set_led(no_led, 1);
	}
	else if(no_led == 1) {
		no_led = 0; e_set_led(1, 0); e_set_led(no_led, 1);
	}
}

/*! \brief The right LED are indicating the right side */
void right_led(void)
{
	static unsigned char no_led = 0;
	switch(no_led)
	{
		case 0: e_set_led(0, 2); e_set_led(4, 2); break;
		case 1: e_set_led(1, 2); e_set_led(3, 2); break;
		case 2: e_set_led(2, 2); break;	
		case 3: e_led_clear();
	}
	if(no_led < 3)
		no_led++;
	else
		no_led = 0;
}

/*! \brief The left LED are indicating the left side */
void left_led(void)
{
	static unsigned char no_led = 0;
	switch(no_led)
	{
		case 0: e_set_led(0, 2); e_set_led(4, 2); break;
		case 1: e_set_led(7, 2); e_set_led(5, 2); break;
		case 2: e_set_led(6, 2); break;	
		case 3: e_led_clear();
	}
	if(no_led < 3)
		no_led++;
	else
		no_led = 0;
}
#endif
