# Supplementary material for: Iterative improvement in the automatic modular design of robot swarms
Source: PeerJ Comput Sci. 2020 Dec 7;6:e322. doi: 10.7717/peerj-cs.322 (PMC7924708; doi:10.7717/peerj-cs.322)
Supplement: Supplemental Information 4 [file peerj-cs-06-322-s004.zip › argos3-epuck/firmware/firmware/motor_led/advance_one_timer/fast_agenda/e_motors.c]

/********************************************************************************

			Advance control motor of e-puck							
			December 2004: first version							
			Basic examples from Lucas Meier & Francesco Mondada		
			Adaptation, formatting and test by Francesco Mondadaa 


This file is part of the e-puck library license.
See http://www.e-puck.org/index.php?option=com_content&task=view&id=18&Itemid=45

(c) 2004-2007 Francesco Mondada, Lucas Meier

Robotics system laboratory http://lsro.epfl.ch
Laboratory of intelligent systems http://lis.epfl.ch
Swarm intelligent systems group http://swis.epfl.ch
EPFL Ecole polytechnique federale de Lausanne http://www.epfl.ch

**********************************************************************************/

/*! \file
 * \ingroup motor_LED
 * \brief Manage the motors (with timer1, 2, 3)
 *
 * This module manage the motors with the fast agenda solution (timer1, 2, 3).
 * \sa e_agenda.h
 * \author Code: Francesco Mondada, Lucas Meier \n Doc: Jonathan Besuchet
 */

#include "../../e_epuck_ports.h"
#include "e_agenda_fast.h"
#include <stdlib.h>


/* If powersave is enabled, the motor library will not leave 
 * the motor's phase powered when running at low speed, thus reducing the heat
 * dissipation and power consumption
 * 
 * TRESHV == the "virtual" speed when powersave is enabled, the phase will 
 * be keept on 1/TRESHV seconds.
 *
 * Powersave will only be enabled for speed < MAXV
 */
#define POWERSAVE
#define TRESHV 650
#define MAXV 601

#if TRESHV <= MAXV
#error TRESHV must be higher than MAXV
#endif

/* internal variables */
static int left_speed = 0;
static int right_speed = 0;

static int left_motor_phase=0;	    // phase can be 0 to 3
static int right_motor_phase=0;    // phase can be 0 to 3

static int nbr_steps_left=0;
static int nbr_steps_right=0;

/*------ internal calls ------*/

/*! Change left motor phase according to the left_speed signe. */
 void run_left_motor(void)  // interrupt for motor 1 (of two) = left motor
{
  // increment or decrement phase depending on direction

#ifdef POWERSAVE
  static int phase_on = 0;
  if(phase_on && abs(left_speed) < MAXV) {
    MOTOR1_PHA = 0;
    MOTOR1_PHB = 0;
	MOTOR1_PHC = 0;
	MOTOR1_PHD = 0;
	phase_on = 0;
	e_set_motor_speed(run_left_motor, 10000/abs(left_speed) - 10000/TRESHV);
	return;
  }
#endif

  if (left_speed > 0) // inverted for the two motors
  {
    nbr_steps_left++;
    left_motor_phase--;
    if (left_motor_phase < 0) left_motor_phase = 3;
  }
  else 
  {
    nbr_steps_left--;
    left_motor_phase++;
    if (left_motor_phase > 3) left_motor_phase = 0;
  }
  
  // set the phase on the port pins

  switch (left_motor_phase)
  {
    case 0:
    {
      MOTOR1_PHA = 0;
      MOTOR1_PHB = 1;
      MOTOR1_PHC = 0;
      MOTOR1_PHD = 1;
      break;
    }
    case 1:
    {
      MOTOR1_PHA = 0;
      MOTOR1_PHB = 1;
      MOTOR1_PHC = 1;
      MOTOR1_PHD = 0;
      break;
    }
    case 2:
    {
      MOTOR1_PHA = 1;
      MOTOR1_PHB = 0;
      MOTOR1_PHC = 1;
      MOTOR1_PHD = 0;
      break;
    }
    case 3:
    {
      MOTOR1_PHA = 1;
      MOTOR1_PHB = 0;
      MOTOR1_PHC = 0;
      MOTOR1_PHD = 1;
      break;
    }
  }
#ifdef POWERSAVE
  if(abs(left_speed) < MAXV) {
    phase_on = 1;
    e_set_motor_speed(run_left_motor,10000/TRESHV);
  }
#endif

}

/*! Change right motor phase according to the right_speed signe */
void run_right_motor(void)  // interrupt for motor 2 (of two) = right motor
{
  // increment or decrement phase depending on direction

#ifdef POWERSAVE
  static int phase_on = 0;
  if(phase_on && abs(right_speed) < MAXV) {
    MOTOR2_PHA = 0;
    MOTOR2_PHB = 0;
	MOTOR2_PHC = 0;
	MOTOR2_PHD = 0;
	phase_on = 0;
	e_set_motor_speed(run_right_motor, 10000/abs(right_speed) - 10000/TRESHV);
	return;
  }
#endif


  if (right_speed < 0)
  {
	  nbr_steps_right++;
    right_motor_phase--;
    if (right_motor_phase < 0) right_motor_phase = 3;
  }
  else 
  {
    nbr_steps_right--;
    right_motor_phase++;
    if (right_motor_phase > 3) right_motor_phase = 0;
  }
  
  // set the phase on the port pins

  switch (right_motor_phase)
  {
    case 0:
    {
      MOTOR2_PHA = 0;
      MOTOR2_PHB = 1;
      MOTOR2_PHC = 0;
      MOTOR2_PHD = 1;
      break;
    }
    case 1:
    {
      MOTOR2_PHA = 0;
      MOTOR2_PHB = 1;
      MOTOR2_PHC = 1;
      MOTOR2_PHD = 0;
      break;
    }
    case 2:
    {
      MOTOR2_PHA = 1;
      MOTOR2_PHB = 0;
      MOTOR2_PHC = 1;
      MOTOR2_PHD = 0;
      break;
    }
    case 3:
    {
      MOTOR2_PHA = 1;
      MOTOR2_PHB = 0;
      MOTOR2_PHC = 0;
      MOTOR2_PHD = 1;
      break;
    }
  }
#ifdef POWERSAVE
  if(abs(right_speed) < MAXV) {
    phase_on = 1;
    e_set_agenda_cycle(run_right_motor,10000/TRESHV);
  }
#endif

}

/* ---- user calls ---- */

/*! \brief Initialize the motors's agendas
 *
 * This function initialize the agendas used by the motors. In fact
 * it call "e_activate_agenda(void (*func)(void), int cycle)" function.
 * \sa e_activate_agenda
 */
void e_init_motors(void)
{
#ifndef __AGENDA_FAST_H__
  e_activate_agenda(run_left_motor, 0);
  e_activate_agenda(run_right_motor, 0);
#else
	e_activate_motors(run_left_motor,run_right_motor);
#endif
}

/*! \brief Manage the left motor speed
 *
 * This function manage the left motor speed by changing the MOTOR1
 * phases. The changing phases frequency (=> speed) is controled by
 * the agenda (throw the function "e_set_agenda_cycle(void (*func)(void), int cycle)").
 * \param motor_speed from -1000 to 1000 give the motor speed in steps/s,
 * positive value to go forward and negative to go backward.
 * \sa e_set_agenda_cycle
 */
void e_set_speed_left(int motor_speed)  // motor speed in percent
{
  // speed null
  if (motor_speed == 0)
  {
    left_speed = 0;

#ifdef __AGENDA_FAST_H__
	e_set_motor_speed(run_left_motor, 0);
#else
    e_set_agenda_cycle(run_left_motor, 0);
#endif
    MOTOR1_PHA = 0;
    MOTOR1_PHB = 0;
    MOTOR1_PHC = 0;
    MOTOR1_PHD = 0;
  }
  // speed inferior to the minimum value
  else if(motor_speed < -1000)
  {
    left_speed = -1000;
#ifdef __AGENDA_FAST_H__
	e_set_motor_speed(run_left_motor, (int)-10000/left_speed);
#else
    e_set_agenda_cycle(run_left_motor, (int)-10000/left_speed);
#endif
  }
  // speed superior to the maximum value
  else if(motor_speed > 1000)
  {
    left_speed = 1000;
#ifdef __AGENDA_FAST_H__
	e_set_motor_speed(run_left_motor, (int)10000/left_speed);
#else
    e_set_agenda_cycle(run_left_motor, (int) 10000/left_speed);
#endif
  }
  else
  {
    left_speed = motor_speed;
  // negative speed
	if(motor_speed < 0) {
#ifdef __AGENDA_FAST_H__
		e_set_motor_speed(run_left_motor, (int)-10000/motor_speed);
#else
		e_set_agenda_cycle(run_left_motor, (int)-10000/motor_speed);
#endif
	}
  // positive speed
	else {
#ifdef __AGENDA_FAST_H__
		e_set_motor_speed(run_left_motor, (int) 10000/motor_speed);
#else
		e_set_agenda_cycle(run_left_motor, (int) 10000/motor_speed);
#endif
	}
  }
}

/*! \brief Manage the right motor speed
 *
 * This function manage the right motor speed by changing the MOTOR2
 * phases. The changing phases frequency (=> speed) is controled by
 * the agenda (throw the function "e_set_agenda_cycle(void (*func)(void), int cycle)").
 * \param motor_speed from -1000 to 1000 give the motor speed in steps/s,
 * positive value to go forward and negative to go backward.
 * \sa e_set_agenda_cycle
 */
void e_set_speed_right(int motor_speed)  // motor speed in percent
{
  // speed null
  if (motor_speed == 0)
  {
    right_speed = 0;
#ifdef __AGENDA_FAST_H__
	e_set_motor_speed(run_right_motor, 0);
#else
    e_set_agenda_cycle(run_right_motor, 0);
#endif
    MOTOR2_PHA = 0;
    MOTOR2_PHB = 0;
    MOTOR2_PHC = 0;
    MOTOR2_PHD = 0;
  }
  // speed inferior to the minimum value
  else if (motor_speed < -1000)
  {
    right_speed = -1000;
#ifdef __AGENDA_FAST_H_
	e_set_motor_speed(run_right_motor, (int)-10000/right_speed);
#else
    e_set_agenda_cycle(run_right_motor, (int)-10000/right_speed);
#endif
  }
  // speed superior to the maximum value
  else if (motor_speed > 1000)
  {
    right_speed = 1000;
#ifdef __AGENDA_FAST_H_
	e_set_motor_speed(run_right_motor, (int) 10000/right_speed);
#else
    e_set_agenda_cycle(run_right_motor, (int) 10000/right_speed);
#endif
  }
  else 
  {
    right_speed = motor_speed;

  // negative speed
	if(motor_speed < 0){
#ifdef __AGENDA_FAST_H_
		e_set_motor_speed(run_right_motor, (int)-10000/motor_speed);
#else
		e_set_agenda_cycle(run_right_motor, (int)-10000/motor_speed);
#endif
	}
  // positive speed
	else {
#ifdef __AGENDA_FAST_H_
		e_set_motor_speed(run_right_motor, (int) 10000/motor_speed);
#else
		e_set_agenda_cycle(run_right_motor, (int) 10000/motor_speed);
#endif
	}

  }
}

/*! \brief Manage linear/angular speed
 *
 * This function manage the speed of the motors according to the 
 * desired linear and angular speed.
 * \param linear_speed	the speed in the axis of e-puck
 * \param angular_speed	the rotation speed (trigonometric)
 */
void e_set_speed(int linear_speed, int angular_speed)
{
	if(abs(linear_speed) + abs(angular_speed) > 1000)
		return;
	else
	{
		e_set_speed_left (linear_speed - angular_speed);
		e_set_speed_right(linear_speed + angular_speed);
	}
}

/*! \brief Give the number of left motor steps
 * \return The number of phases steps made since the left motor
 * is running.
 */
int e_get_steps_left()
{
	return nbr_steps_left;
}

/*! \brief Set the number of left motor steps
 * \param set_steps The number of changed phases that you want set.
 */
void e_set_steps_left(int set_steps)
{
	nbr_steps_left=set_steps;
}

/*! \brief Give the number of right motor steps
 * \return The number of phases steps made since the right motor
 * is running.
 */
int e_get_steps_right()
{
	return nbr_steps_right;
}

/*! \brief Set the number of right motor steps
 * \param set_steps The number of changed phases that you want set.
 */
void e_set_steps_right(int set_steps)
{
	nbr_steps_right=set_steps;	
}
