# Supplementary material for: Iterative improvement in the automatic modular design of robot swarms
Source: PeerJ Comput Sci. 2020 Dec 7;6:e322. doi: 10.7717/peerj-cs.322 (PMC7924708; doi:10.7717/peerj-cs.322)
Supplement: Supplemental Information 4 [file peerj-cs-06-322-s004.zip › argos3-epuck/firmware/firmware/motor_led/CMakeLists.txt]

add_library(init_port STATIC e_init_port.c)
add_library(motor_led STATIC e_led.c e_motors.c e_motors_timer3.c)
add_subdirectory(advance_one_timer)
