# Supplementary material for: Iterative improvement in the automatic modular design of robot swarms
Source: PeerJ Comput Sci. 2020 Dec 7;6:e322. doi: 10.7717/peerj-cs.322 (PMC7924708; doi:10.7717/peerj-cs.322)
Supplement: Supplemental Information 4 [file peerj-cs-06-322-s004.zip › argos3-epuck/firmware/firmware/motor_led/e_init_port.c]

/********************************************************************************

			Initialization of port of e-puck
			Version 1.0 november 2005
			Michael Bonani, Francesco Mondada, Davis Dadie


This file is part of the e-puck library license.
See http://www.e-puck.org/index.php?option=com_content&task=view&id=18&Itemid=45

(c) 2005-2007 Michael Bonani, Francesco Mondada, Davis Dadie

Robotics system laboratory http://lsro.epfl.ch
Laboratory of intelligent systems http://lis.epfl.ch
Swarm intelligent systems group http://swis.epfl.ch
EPFL Ecole polytechnique federale de Lausanne http://www.epfl.ch

**********************************************************************************/

/*! \file
 * \ingroup motor_LED
 * \brief Initialize the ports on standard configuration.
 * \author Code: Michael Bonani, Francesco Mondada, Davis Dadie \n Doc: Jonathan Besuchet
 */

#include "e_epuck_ports.h"

/* set configuration bit for MPLAB 
!!!remove this macros if you have want different configuration bit!!!*/
_FOSC(CSW_FSCM_OFF & XT_PLL8);
_FWDT(WDT_OFF);
_FBORPOR(PBOR_OFF & MCLR_EN);
_FGS(CODE_PROT_OFF);

/*! \brief Initialize all ports (in/out)
 *
 * Call this method to set all the standards output
 * components (LEDs, IR, camera, motors, I2C, audio) on
 * their defaults values and set their corresponding PIN
 * to "output".
 * The method also set the corresponding PIN to "input"
 * for all the standards inputs components
 * (IR receiver, selector, camera, battery level).
 */
void e_init_port(void)
{

/********************** OUTPUTS ***************************/
	/*LEDS*/
	LED0 = 0;
	LED1 = 0;
	LED2 = 0;
	LED3 = 0;
	LED4 = 0;
	LED5 = 0;
	LED6 = 0;
	LED7 = 0;
	LED0_DIR = OUTPUT_PIN;
	LED1_DIR = OUTPUT_PIN;
	LED2_DIR = OUTPUT_PIN;
	LED3_DIR = OUTPUT_PIN;
	LED4_DIR = OUTPUT_PIN;
	LED5_DIR = OUTPUT_PIN;
	LED6_DIR = OUTPUT_PIN;
	LED7_DIR = OUTPUT_PIN;
	
	FRONT_LED = 0;
	FRONT_LED_DIR = OUTPUT_PIN;

	BODY_LED = 0;
	BODY_LED_DIR = OUTPUT_PIN;

	/*IR*/
	PULSE_IR0 = 0;
	PULSE_IR1 = 0;
	PULSE_IR2 = 0;
	PULSE_IR3 = 0;
	PULSE_IR0_DIR = OUTPUT_PIN;
	PULSE_IR1_DIR = OUTPUT_PIN;
	PULSE_IR2_DIR = OUTPUT_PIN;
	PULSE_IR3_DIR = OUTPUT_PIN;

	/*basic audio*/
	AUDIO_ON = 0; /*turn of speaker and codec*/
	AUDIO_ON_DIR = OUTPUT_PIN;
	
	/*motors*/
	MOTOR1_PHA = 0;
	MOTOR1_PHB = 0;
	MOTOR1_PHC = 0;
	MOTOR1_PHD = 0;
	MOTOR2_PHA = 0;
	MOTOR2_PHB = 0;
	MOTOR2_PHC = 0;
	MOTOR2_PHD = 0;
	MOTOR1_PHA_DIR = OUTPUT_PIN;
	MOTOR1_PHB_DIR = OUTPUT_PIN;
	MOTOR1_PHC_DIR = OUTPUT_PIN;
	MOTOR1_PHD_DIR = OUTPUT_PIN;
	MOTOR2_PHA_DIR = OUTPUT_PIN;
	MOTOR2_PHB_DIR = OUTPUT_PIN;
	MOTOR2_PHC_DIR = OUTPUT_PIN;
	MOTOR2_PHD_DIR = OUTPUT_PIN;
	
	/*camera*/
	CAM_RESET=0;
	CAM_RESET_DIR = OUTPUT_PIN;
	
	/*I2C*/
	SIO_C=0;
	SIO_D=0;
	
	SIO_C_DIR= OUTPUT_PIN;
	SIO_D_DIR= OUTPUT_PIN;
	
/********************** INPUTS **************************/
	
	/*low battery signal active low when Vbatt<3.4V*/
	BATT_LOW_DIR = INPUT_PIN;
	
	/*IR TV receiver on normal extension*/
	REMOTE_DIR = INPUT_PIN;
	
	/* selector*/
	SELECTOR0_DIR = INPUT_PIN;
	SELECTOR1_DIR = INPUT_PIN;
	SELECTOR2_DIR = INPUT_PIN;
	SELECTOR3_DIR = INPUT_PIN;
	
	/*camera*/
	CAM_y0_DIR = INPUT_PIN;
	CAM_y1_DIR = INPUT_PIN;
	CAM_y2_DIR = INPUT_PIN;
	CAM_y3_DIR = INPUT_PIN;
	CAM_y4_DIR = INPUT_PIN;
	CAM_y5_DIR = INPUT_PIN;
	CAM_y6_DIR = INPUT_PIN;
	CAM_y7_DIR = INPUT_PIN;	
}
