# Supplementary material for: Iterative improvement in the automatic modular design of robot swarms
Source: PeerJ Comput Sci. 2020 Dec 7;6:e322. doi: 10.7717/peerj-cs.322 (PMC7924708; doi:10.7717/peerj-cs.322)
Supplement: Supplemental Information 4 [file peerj-cs-06-322-s004.zip › argos3-epuck/firmware/firmware/motor_led/e_init_port.h]

/********************************************************************************

			Initialization of port of e-puck
			Version 1.0 november 2005
			Michael Bonani, Francesco Mondada, Davis Dadie


This file is part of the e-puck library license.
See http://www.e-puck.org/index.php?option=com_content&task=view&id=18&Itemid=45

(c) 2005-2007 Michael Bonani, Francesco Mondada, Davis Dadie

Robotics system laboratory http://lsro.epfl.ch
Laboratory of intelligent systems http://lis.epfl.ch
Swarm intelligent systems group http://swis.epfl.ch
EPFL Ecole polytechnique federale de Lausanne http://www.epfl.ch

**********************************************************************************/

/*! \file
 * \ingroup motor_LED
 * \brief Initialize the ports on standard configuration.
 * \author Code: Michael Bonani, Francesco Mondada, Davis Dadie \n Doc: Jonathan Besuchet
 */

#ifndef _INIT_PORT
#define _INIT_PORT

/* functions */
void e_init_port(void);

#endif
