# Supplementary material for: Iterative improvement in the automatic modular design of robot swarms
Source: PeerJ Comput Sci. 2020 Dec 7;6:e322. doi: 10.7717/peerj-cs.322 (PMC7924708; doi:10.7717/peerj-cs.322)
Supplement: Supplemental Information 4 [file peerj-cs-06-322-s004.zip › argos3-epuck/firmware/firmware/motor_led/e_led.h]

/********************************************************************************

			fonctions for simple LED manipulation
			Version 1.0 november 2005
			Michael Bonani, Francesco Mondada, Davis Dadie


This file is part of the e-puck library license.
See http://www.e-puck.org/index.php?option=com_content&task=view&id=18&Itemid=45

(c) 2005-2007 Michael Bonani, Francesco Mondada, Davis Dadie

Robotics system laboratory http://lsro.epfl.ch
Laboratory of intelligent systems http://lis.epfl.ch
Swarm intelligent systems group http://swis.epfl.ch
EPFL Ecole polytechnique federale de Lausanne http://www.epfl.ch

**********************************************************************************/

/*! \file
 * \ingroup motor_LED
 * \brief Manage the LEDs.
 * \n A little exemple for the LEDs (all the LEDs are blinking)
 * \code
 * #include <p30f6014A.h>
 * #include <motor_led/e_epuck_ports.h>
 * #include <motor_led/e_init_port.h>
 * #include <motor_led/e_led.h>
 * 
 * int main(void)
 * {
 * 	e_init_port();
 * 	while(1)
 * 	{
 * 		long i;
 * 		for(i=0; i<500000; i++)
 * 			asm("NOP");
 * 		e_set_led(8, 2); //switch the state of all leds
 * 	}
 * }
 * \endcode
 * \author Code: Michael Bonani, Francesco Mondada, Davis Dadie \n Doc: Jonathan Besuchet
 */

#ifndef _LED
#define _LED

/* functions */
void e_set_led(unsigned int led_number, unsigned int value); // set led_number (0-7) to value (0=off 1=on higher=inverse) 
void e_led_clear(void);

void e_set_body_led(unsigned int value); // value (0=off 1=on higher=inverse) 
void e_set_front_led(unsigned int value); //value (0=off 1=on higher=inverse) 

#endif
