# Supplementary material for: Iterative improvement in the automatic modular design of robot swarms
Source: PeerJ Comput Sci. 2020 Dec 7;6:e322. doi: 10.7717/peerj-cs.322 (PMC7924708; doi:10.7717/peerj-cs.322)
Supplement: Supplemental Information 4 [file peerj-cs-06-322-s004.zip › argos3-epuck/firmware/firmware/uart/CMakeLists.txt]

add_library(uart STATIC e_init_uart1.s e_init_uart2.s e_uart1_rx_char.s e_uart1_tx_char.s e_uart2_rx_char.s e_uart2_tx_char.s)
