# Supplementary material for: Iterative improvement in the automatic modular design of robot swarms
Source: PeerJ Comput Sci. 2020 Dec 7;6:e322. doi: 10.7717/peerj-cs.322 (PMC7924708; doi:10.7717/peerj-cs.322)
Supplement: Supplemental Information 4 [file peerj-cs-06-322-s004.zip › argos3-epuck/firmware/firmware/uart/e_uart1_rx_char.s]

/***************************************************************************************************************

Title:		UART1_RX_CHAR.s

Author:		Inspired Microchip library
			Davis Daidi�
			Bonani Michael
			Stephane Magnenat

History:
	11/07/05		Start day
	18/07/05		To be continued
	21/12/05		Optimisation and new function name
	12/02/07		Added possibility of clearing an external on interrupt
	12/03/07		Major rewrite, added rx buffer

****************************************************************************************************************/

; to be used with e_uart_char.h

.include "p30f6014A.inc"

.section  .data, near

.global _U1RXBuf
.global _U1RXRcvCnt
.global _U1RXReadCnt
_U1RXBuf: .space 64							; reception buffer
_U1RXRcvCnt: .space 2						; amount of received bytes
_U1RXReadCnt: .space 2						; amount of read bytes

.ifdef UART1_CLR_BIT_ON_INT
	.align 2
	.global _e_uart1_int_clr_mask
	.global _e_uart1_int_clr_addr
	_e_uart1_int_clr_mask: .space 2			; mask to apply upon interrupt
	_e_uart1_int_clr_addr: .space 2			; pointer where to apply mask upon interrupt
.endif

.section  .text


.global __U1RXInterrupt
__U1RXInterrupt:
		push.d	w0							; Save context - w0, w1
		
		bclr    IFS0, #U1RXIF				; Clear the interrupt flag.
		
.ifdef UART1_CLR_BIT_ON_INT
		mov		_e_uart1_int_clr_addr, w1	; Load pointer in w0
		mov		[w1], w0					; Deference pointer read
		and		_e_uart1_int_clr_mask		; Mask w0 with user-specified mask
		mov		w0, [w1]					; Deference pointer write
.endif
		
		mov		_U1RXRcvCnt, w0				; Received counter in w0
		and		#0x3f, w0					; Mask at buffer length
		mov		#_U1RXBuf, w1				; Buffer pointer in w1
		add		w0, w1, w1					; Element pointer in w1
		clr     w0							; Clear w0
		mov.b   U1RXREG, WREG				; Transfer received byte to w0
		mov.b	w0, [w1]					; Store received byte
		inc		_U1RXRcvCnt					; Increment amount of received bytes
		
		pop.d   w0							; Restore context - w0, w1

		retfie								; Return from Interrupt


.global _e_ischar_uart1
_e_ischar_uart1:
		mov		_U1RXRcvCnt, w0				; Received counter in w0
		mov		_U1RXReadCnt, w1			; Read counter in w1
		sub		w0, w1, w0					; Diff (amount of unread) in w0
		return


.global _e_getchar_uart1
_e_getchar_uart1:
		mov		_U1RXRcvCnt, w1				; Received counter in w1
		mov		_U1RXReadCnt, w2			; Read counter in w2
		cp		w1, w2						; Compare w1 - w2
		
		bra		Z, no_char_to_ret			; If equal, no char to return
		
		and		#0x3f, w2					; Mask at buffer length
		mov		#_U1RXBuf, w1				; Buffer pointer in w1
		add		w1, w2, w2					; Element pointer in w2
		
		mov.b	[w2], w1					; Read byte from reception buffer
		mov.b	w1, [w0]					; Store byte to user buffer
		
		inc		_U1RXReadCnt				; Increment amount of read bytes
		
		mov		#1, w0						; Return 1
		return

no_char_to_ret:
		clr		w0							; Return 0
		return

.end										; EOF
