# Supplementary material for: Iterative improvement in the automatic modular design of robot swarms
Source: PeerJ Comput Sci. 2020 Dec 7;6:e322. doi: 10.7717/peerj-cs.322 (PMC7924708; doi:10.7717/peerj-cs.322)
Supplement: Supplemental Information 4 [file peerj-cs-06-322-s004.zip › argos3-epuck/firmware/README]

EPUCK FIRMWARE

----INSTALLATION----
1-Download and install MPLABX
2-cd firmware
./build_firmware
----FIRMWARE UPDATE ON EPUCK-----
./epuck_upload -f epuck_firmware.hex /dev/[name of the bluetooth serial port of the epuck]
