# Supplementary material for: Iterative improvement in the automatic modular design of robot swarms
Source: PeerJ Comput Sci. 2020 Dec 7;6:e322. doi: 10.7717/peerj-cs.322 (PMC7924708; doi:10.7717/peerj-cs.322)
Supplement: Supplemental Information 4 [file peerj-cs-06-322-s004.zip › argos3-epuck/How_To_Cite]

As per Licence, all scientific publications that include results obtained
with the Software or with any modified/derived version of it shall cite 
the following technical report:

  L. Garattoni, G. Francesca, A. Brutschy, C. Pinciroli, M. Birattari
  (2015). Software Infrastructure for E-puck (and TAM), Technical report
  TR/IRIDIA/2015-004. IRIDIA, Université libre de Bruxelles, Belgium.


See included file: tech_report/IridiaTr2015-004r004.pdf
