# Supplementary material for: Iterative improvement in the automatic modular design of robot swarms
Source: PeerJ Comput Sci. 2020 Dec 7;6:e322. doi: 10.7717/peerj-cs.322 (PMC7924708; doi:10.7717/peerj-cs.322)
Supplement: Supplemental Information 4 [file peerj-cs-06-322-s004.zip › argos3-epuck/lib/link_libs.sh]

#!/usr/bin/env zsh

for lib in $(ls lib*.so.*.*.*); do
    linked_lib=$(echo ${lib} | awk -F "." '{print $1"."$2"."$3"."$4}')
    ln -s $lib $linked_lib
done
