# Supplementary material for: Iterative improvement in the automatic modular design of robot swarms
Source: PeerJ Comput Sci. 2020 Dec 7;6:e322. doi: 10.7717/peerj-cs.322 (PMC7924708; doi:10.7717/peerj-cs.322)
Supplement: Supplemental Information 4 [file peerj-cs-06-322-s004.zip › argos3-epuck/src/CMakeLists.txt]

#
# Set minimum required version
#
cmake_minimum_required(VERSION 2.8)

#
# Set the path additional cmake files must be searched for
#
set(CMAKE_MODULE_PATH ${CMAKE_MODULE_PATH} ${CMAKE_SOURCE_DIR}/cmake)

#
# Make sure we are under Unix
#
if(NOT UNIX)
  message(FATAL_ERROR "ARGoS compiles only under UNIX, sorry!")
endif(NOT UNIX)

#
# Set build options
#
include(${CMAKE_SOURCE_DIR}/cmake/ARGoSBuildOptions.cmake)

#
# Set compiler flags
#
include(${CMAKE_SOURCE_DIR}/cmake/ARGoSBuildFlags.cmake)

#
# Check for libraries
#
include(${CMAKE_SOURCE_DIR}/cmake/ARGoSBuildChecks.cmake)

#
# Set up CPack for later use
#
include(${CMAKE_SOURCE_DIR}/cmake/ARGoSPackaging.cmake)


# Set up ARGoS compilation information
include_directories(${CMAKE_SOURCE_DIR} ${ARGOS_INCLUDE_DIRS})
link_directories(${ARGOS_LIBRARY_DIRS})

#
# Compile stuff
#
add_subdirectory(plugins)
add_subdirectory(testing)
