# Supplementary material for: Iterative improvement in the automatic modular design of robot swarms
Source: PeerJ Comput Sci. 2020 Dec 7;6:e322. doi: 10.7717/peerj-cs.322 (PMC7924708; doi:10.7717/peerj-cs.322)
Supplement: Supplemental Information 4 [file peerj-cs-06-322-s004.zip › argos3-epuck/src/plugins/robots/e-puck/CMakeLists.txt]

if(ARGOS_BUILD_FOR_SIMULATOR)
  include(Interface.cmake)
  include(SimLibrary.cmake)
#  include(VisionTools.cmake)
elseif(ARGOS_BUILD_FOR_EPUCK)
  include(Interface.cmake)
  include(RealLibrary.cmake)
endif()
