# Supplementary material for: Iterative improvement in the automatic modular design of robot swarms
Source: PeerJ Comput Sci. 2020 Dec 7;6:e322. doi: 10.7717/peerj-cs.322 (PMC7924708; doi:10.7717/peerj-cs.322)
Supplement: Supplemental Information 4 [file peerj-cs-06-322-s004.zip › argos3-epuck/src/plugins/robots/e-puck/control_interface/ci_epuck_accelerometer_sensor.cpp]

/**
 * @file <argos3/plugins/robots/e-puck/control_interface/ci_epuck_accelerometer_sensor.cpp
 *
 * @author Lorenzo Garattoni- <lgaratto@ulb.ac.be>
 */
#include "ci_epuck_accelerometer_sensor.h"

namespace argos {

   std::ostream& operator<<(std::ostream& c_os,
                            const CCI_EPuckAccelerometerSensor::SReading& s_reading) {
      c_os << "SReading("
           << s_reading.X
           << ","
           << s_reading.Y
           << ","
           << s_reading.Z
           << ")";
      return c_os;
   }
}
