# Supplementary material for: Iterative improvement in the automatic modular design of robot swarms
Source: PeerJ Comput Sci. 2020 Dec 7;6:e322. doi: 10.7717/peerj-cs.322 (PMC7924708; doi:10.7717/peerj-cs.322)
Supplement: Supplemental Information 4 [file peerj-cs-06-322-s004.zip › argos3-epuck/src/plugins/robots/e-puck/control_interface/ci_epuck_encoder_sensor.cpp]

/**
 * @file <argos3/plugins/robots/e-puck/control_interface/ci_epuck_encoder_sensor.cpp>
 *
 * @author Carlo Pinciroli - <ilpincy@gmail.com>
 */

#include "ci_epuck_encoder_sensor.h"

#ifdef ARGOS_WITH_LUA
#include <argos3/core/wrappers/lua/lua_utility.h>
#endif

namespace argos {
   
   /****************************************/
   /****************************************/

   const Real CCI_EPuckEncoderSensor::WHEEL_AXIS_LENGTH = 0.053f;

   /****************************************/
   /****************************************/
   
#ifdef ARGOS_WITH_LUA
   void CCI_EPuckEncoderSensor::CreateLuaState(lua_State* pt_lua_state) {
      CLuaUtility::OpenRobotStateTable (pt_lua_state, "wheels"                                              );
      CLuaUtility::StartTable          (pt_lua_state, "encoder"                                             );
      CLuaUtility::AddToTable          (pt_lua_state, "distance_left",  m_sReading.CoveredDistanceLeftWheel );
      CLuaUtility::AddToTable          (pt_lua_state, "distance_right", m_sReading.CoveredDistanceRightWheel);
      CLuaUtility::AddToTable          (pt_lua_state, "axis_length",    WHEEL_AXIS_LENGTH                   );
      CLuaUtility::EndTable            (pt_lua_state                                                        );
      CLuaUtility::CloseRobotStateTable(pt_lua_state                                                        );
   }
#endif

   /****************************************/
   /****************************************/

#ifdef ARGOS_WITH_LUA
   void CCI_EPuckEncoderSensor::ReadingsToLuaState(lua_State* pt_lua_state) {
      lua_getfield(pt_lua_state, -1, "wheels");
      lua_getfield(pt_lua_state, -1, "encoder");
      lua_pushnumber(pt_lua_state, m_sReading.CoveredDistanceLeftWheel);
      lua_setfield(pt_lua_state, -2, "distance_left");
      lua_pushnumber(pt_lua_state, m_sReading.CoveredDistanceRightWheel);
      lua_setfield(pt_lua_state, -2, "distance_right");
      lua_pop(pt_lua_state, 2);
   }
#endif


   /****************************************/
   /****************************************/

}
