# Supplementary material for: Iterative improvement in the automatic modular design of robot swarms
Source: PeerJ Comput Sci. 2020 Dec 7;6:e322. doi: 10.7717/peerj-cs.322 (PMC7924708; doi:10.7717/peerj-cs.322)
Supplement: Supplemental Information 4 [file peerj-cs-06-322-s004.zip › argos3-epuck/src/plugins/robots/e-puck/control_interface/ci_epuck_micro_sensor.cpp]

/**
 * @file <argos3/plugins/robots/e-puck/control_interface/ci_epuck_micro_sensor.h
 *
 * @brief This file provides the implementation of the epuck micro
 * sensor.
 *
 * This file provides the definition of the epuck micro sensor.  The
 * sensors are evenly spaced on the left, right and back to the base
 * of the epuck.  The micros are placed as follow:
 *
 *              front
 *   l                          r
 *   e   MIC_L        MIC_R i
 *   f           .            g
 *   t                          h
 *             MIC_B            t
 *
 *              back
 *
 *
 * @author Lorenzo Garattoni- <lgaratto@ulb.ac.be>
 * @author Matteo Amaducci <matteo.amaducci2@studio.unibo.it>
 */

#include "ci_epuck_micro_sensor.h"

namespace argos {

   /****************************************/
   /****************************************/

   std::ostream& operator<<(std::ostream& c_os,
                            const CCI_EPuckMicroSensor::SReading& s_reading) {
      c_os << "SReading("
           << s_reading.Right
           << ","
           << s_reading.Left
           << ","
           << s_reading.Back
           << ")";
      return c_os;
   }

   /****************************************/
   /****************************************/
}
