# Supplementary material for: Iterative improvement in the automatic modular design of robot swarms
Source: PeerJ Comput Sci. 2020 Dec 7;6:e322. doi: 10.7717/peerj-cs.322 (PMC7924708; doi:10.7717/peerj-cs.322)
Supplement: Supplemental Information 4 [file peerj-cs-06-322-s004.zip › argos3-epuck/src/plugins/robots/e-puck/control_interface/ci_epuck_rgb_leds_actuator.h]

/**
 * @file <argos3/plugins/robots/e-puck/control_interface/ci_epuck_RGB_leds_actuator.h
 *
 * This file provides the definition of the e-puck RGB LEDs actuator.
 *
 * The user can switch on the 3 RGB LEDs on top of the overo extension
 * of the e-puck, specifying the RGB color.
 *
 * The LEDs are distributed as follows: (View from the top)
 *
 *        front
 *                 r
 *   l   0     1   i
 *   e             g
 *   f             h
 *   t      2      t
 *        back
 *
 *
 * @author Lorenzo Garattoni- <lgaratto@ulb.ac.be>
 */

#ifndef CCI_EPUCK_RGB_LEDS_ACTUATOR_H
#define CCI_EPUCK_RGB_LEDS_ACTUATOR_H

#include <argos3/core/utility/logging/argos_log.h>

namespace argos {
   class CCI_EPuckRGBLEDsActuator;
}

#include <argos3/core/utility/datatypes/color.h>
#include <argos3/core/control_interface/ci_actuator.h>

namespace argos {

   class CCI_EPuckRGBLEDsActuator : public CCI_Actuator {

   public:

      /**
       * RGB LED settings data type
       */
      typedef std::vector<CColor> TLEDSettings;

   public:

      CCI_EPuckRGBLEDsActuator();

      virtual ~CCI_EPuckRGBLEDsActuator() {}

      /**
       * Sets the color of a single LED.
       * @param un_led_number The number of the LED [0-2]
       * @param c_color The wanted color.
       */
      virtual void SetColor(size_t un_led_number,
                            const CColor& c_color);

      /**
       * Sets the same color for all LEDs.
       * @param c_color The wanted color.
       */
      virtual void SetColors(const CColor& c_color);

      /**
       * Sets the colors of all LEDs individually.
       */
      virtual void SetColors(const TLEDSettings& c_colors);

#ifdef ARGOS_WITH_LUA
      /**
       *
       * @param pt_lua_state
       */
      virtual void CreateLuaState(lua_State* pt_lua_state);
#endif

   protected:

      /**
       * RGB LEDs settings
       */
      TLEDSettings m_tLEDSettings;
   };

}
#endif
