# Supplementary material for: Iterative improvement in the automatic modular design of robot swarms
Source: PeerJ Comput Sci. 2020 Dec 7;6:e322. doi: 10.7717/peerj-cs.322 (PMC7924708; doi:10.7717/peerj-cs.322)
Supplement: Supplemental Information 4 [file peerj-cs-06-322-s004.zip › argos3-epuck/src/plugins/robots/e-puck/real_robot/real_epuck_accelerometer_sensor.cpp]

#include "real_epuck_accelerometer_sensor.h"
#include <argos3/core/utility/logging/argos_log.h>

namespace argos {

   /****************************************/
   /****************************************/

   void CRealEPuckAccelerometerSensor::UpdateValues() {
      /* Not implemented */
   }

   /****************************************/
   /****************************************/

}
