# Supplementary material for: Iterative improvement in the automatic modular design of robot swarms
Source: PeerJ Comput Sci. 2020 Dec 7;6:e322. doi: 10.7717/peerj-cs.322 (PMC7924708; doi:10.7717/peerj-cs.322)
Supplement: Supplemental Information 4 [file peerj-cs-06-322-s004.zip › argos3-epuck/src/plugins/robots/e-puck/real_robot/real_epuck_i2c_actuator.h]

/**
 * @file <argos3/plugins/robots/e-puck/real_robot/real_epuck_i2c_actuator.h>
 *
 * @author Lorenzo Garattoni - <lgaratto@ulb.ac.be>
 * @author Carlo Pinciroli <cpinciro@ulb.ac.be>
 */

#ifndef REAL_EPUCK_I2C_ACTUATOR_H
#define REAL_EPUCK_I2C_ACTUATOR_H

namespace argos {
   class CRealEPuckI2CActuator;
}

#include <argos3/plugins/robots/e-puck/real_robot/real_epuck_i2c_device.h>

namespace argos {

   class CRealEPuckI2CActuator : public CRealEPuckI2CDevice {

   public:

      virtual ~CRealEPuckI2CActuator() {}

      virtual void SendData() = 0;

   };

}
#endif
