# Supplementary material for: Iterative improvement in the automatic modular design of robot swarms
Source: PeerJ Comput Sci. 2020 Dec 7;6:e322. doi: 10.7717/peerj-cs.322 (PMC7924708; doi:10.7717/peerj-cs.322)
Supplement: Supplemental Information 4 [file peerj-cs-06-322-s004.zip › argos3-epuck/src/plugins/robots/e-puck/real_robot/real_epuck_ircom_sensor.h]

/**
 * @file <argos3/plugins/robots/e-puck/real_robot/real_epuck_ircom_sensor.h>
 *
 * @author Lorenzo Garattoni - <lgaratto@ulb.ac.be>
 */

#ifndef REAL_EPUCK_IRCOM_SENSOR_H
#define REAL_EPUCK_IRCOM_SENSOR_H

namespace argos {
   class CRealEPuckIRComSensor;
}

#include <argos3/plugins/robots/e-puck/control_interface/ci_epuck_ircom_sensor.h>
#include <argos3/plugins/robots/e-puck/real_robot/real_epuck_serial_sensor.h>
#include <argos3/plugins/robots/e-puck/real_robot/real_epuck_base.h>

namespace argos {

   class CRealEPuckIRComSensor : virtual public CCI_EPuckIRComSensor,
                                 virtual public CRealEPuckSerialSensor {

   public:

      CRealEPuckIRComSensor() {};
      virtual ~CRealEPuckIRComSensor() {};

      virtual void UpdateValues();

   };
}
#endif
