# Supplementary material for: Iterative improvement in the automatic modular design of robot swarms
Source: PeerJ Comput Sci. 2020 Dec 7;6:e322. doi: 10.7717/peerj-cs.322 (PMC7924708; doi:10.7717/peerj-cs.322)
Supplement: Supplemental Information 5 [file peerj-cs-06-322-s005.zip]

Archive with 172 entries (139 files):
- AutoMoDe-loopfunctions/
- AutoMoDe-loopfunctions/.gitignore
- AutoMoDe-loopfunctions/CMakeLists.txt
- AutoMoDe-loopfunctions/LICENSE
- AutoMoDe-loopfunctions/loop-functions/
- AutoMoDe-loopfunctions/loop-functions/AutoMoDe-Modules/
- AutoMoDe-loopfunctions/loop-functions/AutoMoDe-Modules/AntiPhototaxisLoopFunc.cpp
- AutoMoDe-loopfunctions/loop-functions/AutoMoDe-Modules/AntiPhototaxisLoopFunc.h
- AutoMoDe-loopfunctions/loop-functions/AutoMoDe-Modules/AttractionLoopFunc.cpp
- AutoMoDe-loopfunctions/loop-functions/AutoMoDe-Modules/AttractionLoopFunc.h
- AutoMoDe-loopfunctions/loop-functions/AutoMoDe-Modules/CMakeLists.txt
- AutoMoDe-loopfunctions/loop-functions/AutoMoDe-Modules/ExplorationLoopFunc.cpp
- AutoMoDe-loopfunctions/loop-functions/AutoMoDe-Modules/ExplorationLoopFunc.h
- AutoMoDe-loopfunctions/loop-functions/AutoMoDe-Modules/PhototaxisLoopFunc.cpp
- AutoMoDe-loopfunctions/loop-functions/AutoMoDe-Modules/PhototaxisLoopFunc.h
- AutoMoDe-loopfunctions/loop-functions/AutoMoDe-Modules/RepulsionLoopFunc.cpp
- AutoMoDe-loopfunctions/loop-functions/AutoMoDe-Modules/RepulsionLoopFunc.h
- AutoMoDe-loopfunctions/loop-functions/AutoMoDe-Modules/StopLoopFunc.cpp
- AutoMoDe-loopfunctions/loop-functions/AutoMoDe-Modules/StopLoopFunc.h
- AutoMoDe-loopfunctions/loop-functions/chocolate/
- AutoMoDe-loopfunctions/loop-functions/chocolate/AAC/
- AutoMoDe-loopfunctions/loop-functions/chocolate/AAC/ChocolateAACLoopFunc.cpp
- AutoMoDe-loopfunctions/loop-functions/chocolate/AAC/ChocolateAACLoopFunc.h
- AutoMoDe-loopfunctions/loop-functions/chocolate/AAC/CMakeLists.txt
- AutoMoDe-loopfunctions/loop-functions/chocolate/CFA/
- AutoMoDe-loopfunctions/loop-functions/chocolate/CFA/ChocolateCFALoopFunc.cpp
- AutoMoDe-loopfunctions/loop-functions/chocolate/CFA/ChocolateCFALoopFunc.h
- AutoMoDe-loopfunctions/loop-functions/chocolate/CFA/CMakeLists.txt
- AutoMoDe-loopfunctions/loop-functions/chocolate/CMakeLists.txt
- AutoMoDe-loopfunctions/loop-functions/chocolate/LCN/
- AutoMoDe-loopfunctions/loop-functions/chocolate/LCN/ChocolateLCNLoopFunc.cpp
- AutoMoDe-loopfunctions/loop-functions/chocolate/LCN/ChocolateLCNLoopFunc.h
- AutoMoDe-loopfunctions/loop-functions/chocolate/LCN/CMakeLists.txt
- AutoMoDe-loopfunctions/loop-functions/chocolate/SCA/
- AutoMoDe-loopfunctions/loop-functions/chocolate/SCA/ChocolateSCALoopFunc.cpp
- AutoMoDe-loopfunctions/loop-functions/chocolate/SCA/ChocolateSCALoopFunc.h
- AutoMoDe-loopfunctions/loop-functions/chocolate/SCA/CMakeLists.txt
- AutoMoDe-loopfunctions/loop-functions/chocolate/SPC/
- AutoMoDe-loopfunctions/loop-functions/chocolate/SPC/ChocolateSPCLoopFunc.cpp
- AutoMoDe-loopfunctions/loop-functions/chocolate/SPC/ChocolateSPCLoopFunc.h
- AutoMoDe-loopfunctions/loop-functions/chocolate/SPC/CMakeLists.txt
- AutoMoDe-loopfunctions/loop-functions/CMakeLists.txt
- AutoMoDe-loopfunctions/loop-functions/complexity/
- AutoMoDe-loopfunctions/loop-functions/complexity/AggregationSingleSpot.cpp
- AutoMoDe-loopfunctions/loop-functions/complexity/AggregationSingleSpot.h
- AutoMoDe-loopfunctions/loop-functions/complexity/AggregationTwoSpots5050.cpp
- AutoMoDe-loopfunctions/loop-functions/complexity/AggregationTwoSpots5050.h
- AutoMoDe-loopfunctions/loop-functions/complexity/AggregationTwoSpotsXOR.cpp
- AutoMoDe-loopfunctions/loop-functions/complexity/AggregationTwoSpotsXOR.h
- AutoMoDe-loopfunctions/loop-functions/complexity/AggregationTwoSpotsXOR2.cpp
- AutoMoDe-loopfunctions/loop-functions/complexity/AggregationTwoSpotsXOR2.h
- AutoMoDe-loopfunctions/loop-functions/complexity/CMakeLists.txt
- AutoMoDe-loopfunctions/loop-functions/example/
- AutoMoDe-loopfunctions/loop-functions/example/CMakeLists.txt
- AutoMoDe-loopfunctions/loop-functions/example/ExampleAggregationLoopFunc.cpp
- AutoMoDe-loopfunctions/loop-functions/example/ExampleAggregationLoopFunc.h
- AutoMoDe-loopfunctions/loop-functions/gianduja/
- AutoMoDe-loopfunctions/loop-functions/gianduja/CMakeLists.txt
- AutoMoDe-loopfunctions/loop-functions/gianduja/GiandujaAggregation2SpotsLoopFunc.cpp
- AutoMoDe-loopfunctions/loop-functions/gianduja/GiandujaAggregation2SpotsLoopFunc.h
- AutoMoDe-loopfunctions/loop-functions/gianduja/GiandujaAggregationLoopFunc.cpp
- AutoMoDe-loopfunctions/loop-functions/gianduja/GiandujaAggregationLoopFunc.h
- AutoMoDe-loopfunctions/loop-functions/gianduja/GiandujaBeaconAggregationLoopFunc.cpp
- AutoMoDe-loopfunctions/loop-functions/gianduja/GiandujaBeaconAggregationLoopFunc.h
- AutoMoDe-loopfunctions/loop-functions/gianduja/GiandujaBeaconDecisionLoopFunc.cpp
- AutoMoDe-loopfunctions/loop-functions/gianduja/GiandujaBeaconDecisionLoopFunc.h
- AutoMoDe-loopfunctions/loop-functions/gianduja/GiandujaBeaconStopLoopFunc.cpp
- AutoMoDe-loopfunctions/loop-functions/gianduja/GiandujaBeaconStopLoopFunc.h
- AutoMoDe-loopfunctions/loop-functions/gianduja/GiandujaDecisionLoopFunc.cpp
- AutoMoDe-loopfunctions/loop-functions/gianduja/GiandujaDecisionLoopFunc.h
- AutoMoDe-loopfunctions/loop-functions/gianduja/GiandujaNestingHideLoopFunc.cpp
- AutoMoDe-loopfunctions/loop-functions/gianduja/GiandujaNestingHideLoopFunc.h
- AutoMoDe-loopfunctions/loop-functions/gianduja/GiandujaNestingHideLoopFunc2.cpp
- AutoMoDe-loopfunctions/loop-functions/gianduja/GiandujaNestingLoopFunc.cpp
- AutoMoDe-loopfunctions/loop-functions/gianduja/GiandujaNestingLoopFunc.h
- AutoMoDe-loopfunctions/loop-functions/gianduja/GiandujaStopLoopFunc.cpp
- AutoMoDe-loopfunctions/loop-functions/gianduja/GiandujaStopLoopFunc.h
- AutoMoDe-loopfunctions/loop-functions/localsearch/
- AutoMoDe-loopfunctions/loop-functions/localsearch/AggregationWhiteAndBlackLoopFunc.cpp
- AutoMoDe-loopfunctions/loop-functions/localsearch/AggregationWhiteAndBlackLoopFunc.h
- AutoMoDe-loopfunctions/loop-functions/localsearch/CMakeLists.txt
- AutoMoDe-loopfunctions/loop-functions/localsearch/GuidedShelterLoopFunc.cpp
- AutoMoDe-loopfunctions/loop-functions/localsearch/GuidedShelterLoopFunc.h
- AutoMoDe-loopfunctions/loop-functions/mate/
- AutoMoDe-loopfunctions/loop-functions/mate/CMakeLists.txt
- AutoMoDe-loopfunctions/loop-functions/mate/LCF/
- AutoMoDe-loopfunctions/loop-functions/mate/LCF/CMakeLists.txt
- AutoMoDe-loopfunctions/loop-functions/mate/LCF/MateLCFLoopFunc.cpp
- AutoMoDe-loopfunctions/loop-functions/mate/LCF/MateLCFLoopFunc.h
- AutoMoDe-loopfunctions/loop-functions/mate/SPD11/
- AutoMoDe-loopfunctions/loop-functions/mate/SPD11/CMakeLists.txt
- AutoMoDe-loopfunctions/loop-functions/mate/SPD11/MateSPD11LoopFunc.cpp
- AutoMoDe-loopfunctions/loop-functions/mate/SPD11/MateSPD11LoopFunc.h
- AutoMoDe-loopfunctions/loop-functions/mate/SPD8/
- AutoMoDe-loopfunctions/loop-functions/mate/SPD8/CMakeLists.txt
- AutoMoDe-loopfunctions/loop-functions/mate/SPD8/MateSPD8LoopFunc.cpp
- AutoMoDe-loopfunctions/loop-functions/mate/SPD8/MateSPD8LoopFunc.h
- AutoMoDe-loopfunctions/loop-functions/ModularityExperiment/
- AutoMoDe-loopfunctions/loop-functions/ModularityExperiment/CMakeLists.txt
- AutoMoDe-loopfunctions/loop-functions/NEATvsEvo/
- AutoMoDe-loopfunctions/loop-functions/NEATvsEvo/AggregationSingleSpot.cpp
- AutoMoDe-loopfunctions/loop-functions/NEATvsEvo/AggregationSingleSpot.h
- AutoMoDe-loopfunctions/loop-functions/NEATvsEvo/CMakeLists.txt
- AutoMoDe-loopfunctions/loop-functions/NEATvsEvo/DirectionalGate.cpp
- AutoMoDe-loopfunctions/loop-functions/NEATvsEvo/DirectionalGate.h
- AutoMoDe-loopfunctions/loop-functions/NEATvsEvo/SCAaroundLoopFunc.cpp
- AutoMoDe-loopfunctions/loop-functions/NEATvsEvo/SCAaroundLoopFunc.h
- AutoMoDe-loopfunctions/loop-functions/NEATvsEvo/SCAbehindLoopFunc.cpp
- AutoMoDe-loopfunctions/loop-functions/NEATvsEvo/SCAbehindLoopFunc.h
- AutoMoDe-loopfunctions/loop-functions/NEATvsEvo/SCAbisLoopFunc.cpp
- AutoMoDe-loopfunctions/loop-functions/NEATvsEvo/SCAbisLoopFunc.h
- AutoMoDe-loopfunctions/loop-functions/NEATvsEvo/SCAblackLoopFunc.cpp
- AutoMoDe-loopfunctions/loop-functions/NEATvsEvo/SCAblackLoopFunc.h
- AutoMoDe-loopfunctions/loop-functions/NEATvsEvo/ShelterConstrainedAccessLoopFunc.cpp
- AutoMoDe-loopfunctions/loop-functions/NEATvsEvo/ShelterConstrainedAccessLoopFunc.h
- AutoMoDe-loopfunctions/loop-functions/NEATvsEvo/ShelterFiftyFiftyLoopFunc.cpp
- AutoMoDe-loopfunctions/loop-functions/NEATvsEvo/ShelterFiftyFiftyLoopFunc.h
- AutoMoDe-loopfunctions/loop-functions/vanilla/
- AutoMoDe-loopfunctions/loop-functions/vanilla/AggregationTwoSpotsLoopFunc.cpp
- AutoMoDe-loopfunctions/loop-functions/vanilla/AggregationTwoSpotsLoopFunc.h
- AutoMoDe-loopfunctions/loop-functions/vanilla/CMakeLists.txt
- AutoMoDe-loopfunctions/loop-functions/vanilla/ForagingTwoSpotsLoopFunc.cpp
- AutoMoDe-loopfunctions/loop-functions/vanilla/ForagingTwoSpotsLoopFunc.h
- AutoMoDe-loopfunctions/loop-functions/visual-add-ons/
- AutoMoDe-loopfunctions/loop-functions/visual-add-ons/CMakeLists.txt
- AutoMoDe-loopfunctions/loop-functions/visual-add-ons/epuck_planning_user_functions.cpp
- AutoMoDe-loopfunctions/loop-functions/visual-add-ons/epuck_planning_user_functions.h
- AutoMoDe-loopfunctions/README.md
- AutoMoDe-loopfunctions/scenarios/
- AutoMoDe-loopfunctions/scenarios/aggregation-black-white/
- AutoMoDe-loopfunctions/scenarios/aggregation-black-white/aggregation_bw.argos
- AutoMoDe-loopfunctions/scenarios/aggregation-black-white/aggregation_bw_bt.argos
- AutoMoDe-loopfunctions/scenarios/aggregation-black-white/aggregation_bw_bt_visu.argos
- AutoMoDe-loopfunctions/scenarios/aggregation-black-white/aggregation_bw_visu.argos
- AutoMoDe-loopfunctions/scenarios/guided-shelter/
- AutoMoDe-loopfunctions/scenarios/guided-shelter/shelter-at-border/
- AutoMoDe-loopfunctions/scenarios/guided-shelter/shelter-at-border/guided_shelter.argos
- AutoMoDe-loopfunctions/scenarios/guided-shelter/shelter-at-border/guided_shelter_bt.argos
- AutoMoDe-loopfunctions/scenarios/guided-shelter/shelter-at-border/guided_shelter_bt_visu.argos
- AutoMoDe-loopfunctions/scenarios/guided-shelter/shelter-at-border/guided_shelter_visu.argos
- AutoMoDe-loopfunctions/scenarios/guided-shelter/shelter-with-big-offset/
- AutoMoDe-loopfunctions/scenarios/guided-shelter/shelter-with-big-offset/guided_shelter.argos
- AutoMoDe-loopfunctions/scenarios/guided-shelter/shelter-with-big-offset/guided_shelter_bt.argos
- AutoMoDe-loopfunctions/scenarios/guided-shelter/shelter-with-big-offset/guided_shelter_bt_visu.argos
- AutoMoDe-loopfunctions/scenarios/guided-shelter/shelter-with-big-offset/guided_shelter_visu.argos
- AutoMoDe-loopfunctions/scenarios/guided-shelter/shelter-with-small-offset/
- AutoMoDe-loopfunctions/scenarios/guided-shelter/shelter-with-small-offset/guided_shelter.argos
- AutoMoDe-loopfunctions/scenarios/guided-shelter/shelter-with-small-offset/guided_shelter_bt.argos
- AutoMoDe-loopfunctions/scenarios/guided-shelter/shelter-with-small-offset/guided_shelter_bt_visu.argos
- AutoMoDe-loopfunctions/scenarios/guided-shelter/shelter-with-small-offset/guided_shelter_visu.argos
- AutoMoDe-loopfunctions/scenarios/vanilla/
- AutoMoDe-loopfunctions/scenarios/vanilla/BT/
- AutoMoDe-loopfunctions/scenarios/vanilla/BT/aggregation_bt.argos
- AutoMoDe-loopfunctions/scenarios/vanilla/BT/aggregation_bt_visu.argos
- AutoMoDe-loopfunctions/scenarios/vanilla/BT/foraging_bt.argos
- AutoMoDe-loopfunctions/scenarios/vanilla/BT/foraging_bt_visu.argos
- AutoMoDe-loopfunctions/scenarios/vanilla/EvoStick/
- AutoMoDe-loopfunctions/scenarios/vanilla/EvoStick/aggregation_nn.argos
- AutoMoDe-loopfunctions/scenarios/vanilla/EvoStick/foraging_nn.argos
- AutoMoDe-loopfunctions/scenarios/vanilla/FSM/
- AutoMoDe-loopfunctions/scenarios/vanilla/FSM/aggregation.argos
- AutoMoDe-loopfunctions/scenarios/vanilla/FSM/aggregation_visu.argos
- AutoMoDe-loopfunctions/scenarios/vanilla/FSM/foraging.argos
- AutoMoDe-loopfunctions/scenarios/vanilla/FSM/foraging_visu.argos
- AutoMoDe-loopfunctions/src/
- AutoMoDe-loopfunctions/src/cmake/
- AutoMoDe-loopfunctions/src/CMakeLists.txt
- AutoMoDe-loopfunctions/src/cmake/ARGoSBuildChecks.cmake
- AutoMoDe-loopfunctions/src/cmake/ARGoSBuildFlags.cmake
- AutoMoDe-loopfunctions/src/cmake/ARGoSBuildOptions.cmake
- AutoMoDe-loopfunctions/src/CoreLoopFunctions.cpp
- AutoMoDe-loopfunctions/src/CoreLoopFunctions.h
