# Supplementary material for: Iterative improvement in the automatic modular design of robot swarms
Source: PeerJ Comput Sci. 2020 Dec 7;6:e322. doi: 10.7717/peerj-cs.322 (PMC7924708; doi:10.7717/peerj-cs.322)
Supplement: Supplemental Information 5 [file peerj-cs-06-322-s005.zip › AutoMoDe-loopfunctions/loop-functions/chocolate/SPC/ChocolateSPCLoopFunc.h]

/*
 * Surface and Perimeter Coverage
 *
 * @file <loop-functions/example/ChocolateSPCLoopFunc.cpp>
 *
 * @author Antoine Ligot - <aligot@ulb.ac.be>
 *
 * @package ARGoS3-AutoMoDe
 *
 * @license MIT License
 */

 #ifndef CHOCOLATE_SPC_LOOP_FUNC_H
 #define CHOCOLATE_SPC_LOOP_FUNC_H

 #include "../../../src/CoreLoopFunctions.h"
 #include <argos3/core/simulator/space/space.h>
 #include <argos3/plugins/robots/e-puck/simulator/epuck_entity.h>

using namespace argos;

class ChocolateSPCLoopFunction : public CoreLoopFunctions {

   public:
      ChocolateSPCLoopFunction();
      ChocolateSPCLoopFunction(const ChocolateSPCLoopFunction& orig);
      virtual ~ChocolateSPCLoopFunction();

      virtual void Destroy();
      virtual void Reset();
      virtual void PostExperiment();

      Real GetObjectiveFunction();

      virtual CColor GetFloorColor(const CVector2& c_position_on_plane);

      virtual CVector3 GetRandomPosition();

    private:
      Real ComputeObjectiveFunction();
      CVector2 RandomPointOnSquareArea();
      CVector2 RandomPointOnCirclePerimeter();
      bool IsOnSquareArea(CVector2 c_point);
      bool IsOnCirclePerimeter(CVector2 c_point);

      Real m_fRadiusRobot;

      Real m_fSideSquare;
      Real m_fRadiusCircle;

      CVector2 m_cCoordCircleSpot;
      CVector2 m_cCoordSquareSpot;

      UInt32 m_unNumberPoints;

      Real m_fObjectiveFunction;
      Real m_fDoptA;
      Real m_fDoptP;
};

#endif
