# Supplementary material for: Iterative improvement in the automatic modular design of robot swarms
Source: PeerJ Comput Sci. 2020 Dec 7;6:e322. doi: 10.7717/peerj-cs.322 (PMC7924708; doi:10.7717/peerj-cs.322)
Supplement: Supplemental Information 5 [file peerj-cs-06-322-s005.zip › AutoMoDe-loopfunctions/loop-functions/CMakeLists.txt]

# Set up ARGoS compilation information
include_directories(${CMAKE_SOURCE_DIR} ${ARGOS_INCLUDE_DIRS})
link_directories(${ARGOS_LIBRARY_DIRS})
link_directories(
	${CMAKE_BINARY_DIR}/src
    )

add_subdirectory(vanilla)
add_subdirectory(chocolate)
#add_subdirectory(gianduja)
#add_subdirectory(complexity)
#add_subdirectory(extra)
#add_subdirectory(NEATvsEvo)
#add_subdirectory(AutoMoDe-Modules)
#add_subdirectory(ModularityExperiment)
#add_subdirectory(visual-add-ons)
add_subdirectory(localsearch)
