# Supplementary material for: Iterative improvement in the automatic modular design of robot swarms
Source: PeerJ Comput Sci. 2020 Dec 7;6:e322. doi: 10.7717/peerj-cs.322 (PMC7924708; doi:10.7717/peerj-cs.322)
Supplement: Supplemental Information 5 [file peerj-cs-06-322-s005.zip › AutoMoDe-loopfunctions/loop-functions/complexity/AggregationSingleSpot.h]

/**
  *
  * @author Antoine Ligot - <aligot@ulb.ac.be>
  *
  * @package ARGoS3-AutoMoDe
  *
  * @license MIT License
  */

#ifndef AGGREGATION_SINGLE_SPOT
#define AGGREGATION_SINGLE_SPOT

#include <argos3/core/simulator/space/space.h>
#include <argos3/plugins/robots/e-puck/simulator/epuck_entity.h>

#include "../../src/CoreLoopFunctions.h"
#include "/home/aligot/Desktop/Arena/NEAT-private/src/controllers/NeuralNetworkRM1Dot1Binary.h"

using namespace argos;

class AggregationSingleSpot: public CoreLoopFunctions {
  public:
    AggregationSingleSpot();
    AggregationSingleSpot(const AggregationSingleSpot& orig);
    virtual ~AggregationSingleSpot();

    virtual void Destroy();
    virtual void Init(TConfigurationNode& t_tree);

    virtual argos::CColor GetFloorColor(const argos::CVector2& c_position_on_plane);
    virtual void PostExperiment();
    virtual void PostStep();
    virtual void Reset();

    Real GetObjectiveFunction();

    CVector3 GetRandomPosition();

    void OpenFile();

  private:
    Real m_fRadius;
    CVector2 m_cCoordSpot1;
    UInt32 m_unScoreSpot1;
    Real m_fObjectiveFunction;

    std::string m_strOutputFile;
    std::ofstream m_cTrace;
    std::ofstream m_cFitness;
};

#endif
