# Supplementary material for: Iterative improvement in the automatic modular design of robot swarms
Source: PeerJ Comput Sci. 2020 Dec 7;6:e322. doi: 10.7717/peerj-cs.322 (PMC7924708; doi:10.7717/peerj-cs.322)
Supplement: Supplemental Information 5 [file peerj-cs-06-322-s005.zip › AutoMoDe-loopfunctions/loop-functions/complexity/AggregationTwoSpotsXOR2.h]

/**
  * @file <loop-functions/example/AggregationLoopFunc.h>
  *
  * @author Antoine Ligot - <aligot@ulb.ac.be>
  *
  * @package ARGoS3-AutoMoDe
  *
  * @license MIT License
  */

#ifndef AGGREGATION_TWO_SPOTS_XOR2
#define AGGREGATION_TWO_SPOTS_XOR2

#include <argos3/core/simulator/space/space.h>
#include <argos3/plugins/robots/e-puck/simulator/epuck_entity.h>

#include "../../src/CoreLoopFunctions.h"

using namespace argos;

class AggregationTwoSpotsXOR2: public CoreLoopFunctions {
  public:
    AggregationTwoSpotsXOR2();
    AggregationTwoSpotsXOR2(const AggregationTwoSpotsXOR2& orig);
    virtual ~AggregationTwoSpotsXOR2();

    virtual void Destroy();
    virtual void Init(TConfigurationNode& t_tree);

    virtual argos::CColor GetFloorColor(const argos::CVector2& c_position_on_plane);
    virtual void PostExperiment();
    virtual void PostStep();
    virtual void Reset();

    Real GetObjectiveFunction();

    CVector3 GetRandomPosition();

  private:
    Real m_fRadius;
    CVector2 m_cCoordSpot1;
    CVector2 m_cCoordSpot2;

    UInt32 m_unScoreSpot1;
    UInt32 m_unScoreSpot2;
    Real m_fObjectiveFunction;
};

#endif
