# Supplementary material for: Iterative improvement in the automatic modular design of robot swarms
Source: PeerJ Comput Sci. 2020 Dec 7;6:e322. doi: 10.7717/peerj-cs.322 (PMC7924708; doi:10.7717/peerj-cs.322)
Supplement: Supplemental Information 5 [file peerj-cs-06-322-s005.zip › AutoMoDe-loopfunctions/loop-functions/example/CMakeLists.txt]

add_library(example_aggregation_loopfunc SHARED ExampleAggregationLoopFunc.h ExampleAggregationLoopFunc.cpp ${LOOP_HEADERS} ${LOOP_SOURCES})
target_link_libraries(example_aggregation_loopfunc argos3plugin_${ARGOS_BUILD_FOR}_epuck)
