# Supplementary material for: Iterative improvement in the automatic modular design of robot swarms
Source: PeerJ Comput Sci. 2020 Dec 7;6:e322. doi: 10.7717/peerj-cs.322 (PMC7924708; doi:10.7717/peerj-cs.322)
Supplement: Supplemental Information 5 [file peerj-cs-06-322-s005.zip › AutoMoDe-loopfunctions/loop-functions/gianduja/CMakeLists.txt]

add_library(gianduja_aggregation_loopfunc SHARED GiandujaAggregationLoopFunc.h GiandujaAggregationLoopFunc.cpp )
target_link_libraries(gianduja_aggregation_loopfunc argos3_demiurge_loop_functions)

add_library(gianduja_aggregation_2spots_loopfunc SHARED GiandujaAggregation2SpotsLoopFunc.h GiandujaAggregation2SpotsLoopFunc.cpp )
target_link_libraries(gianduja_aggregation_loopfunc argos3_demiurge_loop_functions)

add_library(gianduja_nesting_loopfunc SHARED GiandujaNestingLoopFunc.h GiandujaNestingLoopFunc.cpp )
target_link_libraries(gianduja_aggregation_loopfunc argos3_demiurge_loop_functions)

add_library(gianduja_nesting_hide_loopfunc SHARED GiandujaNestingHideLoopFunc.h GiandujaNestingHideLoopFunc.cpp )
target_link_libraries(gianduja_aggregation_loopfunc argos3_demiurge_loop_functions)

add_library(gianduja_decision_loopfunc SHARED GiandujaDecisionLoopFunc.h GiandujaDecisionLoopFunc.cpp )
target_link_libraries(gianduja_aggregation_loopfunc argos3_demiurge_loop_functions)

add_library(gianduja_stop_loopfunc SHARED GiandujaStopLoopFunc.h GiandujaStopLoopFunc.cpp )
target_link_libraries(gianduja_aggregation_loopfunc argos3_demiurge_loop_functions)

add_library(gianduja_beacon_aggregation_loopfunc SHARED GiandujaBeaconAggregationLoopFunc.h GiandujaBeaconAggregationLoopFunc.cpp
../../../robots-thesis/src/beacon_epuck/epuck_beacon.h  ../../../robots-thesis/src/beacon_epuck/epuck_beacon.cpp
)
target_link_libraries(gianduja_beacon_aggregation_loopfunc argos3_demiurge_loop_functions )

add_library(gianduja_beacon_stop_loopfunc SHARED GiandujaBeaconStopLoopFunc.h GiandujaBeaconStopLoopFunc.cpp )
target_link_libraries(gianduja_beacon_stop_loopfunc argos3_demiurge_loop_functions)

add_library(gianduja_beacon_decision_loopfunc SHARED GiandujaBeaconDecisionLoopFunc.h GiandujaBeaconDecisionLoopFunc.cpp
../../../robots-thesis/src/beacon_epuck/epuck_beacon.h  ../../../robots-thesis/src/beacon_epuck/epuck_beacon.cpp
)
target_link_libraries(gianduja_beacon_decision_loopfunc argos3_demiurge_loop_functions )
