# Supplementary material for: Iterative improvement in the automatic modular design of robot swarms
Source: PeerJ Comput Sci. 2020 Dec 7;6:e322. doi: 10.7717/peerj-cs.322 (PMC7924708; doi:10.7717/peerj-cs.322)
Supplement: Supplemental Information 5 [file peerj-cs-06-322-s005.zip › AutoMoDe-loopfunctions/loop-functions/gianduja/GiandujaAggregation2SpotsLoopFunc.cpp]

#include "GiandujaAggregationLoopFunc.h"

/****************************************/
/****************************************/

GiandujaAggregationLoopFunction::GiandujaAggregationLoopFunction() {
  m_fRadius = 0.3;
  m_cCoordSpot1 = CVector2(0.5,0.5);
  m_cCoordSpot2 = CVector2(-0.5,0.5);
  m_unCostSpot1 = 0;
  m_fObjectiveFunction = 0;
}

/****************************************/
/****************************************/

GiandujaAggregationLoopFunction::GiandujaAggregationLoopFunction(const GiandujaAggregationLoopFunction& orig) {}

/****************************************/
/****************************************/

GiandujaAggregationLoopFunction::~GiandujaAggregationLoopFunction() {}

/****************************************/
/****************************************/

void GiandujaAggregationLoopFunction::Destroy() {}

/****************************************/
/****************************************/

void GiandujaAggregationLoopFunction::Reset() {
    CoreLoopFunctions::Reset();
    //PlaceLight();
}


void GiandujaAggregationLoopFunction::Init(TConfigurationNode& t_tree) {
    CoreLoopFunctions::Init(t_tree);
    //PlaceLight();
}


/****************************************/
/****************************************/

argos::CColor GiandujaAggregationLoopFunction::GetFloorColor(const argos::CVector2& c_position_on_plane) {
  CVector2 vCurrentPoint(c_position_on_plane.GetX(), c_position_on_plane.GetY());
  Real d = (m_cCoordSpot1 - vCurrentPoint).Length();
  if (d <= m_fRadius) {
    return CColor::BLACK;
  }

  d = (m_cCoordSpot2 - vCurrentPoint).Length();
  if (d <= m_fRadius) {
    return CColor::BLACK;
  }

  return CColor::GRAY50;
}

void GiandujaAggregationLoopFunction::PlaceLight() {
    // /* Place a light at a random spot to prevent robots to exploit (anti)phototaxis behaviours as RW */
    CLightEntity& cLight = dynamic_cast<CLightEntity&>(GetSpace().GetEntity("light0"));
    /* Consider the light only if it has non zero intensity */
    cLight.SetIntensity(m_pcRng->Uniform(CRange<Real>(0.05f, 0.8f)));

    Real ab;
    Real DistributionRadius = 1.3;

    ab = m_pcRng->Uniform(CRange<Real>(0.0f, 1.0f));
    Real posX = DistributionRadius * cos(2 * CRadians::PI.GetValue() * ab);
    Real posY = DistributionRadius * sin(2 * CRadians::PI.GetValue() * ab);

    cLight.MoveTo(CVector3(posX, posY, 0.4),CQuaternion().FromEulerAngles(m_pcRng->Uniform(CRange<CRadians>(CRadians::ZERO,CRadians::TWO_PI)),
    CRadians::ZERO,CRadians::ZERO));
}

CVector3 GiandujaAggregationLoopFunction::GetRandomPosition() {
    Real a;
    Real b;

    a = m_pcRng->Uniform(CRange<Real>(0.0f, 1.0f));
    b = m_pcRng->Uniform(CRange<Real>(0.0f, 1.0f));

    Real fPosY = -1.0 + a * 0.8;
    Real fPosX = -0.8 + b * 1.6;

    return CVector3(fPosX, fPosY, 0);
}

/****************************************/
/****************************************/

void GiandujaAggregationLoopFunction::PostStep() {
    // CSpace::TMapPerType& tEpuckMap = GetSpace().GetEntitiesByType("epuck");
    // CVector2 cEpuckPosition(0,0);
    // for (CSpace::TMapPerType::iterator it = tEpuckMap.begin(); it != tEpuckMap.end(); ++it) {
    //     CEPuckEntity* pcEpuck = any_cast<CEPuckEntity*>(it->second);
    //     cEpuckPosition.Set(pcEpuck->GetEmbodiedEntity().GetOriginAnchor().Position.GetX(),
    //                      pcEpuck->GetEmbodiedEntity().GetOriginAnchor().Position.GetY());
    //
    //     Real fDistanceSpot1 = (m_cCoordSpot1 - cEpuckPosition).Length();
    //     Real fDistanceSpot2 = (m_cCoordSpot2 - cEpuckPosition).Length();
    //     if (fDistanceSpot1 >= m_fRadius && fDistanceSpot2 >= m_fRadius) {
    //         m_unCostSpot1 += 1;
    //     }
    // }
    // m_fObjectiveFunction = (Real) m_unCostSpot1;
}

/****************************************/
/****************************************/

void GiandujaAggregationLoopFunction::PostExperiment() {
    CSpace::TMapPerType& tEpuckMap = GetSpace().GetEntitiesByType("epuck");
    CVector2 cEpuckPosition(0,0);
    UInt32 unCostPostExp1(0);
    UInt32 unCostPostExp2(0);
    for (CSpace::TMapPerType::iterator it = tEpuckMap.begin(); it != tEpuckMap.end(); ++it) {
        CEPuckEntity* pcEpuck = any_cast<CEPuckEntity*>(it->second);
        cEpuckPosition.Set(pcEpuck->GetEmbodiedEntity().GetOriginAnchor().Position.GetX(),
                         pcEpuck->GetEmbodiedEntity().GetOriginAnchor().Position.GetY());

        Real fDistanceSpot1 = (m_cCoordSpot1 - cEpuckPosition).Length();
        Real fDistanceSpot2 = (m_cCoordSpot2 - cEpuckPosition).Length();
        if (fDistanceSpot1 <= m_fRadius) {
            unCostPostExp1 += 1;
        }
        else if (fDistanceSpot2 <= m_fRadius) {
            unCostPostExp2 += 1;
        }
    }
    //LOG << unCostPostExp1 << ":" << unCostPostExp2 << "::" << m_fObjectiveFunction << ":::" << (m_unNumberRobots - Max(unCostPostExp1,unCostPostExp2))*2400 << std::endl;
    m_fObjectiveFunction = Max(unCostPostExp1,unCostPostExp2);
    LOG<< "fit: " << m_fObjectiveFunction << std::endl;
}

Real GiandujaAggregationLoopFunction::GetObjectiveFunction() {
  return (m_fObjectiveFunction);
}

REGISTER_LOOP_FUNCTIONS(GiandujaAggregationLoopFunction, "gianduja_aggregation_2spots_loop_functions");
