# Supplementary material for: Iterative improvement in the automatic modular design of robot swarms
Source: PeerJ Comput Sci. 2020 Dec 7;6:e322. doi: 10.7717/peerj-cs.322 (PMC7924708; doi:10.7717/peerj-cs.322)
Supplement: Supplemental Information 5 [file peerj-cs-06-322-s005.zip › AutoMoDe-loopfunctions/loop-functions/gianduja/GiandujaBeaconStopLoopFunc.h]

#ifndef GIANDUJA_BEACON_STOP_LOOP_FUNC
#define GIANDUJA_BEACON_STOP_LOOP_FUNC

#include "../../src/CoreLoopFunctions.h"
#include <argos3/core/simulator/space/space.h>
#include <argos3/plugins/robots/e-puck/simulator/epuck_entity.h>


#include "../../../robots-thesis/src/beacon_epuck/epuck_beacon.h"

using namespace argos;

class GiandujaBeaconStopLoopFunction: public CoreLoopFunctions {
  public:
    GiandujaBeaconStopLoopFunction();
    GiandujaBeaconStopLoopFunction(const GiandujaBeaconStopLoopFunction& orig);
    virtual ~GiandujaBeaconStopLoopFunction();

    virtual void Destroy();

    virtual argos::CColor GetFloorColor(const argos::CVector2& c_position_on_plane);
    virtual void PostExperiment();
    virtual void PostStep();
    virtual void Init(TConfigurationNode& t_tree);
    virtual void Reset();
    virtual CVector3 GetRandomPosition();

    Real GetObjectiveFunction();
    void PlaceBeacon();
    void ExtractTime();

  private:
    Real m_fRadius;
    CVector2 m_cCoordSpot1;
    CVector2 m_CCoordRect1;
    CVector2 m_CCoordRect2;
    CVector2 m_CCoordRect2Pos;
    CVector2 m_CCoordRect1Pos;

    typedef std::map<CEPuckEntity*, CVector2 > TOldPosMap;
    TOldPosMap m_tOldPosPoints;

    UInt8 m_unState;
    UInt32 m_unCostI;
    UInt32 m_unCostO;
    UInt32 m_unTbar;
    Real m_fObjectiveFunction;
    UInt32 m_unTime;
};

#endif
