# Supplementary material for: Iterative improvement in the automatic modular design of robot swarms
Source: PeerJ Comput Sci. 2020 Dec 7;6:e322. doi: 10.7717/peerj-cs.322 (PMC7924708; doi:10.7717/peerj-cs.322)
Supplement: Supplemental Information 5 [file peerj-cs-06-322-s005.zip › AutoMoDe-loopfunctions/loop-functions/gianduja/GiandujaDecisionLoopFunc.cpp]

#include "GiandujaDecisionLoopFunc.h"

/****************************************/
/****************************************/

GiandujaDecisionLoopFunction::GiandujaDecisionLoopFunction() {
  m_fRadius = 0.3;
  m_cCoordSpot1 = CVector2(0,0);

  m_CCoordRect1Pos = CVector2(0.8,1);
  m_CCoordRect1 = CVector2(1.25,0);

  m_CCoordRect2Pos = CVector2(-0.8,-1);
  m_CCoordRect2 = CVector2(-1.25,0);

  m_unCostI = 0;
  m_unCostO = 0;
  m_unState = 0;
  m_unTbar = 0;
  m_unDecision = 0;
  m_fObjectiveFunction = 0;

}

/****************************************/
/****************************************/

GiandujaDecisionLoopFunction::GiandujaDecisionLoopFunction(const GiandujaDecisionLoopFunction& orig) {}

/****************************************/
/****************************************/

GiandujaDecisionLoopFunction::~GiandujaDecisionLoopFunction() {}

/****************************************/
/****************************************/

void GiandujaDecisionLoopFunction::Destroy() {}

/****************************************/
/****************************************/

void GiandujaDecisionLoopFunction::Reset() {
    CoreLoopFunctions::Reset();
    m_unCostI = 0;
    m_unCostO = 0;
    m_unState = 0;
    m_unTbar = 0;
    m_fObjectiveFunction = 0;
    if (m_unPatchParam == 0 || m_unPatchParam == 1) {
      m_unDecision = m_unPatchParam;
    }
    else {
      m_unDecision = m_pcRng->Uniform(CRange<UInt32>(0,2));
    }
}

/****************************************/
/****************************************/

void GiandujaDecisionLoopFunction::Init(TConfigurationNode& t_tree) {
    CoreLoopFunctions::Init(t_tree);
    TConfigurationNode cParametersNode;
    try {
      cParametersNode = GetNode(t_tree, "params");
      GetNodeAttributeOrDefault(cParametersNode, "patch", m_unPatchParam, (UInt32) 3);
    } catch(std::exception e) {
      LOGERR << e.what() << std::endl;
    }

    if (m_unPatchParam == 0 || m_unPatchParam == 1) {
      m_unDecision = m_unPatchParam;
    }
    else {
      m_unDecision = m_pcRng->Uniform(CRange<UInt32>(0,2));
    }
}

argos::CColor GiandujaDecisionLoopFunction::GetFloorColor(const argos::CVector2& c_position_on_plane) {
  CVector2 vCurrentPoint(c_position_on_plane.GetX(), c_position_on_plane.GetY());

  Real d = (m_cCoordSpot1 - vCurrentPoint).Length();

  if (d <= m_fRadius) {
    if (m_unDecision == 0) {
        return CColor::BLACK;
    }
    else if (m_unDecision == 1) {
        return CColor::WHITE;
    }
  }
  return CColor::GRAY50;
}


CVector3 GiandujaDecisionLoopFunction::GetRandomPosition() {
    Real a;
    Real b;

    a = m_pcRng->Uniform(CRange<Real>(0.0f, 1.0f));
    b = m_pcRng->Uniform(CRange<Real>(0.0f, 1.0f));

    Real fPosX = m_CCoordRect2Pos.GetX() + a*fabs(m_CCoordRect2Pos.GetX() - m_CCoordRect1Pos.GetX());
    Real fPosY = m_CCoordRect2Pos.GetY() + b*fabs(m_CCoordRect2Pos.GetY() - m_CCoordRect1Pos.GetY());

    return CVector3(fPosX, fPosY, 0);
}

/****************************************/
/****************************************/

void GiandujaDecisionLoopFunction::PostStep() {
    CSpace::TMapPerType& tEpuckMap = GetSpace().GetEntitiesByType("epuck");
    CVector2 cEpuckPosition(0,0);
    for (CSpace::TMapPerType::iterator it = tEpuckMap.begin(); it != tEpuckMap.end(); ++it) {
        CEPuckEntity* pcEpuck = any_cast<CEPuckEntity*>(it->second);
        cEpuckPosition.Set(pcEpuck->GetEmbodiedEntity().GetOriginAnchor().Position.GetX(),
                         pcEpuck->GetEmbodiedEntity().GetOriginAnchor().Position.GetY());

        //Real fDistanceSpot1 = (m_cCoordSpot1 - cEpuckPosition).Length();

        if (m_unDecision == 0) {
            if ( cEpuckPosition.GetY()<=m_CCoordRect2.GetY() ) {
                m_unCostI += 1;
            }

        }
        else if (m_unDecision == 1) {
            if ( cEpuckPosition.GetY()>=m_CCoordRect1.GetY() ) {
                m_unCostI += 1;
            }

        }

    }

}

/****************************************/
/****************************************/

void GiandujaDecisionLoopFunction::PostExperiment() {
    LOG<< "CostI :" << m_unCostI << " / CostO :" << m_unCostO << std::endl;
    if (m_unDecision == 0) {
        LOG<< "CCBLACK" << std::endl;
    }
    else if (m_unDecision == 1) {
        LOG<< "CCWHITE" << std::endl;
    }
    LOG<< (24000-m_unCostI) << std::endl;
    m_fObjectiveFunction = (Real) m_unCostI;

}

Real GiandujaDecisionLoopFunction::GetObjectiveFunction() {
  return (24000-m_fObjectiveFunction);
}

REGISTER_LOOP_FUNCTIONS(GiandujaDecisionLoopFunction, "gianduja_decision_loop_functions");
