# Supplementary material for: Iterative improvement in the automatic modular design of robot swarms
Source: PeerJ Comput Sci. 2020 Dec 7;6:e322. doi: 10.7717/peerj-cs.322 (PMC7924708; doi:10.7717/peerj-cs.322)
Supplement: Supplemental Information 5 [file peerj-cs-06-322-s005.zip › AutoMoDe-loopfunctions/loop-functions/mate/CMakeLists.txt]

#add_subdirectory(SC)
add_subdirectory(SPD8)
add_subdirectory(SPD11)
add_subdirectory(LCF)

#add_subdirectory(AAC)
