# Supplementary material for: Iterative improvement in the automatic modular design of robot swarms
Source: PeerJ Comput Sci. 2020 Dec 7;6:e322. doi: 10.7717/peerj-cs.322 (PMC7924708; doi:10.7717/peerj-cs.322)
Supplement: Supplemental Information 5 [file peerj-cs-06-322-s005.zip › AutoMoDe-loopfunctions/loop-functions/NEATvsEvo/CMakeLists.txt]

add_library(shelter_fifty_fifty_loopfunc SHARED ShelterFiftyFiftyLoopFunc.h ShelterFiftyFiftyLoopFunc.cpp ${LOOP_HEADERS} ${LOOP_SOURCES})
target_link_libraries(shelter_fifty_fifty_loopfunc argos3plugin_${ARGOS_BUILD_FOR}_epuck)


add_library(sca_loopfunc SHARED
                          ShelterConstrainedAccessLoopFunc.h
                          ShelterConstrainedAccessLoopFunc.cpp
                          SCAbehindLoopFunc.h
                          SCAbehindLoopFunc.cpp
                          SCAblackLoopFunc.h
                          SCAblackLoopFunc.cpp
                          SCAaroundLoopFunc.h
                          SCAaroundLoopFunc.cpp
                          AggregationSingleSpot.h
                          AggregationSingleSpot.cpp
                          DirectionalGate.h
                          DirectionalGate.cpp
                          ${LOOP_HEADERS}
                          ${LOOP_SOURCES})
target_link_libraries(sca_loopfunc argos3plugin_${ARGOS_BUILD_FOR}_epuck)
