# Supplementary material for: Iterative improvement in the automatic modular design of robot swarms
Source: PeerJ Comput Sci. 2020 Dec 7;6:e322. doi: 10.7717/peerj-cs.322 (PMC7924708; doi:10.7717/peerj-cs.322)
Supplement: Supplemental Information 5 [file peerj-cs-06-322-s005.zip › AutoMoDe-loopfunctions/loop-functions/visual-add-ons/CMakeLists.txt]

if(ARGOS_COMPILE_QTOPENGL)
    add_library(epuck_planning_user_functions MODULE epuck_planning_user_functions.cpp epuck_planning_user_functions.h)
    target_link_libraries(epuck_planning_user_functions argos3core_simulator argos3plugin_${ARGOS_BUILD_FOR}_epuck)
endif(ARGOS_COMPILE_QTOPENGL)
