# Supplementary material for: Iterative improvement in the automatic modular design of robot swarms
Source: PeerJ Comput Sci. 2020 Dec 7;6:e322. doi: 10.7717/peerj-cs.322 (PMC7924708; doi:10.7717/peerj-cs.322)
Supplement: Supplemental Information 5 [file peerj-cs-06-322-s005.zip › AutoMoDe-loopfunctions/loop-functions/visual-add-ons/epuck_planning_user_functions.cpp]

#include "epuck_planning_user_functions.h"

using namespace argos;

/****************************************/
/****************************************/

CEPuckPlanningQTOpenGLUserFunctions::CEPuckPlanningQTOpenGLUserFunctions() {
    RegisterUserFunction<CEPuckPlanningQTOpenGLUserFunctions,CEPuckEntity>(&CEPuckPlanningQTOpenGLUserFunctions::Draw);
    m_pcDrawIDFont            = QFont("Times", 20,0,false);

}

/****************************************/
/****************************************/

CEPuckPlanningQTOpenGLUserFunctions::~CEPuckPlanningQTOpenGLUserFunctions() {
}

/****************************************/
/****************************************/

void CEPuckPlanningQTOpenGLUserFunctions::Draw(CEPuckEntity& c_entity) {
  //GetQTOpenGLWidget().qglColor(QColor(0,0,255));
  //GetQTOpenGLWidget().renderText(-0.01, -0.01, 0.14, QString(c_entity.GetId().substr(5,6).c_str()), m_pcDrawIDFont);
  DrawText(CVector3(-0.01, -0.01, 0.14), c_entity.GetId().substr(5,6).c_str(), CColor::RED, m_pcDrawIDFont);
}

/****************************************/
/****************************************/

REGISTER_QTOPENGL_USER_FUNCTIONS(CEPuckPlanningQTOpenGLUserFunctions, "epuck_planning_qtopengl_user_functions")
