# Supplementary material for: Iterative improvement in the automatic modular design of robot swarms
Source: PeerJ Comput Sci. 2020 Dec 7;6:e322. doi: 10.7717/peerj-cs.322 (PMC7924708; doi:10.7717/peerj-cs.322)
Supplement: Supplemental Information 5 [file peerj-cs-06-322-s005.zip › AutoMoDe-loopfunctions/loop-functions/visual-add-ons/epuck_planning_user_functions.h]

#ifndef EPUCK_PLANNING_QTOPENGL_USER_FUNCTIONS_H
#define EPUCK_PLANNING_QTOPENGL_USER_FUNCTIONS_H

#include <argos3/plugins/simulator/visualizations/qt-opengl/qtopengl_user_functions.h>


#include <argos3/core/utility/logging/argos_log.h>
#include <argos3/plugins/robots/e-puck/simulator/epuck_entity.h>
#include <argos3/core/simulator/entity/controllable_entity.h>


using namespace argos;

class CEPuckPlanningQTOpenGLUserFunctions : public CQTOpenGLUserFunctions {

public:

  CEPuckPlanningQTOpenGLUserFunctions();
  virtual ~CEPuckPlanningQTOpenGLUserFunctions();

  void Draw(CEPuckEntity& c_entity);

private:
  /* Font used for drawing robot's ID */
  QFont m_pcDrawIDFont;

};

#endif
