# Supplementary material for: Iterative improvement in the automatic modular design of robot swarms
Source: PeerJ Comput Sci. 2020 Dec 7;6:e322. doi: 10.7717/peerj-cs.322 (PMC7924708; doi:10.7717/peerj-cs.322)
Supplement: Supplemental Information 5 [file peerj-cs-06-322-s005.zip › AutoMoDe-loopfunctions/scenarios/guided-shelter/shelter-with-big-offset/guided_shelter.argos]

<?xml version="1.0" ?>
<argos-configuration>
  <!-- ************* -->
  <!-- * Framework * -->
  <!-- ************* -->
  <framework>
    <experiment length="250"
                ticks_per_second="10" random_seed="0"/>
  </framework>

  <!-- ****************** -->
  <!-- * Loop functions * -->
  <!-- ****************** -->
  <loop_functions library="/home/jkuckling/AutoMoDe-loopfunctions/build/loop-functions/localsearch/libguided_shelter_loopfunc.so"
   label="guided_shelter_loopfunc">
   <!-- The params need to match the position of the shelter walls -->
   <params dist_radius="1.2" number_robots="20" w="0.6" d="0.3"  o="0.3"/>
  </loop_functions>

  <!-- *************** -->
  <!-- * Controllers * -->
  <!-- *************** -->
  <controllers>
	<!-- TRANSMITTER -->
    <automode_controller id="automode"
                        library="/home/jkuckling/AutoMoDe-FSM/build/src/libautomode.so">
      <actuators>
        <epuck_wheels implementation="default" noise_std_dev="0.05"/>
        <epuck_rgb_leds implementation="default" medium="leds"/>
        <epuck_range_and_bearing implementation="medium" medium="rab" data_size="4" range="0.7"/>
      </actuators>
      <sensors>
		    <epuck_proximity implementation="default" show_rays="false" noise_level="0.05" calibrated="true"/>
        <epuck_range_and_bearing implementation="medium" medium="rab" data_size="4" nois_std_deviation="1.5" loss_probability="0.85" calibrated="true"/>
		    <epuck_light implementation="default" show_rays="false" noise_level="0.05" calibrated="true"/>
		    <epuck_ground implementation="rot_z_only" noise_level="0.05" calibrated="true"/>
		    <epuck_omnidirectional_camera implementation="rot_z_only" medium="leds" show_rays="false"/>
      </sensors>
    <params fsm-config="--nstates 1 --s0 1"/>
  </automode_controller>
  </controllers>

  <!-- ********* -->
  <!-- * Arena * -->
  <!-- ********* -->
  <arena size="10, 10, 2" center="0,0,0">

  <!-- Change the floor here -->
  <floor id="floor" source="loop_functions" pixels_per_meter="300"/>

  <!-- Change the light here -->
  <!-- Please note that this light has an intensity equal to 0 -->
  <!-- and therefore does not affect the experiment. -->
  <!-- ARGoS requires at least one light when using the light sensor -->
  <light id="light" position="0,-1.25,0.75" orientation="0,0,0" color="yellow" intensity="5.0" medium="leds"/>

  <!--Walls for the shelter. Need to match the param values from the controller -->
  <!--
    AD (ARENA_DEPTH) = 1.231
    w (width) = parameter
    d (depth) = parameter
    o (offset) = parameter
  -->
  <!--The size for the border walls is (0.01,d,0.08)-->
  <!--The position for the border walls is (+/- w/2,-AD+o+d/2,0)-->
  <box id="shelter_wall_left" size="0.01,0.4,0.08" movable="false">
    <body position="-0.3,-0.731,0" orientation="0,0,0"/>
  </box>
  <box id="shelter_wall_right" size="0.01,0.4,0.08" movable="false">
    <body position="0.3,-0.731,0" orientation="0,0,0"/>
  </box>
  <!--The size for the back wall is (0.01,w,0.08)-->
  <!--The position for the back wall is (0,-AD+o,0)-->
  <box id="shelter_wall_back" size="0.01,0.6,0.08" movable="false">
    <body position="0,-0.931,0" orientation="90,0,0"/>
  </box>

  <!--Dodecagonal arena with side of length .66-->
  <box id="wall_1" size="0.01,.66,0.08" movable="false">
    <body position="-1.231,0,0" orientation="0,0,0"/>
  </box>
  <box id="wall_2" size="0.01,.66,0.08" movable="false">
    <body position="1.231,0,0" orientation="0,0,0"/>
  </box>
  <box id="wall_3" size="0.01,.66,0.08" movable="false">
    <body position="0,1.231,0" orientation="90,0,0"/>
  </box>
  <box id="wall_4" size="0.01,.66,0.08" movable="false">
    <body position="0,-1.231,0" orientation="90,0,0"/>
  </box>
  <box id="wall_5" size="0.01,.66,0.08" movable="false">
    <body position="-.615,-1.066,0" orientation="60,0,0"/>
  </box>
  <box id="wall_6" size="0.01,.66,0.08" movable="false">
    <body position="-1.066,-.615,0" orientation="30,0,0"/>
  </box>
  <box id="wall_7" size="0.01,.66,0.08" movable="false">
    <body position=".615,1.066,0" orientation="60,0,0"/>
  </box>
  <box id="wall_8" size="0.01,.66,0.08" movable="false">
    <body position="1.066,.615,0" orientation="30,0,0"/>
  </box>
  <box id="wall_9" size="0.01,.66,0.08" movable="false">
    <body position="-.615,1.066,0" orientation="-60,0,0"/>
  </box>
  <box id="wall_10" size="0.01,.66,0.08" movable="false">
    <body position="-1.066,.615,0" orientation="-30,0,0"/>
  </box>
  <box id="wall_11" size="0.01,.66,0.08" movable="false">
    <body position=".615,-1.066,0" orientation="-60,0,0"/>
  </box>
  <box id="wall_12" size="0.01,.66,0.08" movable="false">
    <body position="1.066,-.615,0" orientation="-30,0,0"/>
  </box>

  <!-- ********** -->
  <!-- * E-Puck * -->
  <!-- ********** -->

  <!-- The epucks are distributed by the AutoMoDeLoopFunctions. -->
  <e-puck id="epuck_01_30">
    <body orientation="0,0,0" position="0,-0.4,0" />
    <controller config="automode" />
  </e-puck>
  <e-puck id="epuck_02_40">
    <body orientation="0,0,0" position="0.4,-0.6,0" />
    <controller config="automode" />
  </e-puck>
  <e-puck id="epuck_03_50">
    <body orientation="0,0,0" position="0.4,-0.6,0" />
    <controller config="automode" />
  </e-puck>
  <e-puck id="epuck_04_51">
    <body orientation="0,0,0" position="0.4,-0.6,0" />
    <controller config="automode" />
  </e-puck>
  <e-puck id="epuck_05_55">
    <body orientation="0,0,0" position="0.4,-0.6,0" />
    <controller config="automode" />
  </e-puck>
  <e-puck id="epuck_06_46">
    <body orientation="0,0,0" position="0.4,-0.6,0" />
    <controller config="automode" />
  </e-puck>
  <e-puck id="epuck_07_34">
    <body orientation="0,0,0" position="0.4,-0.6,0" />
    <controller config="automode" />
  </e-puck>
  <e-puck id="epuck_08_35">
    <body orientation="0,0,0" position="0.4,-0.6,0" />
    <controller config="automode" />
  </e-puck>
  <e-puck id="epuck_09_36">
    <body orientation="0,0,0" position="0.4,-0.6,0" />
    <controller config="automode" />
  </e-puck>
  <e-puck id="epuck_10_57">
    <body orientation="0,0,0" position="0.4,-0.6,0" />
    <controller config="automode" />
  </e-puck>
  <e-puck id="epuck_11_44">
    <body orientation="0,0,0" position="0.4,-0.6,0" />
    <controller config="automode" />
  </e-puck>
  <e-puck id="epuck_12_48">
    <body orientation="0,0,0" position="0.4,-0.6,0" />
    <controller config="automode" />
  </e-puck>
  <e-puck id="epuck_13_61">
    <body orientation="0,0,0" position="0.4,-0.6,0" />
    <controller config="automode" />
  </e-puck>
  <e-puck id="epuck_14_28">
    <body orientation="0,0,0" position="0.4,-0.6,0" />
    <controller config="automode" />
  </e-puck>
  <e-puck id="epuck_15_32">
    <body orientation="0,0,0" position="0.4,-0.6,0" />
    <controller config="automode" />
  </e-puck>
  <e-puck id="epuck_16_33">
    <body orientation="0,0,0" position="0.4,-0.6,0" />
    <controller config="automode" />
  </e-puck>
  <e-puck id="epuck_17_39">
    <body orientation="0,0,0" position="0.4,-0.6,0" />
    <controller config="automode" />
  </e-puck>
  <e-puck id="epuck_18_42">
    <body orientation="0,0,0" position="0.4,-0.6,0" />
    <controller config="automode" />
  </e-puck>
  <e-puck id="epuck_19_47">
    <body orientation="0,0,0" position="0.4,-0.6,0" />
    <controller config="automode" />
  </e-puck>
  <e-puck id="epuck_20_53">
    <body orientation="0,0,0" position="0.4,-0.6,0" />
    <controller config="automode" />
  </e-puck>
  </arena>

  <!-- ******************* -->
  <!-- * Physics engines * -->
  <!-- ******************* -->
  <physics_engines>
    <dynamics2d id="dyn2d" />
  </physics_engines>

  <!-- ********* -->
  <!-- * Media * -->
  <!-- ********* -->
  <media>
    <led id="leds" grid_size="1,1,1"/>
    <range_and_bearing id="ircom"/>
    <range_and_bearing id="rab"/>
  </media>

  <!-- ***************** -->
  <!-- * Visualization * -->
  <!-- ***************** -->
  <visualization>
  </visualization>

</argos-configuration>
