# Supplementary material for: Iterative improvement in the automatic modular design of robot swarms
Source: PeerJ Comput Sci. 2020 Dec 7;6:e322. doi: 10.7717/peerj-cs.322 (PMC7924708; doi:10.7717/peerj-cs.322)
Supplement: Supplemental Information 5 [file peerj-cs-06-322-s005.zip › AutoMoDe-loopfunctions/src/CMakeLists.txt]

if(ARGOS_BUILD_FOR_SIMULATOR)
	# Set up ARGoS compilation information
	include_directories(${CMAKE_SOURCE_DIR} ${ARGOS_INCLUDE_DIRS})
	link_directories(${ARGOS_LIBRARY_DIRS})

	# Headers
	set(LOOP_HEADERS
		CoreLoopFunctions.h
	)

	# Sources
	set(LOOP_SOURCES
		CoreLoopFunctions.cpp
	)
else()
endif(ARGOS_BUILD_FOR_SIMULATOR)


add_library(argos3_demiurge_loop_functions SHARED ${LOOP_HEADERS} ${LOOP_SOURCES} )
target_link_libraries(argos3_demiurge_loop_functions argos3plugin_${ARGOS_BUILD_FOR}_epuck)

install(
  FILES ${LOOP_HEADERS}
  DESTINATION include/argos3/demiurge/loop-functions)

# Install location for the e-puck plugin
install(TARGETS argos3_demiurge_loop_functions
  RUNTIME DESTINATION bin
  LIBRARY DESTINATION lib/argos3
  ARCHIVE DESTINATION lib/argos3)
