# Supplementary material for: Iterative improvement in the automatic modular design of robot swarms
Source: PeerJ Comput Sci. 2020 Dec 7;6:e322. doi: 10.7717/peerj-cs.322 (PMC7924708; doi:10.7717/peerj-cs.322)
Supplement: Supplemental Information 6 [file peerj-cs-06-322-s006.zip]

Archive with 26 entries (23 files):
- AutoMoDe-DAO/
- AutoMoDe-DAO/.gitignore
- AutoMoDe-DAO/CMakeLists.txt
- AutoMoDe-DAO/README.md
- AutoMoDe-DAO/src/
- AutoMoDe-DAO/src/cmake/
- AutoMoDe-DAO/src/CMakeLists.txt
- AutoMoDe-DAO/src/cmake/ARGoSBuildChecks.cmake
- AutoMoDe-DAO/src/cmake/ARGoSBuildFlags.cmake
- AutoMoDe-DAO/src/cmake/ARGoSBuildOptions.cmake
- AutoMoDe-DAO/src/EpuckDAO.cpp
- AutoMoDe-DAO/src/EpuckDAO.h
- AutoMoDe-DAO/src/RabMessageBuffer.cpp
- AutoMoDe-DAO/src/RabMessageBuffer.h
- AutoMoDe-DAO/src/ReferenceModel1Dot1.cpp
- AutoMoDe-DAO/src/ReferenceModel1Dot1.h
- AutoMoDe-DAO/src/ReferenceModel1Dot2.cpp
- AutoMoDe-DAO/src/ReferenceModel1Dot2.h
- AutoMoDe-DAO/src/ReferenceModel2Dot0.cpp
- AutoMoDe-DAO/src/ReferenceModel2Dot0.h
- AutoMoDe-DAO/src/ReferenceModel2Dot1.cpp
- AutoMoDe-DAO/src/ReferenceModel2Dot1.h
- AutoMoDe-DAO/src/ReferenceModel2Dot2.cpp
- AutoMoDe-DAO/src/ReferenceModel2Dot2.h
- AutoMoDe-DAO/src/ReferenceModel2Dot3.cpp
- AutoMoDe-DAO/src/ReferenceModel2Dot3.h
