# Supplementary material for: Iterative improvement in the automatic modular design of robot swarms
Source: PeerJ Comput Sci. 2020 Dec 7;6:e322. doi: 10.7717/peerj-cs.322 (PMC7924708; doi:10.7717/peerj-cs.322)
Supplement: Supplemental Information 6 [file peerj-cs-06-322-s006.zip › AutoMoDe-DAO/CMakeLists.txt]

#
# Set minimum required version
#
cmake_minimum_required(VERSION 2.8)

#
# Make sure we are under Unix
#
if(NOT UNIX)
  message(FATAL_ERROR "ARGoS compiles only under UNIX, sorry!")
endif(NOT UNIX)

#
# Set build options
#
include(${CMAKE_SOURCE_DIR}/src/cmake/ARGoSBuildOptions.cmake)

#
# Set compiler flags
#
include(${CMAKE_SOURCE_DIR}/src/cmake/ARGoSBuildFlags.cmake)

#
# Check for libraries
#
include(${CMAKE_SOURCE_DIR}/src/cmake/ARGoSBuildChecks.cmake)

#
# Set base source files
#
add_subdirectory(src)
