# Supplementary material for: Iterative improvement in the automatic modular design of robot swarms
Source: PeerJ Comput Sci. 2020 Dec 7;6:e322. doi: 10.7717/peerj-cs.322 (PMC7924708; doi:10.7717/peerj-cs.322)
Supplement: Supplemental Information 6 [file peerj-cs-06-322-s006.zip › AutoMoDe-DAO/README.md]

# demiurge-epuck-dao

Package containing the reference models of the e-puck robot. 

All new reference model should inherit from the EpuckDAO class. 

How to use
----------

1. mkdir build
2. cd build
3. cmake ..
4. make
5. sudo make install
