# Supplementary material for: Iterative improvement in the automatic modular design of robot swarms
Source: PeerJ Comput Sci. 2020 Dec 7;6:e322. doi: 10.7717/peerj-cs.322 (PMC7924708; doi:10.7717/peerj-cs.322)
Supplement: Supplemental Information 6 [file peerj-cs-06-322-s006.zip › AutoMoDe-DAO/src/CMakeLists.txt]

if(ARGOS_BUILD_FOR_SIMULATOR)
	# Set up ARGoS compilation information
	include_directories(${CMAKE_SOURCE_DIR} ${ARGOS_INCLUDE_DIRS})
	link_directories(${ARGOS_LIBRARY_DIRS})

	# Headers
	set(HEADERS
		EpuckDAO.h
		RabMessageBuffer.h
	  ReferenceModel1Dot1.h
	  ReferenceModel1Dot2.h
	  ReferenceModel2Dot0.h
	  ReferenceModel2Dot1.h
      ReferenceModel2Dot2.h
      ReferenceModel2Dot3.h
	)

	# Sources
	set(SOURCES
		EpuckDAO.cpp
		RabMessageBuffer.cpp
	  ReferenceModel1Dot1.cpp
	  ReferenceModel1Dot2.cpp
	  ReferenceModel2Dot0.cpp
	  ReferenceModel2Dot1.cpp
      ReferenceModel2Dot2.cpp
      ReferenceModel2Dot3.cpp
	)
else()
endif(ARGOS_BUILD_FOR_SIMULATOR)


add_library(argos3_demiurge_epuck_dao SHARED ${HEADERS} ${SOURCES} )
target_link_libraries(argos3_demiurge_epuck_dao argos3plugin_${ARGOS_BUILD_FOR}_epuck)

install(
  FILES ${HEADERS}
  DESTINATION include/argos3/demiurge/epuck-dao)

# Install location for the e-puck plugin
install(TARGETS argos3_demiurge_epuck_dao
  RUNTIME DESTINATION bin
  LIBRARY DESTINATION lib/argos3
  ARCHIVE DESTINATION lib/argos3)
