# Supplementary material for: Iterative improvement in the automatic modular design of robot swarms
Source: PeerJ Comput Sci. 2020 Dec 7;6:e322. doi: 10.7717/peerj-cs.322 (PMC7924708; doi:10.7717/peerj-cs.322)
Supplement: Supplemental Information 7 [file peerj-cs-06-322-s007.zip]

Archive with 71 entries (61 files):
- AutoMoDe-FSM/
- AutoMoDe-FSM/.gitignore
- AutoMoDe-FSM/bin/
- AutoMoDe-FSM/bin/.gitignore
- AutoMoDe-FSM/CMakeLists.txt
- AutoMoDe-FSM/LICENSE
- AutoMoDe-FSM/optimization/
- AutoMoDe-FSM/optimization/example/
- AutoMoDe-FSM/optimization/example/depend_config.txt
- AutoMoDe-FSM/optimization/example/execution-folder/
- AutoMoDe-FSM/optimization/example/execution-folder/.gitignore
- AutoMoDe-FSM/optimization/example/experiments-folder/
- AutoMoDe-FSM/optimization/example/experiments-folder/example_aggregation.argos
- AutoMoDe-FSM/optimization/example/grammar_generator.sh
- AutoMoDe-FSM/optimization/example/new_grammar.txt
- AutoMoDe-FSM/optimization/example/scenario.txt
- AutoMoDe-FSM/optimization/example/target-runner
- AutoMoDe-FSM/README.asciidoc
- AutoMoDe-FSM/src/
- AutoMoDe-FSM/src/AutoMoDeMain.cpp
- AutoMoDe-FSM/src/AutoMoDeVisualizeFSM.cpp
- AutoMoDe-FSM/src/cmake/
- AutoMoDe-FSM/src/CMakeLists.txt
- AutoMoDe-FSM/src/cmake/ARGoSBuildChecks.cmake
- AutoMoDe-FSM/src/cmake/ARGoSBuildFlags.cmake
- AutoMoDe-FSM/src/cmake/ARGoSBuildOptions.cmake
- AutoMoDe-FSM/src/cmake/ARGoSPackaging.cmake
- AutoMoDe-FSM/src/cmake/FindGALIB.cmake
- AutoMoDe-FSM/src/cmake/FindPthreads.cmake
- AutoMoDe-FSM/src/cmake/TargetEPuck.cmake
- AutoMoDe-FSM/src/cmake/TargetLocalEPuck.cmake
- AutoMoDe-FSM/src/core/
- AutoMoDe-FSM/src/core/AutoMoDeController.cpp
- AutoMoDe-FSM/src/core/AutoMoDeController.h
- AutoMoDe-FSM/src/core/AutoMoDeFiniteStateMachine.cpp
- AutoMoDe-FSM/src/core/AutoMoDeFiniteStateMachine.h
- AutoMoDe-FSM/src/core/AutoMoDeFsmBuilder.cpp
- AutoMoDe-FSM/src/core/AutoMoDeFsmBuilder.h
- AutoMoDe-FSM/src/core/AutoMoDeFsmHistory.cpp
- AutoMoDe-FSM/src/core/AutoMoDeFsmHistory.h
- AutoMoDe-FSM/src/modules/
- AutoMoDe-FSM/src/modules/AutoMoDeBehaviour.cpp
- AutoMoDe-FSM/src/modules/AutoMoDeBehaviour.h
- AutoMoDe-FSM/src/modules/AutoMoDeBehaviourAntiPhototaxis.cpp
- AutoMoDe-FSM/src/modules/AutoMoDeBehaviourAntiPhototaxis.h
- AutoMoDe-FSM/src/modules/AutoMoDeBehaviourAttraction.cpp
- AutoMoDe-FSM/src/modules/AutoMoDeBehaviourAttraction.h
- AutoMoDe-FSM/src/modules/AutoMoDeBehaviourExploration.cpp
- AutoMoDe-FSM/src/modules/AutoMoDeBehaviourExploration.h
- AutoMoDe-FSM/src/modules/AutoMoDeBehaviourPhototaxis.cpp
- AutoMoDe-FSM/src/modules/AutoMoDeBehaviourPhototaxis.h
- AutoMoDe-FSM/src/modules/AutoMoDeBehaviourRepulsion.cpp
- AutoMoDe-FSM/src/modules/AutoMoDeBehaviourRepulsion.h
- AutoMoDe-FSM/src/modules/AutoMoDeBehaviourStop.cpp
- AutoMoDe-FSM/src/modules/AutoMoDeBehaviourStop.h
- AutoMoDe-FSM/src/modules/AutoMoDeCondition.cpp
- AutoMoDe-FSM/src/modules/AutoMoDeCondition.h
- AutoMoDe-FSM/src/modules/AutoMoDeConditionBlackFloor.cpp
- AutoMoDe-FSM/src/modules/AutoMoDeConditionBlackFloor.h
- AutoMoDe-FSM/src/modules/AutoMoDeConditionFixedProbability.cpp
- AutoMoDe-FSM/src/modules/AutoMoDeConditionFixedProbability.h
- AutoMoDe-FSM/src/modules/AutoMoDeConditionGrayFloor.cpp
- AutoMoDe-FSM/src/modules/AutoMoDeConditionGrayFloor.h
- AutoMoDe-FSM/src/modules/AutoMoDeConditionInvertedNeighborsCount.cpp
- AutoMoDe-FSM/src/modules/AutoMoDeConditionInvertedNeighborsCount.h
- AutoMoDe-FSM/src/modules/AutoMoDeConditionNeighborsCount.cpp
- AutoMoDe-FSM/src/modules/AutoMoDeConditionNeighborsCount.h
- AutoMoDe-FSM/src/modules/AutoMoDeConditionWhiteFloor.cpp
- AutoMoDe-FSM/src/modules/AutoMoDeConditionWhiteFloor.h
- AutoMoDe-FSM/src/RealLibrary.cmake
- AutoMoDe-FSM/src/SimLibrary.cmake
