# Supplementary material for: Iterative improvement in the automatic modular design of robot swarms
Source: PeerJ Comput Sci. 2020 Dec 7;6:e322. doi: 10.7717/peerj-cs.322 (PMC7924708; doi:10.7717/peerj-cs.322)
Supplement: Supplemental Information 8 [file peerj-cs-06-322-s008.zip]

Archive with 102 entries (90 files):
- AutoMoDe-BT/
- AutoMoDe-BT/.gitignore
- AutoMoDe-BT/bin/
- AutoMoDe-BT/bin/.gitignore
- AutoMoDe-BT/CMakeLists.txt
- AutoMoDe-BT/LICENSE
- AutoMoDe-BT/optimization/
- AutoMoDe-BT/optimization/example/
- AutoMoDe-BT/optimization/example/execution-folder/
- AutoMoDe-BT/optimization/example/execution-folder/.gitignore
- AutoMoDe-BT/optimization/example/experiments-folder/
- AutoMoDe-BT/optimization/example/experiments-folder/example_aggregation.argos
- AutoMoDe-BT/optimization/example/grammar_bt_generator.sh
- AutoMoDe-BT/optimization/example/scenario.txt
- AutoMoDe-BT/optimization/example/target-runner
- AutoMoDe-BT/optimization/example/test_grammar_bt.txt
- AutoMoDe-BT/optimization/unconstrained/
- AutoMoDe-BT/optimization/unconstrained/grammar_bt.txt
- AutoMoDe-BT/optimization/unconstrained/IRaceBTGrammarGenerator.py
- AutoMoDe-BT/optimization/unconstrained/scenario.txt
- AutoMoDe-BT/optimization/unconstrained/target-runner
- AutoMoDe-BT/README.asciidoc
- AutoMoDe-BT/src/
- AutoMoDe-BT/src/AutoMoDeMainBT.cpp
- AutoMoDe-BT/src/AutoMoDeVisualizeBT.cpp
- AutoMoDe-BT/src/cmake/
- AutoMoDe-BT/src/CMakeLists.txt
- AutoMoDe-BT/src/cmake/ARGoSBuildChecks.cmake
- AutoMoDe-BT/src/cmake/ARGoSBuildFlags.cmake
- AutoMoDe-BT/src/cmake/ARGoSBuildOptions.cmake
- AutoMoDe-BT/src/cmake/ARGoSPackaging.cmake
- AutoMoDe-BT/src/cmake/FindGALIB.cmake
- AutoMoDe-BT/src/cmake/FindPthreads.cmake
- AutoMoDe-BT/src/cmake/TargetEPuck.cmake
- AutoMoDe-BT/src/cmake/TargetLocalEPuck.cmake
- AutoMoDe-BT/src/core/
- AutoMoDe-BT/src/core/AutoMoDeBehaviorTree.cpp
- AutoMoDe-BT/src/core/AutoMoDeBehaviorTree.h
- AutoMoDe-BT/src/core/AutoMoDeBehaviorTreeBuilder.cpp
- AutoMoDe-BT/src/core/AutoMoDeBehaviorTreeBuilder.h
- AutoMoDe-BT/src/core/AutoMoDeController.cpp
- AutoMoDe-BT/src/core/AutoMoDeController.h
- AutoMoDe-BT/src/core/bt/
- AutoMoDe-BT/src/core/bt/Action.cpp
- AutoMoDe-BT/src/core/bt/Action.h
- AutoMoDe-BT/src/core/bt/Condition.cpp
- AutoMoDe-BT/src/core/bt/Condition.h
- AutoMoDe-BT/src/core/bt/NegationDecorator.cpp
- AutoMoDe-BT/src/core/bt/NegationDecorator.h
- AutoMoDe-BT/src/core/bt/Node.cpp
- AutoMoDe-BT/src/core/bt/Node.h
- AutoMoDe-BT/src/core/bt/Selector.cpp
- AutoMoDe-BT/src/core/bt/Selector.h
- AutoMoDe-BT/src/core/bt/SelectorStar.cpp
- AutoMoDe-BT/src/core/bt/SelectorStar.h
- AutoMoDe-BT/src/core/bt/Sequence.cpp
- AutoMoDe-BT/src/core/bt/Sequence.h
- AutoMoDe-BT/src/core/bt/SequenceStar.cpp
- AutoMoDe-BT/src/core/bt/SequenceStar.h
- AutoMoDe-BT/src/modules/
- AutoMoDe-BT/src/modules/AutoMoDeBehaviour.cpp
- AutoMoDe-BT/src/modules/AutoMoDeBehaviour.h
- AutoMoDe-BT/src/modules/AutoMoDeBehaviourAntiPhototaxis.cpp
- AutoMoDe-BT/src/modules/AutoMoDeBehaviourAntiPhototaxis.h
- AutoMoDe-BT/src/modules/AutoMoDeBehaviourAttraction.cpp
- AutoMoDe-BT/src/modules/AutoMoDeBehaviourAttraction.h
- AutoMoDe-BT/src/modules/AutoMoDeBehaviourCurve.cpp
- AutoMoDe-BT/src/modules/AutoMoDeBehaviourCurve.h
- AutoMoDe-BT/src/modules/AutoMoDeBehaviourExploration.cpp
- AutoMoDe-BT/src/modules/AutoMoDeBehaviourExploration.h
- AutoMoDe-BT/src/modules/AutoMoDeBehaviourPhototaxis.cpp
- AutoMoDe-BT/src/modules/AutoMoDeBehaviourPhototaxis.h
- AutoMoDe-BT/src/modules/AutoMoDeBehaviourRepulsion.cpp
- AutoMoDe-BT/src/modules/AutoMoDeBehaviourRepulsion.h
- AutoMoDe-BT/src/modules/AutoMoDeBehaviourRotation.cpp
- AutoMoDe-BT/src/modules/AutoMoDeBehaviourRotation.h
- AutoMoDe-BT/src/modules/AutoMoDeBehaviourStop.cpp
- AutoMoDe-BT/src/modules/AutoMoDeBehaviourStop.h
- AutoMoDe-BT/src/modules/AutoMoDeBehaviourStraight.cpp
- AutoMoDe-BT/src/modules/AutoMoDeBehaviourStraight.h
- AutoMoDe-BT/src/modules/AutoMoDeCondition.cpp
- AutoMoDe-BT/src/modules/AutoMoDeCondition.h
- AutoMoDe-BT/src/modules/AutoMoDeConditionBlackFloor.cpp
- AutoMoDe-BT/src/modules/AutoMoDeConditionBlackFloor.h
- AutoMoDe-BT/src/modules/AutoMoDeConditionCloseToNeighbors.cpp
- AutoMoDe-BT/src/modules/AutoMoDeConditionCloseToNeighbors.h
- AutoMoDe-BT/src/modules/AutoMoDeConditionFixedProbability.cpp
- AutoMoDe-BT/src/modules/AutoMoDeConditionFixedProbability.h
- AutoMoDe-BT/src/modules/AutoMoDeConditionGrayFloor.cpp
- AutoMoDe-BT/src/modules/AutoMoDeConditionGrayFloor.h
- AutoMoDe-BT/src/modules/AutoMoDeConditionInvertedNeighborsCount.cpp
- AutoMoDe-BT/src/modules/AutoMoDeConditionInvertedNeighborsCount.h
- AutoMoDe-BT/src/modules/AutoMoDeConditionLight.cpp
- AutoMoDe-BT/src/modules/AutoMoDeConditionLight.h
- AutoMoDe-BT/src/modules/AutoMoDeConditionNeighborsCount.cpp
- AutoMoDe-BT/src/modules/AutoMoDeConditionNeighborsCount.h
- AutoMoDe-BT/src/modules/AutoMoDeConditionObstacleInFront.cpp
- AutoMoDe-BT/src/modules/AutoMoDeConditionObstacleInFront.h
- AutoMoDe-BT/src/modules/AutoMoDeConditionWhiteFloor.cpp
- AutoMoDe-BT/src/modules/AutoMoDeConditionWhiteFloor.h
- AutoMoDe-BT/src/RealLibrary.cmake
- AutoMoDe-BT/src/SimLibrary.cmake
