# Supplementary material for: Iterative improvement in the automatic modular design of robot swarms
Source: PeerJ Comput Sci. 2020 Dec 7;6:e322. doi: 10.7717/peerj-cs.322 (PMC7924708; doi:10.7717/peerj-cs.322)
Supplement: Supplemental Information 8 [file peerj-cs-06-322-s008.zip › AutoMoDe-BT/optimization/example/test_grammar_bt.txt]

RootNode   "--rootnode "   c (0)
NumChildsRoot   "--nchildsroot "   i (1,4)
N0     "--n0 "  c   (0) | as.numeric(NumChildsRoot)>0 
NumConds0   "--nc0 "  i (1,2) | as.numeric(N0)==0
C0x0  "--c0x0 " c   (0,1,2,3,4,5) | as.numeric(NumConds0)>0 
P0x0  "--p0x0 " r   (0,1) | as.numeric(C0x0) %in% c(0,1,2,5) 
B0x0  "--p0x0 " i   (1,10) | as.numeric(C0x0)==3 
W0x0  "--w0x0 " r   (0,20) | as.numeric(C0x0)==3 
BI0x0  "--p0x0 " i   (1,10) | as.numeric(C0x0)==4 
WI0x0  "--w0x0 " r   (0,20) | as.numeric(C0x0)==4 
C0x1  "--c0x1 " c   (0,1,2,3,4,5) | as.numeric(NumConds0)>1 
P0x1  "--p0x1 " r   (0,1) | as.numeric(C0x1) %in% c(0,1,2,5) 
B0x1  "--p0x1 " i   (1,10) | as.numeric(C0x1)==3 
W0x1  "--w0x1 " r   (0,20) | as.numeric(C0x1)==3 
BI0x1  "--p0x1 " i   (1,10) | as.numeric(C0x1)==4 
WI0x1  "--w0x1 " r   (0,20) | as.numeric(C0x1)==4 
Action0     "--a0 "  c   (0,1,2,3,4,5) | as.numeric(N0)==0 
RWM0   "--rwm0 "  i (1,100) | as.numeric(Action0)==0
ATT0   "--att0 "  r (1,5) | as.numeric(Action0)==4
REP0   "--rep0 "  r (1,5) | as.numeric(Action0)==5
N1     "--n1 "  c   (0) | as.numeric(NumChildsRoot)>1 
NumConds1   "--nc1 "  i (1,2) | as.numeric(N1)==0
C1x0  "--c1x0 " c   (0,1,2,3,4,5) | as.numeric(NumConds1)>0 
P1x0  "--p1x0 " r   (0,1) | as.numeric(C1x0) %in% c(0,1,2,5) 
B1x0  "--p1x0 " i   (1,10) | as.numeric(C1x0)==3 
W1x0  "--w1x0 " r   (0,20) | as.numeric(C1x0)==3 
BI1x0  "--p1x0 " i   (1,10) | as.numeric(C1x0)==4 
WI1x0  "--w1x0 " r   (0,20) | as.numeric(C1x0)==4 
C1x1  "--c1x1 " c   (0,1,2,3,4,5) | as.numeric(NumConds1)>1 
P1x1  "--p1x1 " r   (0,1) | as.numeric(C1x1) %in% c(0,1,2,5) 
B1x1  "--p1x1 " i   (1,10) | as.numeric(C1x1)==3 
W1x1  "--w1x1 " r   (0,20) | as.numeric(C1x1)==3 
BI1x1  "--p1x1 " i   (1,10) | as.numeric(C1x1)==4 
WI1x1  "--w1x1 " r   (0,20) | as.numeric(C1x1)==4 
Action1     "--a1 "  c   (0,1,2,3,4,5) | as.numeric(N1)==0 
RWM1   "--rwm1 "  i (1,100) | as.numeric(Action1)==0
ATT1   "--att1 "  r (1,5) | as.numeric(Action1)==4
REP1   "--rep1 "  r (1,5) | as.numeric(Action1)==5
N2     "--n2 "  c   (0) | as.numeric(NumChildsRoot)>2 
NumConds2   "--nc2 "  i (1,2) | as.numeric(N2)==0
C2x0  "--c2x0 " c   (0,1,2,3,4,5) | as.numeric(NumConds2)>0 
P2x0  "--p2x0 " r   (0,1) | as.numeric(C2x0) %in% c(0,1,2,5) 
B2x0  "--p2x0 " i   (1,10) | as.numeric(C2x0)==3 
W2x0  "--w2x0 " r   (0,20) | as.numeric(C2x0)==3 
BI2x0  "--p2x0 " i   (1,10) | as.numeric(C2x0)==4 
WI2x0  "--w2x0 " r   (0,20) | as.numeric(C2x0)==4 
C2x1  "--c2x1 " c   (0,1,2,3,4,5) | as.numeric(NumConds2)>1 
P2x1  "--p2x1 " r   (0,1) | as.numeric(C2x1) %in% c(0,1,2,5) 
B2x1  "--p2x1 " i   (1,10) | as.numeric(C2x1)==3 
W2x1  "--w2x1 " r   (0,20) | as.numeric(C2x1)==3 
BI2x1  "--p2x1 " i   (1,10) | as.numeric(C2x1)==4 
WI2x1  "--w2x1 " r   (0,20) | as.numeric(C2x1)==4 
Action2     "--a2 "  c   (0,1,2,3,4,5) | as.numeric(N2)==0 
RWM2   "--rwm2 "  i (1,100) | as.numeric(Action2)==0
ATT2   "--att2 "  r (1,5) | as.numeric(Action2)==4
REP2   "--rep2 "  r (1,5) | as.numeric(Action2)==5
N3     "--n3 "  c   (0) | as.numeric(NumChildsRoot)>3 
NumConds3   "--nc3 "  i (1,2) | as.numeric(N3)==0
C3x0  "--c3x0 " c   (0,1,2,3,4,5) | as.numeric(NumConds3)>0 
P3x0  "--p3x0 " r   (0,1) | as.numeric(C3x0) %in% c(0,1,2,5) 
B3x0  "--p3x0 " i   (1,10) | as.numeric(C3x0)==3 
W3x0  "--w3x0 " r   (0,20) | as.numeric(C3x0)==3 
BI3x0  "--p3x0 " i   (1,10) | as.numeric(C3x0)==4 
WI3x0  "--w3x0 " r   (0,20) | as.numeric(C3x0)==4 
C3x1  "--c3x1 " c   (0,1,2,3,4,5) | as.numeric(NumConds3)>1 
P3x1  "--p3x1 " r   (0,1) | as.numeric(C3x1) %in% c(0,1,2,5) 
B3x1  "--p3x1 " i   (1,10) | as.numeric(C3x1)==3 
W3x1  "--w3x1 " r   (0,20) | as.numeric(C3x1)==3 
BI3x1  "--p3x1 " i   (1,10) | as.numeric(C3x1)==4 
WI3x1  "--w3x1 " r   (0,20) | as.numeric(C3x1)==4 
Action3     "--a3 "  c   (0,1,2,3,4,5) | as.numeric(N3)==0 
RWM3   "--rwm3 "  i (1,100) | as.numeric(Action3)==0
ATT3   "--att3 "  r (1,5) | as.numeric(Action3)==4
REP3   "--rep3 "  r (1,5) | as.numeric(Action3)==5
