# Supplementary material for: Iterative improvement in the automatic modular design of robot swarms
Source: PeerJ Comput Sci. 2020 Dec 7;6:e322. doi: 10.7717/peerj-cs.322 (PMC7924708; doi:10.7717/peerj-cs.322)
Supplement: Supplemental Information 8 [file peerj-cs-06-322-s008.zip › AutoMoDe-BT/optimization/unconstrained/grammar_bt.txt]

Rootnode	--nroot	c	(0,1,2,3)
NumChildsRoot	--nchildroot	i	(1,3)
Node0	--n0	c	(0,3,5,6)	|	as.numeric(NumChildsRoot)>0
NumChilds0	--nchild0	i	(1,3)	|	as.numeric(Node0) %in% c(0,1,2,3)
NumChilds0b	--nchild0	c	(1)	|	(as.numeric(Node0) == 4)
Action0	--a0	c	(1,2,3,4,5,6,7)	|	as.numeric(Node0)==5
ProbS0	--p0	r	(0,1)	|	as.numeric(Node0)==5
Att0	--att0	r	(1,5)	|	as.numeric(Action0)==4
Rep0	--rep0	r	(1,5)	|	as.numeric(Action0)==5
Condition0	--c0	c	(0,1,2,3,4,5)	|	as.numeric(Node0)==6
P0	--p0	r	(0,1)	|	as.numeric(Condition0) %in% c(0,1,2,5,6,7)
B0	--p0	i	(1,20)	|	as.numeric(Condition0)==3
W0	--w0	r	(0,20)	|	as.numeric(Condition0)==3
BI0	--p0	i	(1,10)	|	as.numeric(Condition0)==4
WI0	--w0	r	(0,20)	|	as.numeric(Condition0)==4
Node00	--n00	c	(5,6)	|	(as.numeric(NumChilds0)>0)
Action00	--a00	c	(1,2,3,4,5,6,7)	|	as.numeric(Node00)==5
ProbS00	--p00	r	(0,1)	|	as.numeric(Node00)==5
Att00	--att00	r	(1,5)	|	as.numeric(Action00)==4
Rep00	--rep00	r	(1,5)	|	as.numeric(Action00)==5
Condition00	--c00	c	(0,1,2,3,4,5)	|	as.numeric(Node00)==6
P00	--p00	r	(0,1)	|	as.numeric(Condition00) %in% c(0,1,2,5,6,7)
B00	--p00	i	(1,20)	|	as.numeric(Condition00)==3
W00	--w00	r	(0,20)	|	as.numeric(Condition00)==3
BI00	--p00	i	(1,10)	|	as.numeric(Condition00)==4
WI00	--w00	r	(0,20)	|	as.numeric(Condition00)==4
Node01	--n01	c	(5,6)	|	(as.numeric(NumChilds0)>1)
Action01	--a01	c	(1,2,3,4,5,6,7)	|	as.numeric(Node01)==5
ProbS01	--p01	r	(0,1)	|	as.numeric(Node01)==5
Att01	--att01	r	(1,5)	|	as.numeric(Action01)==4
Rep01	--rep01	r	(1,5)	|	as.numeric(Action01)==5
Condition01	--c01	c	(0,1,2,3,4,5)	|	as.numeric(Node01)==6
P01	--p01	r	(0,1)	|	as.numeric(Condition01) %in% c(0,1,2,5,6,7)
B01	--p01	i	(1,20)	|	as.numeric(Condition01)==3
W01	--w01	r	(0,20)	|	as.numeric(Condition01)==3
BI01	--p01	i	(1,10)	|	as.numeric(Condition01)==4
WI01	--w01	r	(0,20)	|	as.numeric(Condition01)==4
Node02	--n02	c	(5,6)	|	(as.numeric(NumChilds0)>2)
Action02	--a02	c	(1,2,3,4,5,6,7)	|	as.numeric(Node02)==5
ProbS02	--p02	r	(0,1)	|	as.numeric(Node02)==5
Att02	--att02	r	(1,5)	|	as.numeric(Action02)==4
Rep02	--rep02	r	(1,5)	|	as.numeric(Action02)==5
Condition02	--c02	c	(0,1,2,3,4,5)	|	as.numeric(Node02)==6
P02	--p02	r	(0,1)	|	as.numeric(Condition02) %in% c(0,1,2,5,6,7)
B02	--p02	i	(1,20)	|	as.numeric(Condition02)==3
W02	--w02	r	(0,20)	|	as.numeric(Condition02)==3
BI02	--p02	i	(1,10)	|	as.numeric(Condition02)==4
WI02	--w02	r	(0,20)	|	as.numeric(Condition02)==4
Node1	--n1	c	(0,3,5,6)	|	as.numeric(NumChildsRoot)>1
NumChilds1	--nchild1	i	(1,3)	|	as.numeric(Node1) %in% c(0,1,2,3)
NumChilds1b	--nchild1	c	(1)	|	(as.numeric(Node1) == 4)
Action1	--a1	c	(1,2,3,4,5,6,7)	|	as.numeric(Node1)==5
ProbS1	--p1	r	(0,1)	|	as.numeric(Node1)==5
Att1	--att1	r	(1,5)	|	as.numeric(Action1)==4
Rep1	--rep1	r	(1,5)	|	as.numeric(Action1)==5
Condition1	--c1	c	(0,1,2,3,4,5)	|	as.numeric(Node1)==6
P1	--p1	r	(0,1)	|	as.numeric(Condition1) %in% c(0,1,2,5,6,7)
B1	--p1	i	(1,20)	|	as.numeric(Condition1)==3
W1	--w1	r	(0,20)	|	as.numeric(Condition1)==3
BI1	--p1	i	(1,10)	|	as.numeric(Condition1)==4
WI1	--w1	r	(0,20)	|	as.numeric(Condition1)==4
Node10	--n10	c	(5,6)	|	(as.numeric(NumChilds1)>0)
Action10	--a10	c	(1,2,3,4,5,6,7)	|	as.numeric(Node10)==5
ProbS10	--p10	r	(0,1)	|	as.numeric(Node10)==5
Att10	--att10	r	(1,5)	|	as.numeric(Action10)==4
Rep10	--rep10	r	(1,5)	|	as.numeric(Action10)==5
Condition10	--c10	c	(0,1,2,3,4,5)	|	as.numeric(Node10)==6
P10	--p10	r	(0,1)	|	as.numeric(Condition10) %in% c(0,1,2,5,6,7)
B10	--p10	i	(1,20)	|	as.numeric(Condition10)==3
W10	--w10	r	(0,20)	|	as.numeric(Condition10)==3
BI10	--p10	i	(1,10)	|	as.numeric(Condition10)==4
WI10	--w10	r	(0,20)	|	as.numeric(Condition10)==4
Node11	--n11	c	(5,6)	|	(as.numeric(NumChilds1)>1)
Action11	--a11	c	(1,2,3,4,5,6,7)	|	as.numeric(Node11)==5
ProbS11	--p11	r	(0,1)	|	as.numeric(Node11)==5
Att11	--att11	r	(1,5)	|	as.numeric(Action11)==4
Rep11	--rep11	r	(1,5)	|	as.numeric(Action11)==5
Condition11	--c11	c	(0,1,2,3,4,5)	|	as.numeric(Node11)==6
P11	--p11	r	(0,1)	|	as.numeric(Condition11) %in% c(0,1,2,5,6,7)
B11	--p11	i	(1,20)	|	as.numeric(Condition11)==3
W11	--w11	r	(0,20)	|	as.numeric(Condition11)==3
BI11	--p11	i	(1,10)	|	as.numeric(Condition11)==4
WI11	--w11	r	(0,20)	|	as.numeric(Condition11)==4
Node12	--n12	c	(5,6)	|	(as.numeric(NumChilds1)>2)
Action12	--a12	c	(1,2,3,4,5,6,7)	|	as.numeric(Node12)==5
ProbS12	--p12	r	(0,1)	|	as.numeric(Node12)==5
Att12	--att12	r	(1,5)	|	as.numeric(Action12)==4
Rep12	--rep12	r	(1,5)	|	as.numeric(Action12)==5
Condition12	--c12	c	(0,1,2,3,4,5)	|	as.numeric(Node12)==6
P12	--p12	r	(0,1)	|	as.numeric(Condition12) %in% c(0,1,2,5,6,7)
B12	--p12	i	(1,20)	|	as.numeric(Condition12)==3
W12	--w12	r	(0,20)	|	as.numeric(Condition12)==3
BI12	--p12	i	(1,10)	|	as.numeric(Condition12)==4
WI12	--w12	r	(0,20)	|	as.numeric(Condition12)==4
Node2	--n2	c	(0,3,5,6)	|	as.numeric(NumChildsRoot)>2
NumChilds2	--nchild2	i	(1,3)	|	as.numeric(Node2) %in% c(0,1,2,3)
NumChilds2b	--nchild2	c	(1)	|	(as.numeric(Node2) == 4)
Action2	--a2	c	(1,2,3,4,5,6,7)	|	as.numeric(Node2)==5
ProbS2	--p2	r	(0,1)	|	as.numeric(Node2)==5
Att2	--att2	r	(1,5)	|	as.numeric(Action2)==4
Rep2	--rep2	r	(1,5)	|	as.numeric(Action2)==5
Condition2	--c2	c	(0,1,2,3,4,5)	|	as.numeric(Node2)==6
P2	--p2	r	(0,1)	|	as.numeric(Condition2) %in% c(0,1,2,5,6,7)
B2	--p2	i	(1,20)	|	as.numeric(Condition2)==3
W2	--w2	r	(0,20)	|	as.numeric(Condition2)==3
BI2	--p2	i	(1,10)	|	as.numeric(Condition2)==4
WI2	--w2	r	(0,20)	|	as.numeric(Condition2)==4
Node20	--n20	c	(5,6)	|	(as.numeric(NumChilds2)>0)
Action20	--a20	c	(1,2,3,4,5,6,7)	|	as.numeric(Node20)==5
ProbS20	--p20	r	(0,1)	|	as.numeric(Node20)==5
Att20	--att20	r	(1,5)	|	as.numeric(Action20)==4
Rep20	--rep20	r	(1,5)	|	as.numeric(Action20)==5
Condition20	--c20	c	(0,1,2,3,4,5)	|	as.numeric(Node20)==6
P20	--p20	r	(0,1)	|	as.numeric(Condition20) %in% c(0,1,2,5,6,7)
B20	--p20	i	(1,20)	|	as.numeric(Condition20)==3
W20	--w20	r	(0,20)	|	as.numeric(Condition20)==3
BI20	--p20	i	(1,10)	|	as.numeric(Condition20)==4
WI20	--w20	r	(0,20)	|	as.numeric(Condition20)==4
Node21	--n21	c	(5,6)	|	(as.numeric(NumChilds2)>1)
Action21	--a21	c	(1,2,3,4,5,6,7)	|	as.numeric(Node21)==5
ProbS21	--p21	r	(0,1)	|	as.numeric(Node21)==5
Att21	--att21	r	(1,5)	|	as.numeric(Action21)==4
Rep21	--rep21	r	(1,5)	|	as.numeric(Action21)==5
Condition21	--c21	c	(0,1,2,3,4,5)	|	as.numeric(Node21)==6
P21	--p21	r	(0,1)	|	as.numeric(Condition21) %in% c(0,1,2,5,6,7)
B21	--p21	i	(1,20)	|	as.numeric(Condition21)==3
W21	--w21	r	(0,20)	|	as.numeric(Condition21)==3
BI21	--p21	i	(1,10)	|	as.numeric(Condition21)==4
WI21	--w21	r	(0,20)	|	as.numeric(Condition21)==4
Node22	--n22	c	(5,6)	|	(as.numeric(NumChilds2)>2)
Action22	--a22	c	(1,2,3,4,5,6,7)	|	as.numeric(Node22)==5
ProbS22	--p22	r	(0,1)	|	as.numeric(Node22)==5
Att22	--att22	r	(1,5)	|	as.numeric(Action22)==4
Rep22	--rep22	r	(1,5)	|	as.numeric(Action22)==5
Condition22	--c22	c	(0,1,2,3,4,5)	|	as.numeric(Node22)==6
P22	--p22	r	(0,1)	|	as.numeric(Condition22) %in% c(0,1,2,5,6,7)
B22	--p22	i	(1,20)	|	as.numeric(Condition22)==3
W22	--w22	r	(0,20)	|	as.numeric(Condition22)==3
BI22	--p22	i	(1,10)	|	as.numeric(Condition22)==4
WI22	--w22	r	(0,20)	|	as.numeric(Condition22)==4
