# Supplementary material for: Iterative improvement in the automatic modular design of robot swarms
Source: PeerJ Comput Sci. 2020 Dec 7;6:e322. doi: 10.7717/peerj-cs.322 (PMC7924708; doi:10.7717/peerj-cs.322)
Supplement: Supplemental Information 8 [file peerj-cs-06-322-s008.zip › AutoMoDe-BT/optimization/unconstrained/IRaceBTGrammarGenerator.py]

#!/usr/bin/env python3

from pathlib import Path
import os
import re

# TODO: Replace magic numbers by constants

CONTROL_FLOW_CATEGORIES = '(0,1,2,3)'
TERMINAL_CATEGORIES = '(5,6)'
ALL_NODES_CATEGORIES = '(0,3,5,6)'
UNIQUE_CHILD_CATEGORIES = '(5,6)'
DECORATOR_NODE = 4

ACTION_CATEGORIES = '(1,2,3,4,5,6,7)'
CONDITION_CATEGORIES = '(0,1,2,3,4,5)'

max_children = 3
max_level = 2

grammar_file_name = "grammar_bt.txt"

def generate_grammar():

    def is_first_child(id, search=re.compile(r'[^0]').search):
        return not bool(search(id))

    def write_line_to_grammar_file(name, cmd_id, type, range, conditions=""):
        if conditions != "":
            grammar_file.write('{}\t{}\t{}\t{}\t|\t{}\n'.format(name, cmd_id, type, range, conditions))
        else:
            grammar_file.write('{}\t{}\t{}\t{}\n'.format(name, cmd_id, type, range))

    def create_node_record(id, type_range, has_children=True, first_child=False):
        return {
            "id": str(id),
            # "node_name": 'Node{}'.format(id),
            "node_arg": '\"--n{} \"'.format(id),
            "type": 'c',
            "type_range": type_range,
            "has_children": has_children,
            "first_child": first_child
        }

    def write_possible_actions_to_file(node_id, second_condition=False):
        if (second_condition) :
            condition = '(as.numeric(Node{})==5 || as.numeric(Node{}b)==5 || as.numeric(Node{}c)==5)'.format(node_id, node_id, node_id)
        else:
            condition = 'as.numeric(Node{})==5'.format(node_id)

        write_line_to_grammar_file(
            'Action{}'.format(node_id),
            '\"--a{} \"'.format(node_id),
            'c', # why can this not be "i" as well?
            ACTION_CATEGORIES,
            condition
        )

        write_line_to_grammar_file(
            "ProbS{}".format(node_id),
            '\"--p{} \"'.format(node_id),
            'r',
            '(0,1)',
            condition
        )

        write_line_to_grammar_file(
            "Att{}".format(node_id),
            '\"--att{} \"'.format(node_id),
            'r',
            '(1,5)',
            'as.numeric(Action{})==4'.format(node_id)
        )

        write_line_to_grammar_file(
            "Rep{}".format(node_id),
            '\"--rep{} \"'.format(node_id),
            'r',
            '(1,5)',
            'as.numeric(Action{})==5'.format(node_id)
        )

    def write_possible_conditions_to_file(node_id, second_condition=False):
        if (second_condition):
            condition = '(as.numeric(Node{})==6 || as.numeric(Node{}b)==6 || as.numeric(Node{}c)==6)'.format(node_id, node_id, node_id)
        else:
            condition = 'as.numeric(Node{})==6'.format(node_id)
        write_line_to_grammar_file(
            'Condition{}'.format(node_id),
            '\"--c{} \"'.format(node_id),
            'c', # why can this not be "i" as well?
            CONDITION_CATEGORIES,
            condition
        )
        # write the possible parameters
        write_line_to_grammar_file(
            "P{}".format(node_id),
            '\"--p{} \"'.format(node_id),
            'r',
            '(0,1)',
            'as.numeric(Condition{}) %in% c(0,1,2,5,6,7)'.format(node_id)
        )
        write_line_to_grammar_file(
            "B{}".format(node_id),
            '\"--p{} \"'.format(node_id),
            'i',
            '(1,20)',
            'as.numeric(Condition{})==3'.format(node_id)
        )
        write_line_to_grammar_file(
            "W{}".format(node_id),
            '\"--w{} \"'.format(node_id),
            'r',
            '(0,20)',
            'as.numeric(Condition{})==3'.format(node_id)
        )
        write_line_to_grammar_file(
            "BI{}".format(node_id),
            '\"--p{} \"'.format(node_id),
            'i',
            '(1,10)',
            'as.numeric(Condition{})==4'.format(node_id)
        )
        write_line_to_grammar_file(
            "WI{}".format(node_id),
            '\"--w{} \"'.format(node_id),
            'r',
            '(0,20)',
            'as.numeric(Condition{})==4'.format(node_id)
        )

    children_range = '(1,{})'.format(max_children)
    node_stack = []
    with open(grammar_file_name, "w") as grammar_file:
        write_line_to_grammar_file('Rootnode', '\"--nroot \"', 'c', CONTROL_FLOW_CATEGORIES)
        write_line_to_grammar_file('NumChildsRoot', '\"--nchildroot \"', 'i', children_range)
        # create the initial children of the root node and put them on the stack
        for i in range(max_children-1, -1, -1): # counting down to maintain stack order
            record = create_node_record(i, ALL_NODES_CATEGORIES)
            node_stack.append(record)
        # process all elements in the node_stack
        while node_stack:
            node = node_stack.pop()
            if len(node["id"]) >= max_level: #Id counts the number of levels, only works for less than 10 children per node
                # we are at the lowest level
                node["type_range"] = TERMINAL_CATEGORIES  # the last nodes can only be action or conditions
                node["has_children"] = False # we cannot have any children
                node["first_child"] = False
            else:
                for i in range(max_children-1, -1, -1): # counting down to maintain stack order
                    node_id = "{}{}".format(node["id"], i)
                    record = create_node_record(node_id, ALL_NODES_CATEGORIES)
                    node_stack.append(record)
            if len(node["id"])==1: # just under the Rootnode
                conditions = 'as.numeric(NumChildsRoot)>{}'.format(node["id"][-1:])
            else:
                if node["id"].endswith('0') and node["has_children"]:  # if its the first child of a node
                    node["first_child"] = True
                    if ((len(node["id"]) > 1)):
                        condition_1 = '((as.numeric(NumChilds{})>{}) || (as.numeric(NumChilds{}b)>{}))'.format(node["id"][:-1], 1, node["id"][:-1], 1)
                        condition_2 = '(((as.numeric(NumChilds{})=={}) || (as.numeric(NumChilds{}b)=={})) && (as.numeric(Node{}) != {}))'.format(node["id"][:-1], 1, node["id"][:-1], 1, node["id"][:-1], DECORATOR_NODE)
                        condition_3 = '(((as.numeric(NumChilds{})=={}) || (as.numeric(NumChilds{}b)=={})) && (as.numeric(Node{}) == {}))'.format(node["id"][:-1], 1, node["id"][:-1], 1, node["id"][:-1], DECORATOR_NODE)
                    else:
                        condition_1 = '(as.numeric(NumChilds{})>{})'.format(node["id"][:-1], 1)
                        condition_2 = '((as.numeric(NumChilds{})=={})  && (as.numeric(Node{}) != {}))'.format(node["id"][:-1], 1, node["id"][:-1], DECORATOR_NODE)
                        condition_3 = '(as.numeric(NumChilds{})=={})'.format(node["id"][:-1], 1)

                    write_line_to_grammar_file(
                        'Node{}'.format(node["id"]),
                        node["node_arg"],
                        node["type"],
                        node["type_range"],
                        condition_1
                    )
                    write_line_to_grammar_file(
                        'Node{}b'.format(node["id"]),
                        node["node_arg"],
                        node["type"],
                        UNIQUE_CHILD_CATEGORIES,
                        condition_2
                    )
                    write_line_to_grammar_file(
                        'Node{}c'.format(node["id"]),
                        node["node_arg"],
                        node["type"],
                        TERMINAL_CATEGORIES,
                        condition_3
                    )
                else:
                    if (len(node["id"]) > 2):
                        conditions = '(as.numeric(NumChilds{})>{} || as.numeric(NumChilds{}b)>{})'.format(node["id"][:-1], node["id"][-1:], node["id"][:-1],node["id"][-1:])
                    else:
                        conditions = '(as.numeric(NumChilds{})>{})'.format(node["id"][:-1], node["id"][-1:])
            if (not node["first_child"]):
                write_line_to_grammar_file(
                    'Node{}'.format(node["id"]),
                    node["node_arg"],
                    node["type"],
                    node["type_range"],
                    conditions
                )
            if node["has_children"]: # the node can have children
                print(node["id"])
                write_line_to_grammar_file(
                    'NumChilds{}'.format(node["id"]),
                    '\"--nchild{} \"'.format(node["id"]),
                    'i',
                    children_range,
                    'as.numeric(Node{}) %in% c{}'.format(node["id"], CONTROL_FLOW_CATEGORIES)
                )
                #if (len(node["id"])>1):
                if (node["first_child"]):
                    write_line_to_grammar_file(             # in case of decorator, only one child is authorized
                        'NumChilds{}b'.format(node["id"]),
                        '\"--nchild{} \"'.format(node["id"]),
                        'c',
                        '(1)',
                        '(as.numeric(Node{}) == {} || as.numeric(Node{}b) == {})'.format(node["id"], DECORATOR_NODE, node["id"], DECORATOR_NODE)
                    )
                else:
                    write_line_to_grammar_file(             # in case of decorator, only one child is authorized
                        'NumChilds{}b'.format(node["id"]),
                        '\"--nchild{} \"'.format(node["id"]),
                        'c',
                        '(1)',
                        '(as.numeric(Node{}) == {})'.format(node["id"], DECORATOR_NODE)
                    )
            # TODO: At the moment every node (except the root) can be an action or a conditions
            # TODO: However in the future this might not be True
            # TODO: It needs to be checked, if action and condition are in the range
            write_possible_actions_to_file(node["id"], node["first_child"])
            write_possible_conditions_to_file(node["id"], node["first_child"])


if __name__ == "__main__":
    # Check that the grammar file doesn't exist yet
    p = Path(grammar_file_name)
    if p.is_file():
        # Otherwise warn about the file being overwritten and save backup of file
        print("You already have a grammar file. It will be backed up.")
        os.rename(grammar_file_name, "{}.old".format(grammar_file_name))
    # Generate the grammar
    generate_grammar()
    print("Grammar succesfully generated")
