# Supplementary material for: Iterative improvement in the automatic modular design of robot swarms
Source: PeerJ Comput Sci. 2020 Dec 7;6:e322. doi: 10.7717/peerj-cs.322 (PMC7924708; doi:10.7717/peerj-cs.322)
Supplement: Supplemental Information 8 [file peerj-cs-06-322-s008.zip › AutoMoDe-BT/optimization/unconstrained/scenario.txt]

###################################################### -*- mode: r -*- #####
## Scenario setup for Iterated Race (iRace).
############################################################################
## To use the default value of a parameter of iRace, simply do not set
## the parameter (comment it out in this file, and do not give any
## value on the command line).

## File that contains the description of the parameters.
parameterFile = "./grammar_bt.txt"

#File that contains the options for parameter dependencies
#dependencyFile = "./depend_config.txt"

## Directory where the programs will be run.
execDir = "./execution-folder"

## Directory where tuning instances are located, either absolute path or
## relative to current directory.
trainInstancesDir = "./experiments-folder"

#The maximum total budget for the runs of targetRunner
maxExperiments = 10000

## Indicates the number of decimal places to be considered for the
## real parameters.
digits = 1

## END of scenario file
############################################################################
