# Supplementary material for: Iterative improvement in the automatic modular design of robot swarms
Source: PeerJ Comput Sci. 2020 Dec 7;6:e322. doi: 10.7717/peerj-cs.322 (PMC7924708; doi:10.7717/peerj-cs.322)
Supplement: Supplemental Information 8 [file peerj-cs-06-322-s008.zip › AutoMoDe-BT/optimization/unconstrained/target-runner]

#!/bin/bash
###############################################################################
# This script is to tune the Finite State Machine inside the AutoMoDe software.
#
# PARAMETERS:
# $1 is the ID of the candidate to be evaluated
# $2 is the instance ID
# $3 is the seed
# $4 is the instance name
# The rest ($* after `shift 4') are parameters for running AutoMoDe (i.e. the
#					  finite state machine configuration).
#
# RETURN VALUE:
# This script should print a single numerical value (the value to be minimized).
###############################################################################

# Path to the AutoMoDe software:
# Note that this script is ran from the execution directory

EXE=$(pwd)/../../../bin/automode_main_bt

CONFIG_ID="$1"
INSTANCE_ID="$2"
SEED="$3"
INSTANCE="$4"

# All other parameters are the candidate parameters to be passed to program
shift 4 || error "Not enough parameters to $0"
CONFIG_PARAMS=$*

# In case of error, we print the current time:
error() {
    echo "`TZ=UTC date`: error: $@" >&2
    exit 1
}

if [ ! -x "${EXE}" ]; then
    error "${EXE}: not found or not executable (pwd: $(pwd))"
fi


# Saving the FSM configuration
FSM_LOG="fsm_log.txt"
echo ${CONFIG_PARAMS} >> $FSM_LOG

start=`date +%s`

# Now we can call AutoMoDe by building a command line with all parameters for it
# and we collect its output that contains the score
OUTPUT=$($EXE -n -c $INSTANCE --seed $SEED --bt-config ${CONFIG_PARAMS})

#end=`date +%s`

# Extract the score from the AutoMoDe (i.e. and ARGoS) output
SCORE=$(echo ${OUTPUT} | grep -o -E 'Score [-+0-9.e]+' | cut -d ' ' -f2)
#echo $SCORE
if ! [[ "$SCORE" =~ ^[-+0-9.e]+$ ]] ; then
    error "Output is not a number"
fi

#TIME=$(echo "$end - $start" | bc -l)

echo " scooore $SCORE" >> $FSM_LOG

# Print score!
echo "-$SCORE"

exit 0
