# Supplementary material for: Iterative improvement in the automatic modular design of robot swarms
Source: PeerJ Comput Sci. 2020 Dec 7;6:e322. doi: 10.7717/peerj-cs.322 (PMC7924708; doi:10.7717/peerj-cs.322)
Supplement: Supplemental Information 8 [file peerj-cs-06-322-s008.zip › AutoMoDe-BT/src/modules/AutoMoDeBehaviour.cpp]

/*
 * @file <src/modules/AutoMoDeBehaviour.cpp>
 *
 * @author Antoine Ligot - <aligot@ulb.ac.be>
 *
 * @package ARGoS3-AutoMoDe
 *
 * @license MIT License
 */

#include "AutoMoDeBehaviour.h"


namespace argos {

	AutoMoDeBehaviour::~AutoMoDeBehaviour() {}

	/****************************************/
	/****************************************/

	const bool AutoMoDeBehaviour::IsLocked() const {
		return m_bLocked;
	}

	/****************************************/
	/****************************************/

	void AutoMoDeBehaviour::SetIndex(const UInt32& un_index) {
		m_unIndex = un_index;
	}

	/****************************************/
	/****************************************/

	const UInt32& AutoMoDeBehaviour::GetIndex() const {
		return m_unIndex;
	}

	/****************************************/
	/****************************************/

	void AutoMoDeBehaviour::SetIdentifier(const UInt32& un_id) {
		m_unIdentifier = un_id;
	}

	/****************************************/
	/****************************************/

	const UInt32& AutoMoDeBehaviour::GetIdentifier() const {
		return m_unIdentifier;
	}

	/****************************************/
	/****************************************/

	const std::string AutoMoDeBehaviour::GetDOTDescription() {
		std::stringstream ss;
		ss << m_strLabel;
		if (!m_mapParameters.empty()) {
			std::map<std::string, Real>::iterator it;
			for (it = m_mapParameters.begin(); it != m_mapParameters.end(); it++) {
				ss << "\\n" << it->first << "=" << it->second ;
			}
		}
		return ss.str();
	}

	/****************************************/
	/****************************************/

	CVector2 AutoMoDeBehaviour::ComputeWheelsVelocityFromVector(CVector2 c_vector_to_follow) {
		Real fLeftVelocity = 0;
		Real fRightVelocity = 0;
		CRange<CRadians> cLeftHemisphere(CRadians::ZERO, CRadians::PI);
		CRange<CRadians> cRightHemisphere(CRadians::PI, CRadians::TWO_PI);
		CRadians cNormalizedVectorToFollow = c_vector_to_follow.Angle().UnsignedNormalize();

		// Compute relative wheel velocity
		if (c_vector_to_follow.GetX() != 0 || c_vector_to_follow.GetY() != 0) {
			if (cLeftHemisphere.WithinMinBoundExcludedMaxBoundExcluded(cNormalizedVectorToFollow)) {
				fRightVelocity = 1;
				fLeftVelocity = Max<Real>(-0.5f, Cos(cNormalizedVectorToFollow));
			} else {
				fRightVelocity = Max<Real>(-0.5f, Cos(cNormalizedVectorToFollow));
				fLeftVelocity = 1;
			}
		}

		// Transform relative velocity according to max velocity allowed
		Real fVelocityFactor = m_pcRobotDAO->GetMaxVelocity() / Max<Real>(std::abs(fRightVelocity), std::abs(fLeftVelocity));
		CVector2 cWheelsVelocity = CVector2(fVelocityFactor * fLeftVelocity, fVelocityFactor * fRightVelocity);

		return cWheelsVelocity;
	}

	/****************************************/
	/****************************************/

	CVector2 AutoMoDeBehaviour::SumProximityReadings(CCI_EPuckProximitySensor::TReadings s_prox) {
		CVector2 cSum(0, 0);
		for (UInt8 i = 0; i < s_prox.size(); i++) {
			cSum += CVector2(s_prox[i].Value, s_prox[i].Angle);
		}
		return cSum;
	}

	/****************************************/
	/****************************************/

	void AutoMoDeBehaviour::AddParameter(const std::string& str_identifier, const Real& f_value) {
		m_mapParameters.insert(std::pair<std::string, Real>(str_identifier, f_value));
	}

	/****************************************/
	/****************************************/

	const bool AutoMoDeBehaviour::IsOperational() const {
		return m_bOperational;
	}

	/****************************************/
	/****************************************/

	const std::string& AutoMoDeBehaviour::GetLabel() const {
		return m_strLabel;
	}

	/****************************************/
	/****************************************/

	const std::map<std::string, Real> AutoMoDeBehaviour::GetParameters() {
		return m_mapParameters;
	}

	/****************************************/
	/****************************************/

	void AutoMoDeBehaviour::SetRobotDAO(EpuckDAO* pc_robot_dao) {
		m_pcRobotDAO = pc_robot_dao;
	}

	/****************************************/
	/****************************************/

	bool AutoMoDeBehaviour::ObstacleInFront() {
		CRadians cAngle = m_pcRobotDAO->GetProximityReading().Angle;
		if ((m_pcRobotDAO->GetProximityReading().Value >= 0.5) && ((cAngle <= CRadians::PI_OVER_TWO) && (cAngle >= -CRadians::PI_OVER_TWO))) {
			return true;
		}
		return false;
	}

	/****************************************/
	/****************************************/

	bool AutoMoDeBehaviour::LightPerceived() {
		return true;
	}

	/****************************************/
	/****************************************/

	bool AutoMoDeBehaviour::EvaluateBernoulliProbability(const Real& f_probability) const {
		return m_pcRobotDAO->GetRandomNumberGenerator()->Bernoulli(f_probability);
	}

	/****************************************/
	/****************************************/

	Real AutoMoDeBehaviour::GetSuccessProbability() const {
		return m_fSuccessProbabilityParameter;
	}

}
