# Supplementary material for: Iterative improvement in the automatic modular design of robot swarms
Source: PeerJ Comput Sci. 2020 Dec 7;6:e322. doi: 10.7717/peerj-cs.322 (PMC7924708; doi:10.7717/peerj-cs.322)
Supplement: Supplemental Information 8 [file peerj-cs-06-322-s008.zip › AutoMoDe-BT/src/modules/AutoMoDeConditionNeighborsCount.cpp]

/**
  * @file <src/modules/AutoMoDeConditionNeighborsCount.cpp>
  *
  * @author Antoine Ligot - <aligot@ulb.ac.be>
  *
  * @package ARGoS3-AutoMoDe
  *
  * @license MIT License
  */

 #include "AutoMoDeConditionNeighborsCount.h"

 namespace argos {

	/****************************************/
	/****************************************/

	AutoMoDeConditionNeighborsCount::AutoMoDeConditionNeighborsCount() {
		m_strLabel = "NeighborsCount";
	}

	/****************************************/
	/****************************************/

	AutoMoDeConditionNeighborsCount::~AutoMoDeConditionNeighborsCount() {}

	/****************************************/
	/****************************************/

	AutoMoDeConditionNeighborsCount::AutoMoDeConditionNeighborsCount(AutoMoDeConditionNeighborsCount* pc_condition) {
		m_strLabel = pc_condition->GetLabel();
		m_unIndex = pc_condition->GetIndex();
		m_unIdentifier = pc_condition->GetIndex();
		m_unFromBehaviourIndex = pc_condition->GetOrigin();
		m_unToBehaviourIndex = pc_condition->GetExtremity();
		m_mapParameters = pc_condition->GetParameters();
    Init();
	}

	/****************************************/
	/****************************************/

	AutoMoDeConditionNeighborsCount* AutoMoDeConditionNeighborsCount::Clone() {
		return new AutoMoDeConditionNeighborsCount(this);
	}

	/****************************************/
	/****************************************/

	bool AutoMoDeConditionNeighborsCount::Verify() {
		UInt32 unNumberNeighbors = m_pcRobotDAO->GetNumberNeighbors();
		Real fProbability = (1/(1 + exp(m_fParameterEta * (m_unParameterXi - unNumberNeighbors))));
		return EvaluateBernoulliProbability(fProbability);
	}

	/****************************************/
	/****************************************/

	void AutoMoDeConditionNeighborsCount::Reset() {

	}

	/****************************************/
	/****************************************/

	void AutoMoDeConditionNeighborsCount::Init() {
		std::map<std::string, Real>::iterator itEta = m_mapParameters.find("w");
		std::map<std::string, Real>::iterator itXi = m_mapParameters.find("p");
		if ((itEta != m_mapParameters.end()) && (itXi != m_mapParameters.end())) {
			m_fParameterEta = itEta->second;
			m_unParameterXi = itXi->second;
		} else {
			LOGERR << "[FATAL] Missing parameter for the following condition:" << m_strLabel << std::endl;
			THROW_ARGOSEXCEPTION("Missing Parameter");
		}
	}

 }
