# Supplementary material for: Iterative improvement in the automatic modular design of robot swarms
Source: PeerJ Comput Sci. 2020 Dec 7;6:e322. doi: 10.7717/peerj-cs.322 (PMC7924708; doi:10.7717/peerj-cs.322)
Supplement: Supplemental Information 9 [file peerj-cs-06-322-s009.zip]

Archive with 126 entries (92 files):
- AutoMoDe-missions/
- AutoMoDe-missions/create_missions.py
- AutoMoDe-missions/pseudoreality/
- AutoMoDe-missions/pseudoreality/chocolate/
- AutoMoDe-missions/pseudoreality/chocolate/AAC120sec/
- AutoMoDe-missions/pseudoreality/chocolate/AAC120sec/aac_bt.argos
- AutoMoDe-missions/pseudoreality/chocolate/AAC120sec/aac_bt_visu.argos
- AutoMoDe-missions/pseudoreality/chocolate/AAC120sec/aac_fsm.argos
- AutoMoDe-missions/pseudoreality/chocolate/AAC120sec/aac_fsm_visu.argos
- AutoMoDe-missions/pseudoreality/chocolate/AAC120sec/aac_nn.argos
- AutoMoDe-missions/pseudoreality/chocolate/AAC120sec/aac_nn_visu.argos
- AutoMoDe-missions/pseudoreality/chocolate/SCA120sec/
- AutoMoDe-missions/pseudoreality/chocolate/SCA120sec/sca_bt.argos
- AutoMoDe-missions/pseudoreality/chocolate/SCA120sec/sca_bt_visu.argos
- AutoMoDe-missions/pseudoreality/chocolate/SCA120sec/sca_fsm.argos
- AutoMoDe-missions/pseudoreality/chocolate/SCA120sec/sca_fsm_visu.argos
- AutoMoDe-missions/pseudoreality/chocolate/SCA120sec/sca_nn.argos
- AutoMoDe-missions/pseudoreality/chocolate/SCA120sec/sca_nn_visu.argos
- AutoMoDe-missions/pseudoreality/localsearch/
- AutoMoDe-missions/pseudoreality/localsearch/guided_shelter120sec/
- AutoMoDe-missions/pseudoreality/localsearch/guided_shelter120sec/guided_shelter_bt.argos
- AutoMoDe-missions/pseudoreality/localsearch/guided_shelter120sec/guided_shelter_bt_visu.argos
- AutoMoDe-missions/pseudoreality/localsearch/guided_shelter120sec/guided_shelter_fsm.argos
- AutoMoDe-missions/pseudoreality/localsearch/guided_shelter120sec/guided_shelter_fsm_visu.argos
- AutoMoDe-missions/pseudoreality/localsearch/guided_shelter120sec/guided_shelter_nn.argos
- AutoMoDe-missions/pseudoreality/localsearch/guided_shelter120sec/guided_shelter_nn_visu.argos
- AutoMoDe-missions/pseudoreality/vanilla/
- AutoMoDe-missions/pseudoreality/vanilla/agg120sec/
- AutoMoDe-missions/pseudoreality/vanilla/agg120sec/aggregation_bt.argos
- AutoMoDe-missions/pseudoreality/vanilla/agg120sec/aggregation_bt_visu.argos
- AutoMoDe-missions/pseudoreality/vanilla/agg120sec/aggregation_fsm.argos
- AutoMoDe-missions/pseudoreality/vanilla/agg120sec/aggregation_fsm_visu.argos
- AutoMoDe-missions/pseudoreality/vanilla/agg120sec/aggregation_nn.argos
- AutoMoDe-missions/pseudoreality/vanilla/agg120sec/aggregation_nn_visu.argos
- AutoMoDe-missions/pseudoreality/vanilla/agg250sec/
- AutoMoDe-missions/pseudoreality/vanilla/agg250sec/aggregation_bt.argos
- AutoMoDe-missions/pseudoreality/vanilla/agg250sec/aggregation_bt_visu.argos
- AutoMoDe-missions/pseudoreality/vanilla/agg250sec/aggregation_fsm.argos
- AutoMoDe-missions/pseudoreality/vanilla/agg250sec/aggregation_fsm_visu.argos
- AutoMoDe-missions/pseudoreality/vanilla/agg250sec/aggregation_nn.argos
- AutoMoDe-missions/pseudoreality/vanilla/agg250sec/aggregation_nn_visu.argos
- AutoMoDe-missions/pseudoreality/vanilla/for120sec/
- AutoMoDe-missions/pseudoreality/vanilla/for120sec/foraging_bt.argos
- AutoMoDe-missions/pseudoreality/vanilla/for120sec/foraging_bt_visu.argos
- AutoMoDe-missions/pseudoreality/vanilla/for120sec/foraging_fsm.argos
- AutoMoDe-missions/pseudoreality/vanilla/for120sec/foraging_fsm_visu.argos
- AutoMoDe-missions/pseudoreality/vanilla/for120sec/foraging_nn.argos
- AutoMoDe-missions/pseudoreality/vanilla/for120sec/foraging_nn_visu.argos
- AutoMoDe-missions/pseudoreality/vanilla/for250sec/
- AutoMoDe-missions/pseudoreality/vanilla/for250sec/foraging_bt.argos
- AutoMoDe-missions/pseudoreality/vanilla/for250sec/foraging_bt_visu.argos
- AutoMoDe-missions/pseudoreality/vanilla/for250sec/foraging_fsm.argos
- AutoMoDe-missions/pseudoreality/vanilla/for250sec/foraging_fsm_visu.argos
- AutoMoDe-missions/pseudoreality/vanilla/for250sec/foraging_nn.argos
- AutoMoDe-missions/pseudoreality/vanilla/for250sec/foraging_nn_visu.argos
- AutoMoDe-missions/simulation/
- AutoMoDe-missions/simulation/chocolate/
- AutoMoDe-missions/simulation/chocolate/AAC120sec/
- AutoMoDe-missions/simulation/chocolate/AAC120sec/aac_bt.argos
- AutoMoDe-missions/simulation/chocolate/AAC120sec/aac_bt_visu.argos
- AutoMoDe-missions/simulation/chocolate/AAC120sec/aac_fsm.argos
- AutoMoDe-missions/simulation/chocolate/AAC120sec/aac_fsm_visu.argos
- AutoMoDe-missions/simulation/chocolate/AAC120sec/aac_nn.argos
- AutoMoDe-missions/simulation/chocolate/AAC120sec/aac_nn_visu.argos
- AutoMoDe-missions/simulation/chocolate/SCA120sec/
- AutoMoDe-missions/simulation/chocolate/SCA120sec/sca_bt.argos
- AutoMoDe-missions/simulation/chocolate/SCA120sec/sca_bt_visu.argos
- AutoMoDe-missions/simulation/chocolate/SCA120sec/sca_fsm.argos
- AutoMoDe-missions/simulation/chocolate/SCA120sec/sca_fsm_visu.argos
- AutoMoDe-missions/simulation/chocolate/SCA120sec/sca_nn.argos
- AutoMoDe-missions/simulation/chocolate/SCA120sec/sca_nn_visu.argos
- AutoMoDe-missions/simulation/localsearch/
- AutoMoDe-missions/simulation/localsearch/guided_shelter120sec/
- AutoMoDe-missions/simulation/localsearch/guided_shelter120sec/guided_shelter_bt.argos
- AutoMoDe-missions/simulation/localsearch/guided_shelter120sec/guided_shelter_bt_visu.argos
- AutoMoDe-missions/simulation/localsearch/guided_shelter120sec/guided_shelter_fsm.argos
- AutoMoDe-missions/simulation/localsearch/guided_shelter120sec/guided_shelter_fsm_visu.argos
- AutoMoDe-missions/simulation/localsearch/guided_shelter120sec/guided_shelter_nn.argos
- AutoMoDe-missions/simulation/localsearch/guided_shelter120sec/guided_shelter_nn_visu.argos
- AutoMoDe-missions/simulation/vanilla/
- AutoMoDe-missions/simulation/vanilla/agg120sec/
- AutoMoDe-missions/simulation/vanilla/agg120sec/aggregation_bt.argos
- AutoMoDe-missions/simulation/vanilla/agg120sec/aggregation_bt_visu.argos
- AutoMoDe-missions/simulation/vanilla/agg120sec/aggregation_fsm.argos
- AutoMoDe-missions/simulation/vanilla/agg120sec/aggregation_fsm_visu.argos
- AutoMoDe-missions/simulation/vanilla/agg120sec/aggregation_nn.argos
- AutoMoDe-missions/simulation/vanilla/agg120sec/aggregation_nn_visu.argos
- AutoMoDe-missions/simulation/vanilla/agg250sec/
- AutoMoDe-missions/simulation/vanilla/agg250sec/aggregation_bt.argos
- AutoMoDe-missions/simulation/vanilla/agg250sec/aggregation_bt_visu.argos
- AutoMoDe-missions/simulation/vanilla/agg250sec/aggregation_fsm.argos
- AutoMoDe-missions/simulation/vanilla/agg250sec/aggregation_fsm_visu.argos
- AutoMoDe-missions/simulation/vanilla/agg250sec/aggregation_nn.argos
- AutoMoDe-missions/simulation/vanilla/agg250sec/aggregation_nn_visu.argos
- AutoMoDe-missions/simulation/vanilla/for120sec/
- AutoMoDe-missions/simulation/vanilla/for120sec/foraging_bt.argos
- AutoMoDe-missions/simulation/vanilla/for120sec/foraging_bt_visu.argos
- AutoMoDe-missions/simulation/vanilla/for120sec/foraging_fsm.argos
- AutoMoDe-missions/simulation/vanilla/for120sec/foraging_fsm_visu.argos
- AutoMoDe-missions/simulation/vanilla/for120sec/foraging_nn.argos
- AutoMoDe-missions/simulation/vanilla/for120sec/foraging_nn_visu.argos
- AutoMoDe-missions/simulation/vanilla/for250sec/
- AutoMoDe-missions/simulation/vanilla/for250sec/foraging_bt.argos
- AutoMoDe-missions/simulation/vanilla/for250sec/foraging_bt_visu.argos
- AutoMoDe-missions/simulation/vanilla/for250sec/foraging_fsm.argos
- AutoMoDe-missions/simulation/vanilla/for250sec/foraging_fsm_visu.argos
- AutoMoDe-missions/simulation/vanilla/for250sec/foraging_nn.argos
- AutoMoDe-missions/simulation/vanilla/for250sec/foraging_nn_visu.argos
- AutoMoDe-missions/templates/
- AutoMoDe-missions/templates/chocolate/
- AutoMoDe-missions/templates/chocolate/AAC120sec/
- AutoMoDe-missions/templates/chocolate/AAC120sec/aac.argos
- AutoMoDe-missions/templates/chocolate/SCA120sec/
- AutoMoDe-missions/templates/chocolate/SCA120sec/sca.argos
- AutoMoDe-missions/templates/localsearch/
- AutoMoDe-missions/templates/localsearch/guided_shelter120sec/
- AutoMoDe-missions/templates/localsearch/guided_shelter120sec/guided_shelter.argos
- AutoMoDe-missions/templates/vanilla/
- AutoMoDe-missions/templates/vanilla/agg120sec/
- AutoMoDe-missions/templates/vanilla/agg120sec/aggregation.argos
- AutoMoDe-missions/templates/vanilla/agg250sec/
- AutoMoDe-missions/templates/vanilla/agg250sec/aggregation.argos
- AutoMoDe-missions/templates/vanilla/for120sec/
- AutoMoDe-missions/templates/vanilla/for120sec/foraging.argos
- AutoMoDe-missions/templates/vanilla/for250sec/
- AutoMoDe-missions/templates/vanilla/for250sec/foraging.argos
