# Supplementary material for: Iterative improvement in the automatic modular design of robot swarms
Source: PeerJ Comput Sci. 2020 Dec 7;6:e322. doi: 10.7717/peerj-cs.322 (PMC7924708; doi:10.7717/peerj-cs.322)
Supplement: Supplemental Information 9 [file peerj-cs-06-322-s009.zip › AutoMoDe-missions/pseudoreality/chocolate/AAC120sec/aac_fsm.argos]

<?xml version="1.0" ?>
<argos-configuration>
    <!-- ************* -->
    <!-- * Framework * -->
    <!-- ************* -->
    <framework>
        <experiment length="120"
                    ticks_per_second="10" random_seed="0"/>
    </framework>

    <!-- ****************** -->
    <!-- * Loop functions * -->
    <!-- ****************** -->
    <loop_functions library="/home/jkuckling/AutoMoDe-loopfunctions/build/loop-functions/chocolate/AAC/libchocolate_aac_loopfunc.so"
                    label="chocolate_aac_loop_functions">
        <params dist_radius="1.2" number_robots="20"/>
    </loop_functions>

    <!-- *************** -->
    <!-- * Controllers * -->
    <!-- *************** -->
    <controllers>
        <!-- TRANSMITTER -->
        <automode_controller id="automode_fsm" library="/home/jkuckling/AutoMoDe-FSM/build/src/libautomode.so">
            <actuators>
                <epuck_wheels implementation="default" noise_std_dev="0.15"/>
                <!--epuck_rgb_leds implementation="default" medium="leds"/-->
                <epuck_range_and_bearing implementation="medium" medium="rab" data_size="4" range="0.7"/>
            </actuators>
            <sensors>
                <epuck_proximity implementation="default" show_rays="false" noise_level="0.05" calibrated="true"/>
                <epuck_range_and_bearing implementation="medium" medium="rab" data_size="4" loss_probability="0.90" calibrated="true"/>
                <epuck_light implementation="default" show_rays="false" noise_level="0.90" calibrated="true"/>
                <epuck_ground implementation="rot_z_only" noise_level="0.05" calibrated="true"/>
                <!--epuck_omnidirectional_camera implementation="rot_z_only" medium="leds" show_rays="false"/-->
            </sensors>
            <params fsm-config="--nstates 1 --s0 1"/>
        </automode_controller>
    </controllers>

    <!-- ********* -->
    <!-- * Arena * -->
    <!-- ********* -->
    <arena size="10, 10, 1" center="0,0,0">

        <!-- Change the floor here -->
        <floor id="floor" source="loop_functions" pixels_per_meter="300"/>

        <!-- Change the light here -->
        <!-- Please note that this light has an intensity equal to 0 -->
        <!-- and therefore does not affect the experiment. -->
        <!-- ARGoS requires at least one light when using the light sensor -->
        <light id="light" position="0,1.5,0.4" orientation="0,0,0" color="yellow" intensity="3.0" medium="leds"/>

        <!--Dodecagonal arena with side of length .66-->
        <box id="wall_1" size="0.01,.66,0.08" movable="false">
            <body position="-1.231,0,0" orientation="0,0,0"/>
        </box>
        <box id="wall_2" size="0.01,.66,0.08" movable="false">
            <body position="1.231,0,0" orientation="0,0,0"/>
        </box>
        <box id="wall_3" size="0.01,.66,0.08" movable="false">
            <body position="0,1.231,0" orientation="90,0,0"/>
        </box>
        <box id="wall_4" size="0.01,.66,0.08" movable="false">
            <body position="0,-1.231,0" orientation="90,0,0"/>
        </box>
        <box id="wall_5" size="0.01,.66,0.08" movable="false">
            <body position="-.615,-1.066,0" orientation="60,0,0"/>
        </box>
        <box id="wall_6" size="0.01,.66,0.08" movable="false">
            <body position="-1.066,-.615,0" orientation="30,0,0"/>
        </box>
        <box id="wall_7" size="0.01,.66,0.08" movable="false">
            <body position=".615,1.066,0" orientation="60,0,0"/>
        </box>
        <box id="wall_8" size="0.01,.66,0.08" movable="false">
            <body position="1.066,.615,0" orientation="30,0,0"/>
        </box>
        <box id="wall_9" size="0.01,.66,0.08" movable="false">
            <body position="-.615,1.066,0" orientation="-60,0,0"/>
        </box>
        <box id="wall_10" size="0.01,.66,0.08" movable="false">
            <body position="-1.066,.615,0" orientation="-30,0,0"/>
        </box>
        <box id="wall_11" size="0.01,.66,0.08" movable="false">
            <body position=".615,-1.066,0" orientation="-60,0,0"/>
        </box>
        <box id="wall_12" size="0.01,.66,0.08" movable="false">
            <body position="1.066,-.615,0" orientation="-30,0,0"/>
        </box>

        <!-- ********** -->
        <!-- * E-Puck * -->
        <!-- ********** -->

        <!-- The epucks are distributed by the AutoMoDeLoopFunctions. -->
        <distribute>
            <position method="uniform" min="-1,-1,0" max="1,1,0" />
            <orientation method="gaussian" mean="0,0,0" std_dev="360,0,0" />
            <entity quantity="20" max_trials="100">
                <e-puck id="epuck">
                    <controller config="automode_fsm" />
                </e-puck>
            </entity>
        </distribute>
    </arena>

    <!-- ******************* -->
    <!-- * Physics engines * -->
    <!-- ******************* -->
    <physics_engines>
        <dynamics2d id="dyn2d" />
    </physics_engines>

    <!-- ********* -->
    <!-- * Media * -->
    <!-- ********* -->
    <media>
        <led id="leds" grid_size="1,1,1"/>
        <range_and_bearing id="ircom"/>
        <range_and_bearing id="rab"/>
    </media>

    <!-- ***************** -->
    <!-- * Visualization * -->
    <!-- ***************** -->
    <visualization>
    </visualization>

</argos-configuration>
