# Supplementary material for: Iterative improvement in the automatic modular design of robot swarms
Source: PeerJ Comput Sci. 2020 Dec 7;6:e322. doi: 10.7717/peerj-cs.322 (PMC7924708; doi:10.7717/peerj-cs.322)
Supplement: Supplemental Information 10 [file peerj-cs-06-322-s010.zip]

Archive with 93 entries (80 files):
- AutoMoDe-Localsearch/
- AutoMoDe-Localsearch/README.md
- AutoMoDe-Localsearch/automode_localsearch/
- AutoMoDe-Localsearch/automode_localsearch/automode/
- AutoMoDe-Localsearch/automode_localsearch/automode/architecture/
- AutoMoDe-Localsearch/automode_localsearch/automode/architecture/abstract_architecture.py
- AutoMoDe-Localsearch/automode_localsearch/automode/architecture/behavior_tree.py
- AutoMoDe-Localsearch/automode_localsearch/automode/architecture/finite_state_machine.py
- AutoMoDe-Localsearch/automode_localsearch/automode/architecture/__init__.py
- AutoMoDe-Localsearch/automode_localsearch/automode/modules/
- AutoMoDe-Localsearch/automode_localsearch/automode/modules/abstract_modules.py
- AutoMoDe-Localsearch/automode_localsearch/automode/modules/chocolate.py
- AutoMoDe-Localsearch/automode_localsearch/automode/modules/__init__.py
- AutoMoDe-Localsearch/automode_localsearch/automode/__init__.py
- AutoMoDe-Localsearch/automode_localsearch/settings.py
- AutoMoDe-Localsearch/automode_localsearch/configuration.py
- AutoMoDe-Localsearch/automode_localsearch/execution/
- AutoMoDe-Localsearch/automode_localsearch/execution/automode_executor.py
- AutoMoDe-Localsearch/automode_localsearch/execution/__init__.py
- AutoMoDe-Localsearch/automode_localsearch/localsearch/
- AutoMoDe-Localsearch/automode_localsearch/localsearch/acceptance_criteria.py
- AutoMoDe-Localsearch/automode_localsearch/localsearch/localsearch.py
- AutoMoDe-Localsearch/automode_localsearch/localsearch/__init__.py
- AutoMoDe-Localsearch/automode_localsearch/localsearch/utilities.py
- AutoMoDe-Localsearch/automode_localsearch/stats/
- AutoMoDe-Localsearch/automode_localsearch/stats/performance.py
- AutoMoDe-Localsearch/automode_localsearch/stats/profiling.py
- AutoMoDe-Localsearch/automode_localsearch/stats/time.py
- AutoMoDe-Localsearch/automode_localsearch/stats/__init__.py
- AutoMoDe-Localsearch/automode_localsearch/automode_localsearch.py
- AutoMoDe-Localsearch/clean.sh
- AutoMoDe-Localsearch/controller/
- AutoMoDe-Localsearch/controller/BT/
- AutoMoDe-Localsearch/controller/BT/BT-aac-25k.txt
- AutoMoDe-Localsearch/controller/BT/BT-aac-6_25k.txt
- AutoMoDe-Localsearch/controller/BT/BT-agg-12_5k.txt
- AutoMoDe-Localsearch/controller/BT/BT-for-12_5k.txt
- AutoMoDe-Localsearch/controller/BT/BT-random.txt
- AutoMoDe-Localsearch/controller/BT/BT-agg-50k.txt
- AutoMoDe-Localsearch/controller/BT/BT-for-50k.txt
- AutoMoDe-Localsearch/controller/BT/BT-for-25k.txt
- AutoMoDe-Localsearch/controller/BT/BT-for-6_25k.txt
- AutoMoDe-Localsearch/controller/BT/BT-sca-50k.txt
- AutoMoDe-Localsearch/controller/BT/BT-guided_shelter-12_5k.txt
- AutoMoDe-Localsearch/controller/BT/BT-guided_shelter-25k.txt
- AutoMoDe-Localsearch/controller/BT/BT-guided_shelter-6_25k.txt
- AutoMoDe-Localsearch/controller/BT/BT-sca-25k.txt
- AutoMoDe-Localsearch/controller/BT/BT-agg-25k.txt
- AutoMoDe-Localsearch/controller/BT/BT-sca-6_25k.txt
- AutoMoDe-Localsearch/controller/BT/BT-sca-12_5k.txt
- AutoMoDe-Localsearch/controller/BT/BT-aac-50k.txt
- AutoMoDe-Localsearch/controller/BT/BT-aac-12_5k.txt
- AutoMoDe-Localsearch/controller/FSM/
- AutoMoDe-Localsearch/controller/FSM/FSM-aac-12_5k.txt
- AutoMoDe-Localsearch/controller/FSM/FSM-aac-25k.txt
- AutoMoDe-Localsearch/controller/FSM/FSM-aac-50k.txt
- AutoMoDe-Localsearch/controller/FSM/FSM-aac-6_25k.txt
- AutoMoDe-Localsearch/controller/FSM/FSM-agg-12_5k.txt
- AutoMoDe-Localsearch/controller/FSM/FSM-agg-25k.txt
- AutoMoDe-Localsearch/controller/FSM/FSM-agg-50k.txt
- AutoMoDe-Localsearch/controller/FSM/FSM-for-12_5k.txt
- AutoMoDe-Localsearch/controller/FSM/FSM-for-25k.txt
- AutoMoDe-Localsearch/controller/FSM/FSM-for-50k.txt
- AutoMoDe-Localsearch/controller/FSM/FSM-for-6_25k.txt
- AutoMoDe-Localsearch/controller/FSM/FSM-guided_shelter-12_5k.txt
- AutoMoDe-Localsearch/controller/FSM/FSM-guided_shelter-25k.txt
- AutoMoDe-Localsearch/controller/FSM/FSM-guided_shelter-6_25k.txt
- AutoMoDe-Localsearch/controller/FSM/FSM-sca-12_5k.txt
- AutoMoDe-Localsearch/controller/FSM/FSM-sca-25k.txt
- AutoMoDe-Localsearch/controller/FSM/FSM-sca-50k.txt
- AutoMoDe-Localsearch/controller/FSM/FSM-sca-6_25k.txt
- AutoMoDe-Localsearch/controller/FSM/FSM-random.txt
- AutoMoDe-Localsearch/experiments/
- AutoMoDe-Localsearch/experiments/config/
- AutoMoDe-Localsearch/experiments/config/config_12_5k.json
- AutoMoDe-Localsearch/experiments/config/config_25k.json
- AutoMoDe-Localsearch/experiments/config/config_50k.json
- AutoMoDe-Localsearch/experiments/config/config_6_25k.json
- AutoMoDe-Localsearch/experiments/config/config_automode.json
- AutoMoDe-Localsearch/experiments/config/config_cluster.json
- AutoMoDe-Localsearch/experiments/config/config_complete.json
- AutoMoDe-Localsearch/experiments/config/config_include.json
- AutoMoDe-Localsearch/experiments/improve12_5k.txt
- AutoMoDe-Localsearch/experiments/improve25k.txt
- AutoMoDe-Localsearch/experiments/improve50k.txt
- AutoMoDe-Localsearch/experiments/minimal12_5k.txt
- AutoMoDe-Localsearch/experiments/minimal25k.txt
- AutoMoDe-Localsearch/experiments/minimal50k.txt
- AutoMoDe-Localsearch/experiments/random12_5k.txt
- AutoMoDe-Localsearch/experiments/random25k.txt
- AutoMoDe-Localsearch/experiments/random50k.txt
- AutoMoDe-Localsearch/experiments/test.txt
- AutoMoDe-Localsearch/.gitignore
