# Supplementary material for: Iterative improvement in the automatic modular design of robot swarms
Source: PeerJ Comput Sci. 2020 Dec 7;6:e322. doi: 10.7717/peerj-cs.322 (PMC7924708; doi:10.7717/peerj-cs.322)
Supplement: Supplemental Information 10 [file peerj-cs-06-322-s010.zip › AutoMoDe-Localsearch/automode_localsearch/automode/architecture/__init__.py]

"""
This package provides access to abstractions for all implemented control architectures of AutoMoDe
"""

from automode.architecture.finite_state_machine import FSM
from automode.architecture.behavior_tree import RestrictedBehaviorTree as BT
from automode.architecture.abstract_architecture import AutoMoDeArchitectureABC

__all__ = ["AutoMoDeArchitectureABC", "FSM", "BT"]
