# Supplementary material for: Iterative improvement in the automatic modular design of robot swarms
Source: PeerJ Comput Sci. 2020 Dec 7;6:e322. doi: 10.7717/peerj-cs.322 (PMC7924708; doi:10.7717/peerj-cs.322)
Supplement: Supplemental Information 10 [file peerj-cs-06-322-s010.zip › AutoMoDe-Localsearch/automode_localsearch/execution/__init__.py]

"""
This module provides the following functionality
- execution.ExecutorFactory: a factory class that can be used to obtain an executor object
- execution.AutoMoDeExecutor: the abstract class that provides the execution logic

How to use the executor?
import execution.ExecutorFactory
executor = execution.ExecutorFactory.get_executor()
scores = executor.evaluate_controller(controller)
executor.advance_seeds()
"""

from execution.automode_executor import ExecutorFactory
