# Supplementary material for: Iterative improvement in the automatic modular design of robot swarms
Source: PeerJ Comput Sci. 2020 Dec 7;6:e322. doi: 10.7717/peerj-cs.322 (PMC7924708; doi:10.7717/peerj-cs.322)
Supplement: Supplemental Information 10 [file peerj-cs-06-322-s010.zip › AutoMoDe-Localsearch/automode_localsearch/localsearch/acceptance_criteria.py]

import statistics
import collections

import scipy.stats as scistats

Criterion = collections.namedtuple(
    'Criterion', ['type', 'best_outcome', 'perturb_outcome', 'accepted']
)


def mean(best_cntrl_scores, perturb_cntrl_scores):
    perturb_out = statistics.mean(perturb_cntrl_scores)
    best_out = statistics.mean(best_cntrl_scores)
    # < for max
    return Criterion('Mean', best_out, perturb_out, best_out < perturb_out)


def median(best_cntrl_scores, perturb_cntrl_scores):
    perturb_out = statistics.median(perturb_cntrl_scores)
    best_out = statistics.median(best_cntrl_scores)
    # < for max
    return Criterion('Median', best_out, perturb_out, best_out < perturb_out)


def mode(best_cntrl_scores, perturb_cntrl_scores):
    perturb_out = statistics.mode(perturb_cntrl_scores)
    best_out = statistics.mode(best_cntrl_scores)
    # < for max
    return Criterion('Mode', best_out, perturb_out, best_out < perturb_out)


def sumc(best_cntrl_scores, perturb_cntrl_scores):
    perturb_out = sum(perturb_cntrl_scores)
    best_out = sum(best_cntrl_scores)
    # < for max
    return Criterion('Sum', best_out, perturb_out, best_out < perturb_out)


def maxc(best_cntrl_scores, perturb_cntrl_scores):
    perturb_out = sum(perturb_cntrl_scores)
    best_out = sum(best_cntrl_scores)
    # < for max
    return Criterion('Max', best_out, perturb_out, best_out < perturb_out)


def minc(best_cntrl_scores, perturb_cntrl_scores):
    perturb_out = min(perturb_cntrl_scores)
    best_out = min(best_cntrl_scores)
    # < for max
    return Criterion('Min', best_out, perturb_out, best_out < perturb_out)


def tstudent_test(best_cntrl_scores, perturb_cntrl_scores, confidence=0.05):
    _, p = scistats.ttest_ind(best_cntrl_scores, perturb_cntrl_scores)
    perturb_out = statistics.mean(perturb_cntrl_scores)
    best_out = statistics.mean(best_cntrl_scores)
    # < for max
    return Criterion(
        'TStudent', best_out, perturb_out, best_out < perturb_out and p < confidence
    )


def wilcoxon_test(best_cntrl_scores, perturb_cntrl_scores, confidence=0.05):
    _, p = scistats.wilcoxon(best_cntrl_scores, perturb_cntrl_scores)
    perturb_out = statistics.mean(perturb_cntrl_scores)
    best_out = statistics.mean(best_cntrl_scores)
    # < for max
    return Criterion(
        'Wilcoxon', best_out, perturb_out, best_out < perturb_out and p < confidence
    )
