# Supplementary material for: Iterative improvement in the automatic modular design of robot swarms
Source: PeerJ Comput Sci. 2020 Dec 7;6:e322. doi: 10.7717/peerj-cs.322 (PMC7924708; doi:10.7717/peerj-cs.322)
Supplement: Supplemental Information 10 [file peerj-cs-06-322-s010.zip › AutoMoDe-Localsearch/automode_localsearch/localsearch/utilities.py]

import os
import logging

from automode.architecture import FSM, BT
import settings

src_directory = "/home/jkuckling/AutoMoDe-Localsearch/src/"  # TODO: Detect this?


def return_to_src_directory():
    """
    Move the cwd back to the src directory (for the next run of the LS)
    TODO: Find better naming here
    :return:
    """
    os.chdir(src_directory)


def get_controller_class():
    if settings.experiment["architecture"] == "FSM":
        return FSM
    elif settings.experiment["architecture"] == "BT":
        return BT
    else:
        logging.warning("WARNING: The specified type {} is not known.".format(settings.experiment["architecture"]))
        return None


def get_initial_controller():
    initial_controller = settings.experiment["initial_controller"]
    if initial_controller == "minimal":
        return get_controller_class()(minimal=True)
    else:
        controller_file, line = initial_controller.split(":")
        with open(controller_file, mode='r') as file:
            for i in range(0, int(line)):
                controller = file.readline()
        controller = controller.split(" ")
        return get_controller_class()().parse_from_commandline_args(controller)
