# Supplementary material for: Iterative improvement in the automatic modular design of robot swarms
Source: PeerJ Comput Sci. 2020 Dec 7;6:e322. doi: 10.7717/peerj-cs.322 (PMC7924708; doi:10.7717/peerj-cs.322)
Supplement: Supplemental Information 10 [file peerj-cs-06-322-s010.zip › AutoMoDe-Localsearch/automode_localsearch/stats/performance.py]

import os


best_score = 0


def reset():
    global best_score
    best_score = 0


def prepare_score_files():
    if not os.path.isdir("scores"):
        os.mkdir("scores")
    with open("scores/history.csv", "w") as file:
        file.write("best, perturbed, operator \n")
    with open("scores/scores.csv", "w") as file:
        file.write("best_scores; perturbed_scores \n")


def save_results(best_controller, perturbed_controller):
    with open("scores/history.csv", "a") as file:
        file.write("{}, {}, {} \n".format(best_controller.agg_score[1], perturbed_controller.agg_score[1],
                                          perturbed_controller.perturb_history[-1]))
    with open("scores/scores.csv", "a") as file:
        file.write("{}; {} \n".format(best_controller.scores, perturbed_controller.scores))


def set_final_score(score):
    global best_score
    best_score = score
