# Supplementary material for: Iterative improvement in the automatic modular design of robot swarms
Source: PeerJ Comput Sci. 2020 Dec 7;6:e322. doi: 10.7717/peerj-cs.322 (PMC7924708; doi:10.7717/peerj-cs.322)
Supplement: Supplemental Information 10 [file peerj-cs-06-322-s010.zip › AutoMoDe-Localsearch/automode_localsearch/stats/time.py]

"""
Track different stats for the expenditure of time.
"""

from datetime import datetime, timedelta


start_time = None
end_time = None

simulation_time = timedelta()
simulation_start = None


def reset():
    global start_time, end_time, simulation_time, simulation_start
    start_time = None
    end_time = None
    simulation_start = None
    simulation_time = timedelta()


def start_run():
    global start_time
    start_time = datetime.now()


def end_run():
    global end_time
    end_time = datetime.now()


def elapsed_time():
    return end_time - start_time


def start_simulation():
    global simulation_start
    simulation_start = datetime.now()


def end_simulation():
    global simulation_time
    simulation_end = datetime.now()
    simulation_time += (simulation_end - simulation_start)
