# Supplementary material for: Iterative improvement in the automatic modular design of robot swarms
Source: PeerJ Comput Sci. 2020 Dec 7;6:e322. doi: 10.7717/peerj-cs.322 (PMC7924708; doi:10.7717/peerj-cs.322)
Supplement: Supplemental Information 10 [file peerj-cs-06-322-s010.zip › AutoMoDe-Localsearch/automode_localsearch/stats/__init__.py]

"""
This module tracks different stats over the run of a single local search
"""

import json

import stats.time
import stats.performance
import stats.profiling


def reset():
    """
    Reset the stats.
    Should be called after a single run of the local search
    """
    stats.time.reset()
    stats.performance.reset()


def save():
    """
    Save the stats to a file.
    """
    # build a dict of all stats
    time_dict = {"total time": str(stats.time.elapsed_time()),
                 "simulation time": str(stats.time.simulation_time),
                 }
    performance_dict = {
        "final_performace": str(stats.performance.best_score)
    }
    stats_dict = {"time": time_dict, "performance": performance_dict}
    with open("stats.json", "w") as file:
        json.dump(stats_dict, file)
