# Supplementary material for: Iterative improvement in the automatic modular design of robot swarms
Source: PeerJ Comput Sci. 2020 Dec 7;6:e322. doi: 10.7717/peerj-cs.322 (PMC7924708; doi:10.7717/peerj-cs.322)
Supplement: Supplemental Information 10 [file peerj-cs-06-322-s010.zip › AutoMoDe-Localsearch/clean.sh]

#!/bin/bash

echo Cleaning results folder
rm -r result/*

echo Cleaning submit scripts
rm submit_*.sh

echo Cleaning mpi files
rm *.pe*
rm *.po*
rm *.e*
rm *.o*
