# Supplementary material for: Iterative improvement in the automatic modular design of robot swarms
Source: PeerJ Comput Sci. 2020 Dec 7;6:e322. doi: 10.7717/peerj-cs.322 (PMC7924708; doi:10.7717/peerj-cs.322)
Supplement: Supplemental Information 10 [file peerj-cs-06-322-s010.zip › AutoMoDe-Localsearch/controller/BT/BT-aac-25k.txt]

--nroot 3 --nchildroot 4 --n0 0 --nchild0 2 --n00 6 --c00 0 --p00 0.38 --n01 5 --a01 0 --rwm01 4 --p01 0 --n1 0 --nchild1 2 --n10 6 --c10 1 --p10 0.75 --n11 5 --a11 5 --rep11 2.36 --p11 0 --n2 0 --nchild2 2 --n20 6 --c20 2 --p20 0.3 --n21 5 --a21 1 --p21 0 --n3 0 --nchild3 2 --n30 6 --c30 3 --p30 6 --w30 10.2 --n31 5 --a31 5 --rep31 1.75 --p31 0
--nroot 3 --nchildroot 4 --n0 0 --nchild0 2 --n00 6 --c00 0 --p00 0.75 --n01 5 --a01 2 --p01 0 --n1 0 --nchild1 2 --n10 6 --c10 1 --p10 0.75 --n11 5 --a11 0 --rwm11 37 --p11 0 --n2 0 --nchild2 2 --n20 6 --c20 2 --p20 0.13 --n21 5 --a21 1 --p21 0 --n3 0 --nchild3 2 --n30 6 --c30 4 --p30 10 --w30 2.96 --n31 5 --a31 2 --p31 0
--nroot 3 --nchildroot 4 --n0 0 --nchild0 2 --n00 6 --c00 5 --p00 0.03 --n01 5 --a01 2 --p01 0 --n1 0 --nchild1 2 --n10 6 --c10 0 --p10 0.2 --n11 5 --a11 0 --rwm11 10 --p11 0 --n2 0 --nchild2 2 --n20 6 --c20 5 --p20 0.38 --n21 5 --a21 1 --p21 0 --n3 0 --nchild3 2 --n30 6 --c30 3 --p30 4 --w30 14.37 --n31 5 --a31 1 --p31 0
--nroot 3 --nchildroot 3 --n0 0 --nchild0 2 --n00 6 --c00 0 --p00 0.18 --n01 5 --a01 0 --rwm01 5 --p01 0 --n1 0 --nchild1 2 --n10 6 --c10 2 --p10 0.37 --n11 5 --a11 1 --p11 0 --n2 0 --nchild2 2 --n20 6 --c20 0 --p20 0.33 --n21 5 --a21 5 --rep21 4.22 --p21 0
--nroot 3 --nchildroot 3 --n0 0 --nchild0 2 --n00 6 --c00 0 --p00 0.54 --n01 5 --a01 0 --rwm01 7 --p01 0 --n1 0 --nchild1 2 --n10 6 --c10 1 --p10 0.78 --n11 5 --a11 2 --p11 0 --n2 0 --nchild2 2 --n20 6 --c20 2 --p20 0.21 --n21 5 --a21 1 --p21 0
--nroot 3 --nchildroot 4 --n0 0 --nchild0 2 --n00 6 --c00 0 --p00 0.58 --n01 5 --a01 0 --rwm01 6 --p01 0 --n1 0 --nchild1 2 --n10 6 --c10 0 --p10 0.68 --n11 5 --a11 1 --p11 0 --n2 0 --nchild2 2 --n20 6 --c20 1 --p20 0.69 --n21 5 --a21 0 --rwm21 87 --p21 0 --n3 0 --nchild3 2 --n30 6 --c30 3 --p30 8 --w30 7.07 --n31 5 --a31 1 --p31 0
--nroot 3 --nchildroot 4 --n0 0 --nchild0 2 --n00 6 --c00 0 --p00 0.28 --n01 5 --a01 0 --rwm01 6 --p01 0 --n1 0 --nchild1 2 --n10 6 --c10 1 --p10 0.87 --n11 5 --a11 2 --p11 0 --n2 0 --nchild2 2 --n20 6 --c20 3 --p20 5 --w20 7.74 --n21 5 --a21 1 --p21 0 --n3 0 --nchild3 2 --n30 6 --c30 4 --p30 7 --w30 12.35 --n31 5 --a31 1 --p31 0
--nroot 3 --nchildroot 4 --n0 0 --nchild0 2 --n00 6 --c00 0 --p00 0.17 --n01 5 --a01 0 --rwm01 6 --p01 0 --n1 0 --nchild1 2 --n10 6 --c10 0 --p10 0.45 --n11 5 --a11 1 --p11 0 --n2 0 --nchild2 2 --n20 6 --c20 3 --p20 2 --w20 9.8 --n21 5 --a21 1 --p21 0 --n3 0 --nchild3 2 --n30 6 --c30 1 --p30 0.05 --n31 5 --a31 5 --rep31 2.54 --p31 0
--nroot 3 --nchildroot 2 --n0 0 --nchild0 2 --n00 6 --c00 0 --p00 0.3 --n01 5 --a01 0 --rwm01 6 --p01 0 --n1 0 --nchild1 2 --n10 6 --c10 2 --p10 0.61 --n11 5 --a11 1 --p11 0
--nroot 3 --nchildroot 3 --n0 0 --nchild0 2 --n00 6 --c00 0 --p00 0.52 --n01 5 --a01 0 --rwm01 5 --p01 0 --n1 0 --nchild1 2 --n10 6 --c10 1 --p10 0.88 --n11 5 --a11 2 --p11 0 --n2 0 --nchild2 2 --n20 6 --c20 3 --p20 6 --w20 11.34 --n21 5 --a21 1 --p21 0
