# Supplementary material for: Iterative improvement in the automatic modular design of robot swarms
Source: PeerJ Comput Sci. 2020 Dec 7;6:e322. doi: 10.7717/peerj-cs.322 (PMC7924708; doi:10.7717/peerj-cs.322)
Supplement: Supplemental Information 10 [file peerj-cs-06-322-s010.zip › AutoMoDe-Localsearch/controller/BT/BT-aac-6_25k.txt]

--nroot 3 --nchildroot 4 --n0 0 --nchild0 2 --n00 6 --c00 0 --p00 0.24 --n01 5 --a01 0 --rwm01 5 --p01 0 --n1 0 --nchild1 2 --n10 6 --c10 4 --p10 8 --w10 12.52 --n11 5 --a11 1 --p11 0 --n2 0 --nchild2 2 --n20 6 --c20 2 --p20 0.67 --n21 5 --a21 1 --p21 0 --n3 0 --nchild3 2 --n30 6 --c30 3 --p30 8 --w30 14.17 --n31 5 --a31 5 --rep31 2.15 --p31 0
--nroot 3 --nchildroot 4 --n0 0 --nchild0 2 --n00 6 --c00 0 --p00 0.22 --n01 5 --a01 0 --rwm01 6 --p01 0 --n1 0 --nchild1 2 --n10 6 --c10 2 --p10 0.38 --n11 5 --a11 1 --p11 0 --n2 0 --nchild2 2 --n20 6 --c20 4 --p20 8 --w20 13.83 --n21 5 --a21 5 --rep21 1.61 --p21 0 --n3 0 --nchild3 2 --n30 6 --c30 4 --p30 10 --w30 3.83 --n31 5 --a31 0 --rwm31 34 --p31 0
--nroot 3 --nchildroot 4 --n0 0 --nchild0 2 --n00 6 --c00 5 --p00 0.66 --n01 5 --a01 0 --rwm01 85 --p01 0 --n1 0 --nchild1 2 --n10 6 --c10 0 --p10 0.48 --n11 5 --a11 0 --rwm11 4 --p11 0 --n2 0 --nchild2 2 --n20 6 --c20 0 --p20 0.38 --n21 5 --a21 4 --att21 4.12 --p21 0 --n3 0 --nchild3 2 --n30 6 --c30 2 --p30 0.61 --n31 5 --a31 1 --p31 0
--nroot 3 --nchildroot 3 --n0 0 --nchild0 2 --n00 6 --c00 0 --p00 0.51 --n01 5 --a01 0 --rwm01 9 --p01 0 --n1 0 --nchild1 2 --n10 6 --c10 1 --p10 0.89 --n11 5 --a11 2 --p11 0 --n2 0 --nchild2 2 --n20 6 --c20 2 --p20 0.36 --n21 5 --a21 1 --p21 0
--nroot 3 --nchildroot 3 --n0 0 --nchild0 2 --n00 6 --c00 0 --p00 0.24 --n01 5 --a01 0 --rwm01 7 --p01 0 --n1 0 --nchild1 2 --n10 6 --c10 4 --p10 6 --w10 11.73 --n11 5 --a11 4 --att11 2.32 --p11 0 --n2 0 --nchild2 2 --n20 6 --c20 3 --p20 5 --w20 13.99 --n21 5 --a21 1 --p21 0
--nroot 3 --nchildroot 4 --n0 0 --nchild0 2 --n00 6 --c00 5 --p00 0.52 --n01 5 --a01 3 --p01 0 --n1 0 --nchild1 2 --n10 6 --c10 0 --p10 0.22 --n11 5 --a11 2 --p11 0 --n2 0 --nchild2 2 --n20 6 --c20 1 --p20 0.48 --n21 5 --a21 5 --rep21 4.24 --p21 0 --n3 0 --nchild3 2 --n30 6 --c30 2 --p30 0.5 --n31 5 --a31 1 --p31 0
--nroot 3 --nchildroot 3 --n0 0 --nchild0 2 --n00 6 --c00 0 --p00 0.26 --n01 5 --a01 0 --rwm01 6 --p01 0 --n1 0 --nchild1 2 --n10 6 --c10 0 --p10 0.57 --n11 5 --a11 3 --p11 0 --n2 0 --nchild2 2 --n20 6 --c20 3 --p20 2 --w20 13.54 --n21 5 --a21 1 --p21 0
--nroot 3 --nchildroot 3 --n0 0 --nchild0 2 --n00 6 --c00 0 --p00 0.19 --n01 5 --a01 0 --rwm01 6 --p01 0 --n1 0 --nchild1 2 --n10 6 --c10 3 --p10 3 --w10 13.68 --n11 5 --a11 1 --p11 0 --n2 0 --nchild2 2 --n20 6 --c20 5 --p20 0.25 --n21 5 --a21 4 --att21 4.75 --p21 0
--nroot 3 --nchildroot 4 --n0 0 --nchild0 2 --n00 6 --c00 0 --p00 0.58 --n01 5 --a01 0 --rwm01 4 --p01 0 --n1 0 --nchild1 2 --n10 6 --c10 0 --p10 0.2 --n11 5 --a11 5 --rep11 3.61 --p11 0 --n2 0 --nchild2 2 --n20 6 --c20 1 --p20 0.58 --n21 5 --a21 2 --p21 0 --n3 0 --nchild3 2 --n30 6 --c30 2 --p30 0.27 --n31 5 --a31 1 --p31 0
--nroot 3 --nchildroot 4 --n0 0 --nchild0 2 --n00 6 --c00 0 --p00 0.19 --n01 5 --a01 0 --rwm01 5 --p01 0 --n1 0 --nchild1 2 --n10 6 --c10 0 --p10 0.45 --n11 5 --a11 3 --p11 0 --n2 0 --nchild2 2 --n20 6 --c20 2 --p20 0.18 --n21 5 --a21 1 --p21 0 --n3 0 --nchild3 2 --n30 6 --c30 2 --p30 0.25 --n31 5 --a31 3 --p31 0
