# Supplementary material for: Iterative improvement in the automatic modular design of robot swarms
Source: PeerJ Comput Sci. 2020 Dec 7;6:e322. doi: 10.7717/peerj-cs.322 (PMC7924708; doi:10.7717/peerj-cs.322)
Supplement: Supplemental Information 10 [file peerj-cs-06-322-s010.zip › AutoMoDe-Localsearch/controller/BT/BT-agg-12_5k.txt]

--nroot 3 --nchildroot 3 --n0 0 --nchild0 2 --n00 6 --c00 0 --p00 0.06 --n01 5 --a01 0 --rwm01 10 --p01 0 --n1 0 --nchild1 2 --n10 6 --c10 4 --p10 6 --w10 6.17 --n11 5 --a11 1 --p11 0 --n2 0 --nchild2 2 --n20 6 --c20 3 --p20 7 --w20 16.02 --n21 5 --a21 1 --p21 0
--nroot 3 --nchildroot 3 --n0 0 --nchild0 2 --n00 6 --c00 0 --p00 0.05 --n01 5 --a01 0 --rwm01 24 --p01 0 --n1 0 --nchild1 2 --n10 6 --c10 0 --p10 0.47 --n11 5 --a11 5 --rep11 2.86 --p11 0 --n2 0 --nchild2 2 --n20 6 --c20 2 --p20 0.44 --n21 5 --a21 1 --p21 0
--nroot 3 --nchildroot 4 --n0 0 --nchild0 2 --n00 6 --c00 0 --p00 0.32 --n01 5 --a01 0 --rwm01 14 --p01 0 --n1 0 --nchild1 2 --n10 6 --c10 1 --p10 0.8 --n11 5 --a11 5 --rep11 3.01 --p11 0 --n2 0 --nchild2 2 --n20 6 --c20 2 --p20 0.37 --n21 5 --a21 1 --p21 0 --n3 0 --nchild3 2 --n30 6 --c30 1 --p30 0.92 --n31 5 --a31 2 --p31 0
--nroot 3 --nchildroot 3 --n0 0 --nchild0 2 --n00 6 --c00 0 --p00 0.2 --n01 5 --a01 0 --rwm01 6 --p01 0 --n1 0 --nchild1 2 --n10 6 --c10 2 --p10 0.04 --n11 5 --a11 1 --p11 0 --n2 0 --nchild2 2 --n20 6 --c20 2 --p20 0.68 --n21 5 --a21 1 --p21 0
--nroot 3 --nchildroot 3 --n0 0 --nchild0 2 --n00 6 --c00 0 --p00 0.13 --n01 5 --a01 0 --rwm01 6 --p01 0 --n1 0 --nchild1 2 --n10 6 --c10 2 --p10 0.35 --n11 5 --a11 1 --p11 0 --n2 0 --nchild2 2 --n20 6 --c20 2 --p20 0.36 --n21 5 --a21 1 --p21 0
--nroot 3 --nchildroot 3 --n0 0 --nchild0 2 --n00 6 --c00 0 --p00 0.05 --n01 5 --a01 0 --rwm01 20 --p01 0 --n1 0 --nchild1 2 --n10 6 --c10 4 --p10 5 --w10 3.22 --n11 5 --a11 3 --p11 0 --n2 0 --nchild2 2 --n20 6 --c20 3 --p20 5 --w20 8.13 --n21 5 --a21 1 --p21 0
--nroot 3 --nchildroot 4 --n0 0 --nchild0 2 --n00 6 --c00 0 --p00 0.56 --n01 5 --a01 0 --rwm01 12 --p01 0 --n1 0 --nchild1 2 --n10 6 --c10 4 --p10 6 --w10 6.34 --n11 5 --a11 3 --p11 0 --n2 0 --nchild2 2 --n20 6 --c20 1 --p20 0.96 --n21 5 --a21 0 --rwm21 83 --p21 0 --n3 0 --nchild3 2 --n30 6 --c30 2 --p30 0.46 --n31 5 --a31 1 --p31 0
--nroot 3 --nchildroot 3 --n0 0 --nchild0 2 --n00 6 --c00 4 --p00 8 --w00 15.84 --n01 5 --a01 2 --p01 0 --n1 0 --nchild1 2 --n10 6 --c10 0 --p10 0.1 --n11 5 --a11 0 --rwm11 9 --p11 0 --n2 0 --nchild2 2 --n20 6 --c20 3 --p20 7 --w20 16.65 --n21 5 --a21 1 --p21 0
--nroot 3 --nchildroot 3 --n0 0 --nchild0 2 --n00 6 --c00 0 --p00 0.31 --n01 5 --a01 0 --rwm01 5 --p01 0 --n1 0 --nchild1 2 --n10 6 --c10 2 --p10 0.25 --n11 5 --a11 1 --p11 0 --n2 0 --nchild2 2 --n20 6 --c20 3 --p20 2 --w20 14.18 --n21 5 --a21 2 --p21 0
--nroot 3 --nchildroot 3 --n0 0 --nchild0 2 --n00 6 --c00 1 --p00 0.39 --n01 5 --a01 2 --p01 0 --n1 0 --nchild1 2 --n10 6 --c10 0 --p10 0.07 --n11 5 --a11 0 --rwm11 25 --p11 0 --n2 0 --nchild2 2 --n20 6 --c20 2 --p20 0.03 --n21 5 --a21 1 --p21 0
