# Supplementary material for: Iterative improvement in the automatic modular design of robot swarms
Source: PeerJ Comput Sci. 2020 Dec 7;6:e322. doi: 10.7717/peerj-cs.322 (PMC7924708; doi:10.7717/peerj-cs.322)
Supplement: Supplemental Information 10 [file peerj-cs-06-322-s010.zip › AutoMoDe-Localsearch/controller/BT/BT-for-12_5k.txt]

--nroot 3 --nchildroot 4 --n0 0 --nchild0 2 --n00 6 --c00 0 --p00 0.31 --n01 5 --a01 0 --rwm01 4 --p01 0 --n1 0 --nchild1 2 --n10 6 --c10 2 --p10 0.3 --n11 5 --a11 2 --p11 0 --n2 0 --nchild2 2 --n20 6 --c20 4 --p20 9 --w20 13.29 --n21 5 --a21 1 --p21 0 --n3 0 --nchild3 2 --n30 6 --c30 5 --p30 0.03 --n31 5 --a31 3 --p31 0
--nroot 3 --nchildroot 4 --n0 0 --nchild0 2 --n00 6 --c00 4 --p00 3 --w00 4.5 --n01 5 --a01 3 --p01 0 --n1 0 --nchild1 2 --n10 6 --c10 2 --p10 0.53 --n11 5 --a11 2 --p11 0 --n2 0 --nchild2 2 --n20 6 --c20 0 --p20 0.48 --n21 5 --a21 0 --rwm21 4 --p21 0 --n3 0 --nchild3 2 --n30 6 --c30 5 --p30 0.6 --n31 5 --a31 5 --rep31 3.08 --p31 0
--nroot 3 --nchildroot 4 --n0 0 --nchild0 2 --n00 6 --c00 5 --p00 0.59 --n01 5 --a01 4 --att01 2.29 --p01 0 --n1 0 --nchild1 2 --n10 6 --c10 4 --p10 2 --w10 4.89 --n11 5 --a11 4 --att11 2.16 --p11 0 --n2 0 --nchild2 2 --n20 6 --c20 2 --p20 0.69 --n21 5 --a21 2 --p21 0 --n3 0 --nchild3 2 --n30 6 --c30 0 --p30 0.7 --n31 5 --a31 0 --rwm31 5 --p31 0
--nroot 3 --nchildroot 4 --n0 0 --nchild0 2 --n00 6 --c00 0 --p00 0.58 --n01 5 --a01 0 --rwm01 5 --p01 0 --n1 0 --nchild1 2 --n10 6 --c10 2 --p10 0.76 --n11 5 --a11 2 --p11 0 --n2 0 --nchild2 2 --n20 6 --c20 1 --p20 0.19 --n21 5 --a21 3 --p21 0 --n3 0 --nchild3 2 --n30 6 --c30 5 --p30 0.24 --n31 5 --a31 1 --p31 0
--nroot 3 --nchildroot 3 --n0 0 --nchild0 2 --n00 6 --c00 0 --p00 0.48 --n01 5 --a01 0 --rwm01 4 --p01 0 --n1 0 --nchild1 2 --n10 6 --c10 2 --p10 0.43 --n11 5 --a11 2 --p11 0 --n2 0 --nchild2 2 --n20 6 --c20 5 --p20 0.25 --n21 5 --a21 2 --p21 0
--nroot 3 --nchildroot 3 --n0 0 --nchild0 2 --n00 6 --c00 0 --p00 0.73 --n01 5 --a01 0 --rwm01 5 --p01 0 --n1 0 --nchild1 2 --n10 6 --c10 2 --p10 0.39 --n11 5 --a11 2 --p11 0 --n2 0 --nchild2 2 --n20 6 --c20 5 --p20 0.82 --n21 5 --a21 0 --rwm21 30 --p21 0
--nroot 3 --nchildroot 3 --n0 0 --nchild0 2 --n00 6 --c00 0 --p00 0.63 --n01 5 --a01 0 --rwm01 4 --p01 0 --n1 0 --nchild1 2 --n10 6 --c10 0 --p10 0.8 --n11 5 --a11 3 --p11 0 --n2 0 --nchild2 2 --n20 6 --c20 2 --p20 0.88 --n21 5 --a21 2 --p21 0
--nroot 3 --nchildroot 4 --n0 0 --nchild0 2 --n00 6 --c00 0 --p00 0.6 --n01 5 --a01 0 --rwm01 5 --p01 0 --n1 0 --nchild1 2 --n10 6 --c10 2 --p10 0.58 --n11 5 --a11 2 --p11 0 --n2 0 --nchild2 2 --n20 6 --c20 2 --p20 0.62 --n21 5 --a21 5 --rep21 4.65 --p21 0 --n3 0 --nchild3 2 --n30 6 --c30 1 --p30 0.44 --n31 5 --a31 3 --p31 0
--nroot 3 --nchildroot 4 --n0 0 --nchild0 2 --n00 6 --c00 4 --p00 9 --w00 10.15 --n01 5 --a01 2 --p01 0 --n1 0 --nchild1 2 --n10 6 --c10 0 --p10 0.78 --n11 5 --a11 0 --rwm11 6 --p11 0 --n2 0 --nchild2 2 --n20 6 --c20 1 --p20 0.5 --n21 5 --a21 2 --p21 0 --n3 0 --nchild3 2 --n30 6 --c30 2 --p30 0.22 --n31 5 --a31 2 --p31 0
--nroot 3 --nchildroot 4 --n0 0 --nchild0 2 --n00 6 --c00 0 --p00 0.42 --n01 5 --a01 0 --rwm01 5 --p01 0 --n1 0 --nchild1 2 --n10 6 --c10 2 --p10 0.89 --n11 5 --a11 2 --p11 0 --n2 0 --nchild2 2 --n20 6 --c20 5 --p20 0.49 --n21 5 --a21 0 --rwm21 84 --p21 0 --n3 0 --nchild3 2 --n30 6 --c30 4 --p30 1 --w30 3.71 --n31 5 --a31 0 --rwm31 14 --p31 0
