# Supplementary material for: Iterative improvement in the automatic modular design of robot swarms
Source: PeerJ Comput Sci. 2020 Dec 7;6:e322. doi: 10.7717/peerj-cs.322 (PMC7924708; doi:10.7717/peerj-cs.322)
Supplement: Supplemental Information 10 [file peerj-cs-06-322-s010.zip › AutoMoDe-Localsearch/controller/BT/BT-for-25k.txt]

--nroot 3 --nchildroot 4 --n0 0 --nchild0 2 --n00 6 --c00 1 --p00 0.5 --n01 5 --a01 0 --rwm01 7 --p01 0 --n1 0 --nchild1 2 --n10 6 --c10 0 --p10 0.75 --n11 5 --a11 0 --rwm11 4 --p11 0 --n2 0 --nchild2 2 --n20 6 --c20 2 --p20 0.67 --n21 5 --a21 2 --p21 0 --n3 0 --nchild3 2 --n30 6 --c30 1 --p30 0.5 --n31 5 --a31 3 --p31 0
--nroot 3 --nchildroot 4 --n0 0 --nchild0 2 --n00 6 --c00 1 --p00 0.95 --n01 5 --a01 3 --p01 0 --n1 0 --nchild1 2 --n10 6 --c10 0 --p10 0.76 --n11 5 --a11 0 --rwm11 5 --p11 0 --n2 0 --nchild2 2 --n20 6 --c20 5 --p20 0.3 --n21 5 --a21 3 --p21 0 --n3 0 --nchild3 2 --n30 6 --c30 2 --p30 0.27 --n31 5 --a31 2 --p31 0
--nroot 3 --nchildroot 2 --n0 0 --nchild0 2 --n00 6 --c00 2 --p00 0.74 --n01 5 --a01 2 --p01 0 --n1 0 --nchild1 2 --n10 6 --c10 0 --p10 0.8 --n11 5 --a11 0 --rwm11 4 --p11 0
--nroot 3 --nchildroot 4 --n0 0 --nchild0 2 --n00 6 --c00 2 --p00 0.77 --n01 5 --a01 2 --p01 0 --n1 0 --nchild1 2 --n10 6 --c10 0 --p10 0.6 --n11 5 --a11 0 --rwm11 5 --p11 0 --n2 0 --nchild2 2 --n20 6 --c20 4 --p20 4 --w20 1.23 --n21 5 --a21 5 --rep21 2.72 --p21 0 --n3 0 --nchild3 2 --n30 6 --c30 0 --p30 0.82 --n31 5 --a31 0 --rwm31 88 --p31 0
--nroot 3 --nchildroot 4 --n0 0 --nchild0 2 --n00 6 --c00 0 --p00 0.9 --n01 5 --a01 0 --rwm01 4 --p01 0 --n1 0 --nchild1 2 --n10 6 --c10 2 --p10 0.35 --n11 5 --a11 2 --p11 0 --n2 0 --nchild2 2 --n20 6 --c20 1 --p20 0.71 --n21 5 --a21 3 --p21 0 --n3 0 --nchild3 2 --n30 6 --c30 4 --p30 10 --w30 16.02 --n31 5 --a31 0 --rwm31 76 --p31 0
--nroot 3 --nchildroot 3 --n0 0 --nchild0 2 --n00 6 --c00 2 --p00 0.83 --n01 5 --a01 2 --p01 0 --n1 0 --nchild1 2 --n10 6 --c10 4 --p10 4 --w10 19.73 --n11 5 --a11 0 --rwm11 44 --p11 0 --n2 0 --nchild2 2 --n20 6 --c20 0 --p20 0.88 --n21 5 --a21 0 --rwm21 4 --p21 0
--nroot 3 --nchildroot 3 --n0 0 --nchild0 2 --n00 6 --c00 2 --p00 0.49 --n01 5 --a01 2 --p01 0 --n1 0 --nchild1 2 --n10 6 --c10 1 --p10 0.19 --n11 5 --a11 3 --p11 0 --n2 0 --nchild2 2 --n20 6 --c20 0 --p20 0.89 --n21 5 --a21 0 --rwm21 4 --p21 0
--nroot 3 --nchildroot 4 --n0 0 --nchild0 2 --n00 6 --c00 0 --p00 0.63 --n01 5 --a01 0 --rwm01 5 --p01 0 --n1 0 --nchild1 2 --n10 6 --c10 2 --p10 0.89 --n11 5 --a11 2 --p11 0 --n2 0 --nchild2 2 --n20 6 --c20 2 --p20 0.83 --n21 5 --a21 3 --p21 0 --n3 0 --nchild3 2 --n30 6 --c30 5 --p30 0.73 --n31 5 --a31 2 --p31 0
--nroot 3 --nchildroot 4 --n0 0 --nchild0 2 --n00 6 --c00 2 --p00 0.35 --n01 5 --a01 2 --p01 0 --n1 0 --nchild1 2 --n10 6 --c10 1 --p10 0.05 --n11 5 --a11 3 --p11 0 --n2 0 --nchild2 2 --n20 6 --c20 0 --p20 0.72 --n21 5 --a21 0 --rwm21 6 --p21 0 --n3 0 --nchild3 2 --n30 6 --c30 1 --p30 0.6 --n31 5 --a31 2 --p31 0
--nroot 3 --nchildroot 4 --n0 0 --nchild0 2 --n00 6 --c00 2 --p00 0.92 --n01 5 --a01 2 --p01 0 --n1 0 --nchild1 2 --n10 6 --c10 2 --p10 0.54 --n11 5 --a11 3 --p11 0 --n2 0 --nchild2 2 --n20 6 --c20 0 --p20 0.65 --n21 5 --a21 0 --rwm21 5 --p21 0 --n3 0 --nchild3 2 --n30 6 --c30 5 --p30 0.72 --n31 5 --a31 5 --rep31 4.77 --p31 0
