# Supplementary material for: Iterative improvement in the automatic modular design of robot swarms
Source: PeerJ Comput Sci. 2020 Dec 7;6:e322. doi: 10.7717/peerj-cs.322 (PMC7924708; doi:10.7717/peerj-cs.322)
Supplement: Supplemental Information 10 [file peerj-cs-06-322-s010.zip › AutoMoDe-Localsearch/controller/BT/BT-guided_shelter-12_5k.txt]

--nroot 3 --nchildroot 3 --n0 0 --nchild0 2 --n00 6 --c00 2 --p00 0.29 --n01 5 --a01 0 --rwm01 6 --p01 0 --n1 0 --nchild1 2 --n10 6 --c10 3 --p10 8 --w10 9.53 --n11 5 --a11 2 --p11 0 --n2 0 --nchild2 2 --n20 6 --c20 1 --p20 0.51 --n21 5 --a21 4 --att21 2.35 --p21 0
--nroot 3 --nchildroot 3 --n0 0 --nchild0 2 --n00 6 --c00 5 --p00 0.7 --n01 5 --a01 3 --p01 0 --n1 0 --nchild1 2 --n10 6 --c10 4 --p10 2 --w10 0.22 --n11 5 --a11 0 --rwm11 9 --p11 0 --n2 0 --nchild2 2 --n20 6 --c20 1 --p20 0.81 --n21 5 --a21 2 --p21 0
--nroot 3 --nchildroot 3 --n0 0 --nchild0 2 --n00 6 --c00 2 --p00 0.37 --n01 5 --a01 0 --rwm01 5 --p01 0 --n1 0 --nchild1 2 --n10 6 --c10 3 --p10 7 --w10 6.95 --n11 5 --a11 2 --p11 0 --n2 0 --nchild2 2 --n20 6 --c20 5 --p20 0.52 --n21 5 --a21 4 --att21 3.05 --p21 0
--nroot 3 --nchildroot 3 --n0 0 --nchild0 2 --n00 6 --c00 4 --p00 9 --w00 2.14 --n01 5 --a01 2 --p01 0 --n1 0 --nchild1 2 --n10 6 --c10 2 --p10 0.94 --n11 5 --a11 0 --rwm11 6 --p11 0 --n2 0 --nchild2 2 --n20 6 --c20 3 --p20 10 --w20 3.62 --n21 5 --a21 2 --p21 0
--nroot 3 --nchildroot 4 --n0 0 --nchild0 2 --n00 6 --c00 2 --p00 0.98 --n01 5 --a01 3 --p01 0 --n1 0 --nchild1 2 --n10 6 --c10 3 --p10 5 --w10 12.39 --n11 5 --a11 2 --p11 0 --n2 0 --nchild2 2 --n20 6 --c20 2 --p20 0.9 --n21 5 --a21 1 --p21 0 --n3 0 --nchild3 2 --n30 6 --c30 4 --p30 10 --w30 7.07 --n31 5 --a31 3 --p31 0
--nroot 3 --nchildroot 3 --n0 0 --nchild0 2 --n00 6 --c00 2 --p00 0.5 --n01 5 --a01 0 --rwm01 5 --p01 0 --n1 0 --nchild1 2 --n10 6 --c10 3 --p10 7 --w10 15.58 --n11 5 --a11 2 --p11 0 --n2 0 --nchild2 2 --n20 6 --c20 4 --p20 8 --w20 17.69 --n21 5 --a21 5 --rep21 3.55 --p21 0
--nroot 3 --nchildroot 4 --n0 0 --nchild0 2 --n00 6 --c00 4 --p00 1 --w00 14.28 --n01 5 --a01 0 --rwm01 59 --p01 0 --n1 0 --nchild1 2 --n10 6 --c10 2 --p10 0.82 --n11 5 --a11 3 --p11 0 --n2 0 --nchild2 2 --n20 6 --c20 3 --p20 8 --w20 12.61 --n21 5 --a21 2 --p21 0 --n3 0 --nchild3 2 --n30 6 --c30 4 --p30 7 --w30 6.4 --n31 5 --a31 4 --att31 3.24 --p31 0
--nroot 3 --nchildroot 3 --n0 0 --nchild0 2 --n00 6 --c00 1 --p00 0.35 --n01 5 --a01 2 --p01 0 --n1 0 --nchild1 2 --n10 6 --c10 5 --p10 0.36 --n11 5 --a11 3 --p11 0 --n2 0 --nchild2 2 --n20 6 --c20 5 --p20 0.78 --n21 5 --a21 4 --att21 4.57 --p21 0
--nroot 3 --nchildroot 4 --n0 0 --nchild0 2 --n00 6 --c00 4 --p00 9 --w00 5.44 --n01 5 --a01 2 --p01 0 --n1 0 --nchild1 2 --n10 6 --c10 2 --p10 0.36 --n11 5 --a11 0 --rwm11 7 --p11 0 --n2 0 --nchild2 2 --n20 6 --c20 3 --p20 8 --w20 15.64 --n21 5 --a21 2 --p21 0 --n3 0 --nchild3 2 --n30 6 --c30 5 --p30 0.71 --n31 5 --a31 1 --p31 0
--nroot 3 --nchildroot 4 --n0 0 --nchild0 2 --n00 6 --c00 2 --p00 0.94 --n01 5 --a01 3 --p01 0 --n1 0 --nchild1 2 --n10 6 --c10 5 --p10 0.93 --n11 5 --a11 3 --p11 0 --n2 0 --nchild2 2 --n20 6 --c20 5 --p20 0.85 --n21 5 --a21 4 --att21 4.47 --p21 0 --n3 0 --nchild3 2 --n30 6 --c30 3 --p30 9 --w30 10.58 --n31 5 --a31 2 --p31 0
