# Supplementary material for: Iterative improvement in the automatic modular design of robot swarms
Source: PeerJ Comput Sci. 2020 Dec 7;6:e322. doi: 10.7717/peerj-cs.322 (PMC7924708; doi:10.7717/peerj-cs.322)
Supplement: Supplemental Information 10 [file peerj-cs-06-322-s010.zip › AutoMoDe-Localsearch/controller/BT/BT-guided_shelter-25k.txt]

--nroot 3 --nchildroot 4 --n0 0 --nchild0 2 --n00 6 --c00 2 --p00 0.31 --n01 5 --a01 0 --rwm01 6 --p01 0 --n1 0 --nchild1 2 --n10 6 --c10 3 --p10 9 --w10 17.19 --n11 5 --a11 2 --p11 0 --n2 0 --nchild2 2 --n20 6 --c20 4 --p20 2 --w20 18.13 --n21 5 --a21 2 --p21 0 --n3 0 --nchild3 2 --n30 6 --c30 3 --p30 4 --w30 8.95 --n31 5 --a31 3 --p31 0
--nroot 3 --nchildroot 4 --n0 0 --nchild0 2 --n00 6 --c00 2 --p00 0.82 --n01 5 --a01 3 --p01 0 --n1 0 --nchild1 2 --n10 6 --c10 4 --p10 2 --w10 10.55 --n11 5 --a11 5 --rep11 3.75 --p11 0 --n2 0 --nchild2 2 --n20 6 --c20 3 --p20 10 --w20 17.62 --n21 5 --a21 2 --p21 0 --n3 0 --nchild3 2 --n30 6 --c30 4 --p30 5 --w30 15.31 --n31 5 --a31 1 --p31 0
--nroot 3 --nchildroot 4 --n0 0 --nchild0 2 --n00 6 --c00 5 --p00 0.35 --n01 5 --a01 0 --rwm01 4 --p01 0 --n1 0 --nchild1 2 --n10 6 --c10 1 --p10 0.68 --n11 5 --a11 2 --p11 0 --n2 0 --nchild2 2 --n20 6 --c20 5 --p20 0.8 --n21 5 --a21 4 --att21 2.3 --p21 0 --n3 0 --nchild3 2 --n30 6 --c30 5 --p30 0.66 --n31 5 --a31 3 --p31 0
--nroot 3 --nchildroot 3 --n0 0 --nchild0 2 --n00 6 --c00 2 --p00 0.94 --n01 5 --a01 0 --rwm01 4 --p01 0 --n1 0 --nchild1 2 --n10 6 --c10 4 --p10 8 --w10 8.06 --n11 5 --a11 1 --p11 0 --n2 0 --nchild2 2 --n20 6 --c20 3 --p20 10 --w20 14.74 --n21 5 --a21 2 --p21 0
--nroot 3 --nchildroot 4 --n0 0 --nchild0 2 --n00 6 --c00 2 --p00 0.6 --n01 5 --a01 0 --rwm01 5 --p01 0 --n1 0 --nchild1 2 --n10 6 --c10 5 --p10 0.46 --n11 5 --a11 1 --p11 0 --n2 0 --nchild2 2 --n20 6 --c20 3 --p20 10 --w20 8.35 --n21 5 --a21 2 --p21 0 --n3 0 --nchild3 2 --n30 6 --c30 4 --p30 9 --w30 18.77 --n31 5 --a31 0 --rwm31 8 --p31 0
--nroot 3 --nchildroot 4 --n0 0 --nchild0 2 --n00 6 --c00 4 --p00 4 --w00 15.99 --n01 5 --a01 1 --p01 0 --n1 0 --nchild1 2 --n10 6 --c10 5 --p10 0.23 --n11 5 --a11 0 --rwm11 77 --p11 0 --n2 0 --nchild2 2 --n20 6 --c20 2 --p20 0.27 --n21 5 --a21 0 --rwm21 5 --p21 0 --n3 0 --nchild3 2 --n30 6 --c30 3 --p30 8 --w30 8.63 --n31 5 --a31 2 --p31 0
--nroot 3 --nchildroot 4 --n0 0 --nchild0 2 --n00 6 --c00 4 --p00 2 --w00 14.27 --n01 5 --a01 4 --att01 4.85 --p01 0 --n1 0 --nchild1 2 --n10 6 --c10 2 --p10 0.94 --n11 5 --a11 3 --p11 0 --n2 0 --nchild2 2 --n20 6 --c20 3 --p20 5 --w20 10.39 --n21 5 --a21 2 --p21 0 --n3 0 --nchild3 2 --n30 6 --c30 2 --p30 0.48 --n31 5 --a31 1 --p31 0
--nroot 3 --nchildroot 3 --n0 0 --nchild0 2 --n00 6 --c00 4 --p00 9 --w00 13 --n01 5 --a01 3 --p01 0 --n1 0 --nchild1 2 --n10 6 --c10 2 --p10 0.69 --n11 5 --a11 3 --p11 0 --n2 0 --nchild2 2 --n20 6 --c20 3 --p20 7 --w20 10.75 --n21 5 --a21 2 --p21 0
--nroot 3 --nchildroot 3 --n0 0 --nchild0 2 --n00 6 --c00 2 --p00 0.77 --n01 5 --a01 0 --rwm01 4 --p01 0 --n1 0 --nchild1 2 --n10 6 --c10 3 --p10 8 --w10 15.86 --n11 5 --a11 2 --p11 0 --n2 0 --nchild2 2 --n20 6 --c20 1 --p20 0.7 --n21 5 --a21 1 --p21 0
--nroot 3 --nchildroot 4 --n0 0 --nchild0 2 --n00 6 --c00 2 --p00 0.79 --n01 5 --a01 0 --rwm01 4 --p01 0 --n1 0 --nchild1 2 --n10 6 --c10 3 --p10 10 --w10 18.52 --n11 5 --a11 2 --p11 0 --n2 0 --nchild2 2 --n20 6 --c20 5 --p20 0.97 --n21 5 --a21 5 --rep21 2.01 --p21 0 --n3 0 --nchild3 2 --n30 6 --c30 0 --p30 0.28 --n31 5 --a31 3 --p31 0
