# Supplementary material for: Iterative improvement in the automatic modular design of robot swarms
Source: PeerJ Comput Sci. 2020 Dec 7;6:e322. doi: 10.7717/peerj-cs.322 (PMC7924708; doi:10.7717/peerj-cs.322)
Supplement: Supplemental Information 10 [file peerj-cs-06-322-s010.zip › AutoMoDe-Localsearch/controller/BT/BT-guided_shelter-6_25k.txt]

--nroot 3 --nchildroot 3 --n0 0 --nchild0 2 --n00 6 --c00 2 --p00 0.5 --n01 5 --a01 0 --rwm01 7 --p01 0 --n1 0 --nchild1 2 --n10 6 --c10 3 --p10 9 --w10 2.83 --n11 5 --a11 2 --p11 0 --n2 0 --nchild2 2 --n20 6 --c20 1 --p20 0.42 --n21 5 --a21 3 --p21 0
--nroot 3 --nchildroot 3 --n0 0 --nchild0 2 --n00 6 --c00 2 --p00 1 --n01 5 --a01 3 --p01 0 --n1 0 --nchild1 2 --n10 6 --c10 3 --p10 10 --w10 9.84 --n11 5 --a11 2 --p11 0 --n2 0 --nchild2 2 --n20 6 --c20 4 --p20 7 --w20 15.92 --n21 5 --a21 4 --att21 2.2 --p21 0
--nroot 3 --nchildroot 2 --n0 0 --nchild0 2 --n00 6 --c00 2 --p00 0.89 --n01 5 --a01 3 --p01 0 --n1 0 --nchild1 2 --n10 6 --c10 3 --p10 10 --w10 12.4 --n11 5 --a11 2 --p11 0
--nroot 3 --nchildroot 3 --n0 0 --nchild0 2 --n00 6 --c00 2 --p00 0.94 --n01 5 --a01 0 --rwm01 5 --p01 0 --n1 0 --nchild1 2 --n10 6 --c10 3 --p10 8 --w10 13.72 --n11 5 --a11 2 --p11 0 --n2 0 --nchild2 2 --n20 6 --c20 5 --p20 0.07 --n21 5 --a21 1 --p21 0
--nroot 3 --nchildroot 4 --n0 0 --nchild0 2 --n00 6 --c00 2 --p00 0.81 --n01 5 --a01 3 --p01 0 --n1 0 --nchild1 2 --n10 6 --c10 2 --p10 0.8 --n11 5 --a11 0 --rwm11 40 --p11 0 --n2 0 --nchild2 2 --n20 6 --c20 3 --p20 6 --w20 7.54 --n21 5 --a21 2 --p21 0 --n3 0 --nchild3 2 --n30 6 --c30 3 --p30 10 --w30 17.92 --n31 5 --a31 2 --p31 0
--nroot 3 --nchildroot 3 --n0 0 --nchild0 2 --n00 6 --c00 5 --p00 0.88 --n01 5 --a01 5 --rep01 1.72 --p01 0 --n1 0 --nchild1 2 --n10 6 --c10 1 --p10 1 --n11 5 --a11 2 --p11 0 --n2 0 --nchild2 2 --n20 6 --c20 3 --p20 2 --w20 1.02 --n21 5 --a21 0 --rwm21 6 --p21 0
--nroot 3 --nchildroot 4 --n0 0 --nchild0 2 --n00 6 --c00 5 --p00 0.18 --n01 5 --a01 1 --p01 0 --n1 0 --nchild1 2 --n10 6 --c10 2 --p10 0.8 --n11 5 --a11 3 --p11 0 --n2 0 --nchild2 2 --n20 6 --c20 4 --p20 8 --w20 16.21 --n21 5 --a21 3 --p21 0 --n3 0 --nchild3 2 --n30 6 --c30 3 --p30 7 --w30 19.41 --n31 5 --a31 2 --p31 0
--nroot 3 --nchildroot 3 --n0 0 --nchild0 2 --n00 6 --c00 2 --p00 1 --n01 5 --a01 3 --p01 0 --n1 0 --nchild1 2 --n10 6 --c10 3 --p10 8 --w10 18.46 --n11 5 --a11 2 --p11 0 --n2 0 --nchild2 2 --n20 6 --c20 1 --p20 0.34 --n21 5 --a21 0 --rwm21 1 --p21 0
--nroot 3 --nchildroot 2 --n0 0 --nchild0 2 --n00 6 --c00 5 --p00 0.33 --n01 5 --a01 3 --p01 0 --n1 0 --nchild1 2 --n10 6 --c10 1 --p10 0.36 --n11 5 --a11 2 --p11 0
--nroot 3 --nchildroot 4 --n0 0 --nchild0 2 --n00 6 --c00 4 --p00 3 --w00 8.63 --n01 5 --a01 2 --p01 0 --n1 0 --nchild1 2 --n10 6 --c10 2 --p10 0.72 --n11 5 --a11 0 --rwm11 6 --p11 0 --n2 0 --nchild2 2 --n20 6 --c20 3 --p20 10 --w20 10.43 --n21 5 --a21 2 --p21 0 --n3 0 --nchild3 2 --n30 6 --c30 5 --p30 0.63 --n31 5 --a31 2 --p31 0
