# Supplementary material for: Iterative improvement in the automatic modular design of robot swarms
Source: PeerJ Comput Sci. 2020 Dec 7;6:e322. doi: 10.7717/peerj-cs.322 (PMC7924708; doi:10.7717/peerj-cs.322)
Supplement: Supplemental Information 10 [file peerj-cs-06-322-s010.zip › AutoMoDe-Localsearch/controller/BT/BT-sca-12_5k.txt]

--nroot 3 --nchildroot 3 --n0 0 --nchild0 2 --n00 6 --c00 2 --p00 0.49 --n01 5 --a01 0 --rwm01 8 --p01 0 --n1 0 --nchild1 2 --n10 6 --c10 1 --p10 1 --n11 5 --a11 3 --p11 0 --n2 0 --nchild2 2 --n20 6 --c20 2 --p20 0.65 --n21 5 --a21 1 --p21 0
--nroot 3 --nchildroot 4 --n0 0 --nchild0 2 --n00 6 --c00 2 --p00 0.62 --n01 5 --a01 0 --rwm01 7 --p01 0 --n1 0 --nchild1 2 --n10 6 --c10 2 --p10 0.03 --n11 5 --a11 3 --p11 0 --n2 0 --nchild2 2 --n20 6 --c20 1 --p20 0.4 --n21 5 --a21 1 --p21 0 --n3 0 --nchild3 2 --n30 6 --c30 2 --p30 0.94 --n31 5 --a31 0 --rwm31 95 --p31 0
--nroot 3 --nchildroot 1 --n0 0 --nchild0 2 --n00 6 --c00 2 --p00 0.99 --n01 5 --a01 0 --rwm01 5 --p01 0
--nroot 3 --nchildroot 1 --n0 0 --nchild0 2 --n00 6 --c00 2 --p00 0.99 --n01 5 --a01 0 --rwm01 6 --p01 0
--nroot 3 --nchildroot 4 --n0 0 --nchild0 2 --n00 6 --c00 1 --p00 0.78 --n01 5 --a01 0 --rwm01 40 --p01 0 --n1 0 --nchild1 2 --n10 6 --c10 2 --p10 0.04 --n11 5 --a11 3 --p11 0 --n2 0 --nchild2 2 --n20 6 --c20 4 --p20 5 --w20 9.78 --n21 5 --a21 3 --p21 0 --n3 0 --nchild3 2 --n30 6 --c30 3 --p30 3 --w30 12.92 --n31 5 --a31 1 --p31 0
--nroot 3 --nchildroot 4 --n0 0 --nchild0 2 --n00 6 --c00 5 --p00 0.77 --n01 5 --a01 3 --p01 0 --n1 0 --nchild1 2 --n10 6 --c10 2 --p10 0.17 --n11 5 --a11 0 --rwm11 7 --p11 0 --n2 0 --nchild2 2 --n20 6 --c20 3 --p20 5 --w20 14.8 --n21 5 --a21 1 --p21 0 --n3 0 --nchild3 2 --n30 6 --c30 0 --p30 0.38 --n31 5 --a31 1 --p31 0
--nroot 3 --nchildroot 3 --n0 0 --nchild0 2 --n00 6 --c00 1 --p00 0.2 --n01 5 --a01 1 --p01 0 --n1 0 --nchild1 2 --n10 6 --c10 2 --p10 0.47 --n11 5 --a11 0 --rwm11 11 --p11 0 --n2 0 --nchild2 2 --n20 6 --c20 5 --p20 0.13 --n21 5 --a21 0 --rwm21 6 --p21 0
--nroot 3 --nchildroot 4 --n0 0 --nchild0 2 --n00 6 --c00 2 --p00 0.1 --n01 5 --a01 0 --rwm01 20 --p01 0 --n1 0 --nchild1 2 --n10 6 --c10 1 --p10 0.77 --n11 5 --a11 1 --p11 0 --n2 0 --nchild2 2 --n20 6 --c20 5 --p20 0.61 --n21 5 --a21 4 --att21 4 --p21 0 --n3 0 --nchild3 2 --n30 6 --c30 4 --p30 9 --w30 2.63 --n31 5 --a31 2 --p31 0
--nroot 3 --nchildroot 4 --n0 0 --nchild0 2 --n00 6 --c00 0 --p00 0.76 --n01 5 --a01 3 --p01 0 --n1 0 --nchild1 2 --n10 6 --c10 5 --p10 0.27 --n11 5 --a11 5 --rep11 3.24 --p11 0 --n2 0 --nchild2 2 --n20 6 --c20 2 --p20 0.94 --n21 5 --a21 0 --rwm21 11 --p21 0 --n3 0 --nchild3 2 --n30 6 --c30 1 --p30 0.37 --n31 5 --a31 1 --p31 0
--nroot 3 --nchildroot 4 --n0 0 --nchild0 2 --n00 6 --c00 2 --p00 0.9 --n01 5 --a01 0 --rwm01 5 --p01 0 --n1 0 --nchild1 2 --n10 6 --c10 4 --p10 5 --w10 8.15 --n11 5 --a11 3 --p11 0 --n2 0 --nchild2 2 --n20 6 --c20 2 --p20 0.06 --n21 5 --a21 1 --p21 0 --n3 0 --nchild3 2 --n30 6 --c30 5 --p30 0.81 --n31 5 --a31 0 --rwm31 63 --p31 0
