# Supplementary material for: Iterative improvement in the automatic modular design of robot swarms
Source: PeerJ Comput Sci. 2020 Dec 7;6:e322. doi: 10.7717/peerj-cs.322 (PMC7924708; doi:10.7717/peerj-cs.322)
Supplement: Supplemental Information 10 [file peerj-cs-06-322-s010.zip › AutoMoDe-Localsearch/controller/BT/BT-aac-12_5k.txt]

--nroot 3 --nchildroot 4 --n0 0 --nchild0 2 --n00 6 --c00 0 --p00 0.26 --n01 5 --a01 0 --rwm01 5 --p01 0 --n1 0 --nchild1 2 --n10 6 --c10 1 --p10 1 --n11 5 --a11 4 --att11 2.21 --p11 0 --n2 0 --nchild2 2 --n20 6 --c20 4 --p20 6 --w20 5.85 --n21 5 --a21 4 --att21 2.08 --p21 0 --n3 0 --nchild3 2 --n30 6 --c30 2 --p30 0.24 --n31 5 --a31 1 --p31 0
--nroot 3 --nchildroot 4 --n0 0 --nchild0 2 --n00 6 --c00 1 --p00 0.7 --n01 5 --a01 0 --rwm01 80 --p01 0 --n1 0 --nchild1 2 --n10 6 --c10 0 --p10 0.13 --n11 5 --a11 0 --rwm11 5 --p11 0 --n2 0 --nchild2 2 --n20 6 --c20 2 --p20 0.44 --n21 5 --a21 1 --p21 0 --n3 0 --nchild3 2 --n30 6 --c30 2 --p30 0.64 --n31 5 --a31 5 --rep31 2.22 --p31 0
--nroot 3 --nchildroot 4 --n0 0 --nchild0 2 --n00 6 --c00 0 --p00 0.33 --n01 5 --a01 0 --rwm01 5 --p01 0 --n1 0 --nchild1 2 --n10 6 --c10 4 --p10 7 --w10 13.31 --n11 5 --a11 4 --att11 2.65 --p11 0 --n2 0 --nchild2 2 --n20 6 --c20 2 --p20 0.9 --n21 5 --a21 1 --p21 0 --n3 0 --nchild3 2 --n30 6 --c30 5 --p30 0.1 --n31 5 --a31 0 --rwm31 85 --p31 0
--nroot 3 --nchildroot 3 --n0 0 --nchild0 2 --n00 6 --c00 0 --p00 0.78 --n01 5 --a01 0 --rwm01 6 --p01 0 --n1 0 --nchild1 2 --n10 6 --c10 1 --p10 0.85 --n11 5 --a11 0 --rwm11 59 --p11 0 --n2 0 --nchild2 2 --n20 6 --c20 3 --p20 5 --w20 8.36 --n21 5 --a21 1 --p21 0
--nroot 3 --nchildroot 4 --n0 0 --nchild0 2 --n00 6 --c00 5 --p00 0.06 --n01 5 --a01 2 --p01 0 --n1 0 --nchild1 2 --n10 6 --c10 0 --p10 0.15 --n11 5 --a11 0 --rwm11 4 --p11 0 --n2 0 --nchild2 2 --n20 6 --c20 2 --p20 0.18 --n21 5 --a21 1 --p21 0 --n3 0 --nchild3 2 --n30 6 --c30 2 --p30 0.91 --n31 5 --a31 4 --att31 2.39 --p31 0
--nroot 3 --nchildroot 3 --n0 0 --nchild0 2 --n00 6 --c00 0 --p00 0.68 --n01 5 --a01 0 --rwm01 5 --p01 0 --n1 0 --nchild1 2 --n10 6 --c10 1 --p10 0.87 --n11 5 --a11 4 --att11 4.89 --p11 0 --n2 0 --nchild2 2 --n20 6 --c20 2 --p20 0.8 --n21 5 --a21 1 --p21 0
--nroot 3 --nchildroot 3 --n0 0 --nchild0 2 --n00 6 --c00 0 --p00 0.15 --n01 5 --a01 0 --rwm01 5 --p01 0 --n1 0 --nchild1 2 --n10 6 --c10 2 --p10 0.28 --n11 5 --a11 1 --p11 0 --n2 0 --nchild2 2 --n20 6 --c20 2 --p20 0.96 --n21 5 --a21 1 --p21 0
--nroot 3 --nchildroot 4 --n0 0 --nchild0 2 --n00 6 --c00 5 --p00 0.07 --n01 5 --a01 2 --p01 0 --n1 0 --nchild1 2 --n10 6 --c10 0 --p10 0.28 --n11 5 --a11 0 --rwm11 6 --p11 0 --n2 0 --nchild2 2 --n20 6 --c20 2 --p20 0.71 --n21 5 --a21 1 --p21 0 --n3 0 --nchild3 2 --n30 6 --c30 5 --p30 0.32 --n31 5 --a31 2 --p31 0
--nroot 3 --nchildroot 2 --n0 0 --nchild0 2 --n00 6 --c00 0 --p00 0.3 --n01 5 --a01 0 --rwm01 6 --p01 0 --n1 0 --nchild1 2 --n10 6 --c10 3 --p10 1 --w10 12.74 --n11 5 --a11 1 --p11 0
--nroot 3 --nchildroot 4 --n0 0 --nchild0 2 --n00 6 --c00 0 --p00 0.55 --n01 5 --a01 0 --rwm01 7 --p01 0 --n1 0 --nchild1 2 --n10 6 --c10 1 --p10 0.97 --n11 5 --a11 0 --rwm11 87 --p11 0 --n2 0 --nchild2 2 --n20 6 --c20 2 --p20 0.74 --n21 5 --a21 1 --p21 0 --n3 0 --nchild3 2 --n30 6 --c30 4 --p30 8 --w30 16.35 --n31 5 --a31 4 --att31 4.98 --p31 0
