# Supplementary material for: Iterative improvement in the automatic modular design of robot swarms
Source: PeerJ Comput Sci. 2020 Dec 7;6:e322. doi: 10.7717/peerj-cs.322 (PMC7924708; doi:10.7717/peerj-cs.322)
Supplement: Supplemental Information 10 [file peerj-cs-06-322-s010.zip › AutoMoDe-Localsearch/controller/FSM/FSM-aac-12_5k.txt]

--nstates 2 --s0 0 --rwm0 2 --n0 3 --n0x0 0 --c0x0 0 --p0x0 0.88 --n0x1 0 --c0x1 0 --p0x1 0.54 --n0x2 0 --c0x2 3 --p0x2 4 --w0x2 17.82 --s1 1 --n1 3 --n1x0 0 --c1x0 5 --p1x0 0.01 --n1x1 0 --c1x1 0 --p1x1 0 --n1x2 0 --c1x2 2 --p1x2 0.6
--nstates 3 --s0 0 --rwm0 3 --n0 1 --n0x0 0 --c0x0 0 --p0x0 0.44 --s1 1 --n1 3 --n1x0 1 --c1x0 2 --p1x0 0.83 --n1x1 1 --c1x1 3 --p1x1 8 --w1x1 4.87 --n1x2 0 --c1x2 1 --p1x2 0 --s2 2 --n2 3 --n2x0 1 --c2x0 5 --p2x0 0.36 --n2x1 1 --c2x1 4 --p2x1 6 --w2x1 9.13 --n2x2 0 --c2x2 3 --p2x2 4 --w2x2 5.64
--nstates 3 --s0 2 --n0 2 --n0x0 1 --c0x0 0 --p0x0 0.11 --n0x1 0 --c0x1 3 --p0x1 7 --w0x1 2.59 --s1 3 --n1 3 --n1x0 1 --c1x0 1 --p1x0 0.16 --n1x1 0 --c1x1 3 --p1x1 3 --w1x1 18.81 --n1x2 1 --c1x2 0 --p1x2 0.55 --s2 1 --n2 2 --n2x0 1 --c2x0 3 --p2x0 8 --w2x0 6.42 --n2x1 1 --c2x1 2 --p2x1 0.69
--nstates 3 --s0 0 --rwm0 2 --n0 2 --n0x0 0 --c0x0 0 --p0x0 0.39 --n0x1 1 --c0x1 0 --p0x1 0.62 --s1 2 --n1 2 --n1x0 0 --c1x0 4 --p1x0 8 --w1x0 19.32 --n1x1 1 --c1x1 2 --p1x1 0.4 --s2 1 --n2 2 --n2x0 1 --c2x0 3 --p2x0 6 --w2x0 18.99 --n2x1 1 --c2x1 2 --p2x1 0.21
--nstates 4 --s0 2 --n0 1 --n0x0 2 --c0x0 0 --p0x0 0.69 --s1 1 --n1 1 --n1x0 0 --c1x0 2 --p1x0 0.85 --s2 1 --n2 1 --n2x0 1 --c2x0 5 --p2x0 0.34 --s3 0 --rwm3 65 --n3 3 --n3x0 2 --c3x0 4 --p3x0 1 --w3x0 10.45 --n3x1 0 --c3x1 0 --p3x1 0.27 --n3x2 1 --c3x2 4 --p3x2 2 --w3x2 8.44
--nstates 3 --s0 2 --n0 2 --n0x0 1 --c0x0 0 --p0x0 0.75 --n0x1 0 --c0x1 3 --p0x1 5 --w0x1 3.07 --s1 1 --n1 3 --n1x0 1 --c1x0 2 --p1x0 0.09 --n1x1 0 --c1x1 3 --p1x1 1 --w1x1 17.6 --n1x2 1 --c1x2 0 --p1x2 0.74 --s2 0 --rwm2 24 --n2 3 --n2x0 1 --c2x0 5 --p2x0 0.35 --n2x1 1 --c2x1 4 --p2x1 5 --w2x1 15.68 --n2x2 1 --c2x2 2 --p2x2 0.69
--nstates 3 --s0 2 --n0 3 --n0x0 1 --c0x0 5 --p0x0 0.95 --n0x1 1 --c0x1 0 --p0x1 0.41 --n0x2 1 --c0x2 0 --p0x2 0.03 --s1 1 --n1 3 --n1x0 1 --c1x0 3 --p1x0 8 --w1x0 11.71 --n1x1 0 --c1x1 2 --p1x1 0.47 --n1x2 0 --c1x2 2 --p1x2 0.27 --s2 0 --rwm2 15 --n2 3 --n2x0 1 --c2x0 0 --p2x0 0.68 --n2x1 0 --c2x1 0 --p2x1 0.84 --n2x2 0 --c2x2 1 --p2x2 0.24
--nstates 3 --s0 0 --rwm0 3 --n0 2 --n0x0 0 --c0x0 0 --p0x0 0.06 --n0x1 0 --c0x1 0 --p0x1 0.14 --s1 1 --n1 1 --n1x0 0 --c1x0 2 --p1x0 0.42 --s2 2 --n2 4 --n2x0 1 --c2x0 5 --p2x0 0 --n2x1 1 --c2x1 1 --p2x1 0.77 --n2x2 0 --c2x2 0 --p2x2 0.29 --n2x3 0 --c2x3 2 --p2x3 0.36
--nstates 4 --s0 0 --rwm0 2 --n0 1 --n0x0 1 --c0x0 0 --p0x0 0.26 --s1 0 --rwm1 79 --n1 3 --n1x0 0 --c1x0 2 --p1x0 0.35 --n1x1 0 --c1x1 5 --p1x1 0.7 --n1x2 0 --c1x2 4 --p1x2 3 --w1x2 12.36 --s2 1 --n2 3 --n2x0 0 --c2x0 2 --p2x0 0.76 --n2x1 1 --c2x1 3 --p2x1 4 --w2x1 10.93 --n2x2 0 --c2x2 2 --p2x2 0.05 --s3 4 --att3 2.15 --n3 4 --n3x0 0 --c3x0 4 --p3x0 1 --w3x0 4.95 --n3x1 2 --c3x1 5 --p3x1 0.12 --n3x2 2 --c3x2 3 --p3x2 1 --w3x2 16.53 --n3x3 1 --c3x3 5 --p3x3 0.58
--nstates 4 --s0 0 --rwm0 90 --n0 3 --n0x0 0 --c0x0 0 --p0x0 0.32 --n0x1 0 --c0x1 0 --p0x1 0.96 --n0x2 2 --c0x2 4 --p0x2 6 --w0x2 8.91 --s1 1 --n1 1 --n1x0 1 --c1x0 2 --p1x0 0.39 --s2 0 --rwm2 72 --n2 3 --n2x0 2 --c2x0 4 --p2x0 5 --w2x0 5.79 --n2x1 1 --c2x1 4 --p2x1 5 --w2x1 17.76 --n2x2 0 --c2x2 0 --p2x2 0.39 --s3 0 --rwm3 99 --n3 4 --n3x0 1 --c3x0 0 --p3x0 0.66 --n3x1 1 --c3x1 0 --p3x1 0.52 --n3x2 2 --c3x2 3 --p3x2 2 --w3x2 19.62 --n3x3 0 --c3x3 5 --p3x3 0.38
