# Supplementary material for: Iterative improvement in the automatic modular design of robot swarms
Source: PeerJ Comput Sci. 2020 Dec 7;6:e322. doi: 10.7717/peerj-cs.322 (PMC7924708; doi:10.7717/peerj-cs.322)
Supplement: Supplemental Information 10 [file peerj-cs-06-322-s010.zip › AutoMoDe-Localsearch/controller/FSM/FSM-aac-25k.txt]

--nstates 4 --s0 4 --att0 1.93 --n0 4 --n0x0 1 --c0x0 0 --p0x0 0.04 --n0x1 0 --c0x1 4 --p0x1 7 --w0x1 5.75 --n0x2 0 --c0x2 0 --p0x2 0.07 --n0x3 2 --c0x3 4 --p0x3 10 --w0x3 5.77 --s1 0 --rwm1 6 --n1 2 --n1x0 2 --c1x0 0 --p1x0 0.75 --n1x1 0 --c1x1 1 --p1x1 0.34 --s2 1 --n2 1 --n2x0 1 --c2x0 2 --p2x0 0.65 --s3 2 --n3 2 --n3x0 2 --c3x0 0 --p3x0 0.82 --n3x1 1 --c3x1 1 --p3x1 0.47
--nstates 3 --s0 0 --rwm0 1 --n0 1 --n0x0 1 --c0x0 0 --p0x0 0.21 --s1 1 --n1 1 --n1x0 1 --c1x0 2 --p1x0 0.13 --s2 1 --n2 1 --n2x0 1 --c2x0 5 --p2x0 0.76
--nstates 4 --s0 2 --n0 1 --n0x0 2 --c0x0 0 --p0x0 0.98 --s1 1 --n1 2 --n1x0 1 --c1x0 0 --p1x0 0.84 --n1x1 2 --c1x1 0 --p1x1 0.2 --s2 4 --att2 2.57 --n2 3 --n2x0 1 --c2x0 5 --p2x0 0.65 --n2x1 1 --c2x1 1 --p2x1 0.83 --n2x2 1 --c2x2 3 --p2x2 10 --w2x2 17.48 --s3 1 --n3 2 --n3x0 2 --c3x0 0 --p3x0 0.81 --n3x1 1 --c3x1 0 --p3x1 1
--nstates 3 --s0 0 --rwm0 2 --n0 3 --n0x0 0 --c0x0 0 --p0x0 0.89 --n0x1 1 --c0x1 0 --p0x1 0.39 --n0x2 0 --c0x2 2 --p0x2 0.87 --s1 1 --n1 2 --n1x0 1 --c1x0 2 --p1x0 0.91 --n1x1 1 --c1x1 2 --p1x1 0.46 --s2 2 --n2 3 --n2x0 1 --c2x0 3 --p2x0 8 --w2x0 2.04 --n2x1 1 --c2x1 3 --p2x1 2 --w2x1 7.85 --n2x2 0 --c2x2 0 --p2x2 0.53
--nstates 4 --s0 0 --rwm0 3 --n0 4 --n0x0 2 --c0x0 3 --p0x0 4 --w0x0 3.54 --n0x1 0 --c0x1 0 --p0x1 0.44 --n0x2 0 --c0x2 0 --p0x2 0.4 --n0x3 0 --c0x3 3 --p0x3 9 --w0x3 8.43 --s1 4 --att1 3.58 --n1 4 --n1x0 1 --c1x0 1 --p1x0 0.76 --n1x1 1 --c1x1 5 --p1x1 0.62 --n1x2 0 --c1x2 5 --p1x2 0.99 --n1x3 0 --c1x3 2 --p1x3 0.36 --s2 1 --n2 1 --n2x0 0 --c2x0 3 --p2x0 10 --w2x0 2.04 --s3 5 --rep3 2.49 --n3 4 --n3x0 1 --c3x0 3 --p3x0 6 --w3x0 0.99 --n3x1 2 --c3x1 2 --p3x1 0.42 --n3x2 2 --c3x2 0 --p3x2 0.77 --n3x3 1 --c3x3 0 --p3x3 0.63
--nstates 3 --s0 0 --rwm0 4 --n0 1 --n0x0 1 --c0x0 0 --p0x0 0.48 --s1 1 --n1 1 --n1x0 0 --c1x0 3 --p1x0 5 --w1x0 10.76 --s2 1 --n2 1 --n2x0 0 --c2x0 2 --p2x0 0.85
--nstates 3 --s0 0 --rwm0 2 --n0 2 --n0x0 1 --c0x0 0 --p0x0 0.91 --n0x1 1 --c0x1 3 --p0x1 1 --w0x1 19.89 --s1 3 --n1 2 --n1x0 1 --c1x0 4 --p1x0 7 --w1x0 4.13 --n1x1 1 --c1x1 3 --p1x1 3 --w1x1 19.56 --s2 1 --n2 3 --n2x0 0 --c2x0 0 --p2x0 0.03 --n2x1 1 --c2x1 0 --p2x1 0.62 --n2x2 1 --c2x2 2 --p2x2 0.7
--nstates 3 --s0 2 --n0 1 --n0x0 1 --c0x0 0 --p0x0 0.18 --s1 1 --n1 2 --n1x0 0 --c1x0 3 --p1x0 8 --w1x0 18.05 --n1x1 0 --c1x1 2 --p1x1 0.27 --s2 3 --n2 4 --n2x0 1 --c2x0 3 --p2x0 1 --w2x0 16.57 --n2x1 1 --c2x1 4 --p2x1 7 --w2x1 5.43 --n2x2 1 --c2x2 2 --p2x2 0.68 --n2x3 1 --c2x3 5 --p2x3 0.09
--nstates 3 --s0 2 --n0 3 --n0x0 0 --c0x0 3 --p0x0 6 --w0x0 12.38 --n0x1 0 --c0x1 5 --p0x1 0.63 --n0x2 1 --c0x2 0 --p0x2 0.51 --s1 0 --rwm1 24 --n1 4 --n1x0 0 --c1x0 5 --p1x0 0.26 --n1x1 1 --c1x1 0 --p1x1 0.3 --n1x2 0 --c1x2 0 --p1x2 0.23 --n1x3 0 --c1x3 2 --p1x3 0.56 --s2 1 --n2 2 --n2x0 1 --c2x0 2 --p2x0 0.59 --n2x1 1 --c2x1 3 --p2x1 10 --w2x1 12.85
--nstates 4 --s0 0 --rwm0 5 --n0 4 --n0x0 1 --c0x0 0 --p0x0 0.69 --n0x1 2 --c0x1 2 --p0x1 0.69 --n0x2 2 --c0x2 0 --p0x2 0.72 --n0x3 0 --c0x3 2 --p0x3 0.37 --s1 2 --n1 1 --n1x0 0 --c1x0 0 --p1x0 0.07 --s2 1 --n2 2 --n2x0 2 --c2x0 3 --p2x0 8 --w2x0 4.52 --n2x1 1 --c2x1 2 --p2x1 0.51 --s3 2 --n3 3 --n3x0 1 --c3x0 4 --p3x0 4 --w3x0 14.49 --n3x1 0 --c3x1 2 --p3x1 0.7 --n3x2 2 --c3x2 4 --p3x2 9 --w3x2 14.39
