# Supplementary material for: Iterative improvement in the automatic modular design of robot swarms
Source: PeerJ Comput Sci. 2020 Dec 7;6:e322. doi: 10.7717/peerj-cs.322 (PMC7924708; doi:10.7717/peerj-cs.322)
Supplement: Supplemental Information 10 [file peerj-cs-06-322-s010.zip › AutoMoDe-Localsearch/controller/FSM/FSM-aac-6_25k.txt]

--nstates 3 --s0 2 --n0 3 --n0x0 0 --c0x0 3 --p0x0 1 --w0x0 6.47 --n0x1 1 --c0x1 0 --p0x1 0.39 --n0x2 0 --c0x2 0 --p0x2 0.52 --s1 5 --rep1 2.83 --n1 3 --n1x0 0 --c1x0 2 --p1x0 0.17 --n1x1 0 --c1x1 0 --p1x1 0.61 --n1x2 0 --c1x2 3 --p1x2 4 --w1x2 16.46 --s2 1 --n2 1 --n2x0 1 --c2x0 3 --p2x0 3 --w2x0 14.97
--nstates 4 --s0 0 --rwm0 1 --n0 2 --n0x0 1 --c0x0 0 --p0x0 0.9 --n0x1 0 --c0x1 0 --p0x1 0.6 --s1 1 --n1 3 --n1x0 0 --c1x0 3 --p1x0 6 --w1x0 1.84 --n1x1 0 --c1x1 3 --p1x1 7 --w1x1 11.98 --n1x2 2 --c1x2 3 --p1x2 7 --w1x2 3.65 --s2 5 --rep2 1.32 --n2 4 --n2x0 0 --c2x0 5 --p2x0 0.13 --n2x1 0 --c2x1 4 --p2x1 8 --w2x1 12.01 --n2x2 1 --c2x2 1 --p2x2 0.09 --n2x3 1 --c2x3 5 --p2x3 0.42 --s3 1 --n3 1 --n3x0 1 --c3x0 3 --p3x0 5 --w3x0 6.99
--nstates 3 --s0 0 --rwm0 3 --n0 2 --n0x0 1 --c0x0 3 --p0x0 4 --w0x0 9.24 --n0x1 0 --c0x1 0 --p0x1 0.86 --s1 4 --att1 2.42 --n1 4 --n1x0 1 --c1x0 3 --p1x0 4 --w1x0 1.05 --n1x1 1 --c1x1 5 --p1x1 0.12 --n1x2 1 --c1x2 5 --p1x2 0.44 --n1x3 1 --c1x3 2 --p1x3 0.02 --s2 1 --n2 1 --n2x0 0 --c2x0 0 --p2x0 0.04
--nstates 2 --s0 2 --n0 1 --n0x0 0 --c0x0 0 --p0x0 0.15 --s1 1 --n1 1 --n1x0 0 --c1x0 2 --p1x0 0.16
--nstates 4 --s0 2 --n0 2 --n0x0 1 --c0x0 0 --p0x0 0.37 --n0x1 0 --c0x1 4 --p0x1 9 --w0x1 7.84 --s1 0 --rwm1 94 --n1 4 --n1x0 2 --c1x0 3 --p1x0 2 --w1x0 13.43 --n1x1 1 --c1x1 5 --p1x1 0.55 --n1x2 0 --c1x2 1 --p1x2 0.08 --n1x3 2 --c1x3 0 --p1x3 0.68 --s2 0 --rwm2 47 --n2 3 --n2x0 0 --c2x0 5 --p2x0 0.53 --n2x1 0 --c2x1 1 --p2x1 0.59 --n2x2 1 --c2x2 5 --p2x2 0.54 --s3 1 --n3 3 --n3x0 0 --c3x0 3 --p3x0 7 --w3x0 8.66 --n3x1 2 --c3x1 2 --p3x1 0.98 --n3x2 1 --c3x2 3 --p3x2 5 --w3x2 14.83
--nstates 4 --s0 2 --n0 3 --n0x0 0 --c0x0 0 --p0x0 0.97 --n0x1 2 --c0x1 2 --p0x1 0.92 --n0x2 1 --c0x2 1 --p0x2 0.03 --s1 1 --n1 3 --n1x0 0 --c1x0 2 --p1x0 0.43 --n1x1 0 --c1x1 2 --p1x1 0.02 --n1x2 1 --c1x2 2 --p1x2 0.12 --s2 5 --rep2 2.84 --n2 2 --n2x0 0 --c2x0 2 --p2x0 0.29 --n2x1 2 --c2x1 5 --p2x1 0.12 --s3 0 --rwm3 31 --n3 3 --n3x0 0 --c3x0 5 --p3x0 0.66 --n3x1 0 --c3x1 1 --p3x1 0.49 --n3x2 2 --c3x2 1 --p3x2 0.78
--nstates 3 --s0 2 --n0 1 --n0x0 0 --c0x0 0 --p0x0 0.9 --s1 1 --n1 2 --n1x0 1 --c1x0 0 --p1x0 0.71 --n1x1 1 --c1x1 2 --p1x1 0.32 --s2 2 --n2 1 --n2x0 1 --c2x0 5 --p2x0 0.68
--nstates 3 --s0 1 --n0 4 --n0x0 1 --c0x0 1 --p0x0 0.7 --n0x1 0 --c0x1 2 --p0x1 0.63 --n0x2 0 --c0x2 2 --p0x2 0.88 --n0x3 0 --c0x3 3 --p0x3 2 --w0x3 2.19 --s1 2 --n1 4 --n1x0 1 --c1x0 4 --p1x0 6 --w1x0 14.11 --n1x1 0 --c1x1 4 --p1x1 10 --w1x1 17.59 --n1x2 0 --c1x2 4 --p1x2 4 --w1x2 15.38 --n1x3 0 --c1x3 3 --p1x3 6 --w1x3 3.6 --s2 0 --rwm2 15 --n2 4 --n2x0 0 --c2x0 0 --p2x0 0.87 --n2x1 1 --c2x1 1 --p2x1 0.56 --n2x2 0 --c2x2 5 --p2x2 0.23 --n2x3 0 --c2x3 4 --p2x3 9 --w2x3 12.11
--nstates 4 --s0 0 --rwm0 2 --n0 2 --n0x0 0 --c0x0 3 --p0x0 8 --w0x0 15.65 --n0x1 0 --c0x1 0 --p0x1 0.8 --s1 1 --n1 2 --n1x0 1 --c1x0 0 --p1x0 0.22 --n1x1 0 --c1x1 2 --p1x1 0.94 --s2 1 --n2 1 --n2x0 2 --c2x0 1 --p2x0 0.54 --s3 5 --rep3 4.44 --n3 4 --n3x0 0 --c3x0 3 --p3x0 9 --w3x0 8.97 --n3x1 1 --c3x1 5 --p3x1 0 --n3x2 1 --c3x2 0 --p3x2 0.58 --n3x3 1 --c3x3 4 --p3x3 8 --w3x3 9.16
--nstates 3 --s0 0 --rwm0 3 --n0 2 --n0x0 0 --c0x0 0 --p0x0 0.99 --n0x1 1 --c0x1 0 --p0x1 0.97 --s1 5 --rep1 2.95 --n1 4 --n1x0 1 --c1x0 5 --p1x0 0.8 --n1x1 0 --c1x1 5 --p1x1 0.56 --n1x2 0 --c1x2 0 --p1x2 0.09 --n1x3 0 --c1x3 1 --p1x3 0.32 --s2 1 --n2 3 --n2x0 0 --c2x0 2 --p2x0 0.39 --n2x1 1 --c2x1 2 --p2x1 0.51 --n2x2 0 --c2x2 2 --p2x2 0.62
