# Supplementary material for: Iterative improvement in the automatic modular design of robot swarms
Source: PeerJ Comput Sci. 2020 Dec 7;6:e322. doi: 10.7717/peerj-cs.322 (PMC7924708; doi:10.7717/peerj-cs.322)
Supplement: Supplemental Information 10 [file peerj-cs-06-322-s010.zip › AutoMoDe-Localsearch/controller/FSM/FSM-agg-12_5k.txt]

--nstates 3 --s0 0 --rwm0 5 --n0 3 --n0x0 1 --c0x0 0 --p0x0 0.26 --n0x1 0 --c0x1 2 --p0x1 0.42 --n0x2 1 --c0x2 2 --p0x2 0.17 --s1 2 --n1 3 --n1x0 1 --c1x0 4 --p1x0 9 --w1x0 13.98 --n1x1 1 --c1x1 4 --p1x1 9 --w1x1 18.61 --n1x2 1 --c1x2 2 --p1x2 0.71 --s2 1 --n2 1 --n2x0 0 --c2x0 3 --p2x0 6 --w2x0 10.82
--nstates 4 --s0 0 --rwm0 15 --n0 3 --n0x0 0 --c0x0 0 --p0x0 0.9 --n0x1 0 --c0x1 3 --p0x1 6 --w0x1 15.98 --n0x2 1 --c0x2 2 --p0x2 0.25 --s1 0 --rwm1 11 --n1 4 --n1x0 1 --c1x0 5 --p1x0 0.66 --n1x1 0 --c1x1 4 --p1x1 7 --w1x1 10.9 --n1x2 1 --c1x2 2 --p1x2 0.67 --n1x3 0 --c1x3 2 --p1x3 0.41 --s2 1 --n2 1 --n2x0 1 --c2x0 3 --p2x0 6 --w2x0 15.3 --s3 0 --rwm3 32 --n3 4 --n3x0 0 --c3x0 3 --p3x0 4 --w3x0 9.89 --n3x1 2 --c3x1 4 --p3x1 8 --w3x1 3.59 --n3x2 1 --c3x2 0 --p3x2 0.19 --n3x3 1 --c3x3 2 --p3x3 0.76
--nstates 4 --s0 0 --rwm0 5 --n0 2 --n0x0 1 --c0x0 0 --p0x0 0.22 --n0x1 0 --c0x1 2 --p0x1 0.17 --s1 1 --n1 1 --n1x0 1 --c1x0 3 --p1x0 8 --w1x0 10.19 --s2 1 --n2 4 --n2x0 0 --c2x0 4 --p2x0 7 --w2x0 13.01 --n2x1 1 --c2x1 3 --p2x1 3 --w2x1 6.22 --n2x2 1 --c2x2 1 --p2x2 0.62 --n2x3 1 --c2x3 5 --p2x3 0.77 --s3 0 --rwm3 24 --n3 3 --n3x0 1 --c3x0 5 --p3x0 0.93 --n3x1 2 --c3x1 0 --p3x1 0.62 --n3x2 1 --c3x2 1 --p3x2 1
--nstates 3 --s0 0 --rwm0 36 --n0 1 --n0x0 1 --c0x0 5 --p0x0 0.45 --s1 1 --n1 1 --n1x0 0 --c1x0 3 --p1x0 8 --w1x0 10.64 --s2 0 --rwm2 60 --n2 3 --n2x0 0 --c2x0 0 --p2x0 0.09 --n2x1 0 --c2x1 1 --p2x1 0.4 --n2x2 1 --c2x2 0 --p2x2 0.78
--nstates 4 --s0 0 --rwm0 3 --n0 1 --n0x0 2 --c0x0 0 --p0x0 0.29 --s1 1 --n1 1 --n1x0 2 --c1x0 2 --p1x0 0.62 --s2 0 --rwm2 36 --n2 2 --n2x0 1 --c2x0 4 --p2x0 3 --w2x0 3.68 --n2x1 0 --c2x1 0 --p2x1 0.19 --s3 1 --n3 4 --n3x0 1 --c3x0 4 --p3x0 7 --w3x0 9.8 --n3x1 2 --c3x1 0 --p3x1 0.29 --n3x2 2 --c3x2 1 --p3x2 0.43 --n3x3 2 --c3x3 0 --p3x3 0.86
--nstates 4 --s0 5 --rep0 3.71 --n0 2 --n0x0 1 --c0x0 5 --p0x0 0.96 --n0x1 2 --c0x1 0 --p0x1 0.91 --s1 1 --n1 2 --n1x0 1 --c1x0 3 --p1x0 3 --w1x0 11.9 --n1x1 2 --c1x1 3 --p1x1 7 --w1x1 9.88 --s2 0 --rwm2 4 --n2 2 --n2x0 0 --c2x0 0 --p2x0 0.76 --n2x1 0 --c2x1 2 --p2x1 0.27 --s3 4 --att3 2.89 --n3 1 --n3x0 1 --c3x0 4 --p3x0 5 --w3x0 7.92
--nstates 4 --s0 0 --rwm0 32 --n0 4 --n0x0 0 --c0x0 0 --p0x0 0.26 --n0x1 1 --c0x1 1 --p0x1 0.6 --n0x2 2 --c0x2 2 --p0x2 0.57 --n0x3 2 --c0x3 4 --p0x3 8 --w0x3 9.05 --s1 1 --n1 2 --n1x0 2 --c1x0 2 --p1x0 0.16 --n1x1 0 --c1x1 2 --p1x1 0.02 --s2 0 --rwm2 43 --n2 2 --n2x0 1 --c2x0 0 --p2x0 0.88 --n2x1 0 --c2x1 5 --p2x1 0.82 --s3 3 --n3 3 --n3x0 2 --c3x0 5 --p3x0 0.91 --n3x1 2 --c3x1 5 --p3x1 0.54 --n3x2 2 --c3x2 0 --p3x2 0.87
--nstates 3 --s0 0 --rwm0 1 --n0 2 --n0x0 0 --c0x0 0 --p0x0 0.55 --n0x1 0 --c0x1 0 --p0x1 0.07 --s1 4 --att1 3.01 --n1 3 --n1x0 1 --c1x0 1 --p1x0 0.82 --n1x1 0 --c1x1 3 --p1x1 2 --w1x1 13.99 --n1x2 1 --c1x2 4 --p1x2 7 --w1x2 4.13 --s2 1 --n2 1 --n2x0 1 --c2x0 3 --p2x0 10 --w2x0 11.37
--nstates 2 --s0 0 --rwm0 10 --n0 1 --n0x0 0 --c0x0 0 --p0x0 0.12 --s1 1 --n1 3 --n1x0 0 --c1x0 3 --p1x0 8 --w1x0 3.29 --n1x1 0 --c1x1 3 --p1x1 3 --w1x1 19.17 --n1x2 0 --c1x2 2 --p1x2 0.72
--nstates 4 --s0 0 --rwm0 4 --n0 4 --n0x0 1 --c0x0 0 --p0x0 0.03 --n0x1 1 --c0x1 2 --p0x1 0.65 --n0x2 0 --c0x2 0 --p0x2 0.09 --n0x3 0 --c0x3 3 --p0x3 2 --w0x3 16.74 --s1 1 --n1 1 --n1x0 2 --c1x0 2 --p1x0 0.79 --s2 3 --n2 4 --n2x0 1 --c2x0 0 --p2x0 0.41 --n2x1 2 --c2x1 1 --p2x1 0.28 --n2x2 2 --c2x2 0 --p2x2 0.71 --n2x3 2 --c2x3 3 --p2x3 6 --w2x3 0.9 --s3 0 --rwm3 50 --n3 3 --n3x0 2 --c3x0 1 --p3x0 0.3 --n3x1 0 --c3x1 3 --p3x1 5 --w3x1 12.66 --n3x2 2 --c3x2 5 --p3x2 0.46
