# Supplementary material for: Iterative improvement in the automatic modular design of robot swarms
Source: PeerJ Comput Sci. 2020 Dec 7;6:e322. doi: 10.7717/peerj-cs.322 (PMC7924708; doi:10.7717/peerj-cs.322)
Supplement: Supplemental Information 10 [file peerj-cs-06-322-s010.zip › AutoMoDe-Localsearch/controller/FSM/FSM-for-12_5k.txt]

--nstates 3 --s0 2 --n0 1 --n0x0 1 --c0x0 2 --p0x0 0.59 --s1 1 --n1 1 --n1x0 0 --c1x0 4 --p1x0 6 --w1x0 0.18 --s2 3 --n2 4 --n2x0 0 --c2x0 3 --p2x0 10 --w2x0 19.83 --n2x1 1 --c2x1 3 --p2x1 1 --w2x1 4.99 --n2x2 1 --c2x2 0 --p2x2 0.73 --n2x3 1 --c2x3 3 --p2x3 8 --w2x3 13.95
--nstates 4 --s0 0 --rwm0 60 --n0 2 --n0x0 1 --c0x0 0 --p0x0 0.68 --n0x1 0 --c0x1 4 --p0x1 4 --w0x1 12.66 --s1 0 --rwm1 34 --n1 2 --n1x0 0 --c1x0 4 --p1x0 2 --w1x0 4.2 --n1x1 1 --c1x1 3 --p1x1 6 --w1x1 12.56 --s2 2 --n2 3 --n2x0 2 --c2x0 4 --p2x0 3 --w2x0 9.52 --n2x1 2 --c2x1 0 --p2x1 0.88 --n2x2 0 --c2x2 2 --p2x2 0.79 --s3 2 --n3 3 --n3x0 2 --c3x0 4 --p3x0 2 --w3x0 18.59 --n3x1 1 --c3x1 3 --p3x1 3 --w3x1 13.99 --n3x2 0 --c3x2 3 --p3x2 6 --w3x2 8.05
--nstates 3 --s0 0 --rwm0 83 --n0 4 --n0x0 1 --c0x0 0 --p0x0 0.59 --n0x1 0 --c0x1 4 --p0x1 4 --w0x1 11.97 --n0x2 0 --c0x2 4 --p0x2 10 --w0x2 11.58 --n0x3 1 --c0x3 3 --p0x3 3 --w0x3 4 --s1 0 --rwm1 20 --n1 2 --n1x0 0 --c1x0 4 --p1x0 10 --w1x0 7.95 --n1x1 0 --c1x1 0 --p1x1 0.79 --s2 2 --n2 4 --n2x0 1 --c2x0 1 --p2x0 0.83 --n2x1 1 --c2x1 0 --p2x1 0.07 --n2x2 1 --c2x2 0 --p2x2 0.09 --n2x3 0 --c2x3 5 --p2x3 0.75
--nstates 4 --s0 0 --rwm0 49 --n0 3 --n0x0 0 --c0x0 3 --p0x0 9 --w0x0 15.78 --n0x1 0 --c0x1 5 --p0x1 0.64 --n0x2 2 --c0x2 3 --p0x2 4 --w0x2 17.22 --s1 0 --rwm1 65 --n1 4 --n1x0 0 --c1x0 3 --p1x0 6 --w1x0 7.45 --n1x1 0 --c1x1 4 --p1x1 5 --w1x1 17.84 --n1x2 1 --c1x2 0 --p1x2 0.65 --n1x3 1 --c1x3 0 --p1x3 0.86 --s2 2 --n2 1 --n2x0 2 --c2x0 2 --p2x0 0.48 --s3 1 --n3 1 --n3x0 1 --c3x0 5 --p3x0 0.74
--nstates 3 --s0 0 --rwm0 85 --n0 1 --n0x0 0 --c0x0 4 --p0x0 1 --w0x0 15.38 --s1 0 --rwm1 9 --n1 2 --n1x0 0 --c1x0 1 --p1x0 0.77 --n1x1 1 --c1x1 2 --p1x1 0.88 --s2 3 --n2 2 --n2x0 0 --c2x0 1 --p2x0 0.88 --n2x1 1 --c2x1 3 --p2x1 2 --w2x1 18.73
--nstates 3 --s0 2 --n0 1 --n0x0 1 --c0x0 2 --p0x0 0.39 --s1 3 --n1 4 --n1x0 0 --c1x0 5 --p1x0 0.26 --n1x1 0 --c1x1 1 --p1x1 0.46 --n1x2 0 --c1x2 5 --p1x2 0.38 --n1x3 1 --c1x3 3 --p1x3 2 --w1x3 10.2 --s2 3 --n2 2 --n2x0 1 --c2x0 5 --p2x0 0.01 --n2x1 0 --c2x1 0 --p2x1 0.66
--nstates 4 --s0 0 --rwm0 42 --n0 3 --n0x0 0 --c0x0 1 --p0x0 0.91 --n0x1 1 --c0x1 2 --p0x1 0.49 --n0x2 2 --c0x2 5 --p0x2 0.07 --s1 0 --rwm1 30 --n1 2 --n1x0 1 --c1x0 4 --p1x0 8 --w1x0 10.42 --n1x1 2 --c1x1 2 --p1x1 0.04 --s2 0 --rwm2 14 --n2 4 --n2x0 0 --c2x0 0 --p2x0 0.57 --n2x1 1 --c2x1 4 --p2x1 4 --w2x1 5.39 --n2x2 2 --c2x2 0 --p2x2 0.46 --n2x3 2 --c2x3 0 --p2x3 0.59 --s3 2 --n3 3 --n3x0 0 --c3x0 5 --p3x0 0.28 --n3x1 2 --c3x1 0 --p3x1 0.82 --n3x2 1 --c3x2 3 --p3x2 4 --w3x2 14.12
--nstates 2 --s0 0 --rwm0 10 --n0 1 --n0x0 0 --c0x0 4 --p0x0 3 --w0x0 1.43 --s1 0 --rwm1 27 --n1 4 --n1x0 0 --c1x0 1 --p1x0 0.61 --n1x1 0 --c1x1 2 --p1x1 0.83 --n1x2 0 --c1x2 4 --p1x2 7 --w1x2 12.19 --n1x3 0 --c1x3 3 --p1x3 4 --w1x3 3.84
--nstates 2 --s0 0 --rwm0 19 --n0 4 --n0x0 0 --c0x0 1 --p0x0 0.12 --n0x1 0 --c0x1 4 --p0x1 7 --w0x1 3.14 --n0x2 0 --c0x2 4 --p0x2 9 --w0x2 15.99 --n0x3 0 --c0x3 5 --p0x3 0.56 --s1 0 --rwm1 91 --n1 4 --n1x0 0 --c1x0 3 --p1x0 6 --w1x0 3.92 --n1x1 0 --c1x1 4 --p1x1 5 --w1x1 1.39 --n1x2 0 --c1x2 3 --p1x2 6 --w1x2 15.18 --n1x3 0 --c1x3 0 --p1x3 0.66
--nstates 2 --s0 0 --rwm0 73 --n0 4 --n0x0 0 --c0x0 5 --p0x0 0.58 --n0x1 0 --c0x1 4 --p0x1 7 --w0x1 19.29 --n0x2 0 --c0x2 5 --p0x2 0.83 --n0x3 0 --c0x3 1 --p0x3 0.33 --s1 0 --rwm1 49 --n1 4 --n1x0 0 --c1x0 1 --p1x0 0.53 --n1x1 0 --c1x1 5 --p1x1 0.36 --n1x2 0 --c1x2 3 --p1x2 5 --w1x2 0.27 --n1x3 0 --c1x3 5 --p1x3 0.66
