# Supplementary material for: Iterative improvement in the automatic modular design of robot swarms
Source: PeerJ Comput Sci. 2020 Dec 7;6:e322. doi: 10.7717/peerj-cs.322 (PMC7924708; doi:10.7717/peerj-cs.322)
Supplement: Supplemental Information 10 [file peerj-cs-06-322-s010.zip › AutoMoDe-Localsearch/controller/FSM/FSM-for-25k.txt]

--nstates 2 --s0 0 --rwm0 94 --n0 4 --n0x0 0 --c0x0 1 --p0x0 0.25 --n0x1 0 --c0x1 5 --p0x1 0.91 --n0x2 0 --c0x2 5 --p0x2 0.71 --n0x3 0 --c0x3 3 --p0x3 1 --w0x3 3.06 --s1 0 --rwm1 77 --n1 3 --n1x0 0 --c1x0 5 --p1x0 0.31 --n1x1 0 --c1x1 1 --p1x1 0.86 --n1x2 0 --c1x2 4 --p1x2 8 --w1x2 4.56
--nstates 3 --s0 0 --rwm0 37 --n0 2 --n0x0 0 --c0x0 4 --p0x0 9 --w0x0 19.77 --n0x1 0 --c0x1 0 --p0x1 0.15 --s1 0 --rwm1 29 --n1 4 --n1x0 0 --c1x0 4 --p1x0 5 --w1x0 7.34 --n1x1 1 --c1x1 3 --p1x1 8 --w1x1 16.23 --n1x2 0 --c1x2 2 --p1x2 0.96 --n1x3 1 --c1x3 0 --p1x3 0.94 --s2 2 --n2 2 --n2x0 1 --c2x0 2 --p2x0 0.56 --n2x1 1 --c2x1 3 --p2x1 1 --w2x1 4.7
--nstates 4 --s0 0 --rwm0 1 --n0 3 --n0x0 1 --c0x0 3 --p0x0 7 --w0x0 8.35 --n0x1 0 --c0x1 0 --p0x1 0.33 --n0x2 2 --c0x2 0 --p0x2 0.3 --s1 4 --att1 3.92 --n1 1 --n1x0 2 --c1x0 5 --p1x0 0.52 --s2 2 --n2 3 --n2x0 2 --c2x0 2 --p2x0 0.49 --n2x1 0 --c2x1 4 --p2x1 2 --w2x1 18.44 --n2x2 0 --c2x2 4 --p2x2 7 --w2x2 0.53 --s3 2 --n3 4 --n3x0 1 --c3x0 0 --p3x0 0.5 --n3x1 2 --c3x1 2 --p3x1 0.1 --n3x2 1 --c3x2 2 --p3x2 0.27 --n3x3 1 --c3x3 3 --p3x3 8 --w3x3 18.8
--nstates 3 --s0 0 --rwm0 2 --n0 3 --n0x0 0 --c0x0 3 --p0x0 4 --w0x0 5.67 --n0x1 0 --c0x1 0 --p0x1 0.85 --n0x2 0 --c0x2 3 --p0x2 2 --w0x2 16.87 --s1 2 --n1 4 --n1x0 0 --c1x0 2 --p1x0 0.43 --n1x1 1 --c1x1 0 --p1x1 0.29 --n1x2 0 --c1x2 4 --p1x2 5 --w1x2 4.83 --n1x3 1 --c1x3 0 --p1x3 0.59 --s2 1 --n2 4 --n2x0 0 --c2x0 0 --p2x0 0.14 --n2x1 1 --c2x1 4 --p2x1 4 --w2x1 8.07 --n2x2 0 --c2x2 4 --p2x2 6 --w2x2 17.53 --n2x3 0 --c2x3 2 --p2x3 0.21
--nstates 2 --s0 0 --rwm0 36 --n0 3 --n0x0 0 --c0x0 2 --p0x0 0.32 --n0x1 0 --c0x1 4 --p0x1 2 --w0x1 19.77 --n0x2 0 --c0x2 1 --p0x2 0.51 --s1 0 --rwm1 92 --n1 4 --n1x0 0 --c1x0 1 --p1x0 0.99 --n1x1 0 --c1x1 0 --p1x1 0.58 --n1x2 0 --c1x2 4 --p1x2 1 --w1x2 18.19 --n1x3 0 --c1x3 3 --p1x3 10 --w1x3 17.13
--nstates 4 --s0 0 --rwm0 1 --n0 2 --n0x0 1 --c0x0 0 --p0x0 0.49 --n0x1 1 --c0x1 3 --p0x1 9 --w0x1 10.96 --s1 5 --rep1 3.22 --n1 1 --n1x0 2 --c1x0 0 --p1x0 0.38 --s2 2 --n2 2 --n2x0 0 --c2x0 2 --p2x0 0.47 --n2x1 1 --c2x1 3 --p2x1 7 --w2x1 9.49 --s3 0 --rwm3 58 --n3 3 --n3x0 0 --c3x0 5 --p3x0 0.16 --n3x1 1 --c3x1 5 --p3x1 0.12 --n3x2 1 --c3x2 0 --p3x2 0.99
--nstates 3 --s0 3 --n0 2 --n0x0 1 --c0x0 5 --p0x0 0.26 --n0x1 0 --c0x1 0 --p0x1 0.63 --s1 0 --rwm1 18 --n1 2 --n1x0 1 --c1x0 4 --p1x0 7 --w1x0 6.17 --n1x1 1 --c1x1 0 --p1x1 0.07 --s2 0 --rwm2 25 --n2 3 --n2x0 0 --c2x0 2 --p2x0 0.38 --n2x1 0 --c2x1 2 --p2x1 0.27 --n2x2 1 --c2x2 4 --p2x2 8 --w2x2 17.2
--nstates 4 --s0 0 --rwm0 28 --n0 1 --n0x0 1 --c0x0 5 --p0x0 0.79 --s1 0 --rwm1 2 --n1 2 --n1x0 2 --c1x0 0 --p1x0 0.69 --n1x1 1 --c1x1 3 --p1x1 4 --w1x1 7.67 --s2 2 --n2 4 --n2x0 1 --c2x0 2 --p2x0 0.84 --n2x1 2 --c2x1 4 --p2x1 7 --w2x1 11.75 --n2x2 2 --c2x2 0 --p2x2 0.65 --n2x3 0 --c2x3 1 --p2x3 0.59 --s3 0 --rwm3 54 --n3 3 --n3x0 0 --c3x0 4 --p3x0 6 --w3x0 7.03 --n3x1 1 --c3x1 2 --p3x1 0.11 --n3x2 1 --c3x2 0 --p3x2 0.84
--nstates 2 --s0 0 --rwm0 78 --n0 3 --n0x0 0 --c0x0 4 --p0x0 5 --w0x0 11.33 --n0x1 0 --c0x1 1 --p0x1 0.93 --n0x2 0 --c0x2 5 --p0x2 0.16 --s1 0 --rwm1 43 --n1 4 --n1x0 0 --c1x0 5 --p1x0 0.98 --n1x1 0 --c1x1 1 --p1x1 0.27 --n1x2 0 --c1x2 1 --p1x2 0.65 --n1x3 0 --c1x3 3 --p1x3 1 --w1x3 18.07
--nstates 4 --s0 0 --rwm0 71 --n0 3 --n0x0 0 --c0x0 4 --p0x0 5 --w0x0 10.43 --n0x1 0 --c0x1 4 --p0x1 9 --w0x1 9.19 --n0x2 0 --c0x2 1 --p0x2 0.95 --s1 0 --rwm1 5 --n1 2 --n1x0 1 --c1x0 4 --p1x0 6 --w1x0 12.04 --n1x1 2 --c1x1 2 --p1x1 0.94 --s2 0 --rwm2 51 --n2 4 --n2x0 1 --c2x0 4 --p2x0 1 --w2x0 9.01 --n2x1 0 --c2x1 2 --p2x1 0.15 --n2x2 0 --c2x2 0 --p2x2 0.54 --n2x3 2 --c2x3 3 --p2x3 4 --w2x3 14.14 --s3 3 --n3 1 --n3x0 0 --c3x0 1 --p3x0 0.85
