# Supplementary material for: Iterative improvement in the automatic modular design of robot swarms
Source: PeerJ Comput Sci. 2020 Dec 7;6:e322. doi: 10.7717/peerj-cs.322 (PMC7924708; doi:10.7717/peerj-cs.322)
Supplement: Supplemental Information 10 [file peerj-cs-06-322-s010.zip › AutoMoDe-Localsearch/controller/FSM/FSM-for-6_25k.txt]

--nstates 2 --s0 0 --rwm0 30 --n0 3 --n0x0 0 --c0x0 5 --p0x0 0.94 --n0x1 0 --c0x1 4 --p0x1 7 --w0x1 0.73 --n0x2 0 --c0x2 5 --p0x2 0.23 --s1 0 --rwm1 55 --n1 4 --n1x0 0 --c1x0 1 --p1x0 0.6 --n1x1 0 --c1x1 5 --p1x1 0.64 --n1x2 0 --c1x2 5 --p1x2 0.57 --n1x3 0 --c1x3 5 --p1x3 0.77
--nstates 4 --s0 0 --rwm0 26 --n0 2 --n0x0 0 --c0x0 5 --p0x0 0.95 --n0x1 0 --c0x1 1 --p0x1 0.22 --s1 0 --rwm1 2 --n1 3 --n1x0 2 --c1x0 0 --p1x0 0.58 --n1x1 1 --c1x1 0 --p1x1 0.94 --n1x2 0 --c1x2 4 --p1x2 7 --w1x2 16.15 --s2 2 --n2 2 --n2x0 1 --c2x0 2 --p2x0 0.66 --n2x1 2 --c2x1 3 --p2x1 9 --w2x1 10.59 --s3 1 --n3 4 --n3x0 0 --c3x0 1 --p3x0 0.36 --n3x1 2 --c3x1 4 --p3x1 6 --w3x1 9.3 --n3x2 2 --c3x2 3 --p3x2 5 --w3x2 11.49 --n3x3 0 --c3x3 0 --p3x3 0.39
--nstates 4 --s0 0 --rwm0 50 --n0 2 --n0x0 0 --c0x0 4 --p0x0 9 --w0x0 11.41 --n0x1 0 --c0x1 1 --p0x1 1 --s1 0 --rwm1 52 --n1 2 --n1x0 0 --c1x0 4 --p1x0 2 --w1x0 2.47 --n1x1 0 --c1x1 1 --p1x1 0.59 --s2 3 --n2 4 --n2x0 2 --c2x0 4 --p2x0 5 --w2x0 4.27 --n2x1 1 --c2x1 2 --p2x1 0.53 --n2x2 0 --c2x2 5 --p2x2 0.6 --n2x3 2 --c2x3 5 --p2x3 0.06 --s3 4 --att3 4.28 --n3 4 --n3x0 1 --c3x0 0 --p3x0 0.21 --n3x1 2 --c3x1 0 --p3x1 0.76 --n3x2 0 --c3x2 5 --p3x2 0.47 --n3x3 2 --c3x3 1 --p3x3 0.1
--nstates 2 --s0 0 --rwm0 88 --n0 2 --n0x0 0 --c0x0 1 --p0x0 0.07 --n0x1 0 --c0x1 4 --p0x1 7 --w0x1 12.61 --s1 0 --rwm1 90 --n1 4 --n1x0 0 --c1x0 2 --p1x0 0.42 --n1x1 0 --c1x1 1 --p1x1 0.75 --n1x2 0 --c1x2 3 --p1x2 4 --w1x2 7.94 --n1x3 0 --c1x3 5 --p1x3 0.79
--nstates 3 --s0 2 --n0 4 --n0x0 1 --c0x0 2 --p0x0 0.71 --n0x1 1 --c0x1 5 --p0x1 0.78 --n0x2 1 --c0x2 4 --p0x2 9 --w0x2 4 --n0x3 0 --c0x3 2 --p0x3 0.15 --s1 0 --rwm1 74 --n1 3 --n1x0 1 --c1x0 4 --p1x0 8 --w1x0 17.52 --n1x1 1 --c1x1 3 --p1x1 7 --w1x1 12.45 --n1x2 1 --c1x2 0 --p1x2 0.88 --s2 0 --rwm2 60 --n2 2 --n2x0 1 --c2x0 3 --p2x0 6 --w2x0 0.27 --n2x1 1 --c2x1 5 --p2x1 0.84
--nstates 2 --s0 0 --rwm0 26 --n0 3 --n0x0 0 --c0x0 5 --p0x0 0.99 --n0x1 0 --c0x1 5 --p0x1 0.76 --n0x2 0 --c0x2 5 --p0x2 0.67 --s1 0 --rwm1 79 --n1 2 --n1x0 0 --c1x0 5 --p1x0 0.91 --n1x1 0 --c1x1 4 --p1x1 6 --w1x1 0.57
--nstates 4 --s0 0 --rwm0 52 --n0 2 --n0x0 0 --c0x0 4 --p0x0 1 --w0x0 9.72 --n0x1 2 --c0x1 4 --p0x1 7 --w0x1 8.84 --s1 0 --rwm1 82 --n1 4 --n1x0 2 --c1x0 4 --p1x0 10 --w1x0 13.73 --n1x1 0 --c1x1 2 --p1x1 0.45 --n1x2 0 --c1x2 4 --p1x2 7 --w1x2 15.45 --n1x3 1 --c1x3 0 --p1x3 0.16 --s2 4 --att2 2.31 --n2 4 --n2x0 1 --c2x0 1 --p2x0 0.81 --n2x1 2 --c2x1 1 --p2x1 0.48 --n2x2 0 --c2x2 3 --p2x2 9 --w2x2 15.14 --n2x3 2 --c2x3 5 --p2x3 0.88 --s3 0 --rwm3 50 --n3 2 --n3x0 0 --c3x0 3 --p3x0 3 --w3x0 5.46 --n3x1 0 --c3x1 4 --p3x1 7 --w3x1 14.66
--nstates 2 --s0 0 --rwm0 58 --n0 4 --n0x0 0 --c0x0 5 --p0x0 0.2 --n0x1 0 --c0x1 5 --p0x1 0.7 --n0x2 0 --c0x2 3 --p0x2 3 --w0x2 10.46 --n0x3 0 --c0x3 5 --p0x3 0.34 --s1 0 --rwm1 62 --n1 4 --n1x0 0 --c1x0 3 --p1x0 6 --w1x0 10.59 --n1x1 0 --c1x1 5 --p1x1 0.2 --n1x2 0 --c1x2 4 --p1x2 3 --w1x2 7.69 --n1x3 0 --c1x3 1 --p1x3 0.28
--nstates 3 --s0 0 --rwm0 2 --n0 2 --n0x0 0 --c0x0 0 --p0x0 0.93 --n0x1 0 --c0x1 3 --p0x1 1 --w0x1 18.05 --s1 4 --att1 2.72 --n1 2 --n1x0 0 --c1x0 2 --p1x0 0.92 --n1x1 1 --c1x1 5 --p1x1 0.69 --s2 2 --n2 1 --n2x0 1 --c2x0 4 --p2x0 3 --w2x0 5.11
--nstates 3 --s0 2 --n0 2 --n0x0 0 --c0x0 1 --p0x0 0.12 --n0x1 1 --c0x1 1 --p0x1 0.62 --s1 0 --rwm1 9 --n1 2 --n1x0 1 --c1x0 1 --p1x0 0.83 --n1x1 0 --c1x1 0 --p1x1 0.7 --s2 0 --rwm2 50 --n2 2 --n2x0 1 --c2x0 4 --p2x0 9 --w2x0 10.99 --n2x1 0 --c2x1 3 --p2x1 4 --w2x1 2.45
