# Supplementary material for: Iterative improvement in the automatic modular design of robot swarms
Source: PeerJ Comput Sci. 2020 Dec 7;6:e322. doi: 10.7717/peerj-cs.322 (PMC7924708; doi:10.7717/peerj-cs.322)
Supplement: Supplemental Information 10 [file peerj-cs-06-322-s010.zip › AutoMoDe-Localsearch/controller/FSM/FSM-guided_shelter-12_5k.txt]

--nstates 4 --s0 3 --n0 2 --n0x0 2 --c0x0 2 --p0x0 0.9 --n0x1 2 --c0x1 0 --p0x1 0.31 --s1 2 --n1 2 --n1x0 1 --c1x0 3 --p1x0 5 --w1x0 19.98 --n1x1 2 --c1x1 1 --p1x1 0.65 --s2 4 --att2 3.58 --n2 4 --n2x0 1 --c2x0 3 --p2x0 3 --w2x0 0.8 --n2x1 2 --c2x1 3 --p2x1 1 --w2x1 8.43 --n2x2 2 --c2x2 0 --p2x2 0.87 --n2x3 2 --c2x3 1 --p2x3 0.85 --s3 4 --att3 2.99 --n3 2 --n3x0 1 --c3x0 4 --p3x0 2 --w3x0 14.61 --n3x1 2 --c3x1 5 --p3x1 0.36
--nstates 3 --s0 3 --n0 4 --n0x0 0 --c0x0 0 --p0x0 0.89 --n0x1 1 --c0x1 2 --p0x1 0.92 --n0x2 0 --c0x2 0 --p0x2 0.39 --n0x3 1 --c0x3 3 --p0x3 9 --w0x3 3.66 --s1 2 --n1 1 --n1x0 1 --c1x0 1 --p1x0 0.86 --s2 2 --n2 3 --n2x0 0 --c2x0 1 --p2x0 0.7 --n2x1 1 --c2x1 2 --p2x1 0.5 --n2x2 1 --c2x2 4 --p2x2 5 --w2x2 1.68
--nstates 3 --s0 3 --n0 4 --n0x0 0 --c0x0 3 --p0x0 4 --w0x0 19.33 --n0x1 0 --c0x1 3 --p0x1 5 --w0x1 12.8 --n0x2 0 --c0x2 2 --p0x2 0.6 --n0x3 1 --c0x3 3 --p0x3 1 --w0x3 19.03 --s1 4 --att1 1.9 --n1 1 --n1x0 1 --c1x0 4 --p1x0 10 --w1x0 18.15 --s2 2 --n2 1 --n2x0 0 --c2x0 1 --p2x0 0.22
--nstates 2 --s0 0 --rwm0 2 --n0 3 --n0x0 0 --c0x0 2 --p0x0 0.12 --n0x1 0 --c0x1 2 --p0x1 0.86 --n0x2 0 --c0x2 2 --p0x2 0.89 --s1 2 --n1 2 --n1x0 0 --c1x0 3 --p1x0 10 --w1x0 8.62 --n1x1 0 --c1x1 3 --p1x1 7 --w1x1 4.13
--nstates 3 --s0 2 --n0 4 --n0x0 1 --c0x0 1 --p0x0 0.67 --n0x1 1 --c0x1 3 --p0x1 3 --w0x1 17.95 --n0x2 1 --c0x2 0 --p0x2 0.48 --n0x3 0 --c0x3 3 --p0x3 9 --w0x3 9.41 --s1 3 --n1 2 --n1x0 1 --c1x0 2 --p1x0 0.31 --n1x1 1 --c1x1 0 --p1x1 0.51 --s2 2 --n2 4 --n2x0 1 --c2x0 1 --p2x0 0.11 --n2x1 0 --c2x1 2 --p2x1 0.98 --n2x2 0 --c2x2 0 --p2x2 0.79 --n2x3 0 --c2x3 0 --p2x3 0.78
--nstates 2 --s0 3 --n0 3 --n0x0 0 --c0x0 0 --p0x0 0.88 --n0x1 0 --c0x1 5 --p0x1 0.51 --n0x2 0 --c0x2 3 --p0x2 1 --w0x2 4.59 --s1 2 --n1 1 --n1x0 0 --c1x0 1 --p1x0 0.67
--nstates 3 --s0 2 --n0 1 --n0x0 1 --c0x0 1 --p0x0 0.1 --s1 3 --n1 4 --n1x0 0 --c1x0 2 --p1x0 0.86 --n1x1 0 --c1x1 0 --p1x1 0.95 --n1x2 0 --c1x2 2 --p1x2 0.66 --n1x3 0 --c1x3 2 --p1x3 0.53 --s2 0 --rwm2 58 --n2 3 --n2x0 0 --c2x0 5 --p2x0 0.46 --n2x1 1 --c2x1 4 --p2x1 2 --w2x1 7.33 --n2x2 1 --c2x2 4 --p2x2 2 --w2x2 6.41
--nstates 3 --s0 2 --n0 1 --n0x0 0 --c0x0 1 --p0x0 0.4 --s1 3 --n1 3 --n1x0 1 --c1x0 3 --p1x0 6 --w1x0 12.27 --n1x1 0 --c1x1 5 --p1x1 0.4 --n1x2 0 --c1x2 0 --p1x2 0.6 --s2 4 --att2 3.12 --n2 3 --n2x0 1 --c2x0 4 --p2x0 10 --w2x0 19.33 --n2x1 0 --c2x1 0 --p2x1 0.07 --n2x2 1 --c2x2 1 --p2x2 0.92
--nstates 4 --s0 3 --n0 4 --n0x0 1 --c0x0 0 --p0x0 0.04 --n0x1 1 --c0x1 5 --p0x1 0.94 --n0x2 2 --c0x2 1 --p0x2 0.85 --n0x3 0 --c0x3 2 --p0x3 0.62 --s1 2 --n1 1 --n1x0 0 --c1x0 1 --p1x0 0.69 --s2 2 --n2 1 --n2x0 1 --c2x0 1 --p2x0 0.51 --s3 0 --rwm3 62 --n3 3 --n3x0 0 --c3x0 4 --p3x0 6 --w3x0 15.93 --n3x1 1 --c3x1 3 --p3x1 7 --w3x1 9.96 --n3x2 1 --c3x2 0 --p3x2 0.99
--nstates 4 --s0 2 --n0 2 --n0x0 0 --c0x0 1 --p0x0 0.52 --n0x1 1 --c0x1 3 --p0x1 5 --w0x1 11.35 --s1 3 --n1 3 --n1x0 0 --c1x0 5 --p1x0 0.66 --n1x1 1 --c1x1 0 --p1x1 0.61 --n1x2 0 --c1x2 1 --p1x2 0.18 --s2 2 --n2 4 --n2x0 2 --c2x0 0 --p2x0 0.74 --n2x1 1 --c2x1 1 --p2x1 0.15 --n2x2 2 --c2x2 4 --p2x2 4 --w2x2 12.68 --n2x3 1 --c2x3 3 --p2x3 6 --w2x3 2.21 --s3 2 --n3 2 --n3x0 2 --c3x0 3 --p3x0 3 --w3x0 11.08 --n3x1 0 --c3x1 5 --p3x1 0.08
