# Supplementary material for: Iterative improvement in the automatic modular design of robot swarms
Source: PeerJ Comput Sci. 2020 Dec 7;6:e322. doi: 10.7717/peerj-cs.322 (PMC7924708; doi:10.7717/peerj-cs.322)
Supplement: Supplemental Information 10 [file peerj-cs-06-322-s010.zip › AutoMoDe-Localsearch/controller/FSM/FSM-guided_shelter-25k.txt]

--nstates 3 --s0 0 --rwm0 3 --n0 3 --n0x0 1 --c0x0 2 --p0x0 0.36 --n0x1 1 --c0x1 3 --p0x1 5 --w0x1 17.7 --n0x2 1 --c0x2 0 --p0x2 0.67 --s1 2 --n1 4 --n1x0 1 --c1x0 5 --p1x0 0.24 --n1x1 0 --c1x1 1 --p1x1 0.85 --n1x2 0 --c1x2 1 --p1x2 0.39 --n1x3 1 --c1x3 4 --p1x3 7 --w1x3 19.96 --s2 2 --n2 3 --n2x0 1 --c2x0 4 --p2x0 5 --w2x0 8.27 --n2x1 1 --c2x1 0 --p2x1 0.62 --n2x2 0 --c2x2 2 --p2x2 0.26
--nstates 4 --s0 3 --n0 4 --n0x0 0 --c0x0 0 --p0x0 0.76 --n0x1 0 --c0x1 2 --p0x1 0.52 --n0x2 0 --c0x2 2 --p0x2 0.38 --n0x3 0 --c0x3 3 --p0x3 10 --w0x3 5.75 --s1 2 --n1 1 --n1x0 0 --c1x0 1 --p1x0 0.03 --s2 4 --att2 4.13 --n2 4 --n2x0 1 --c2x0 3 --p2x0 1 --w2x0 14.28 --n2x1 0 --c2x1 2 --p2x1 0.16 --n2x2 2 --c2x2 4 --p2x2 6 --w2x2 2.3 --n2x3 0 --c2x3 4 --p2x3 2 --w2x3 18.55 --s3 4 --att3 3.64 --n3 3 --n3x0 0 --c3x0 3 --p3x0 4 --w3x0 7.26 --n3x1 2 --c3x1 0 --p3x1 0.16 --n3x2 0 --c3x2 0 --p3x2 0.69
--nstates 3 --s0 0 --rwm0 65 --n0 4 --n0x0 0 --c0x0 5 --p0x0 0.3 --n0x1 1 --c0x1 4 --p0x1 6 --w0x1 5.15 --n0x2 1 --c0x2 5 --p0x2 0.64 --n0x3 0 --c0x3 1 --p0x3 0.81 --s1 3 --n1 3 --n1x0 1 --c1x0 2 --p1x0 0.94 --n1x1 0 --c1x1 5 --p1x1 0.6 --n1x2 0 --c1x2 0 --p1x2 0.66 --s2 2 --n2 1 --n2x0 1 --c2x0 1 --p2x0 0.2
--nstates 3 --s0 2 --n0 2 --n0x0 0 --c0x0 1 --p0x0 0.2 --n0x1 1 --c0x1 3 --p0x1 10 --w0x1 1.47 --s1 0 --rwm1 2 --n1 3 --n1x0 0 --c1x0 0 --p1x0 0.71 --n1x1 1 --c1x1 2 --p1x1 0.85 --n1x2 1 --c1x2 3 --p1x2 7 --w1x2 19.22 --s2 1 --n2 3 --n2x0 1 --c2x0 0 --p2x0 0.22 --n2x1 0 --c2x1 5 --p2x1 0.9 --n2x2 1 --c2x2 1 --p2x2 0.18
--nstates 2 --s0 0 --rwm0 3 --n0 4 --n0x0 0 --c0x0 2 --p0x0 0.73 --n0x1 0 --c0x1 2 --p0x1 0.69 --n0x2 0 --c0x2 3 --p0x2 8 --w0x2 5.52 --n0x3 0 --c0x3 0 --p0x3 0.41 --s1 2 --n1 1 --n1x0 0 --c1x0 1 --p1x0 0.23
--nstates 3 --s0 3 --n0 2 --n0x0 0 --c0x0 0 --p0x0 0.65 --n0x1 0 --c0x1 2 --p0x1 0.16 --s1 2 --n1 2 --n1x0 1 --c1x0 3 --p1x0 6 --w1x0 12.87 --n1x1 0 --c1x1 1 --p1x1 0.02 --s2 3 --n2 4 --n2x0 0 --c2x0 4 --p2x0 8 --w2x0 17.48 --n2x1 0 --c2x1 2 --p2x1 0.14 --n2x2 0 --c2x2 3 --p2x2 5 --w2x2 1.8 --n2x3 1 --c2x3 2 --p2x3 0.07
--nstates 2 --s0 2 --n0 1 --n0x0 0 --c0x0 1 --p0x0 0.25 --s1 3 --n1 3 --n1x0 0 --c1x0 3 --p1x0 1 --w1x0 13.65 --n1x1 0 --c1x1 2 --p1x1 0.39 --n1x2 0 --c1x2 0 --p1x2 0.66
--nstates 3 --s0 0 --rwm0 94 --n0 4 --n0x0 1 --c0x0 1 --p0x0 0.2 --n0x1 1 --c0x1 5 --p0x1 0.58 --n0x2 1 --c0x2 2 --p0x2 0.39 --n0x3 0 --c0x3 1 --p0x3 0.95 --s1 3 --n1 1 --n1x0 0 --c1x0 4 --p1x0 5 --w1x0 2.38 --s2 2 --n2 1 --n2x0 0 --c2x0 1 --p2x0 0.26
--nstates 3 --s0 3 --n0 1 --n0x0 0 --c0x0 2 --p0x0 0.74 --s1 2 --n1 1 --n1x0 1 --c1x0 1 --p1x0 0.36 --s2 4 --att2 4.78 --n2 1 --n2x0 1 --c2x0 4 --p2x0 2 --w2x0 17.54
--nstates 3 --s0 0 --rwm0 37 --n0 4 --n0x0 0 --c0x0 5 --p0x0 0.24 --n0x1 0 --c0x1 4 --p0x1 5 --w0x1 13.99 --n0x2 1 --c0x2 1 --p0x2 0.76 --n0x3 0 --c0x3 0 --p0x3 0.12 --s1 2 --n1 4 --n1x0 1 --c1x0 1 --p1x0 0.34 --n1x1 1 --c1x1 3 --p1x1 8 --w1x1 10.74 --n1x2 0 --c1x2 3 --p1x2 9 --w1x2 6.54 --n1x3 1 --c1x3 1 --p1x3 0.44 --s2 3 --n2 3 --n2x0 1 --c2x0 4 --p2x0 9 --w2x0 9.23 --n2x1 1 --c2x1 1 --p2x1 0.83 --n2x2 0 --c2x2 1 --p2x2 0.67
