# Supplementary material for: Iterative improvement in the automatic modular design of robot swarms
Source: PeerJ Comput Sci. 2020 Dec 7;6:e322. doi: 10.7717/peerj-cs.322 (PMC7924708; doi:10.7717/peerj-cs.322)
Supplement: Supplemental Information 10 [file peerj-cs-06-322-s010.zip › AutoMoDe-Localsearch/controller/FSM/FSM-guided_shelter-6_25k.txt]

--nstates 4 --s0 3 --n0 3 --n0x0 0 --c0x0 1 --p0x0 0.87 --n0x1 1 --c0x1 0 --p0x1 0.42 --n0x2 1 --c0x2 4 --p0x2 2 --w0x2 5.72 --s1 2 --n1 2 --n1x0 0 --c1x0 1 --p1x0 0.37 --n1x1 0 --c1x1 1 --p1x1 0.96 --s2 4 --att2 2.76 --n2 3 --n2x0 1 --c2x0 5 --p2x0 0.57 --n2x1 1 --c2x1 0 --p2x1 0.57 --n2x2 1 --c2x2 5 --p2x2 0.93 --s3 2 --n3 1 --n3x0 2 --c3x0 3 --p3x0 3 --w3x0 3.22
--nstates 3 --s0 3 --n0 4 --n0x0 1 --c0x0 2 --p0x0 0.76 --n0x1 1 --c0x1 2 --p0x1 0.78 --n0x2 0 --c0x2 2 --p0x2 0.12 --n0x3 0 --c0x3 0 --p0x3 0.53 --s1 2 --n1 1 --n1x0 1 --c1x0 1 --p1x0 0.63 --s2 4 --att2 2.51 --n2 1 --n2x0 1 --c2x0 5 --p2x0 0.85
--nstates 4 --s0 2 --n0 1 --n0x0 0 --c0x0 1 --p0x0 0.67 --s1 3 --n1 4 --n1x0 0 --c1x0 0 --p1x0 0.37 --n1x1 0 --c1x1 4 --p1x1 5 --w1x1 8.12 --n1x2 1 --c1x2 5 --p1x2 0.76 --n1x3 1 --c1x3 0 --p1x3 0.51 --s2 4 --att2 2.77 --n2 2 --n2x0 1 --c2x0 3 --p2x0 6 --w2x0 17.33 --n2x1 0 --c2x1 5 --p2x1 0.46 --s3 1 --n3 3 --n3x0 0 --c3x0 3 --p3x0 3 --w3x0 17.06 --n3x1 2 --c3x1 3 --p3x1 10 --w3x1 3.76 --n3x2 2 --c3x2 3 --p3x2 10 --w3x2 13.32
--nstates 2 --s0 3 --n0 4 --n0x0 0 --c0x0 5 --p0x0 0.1 --n0x1 0 --c0x1 5 --p0x1 0.77 --n0x2 0 --c0x2 3 --p0x2 3 --w0x2 17.04 --n0x3 0 --c0x3 2 --p0x3 0.69 --s1 2 --n1 2 --n1x0 0 --c1x0 1 --p1x0 0.72 --n1x1 0 --c1x1 3 --p1x1 9 --w1x1 14.15
--nstates 3 --s0 3 --n0 4 --n0x0 0 --c0x0 4 --p0x0 7 --w0x0 4.18 --n0x1 0 --c0x1 5 --p0x1 0.93 --n0x2 1 --c0x2 0 --p0x2 0.05 --n0x3 1 --c0x3 2 --p0x3 0.95 --s1 2 --n1 3 --n1x0 0 --c1x0 1 --p1x0 0.91 --n1x1 0 --c1x1 1 --p1x1 0.37 --n1x2 1 --c1x2 2 --p1x2 0.39 --s2 2 --n2 2 --n2x0 1 --c2x0 3 --p2x0 8 --w2x0 16.28 --n2x1 1 --c2x1 1 --p2x1 0.92
--nstates 2 --s0 2 --n0 1 --n0x0 0 --c0x0 1 --p0x0 0.08 --s1 3 --n1 3 --n1x0 0 --c1x0 0 --p1x0 0.62 --n1x1 0 --c1x1 3 --p1x1 4 --w1x1 12.05 --n1x2 0 --c1x2 2 --p1x2 0.97
--nstates 3 --s0 3 --n0 4 --n0x0 1 --c0x0 1 --p0x0 0.24 --n0x1 0 --c0x1 5 --p0x1 0.95 --n0x2 0 --c0x2 1 --p0x2 0.81 --n0x3 0 --c0x3 3 --p0x3 7 --w0x3 14.04 --s1 2 --n1 2 --n1x0 1 --c1x0 1 --p1x0 0.81 --n1x1 0 --c1x1 1 --p1x1 0.6 --s2 0 --rwm2 66 --n2 3 --n2x0 1 --c2x0 3 --p2x0 7 --w2x0 15.82 --n2x1 0 --c2x1 1 --p2x1 0.9 --n2x2 0 --c2x2 5 --p2x2 0.49
--nstates 3 --s0 3 --n0 1 --n0x0 1 --c0x0 2 --p0x0 0.45 --s1 4 --att1 4.29 --n1 2 --n1x0 1 --c1x0 1 --p1x0 0.35 --n1x1 1 --c1x1 5 --p1x1 0.92 --s2 2 --n2 1 --n2x0 1 --c2x0 1 --p2x0 0.77
--nstates 3 --s0 0 --rwm0 2 --n0 2 --n0x0 0 --c0x0 2 --p0x0 0.36 --n0x1 0 --c0x1 0 --p0x1 0.72 --s1 2 --n1 1 --n1x0 1 --c1x0 1 --p1x0 0.15 --s2 4 --att2 4.8 --n2 1 --n2x0 1 --c2x0 0 --p2x0 0.15
--nstates 3 --s0 3 --n0 4 --n0x0 1 --c0x0 4 --p0x0 7 --w0x0 4.61 --n0x1 0 --c0x1 4 --p0x1 10 --w0x1 12.68 --n0x2 0 --c0x2 5 --p0x2 0.84 --n0x3 1 --c0x3 5 --p0x3 0.42 --s1 4 --att1 2.67 --n1 1 --n1x0 1 --c1x0 5 --p1x0 0.89 --s2 2 --n2 2 --n2x0 0 --c2x0 1 --p2x0 0.75 --n2x1 0 --c2x1 3 --p2x1 8 --w2x1 1.54
