# Supplementary material for: Iterative improvement in the automatic modular design of robot swarms
Source: PeerJ Comput Sci. 2020 Dec 7;6:e322. doi: 10.7717/peerj-cs.322 (PMC7924708; doi:10.7717/peerj-cs.322)
Supplement: Supplemental Information 10 [file peerj-cs-06-322-s010.zip › AutoMoDe-Localsearch/controller/FSM/FSM-sca-12_5k.txt]

 --nstates 4 --s0 4 --att0 3.34 --n0 4 --n0x0 2 --c0x0 1 --p0x0 0.77 --n0x1 1 --c0x1 2 --p0x1 0.97 --n0x2 0 --c0x2 3 --p0x2 9 --w0x2 11.66 --n0x3 0 --c0x3 5 --p0x3 0.8 --s1 2 --n1 3 --n1x0 2 --c1x0 1 --p1x0 0 --n1x1 0 --c1x1 5 --p1x1 0.74 --n1x2 2 --c1x2 5 --p1x2 0.15 --s2 3 --n2 1 --n2x0 1 --c2x0 0 --p2x0 0.41 --s3 2 --n3 3 --n3x0 1 --c3x0 4 --p3x0 6 --w3x0 10.94 --n3x1 2 --c3x1 5 --p3x1 0.47 --n3x2 0 --c3x2 1 --p3x2 0.99
--nstates 2 --s0 3 --n0 1 --n0x0 0 --c0x0 0 --p0x0 0.26 --s1 0 --rwm1 6 --n1 1 --n1x0 0 --c1x0 2 --p1x0 0.95
--nstates 4 --s0 3 --n0 1 --n0x0 0 --c0x0 0 --p0x0 0.89 --s1 3 --n1 4 --n1x0 2 --c1x0 0 --p1x0 0.02 --n1x1 0 --c1x1 0 --p1x1 0.11 --n1x2 2 --c1x2 3 --p1x2 3 --w1x2 9.41 --n1x3 2 --c1x3 4 --p1x3 3 --w1x3 0.58 --s2 0 --rwm2 1 --n2 1 --n2x0 0 --c2x0 2 --p2x0 0.65 --s3 2 --n3 2 --n3x0 1 --c3x0 2 --p3x0 0.6 --n3x1 2 --c3x1 1 --p3x1 0.65
--nstates 4 --s0 3 --n0 3 --n0x0 2 --c0x0 2 --p0x0 0.83 --n0x1 2 --c0x1 2 --p0x1 0.83 --n0x2 0 --c0x2 5 --p0x2 0.83 --s1 0 --rwm1 15 --n1 2 --n1x0 2 --c1x0 2 --p1x0 0.79 --n1x1 1 --c1x1 4 --p1x1 3 --w1x1 0.57 --s2 0 --rwm2 39 --n2 3 --n2x0 1 --c2x0 0 --p2x0 0.7 --n2x1 1 --c2x1 4 --p2x1 1 --w2x1 0.01 --n2x2 0 --c2x2 2 --p2x2 0.41 --s3 3 --n3 1 --n3x0 0 --c3x0 3 --p3x0 1 --w3x0 16.73
--nstates 4 --s0 3 --n0 3 --n0x0 1 --c0x0 0 --p0x0 0.1 --n0x1 1 --c0x1 0 --p0x1 0.02 --n0x2 1 --c0x2 2 --p0x2 0.91 --s1 1 --n1 1 --n1x0 1 --c1x0 2 --p1x0 0.27 --s2 3 --n2 4 --n2x0 1 --c2x0 4 --p2x0 7 --w2x0 12.18 --n2x1 1 --c2x1 4 --p2x1 4 --w2x1 6.13 --n2x2 2 --c2x2 4 --p2x2 6 --w2x2 6.13 --n2x3 1 --c2x3 4 --p2x3 7 --w2x3 4.93 --s3 4 --att3 3.06 --n3 3 --n3x0 1 --c3x0 1 --p3x0 0.34 --n3x1 2 --c3x1 3 --p3x1 6 --w3x1 13.94 --n3x2 1 --c3x2 2 --p3x2 0.91
--nstates 2 --s0 1 --n0 3 --n0x0 0 --c0x0 1 --p0x0 0.65 --n0x1 0 --c0x1 5 --p0x1 0.41 --n0x2 0 --c0x2 2 --p0x2 0.45 --s1 3 --n1 3 --n1x0 0 --c1x0 3 --p1x0 9 --w1x0 13.98 --n1x1 0 --c1x1 3 --p1x1 8 --w1x1 6.95 --n1x2 0 --c1x2 2 --p1x2 0.51
--nstates 2 --s0 3 --n0 1 --n0x0 0 --c0x0 0 --p0x0 0.7 --s1 2 --n1 2 --n1x0 0 --c1x0 2 --p1x0 0.23 --n1x1 0 --c1x1 3 --p1x1 1 --w1x1 4.58
--nstates 4 --s0 3 --n0 1 --n0x0 2 --c0x0 0 --p0x0 0.25 --s1 0 --rwm1 4 --n1 4 --n1x0 1 --c1x0 2 --p1x0 0.55 --n1x1 1 --c1x1 5 --p1x1 0.4 --n1x2 1 --c1x2 3 --p1x2 6 --w1x2 14.2 --n1x3 1 --c1x3 5 --p1x3 0.28 --s2 1 --n2 1 --n2x0 1 --c2x0 1 --p2x0 0.63 --s3 0 --rwm3 23 --n3 3 --n3x0 0 --c3x0 3 --p3x0 1 --w3x0 18.42 --n3x1 1 --c3x1 2 --p3x1 0.67 --n3x2 1 --c3x2 2 --p3x2 0.22
--nstates 2 --s0 3 --n0 2 --n0x0 0 --c0x0 0 --p0x0 0.81 --n0x1 0 --c0x1 0 --p0x1 0.94 --s1 0 --rwm1 1 --n1 2 --n1x0 0 --c1x0 3 --p1x0 7 --w1x0 10.5 --n1x1 0 --c1x1 2 --p1x1 0.79
--nstates 2 --s0 3 --n0 2 --n0x0 0 --c0x0 3 --p0x0 6 --w0x0 8.36 --n0x1 0 --c0x1 0 --p0x1 0.52 --s1 0 --rwm1 5 --n1 1 --n1x0 0 --c1x0 2 --p1x0 0.74
