# Supplementary material for: Iterative improvement in the automatic modular design of robot swarms
Source: PeerJ Comput Sci. 2020 Dec 7;6:e322. doi: 10.7717/peerj-cs.322 (PMC7924708; doi:10.7717/peerj-cs.322)
Supplement: Supplemental Information 10 [file peerj-cs-06-322-s010.zip › AutoMoDe-Localsearch/controller/FSM/FSM-sca-6_25k.txt]

--nstates 3 --s0 4 --att0 1.96 --n0 3 --n0x0 0 --c0x0 4 --p0x0 6 --w0x0 16.18 --n0x1 1 --c0x1 0 --p0x1 0.23 --n0x2 1 --c0x2 1 --p0x2 0.61 --s1 3 --n1 1 --n1x0 0 --c1x0 0 --p1x0 0.63 --s2 2 --n2 3 --n2x0 0 --c2x0 0 --p2x0 0.14 --n2x1 1 --c2x1 4 --p2x1 2 --w2x1 4.72 --n2x2 0 --c2x2 5 --p2x2 0.53
--nstates 4 --s0 2 --n0 3 --n0x0 2 --c0x0 1 --p0x0 0.42 --n0x1 1 --c0x1 2 --p0x1 0.28 --n0x2 0 --c0x2 4 --p0x2 4 --w0x2 4.83 --s1 0 --rwm1 38 --n1 3 --n1x0 2 --c1x0 2 --p1x0 0.63 --n1x1 2 --c1x1 3 --p1x1 8 --w1x1 8.33 --n1x2 0 --c1x2 1 --p1x2 0.2 --s2 3 --n2 4 --n2x0 0 --c2x0 0 --p2x0 0.36 --n2x1 0 --c2x1 3 --p2x1 3 --w2x1 9.06 --n2x2 0 --c2x2 0 --p2x2 0.17 --n2x3 1 --c2x3 0 --p2x3 0.18 --s3 2 --n3 1 --n3x0 2 --c3x0 1 --p3x0 0.86
--nstates 3 --s0 0 --rwm0 1 --n0 1 --n0x0 1 --c0x0 2 --p0x0 0.75 --s1 3 --n1 4 --n1x0 0 --c1x0 1 --p1x0 0.54 --n1x1 1 --c1x1 5 --p1x1 0.35 --n1x2 1 --c1x2 2 --p1x2 0.25 --n1x3 1 --c1x3 0 --p1x3 0.9 --s2 3 --n2 1 --n2x0 1 --c2x0 3 --p2x0 5 --w2x0 8.96
--nstates 4 --s0 3 --n0 3 --n0x0 1 --c0x0 0 --p0x0 0.61 --n0x1 1 --c0x1 0 --p0x1 0.77 --n0x2 0 --c0x2 0 --p0x2 0.44 --s1 0 --rwm1 1 --n1 2 --n1x0 1 --c1x0 0 --p1x0 0.66 --n1x1 2 --c1x1 2 --p1x1 0.74 --s2 5 --rep2 4.17 --n2 2 --n2x0 0 --c2x0 5 --p2x0 0.18 --n2x1 1 --c2x1 4 --p2x1 5 --w2x1 10.37 --s3 5 --rep3 2.19 --n3 3 --n3x0 1 --c3x0 1 --p3x0 0.03 --n3x1 0 --c3x1 5 --p3x1 0.36 --n3x2 1 --c3x2 5 --p3x2 0.35
--nstates 4 --s0 3 --n0 4 --n0x0 0 --c0x0 2 --p0x0 0.68 --n0x1 0 --c0x1 0 --p0x1 0.37 --n0x2 0 --c0x2 0 --p0x2 0.89 --n0x3 0 --c0x3 2 --p0x3 0.04 --s1 1 --n1 2 --n1x0 0 --c1x0 2 --p1x0 0.28 --n1x1 0 --c1x1 2 --p1x1 0.73 --s2 3 --n2 4 --n2x0 0 --c2x0 1 --p2x0 0.33 --n2x1 0 --c2x1 5 --p2x1 0.65 --n2x2 0 --c2x2 1 --p2x2 0.49 --n2x3 1 --c2x3 1 --p2x3 0.87 --s3 2 --n3 3 --n3x0 2 --c3x0 2 --p3x0 0.24 --n3x1 0 --c3x1 2 --p3x1 0.66 --n3x2 0 --c3x2 3 --p3x2 6 --w3x2 6.2
--nstates 4 --s0 0 --rwm0 81 --n0 3 --n0x0 0 --c0x0 5 --p0x0 0.45 --n0x1 0 --c0x1 1 --p0x1 0.37 --n0x2 1 --c0x2 1 --p0x2 0.67 --s1 3 --n1 1 --n1x0 2 --c1x0 3 --p1x0 8 --w1x0 4.24 --s2 3 --n2 3 --n2x0 0 --c2x0 4 --p2x0 9 --w2x0 4.13 --n2x1 0 --c2x1 4 --p2x1 8 --w2x1 10.63 --n2x2 0 --c2x2 0 --p2x2 0.82 --s3 5 --rep3 2.74 --n3 3 --n3x0 1 --c3x0 4 --p3x0 9 --w3x0 2.14 --n3x1 2 --c3x1 5 --p3x1 0.4 --n3x2 0 --c3x2 4 --p3x2 1 --w3x2 6.49
--nstates 4 --s0 4 --att0 4.45 --n0 2 --n0x0 1 --c0x0 5 --p0x0 0.56 --n0x1 2 --c0x1 3 --p0x1 8 --w0x1 19.94 --s1 3 --n1 1 --n1x0 0 --c1x0 4 --p1x0 1 --w1x0 16.47 --s2 3 --n2 1 --n2x0 2 --c2x0 0 --p2x0 0.21 --s3 0 --rwm3 3 --n3 2 --n3x0 1 --c3x0 2 --p3x0 0.81 --n3x1 1 --c3x1 3 --p3x1 10 --w3x1 17.85
--nstates 3 --s0 3 --n0 1 --n0x0 1 --c0x0 0 --p0x0 0.53 --s1 1 --n1 3 --n1x0 1 --c1x0 1 --p1x0 0.32 --n1x1 0 --c1x1 5 --p1x1 0.95 --n1x2 1 --c1x2 4 --p1x2 6 --w1x2 0.56 --s2 2 --n2 2 --n2x0 1 --c2x0 2 --p2x0 0.84 --n2x1 1 --c2x1 3 --p2x1 1 --w2x1 4.18
--nstates 4 --s0 3 --n0 1 --n0x0 0 --c0x0 0 --p0x0 0.98 --s1 2 --n1 4 --n1x0 1 --c1x0 2 --p1x0 0.69 --n1x1 2 --c1x1 4 --p1x1 7 --w1x1 11.35 --n1x2 0 --c1x2 5 --p1x2 0.11 --n1x3 1 --c1x3 1 --p1x3 0.14 --s2 5 --rep2 3.65 --n2 4 --n2x0 1 --c2x0 4 --p2x0 1 --w2x0 5.86 --n2x1 1 --c2x1 2 --p2x1 0.3 --n2x2 1 --c2x2 0 --p2x2 0.83 --n2x3 1 --c2x3 4 --p2x3 3 --w2x3 8.92 --s3 5 --rep3 1.67 --n3 3 --n3x0 0 --c3x0 2 --p3x0 0.01 --n3x1 2 --c3x1 0 --p3x1 0.77 --n3x2 1 --c3x2 5 --p3x2 0.41
--nstates 4 --s0 4 --att0 4.25 --n0 1 --n0x0 0 --c0x0 4 --p0x0 10 --w0x0 0.28 --s1 3 --n1 1 --n1x0 2 --c1x0 0 --p1x0 0.69 --s2 1 --n2 4 --n2x0 2 --c2x0 1 --p2x0 0.5 --n2x1 0 --c2x1 0 --p2x1 0.92 --n2x2 1 --c2x2 0 --p2x2 0.91 --n2x3 0 --c2x3 5 --p2x3 0.92 --s3 5 --rep3 2.7 --n3 3 --n3x0 1 --c3x0 2 --p3x0 0.33 --n3x1 1 --c3x1 2 --p3x1 0.5 --n3x2 1 --c3x2 3 --p3x2 4 --w3x2 8.17
