# Supplementary material for: Iterative improvement in the automatic modular design of robot swarms
Source: PeerJ Comput Sci. 2020 Dec 7;6:e322. doi: 10.7717/peerj-cs.322 (PMC7924708; doi:10.7717/peerj-cs.322)
Supplement: Supplemental Information 10 [file peerj-cs-06-322-s010.zip › AutoMoDe-Localsearch/controller/FSM/FSM-random.txt]

--nstates 2 --s0 5 --rep0 4.06 --n0 4 --n0x0 0 --c0x0 1 --p0x0 0.72 --n0x1 0 --c0x1 5 --p0x1 0.55 --n0x2 0 --c0x2 3 --p0x2 2 --w0x2 10.29 --n0x3 0 --c0x3 1 --p0x3 0.18 --s1 5 --rep1 2.3 --n1 4 --n1x0 0 --c1x0 0 --p1x0 0.13 --n1x1 0 --c1x1 1 --p1x1 0.15 --n1x2 0 --c1x2 2 --p1x2 0.61 --n1x3 0 --c1x3 2 --p1x3 0.72
--nstates 3 --s0 1 --n0 4 --n0x0 1 --c0x0 0 --p0x0 0.61 --n0x1 0 --c0x1 4 --p0x1 3 --w0x1 13.33 --n0x2 1 --c0x2 4 --p0x2 8 --w0x2 16.95 --n0x3 1 --c0x3 4 --p0x3 9 --w0x3 19.24 --s1 5 --rep1 2.42 --n1 1 --n1x0 0 --c1x0 3 --p1x0 8 --w1x0 7.66 --s2 3 --n2 3 --n2x0 1 --c2x0 3 --p2x0 6 --w2x0 15.99 --n2x1 1 --c2x1 1 --p2x1 0.27 --n2x2 1 --c2x2 3 --p2x2 3 --w2x2 12.47
--nstates 4 --s0 5 --rep0 1.84 --n0 3 --n0x0 1 --c0x0 3 --p0x0 10 --w0x0 13.89 --n0x1 1 --c0x1 2 --p0x1 0.1 --n0x2 2 --c0x2 0 --p0x2 0.03 --s1 3 --n1 4 --n1x0 0 --c1x0 1 --p1x0 0.23 --n1x1 0 --c1x1 5 --p1x1 0.62 --n1x2 1 --c1x2 5 --p1x2 0.54 --n1x3 0 --c1x3 3 --p1x3 6 --w1x3 15.23 --s2 2 --n2 1 --n2x0 0 --c2x0 3 --p2x0 2 --w2x0 7.14 --s3 4 --att3 4.38 --n3 1 --n3x0 0 --c3x0 3 --p3x0 6 --w3x0 16.58
--nstates 2 --s0 3 --n0 4 --n0x0 0 --c0x0 5 --p0x0 0.13 --n0x1 0 --c0x1 5 --p0x1 0.83 --n0x2 0 --c0x2 1 --p0x2 0.25 --n0x3 0 --c0x3 5 --p0x3 0.66 --s1 1 --n1 1 --n1x0 0 --c1x0 2 --p1x0 0.24
--nstates 1 --s0 1
--nstates 1 --s0 2
--nstates 2 --s0 4 --att0 4.4 --n0 4 --n0x0 0 --c0x0 0 --p0x0 0.39 --n0x1 0 --c0x1 3 --p0x1 3 --w0x1 11.8 --n0x2 0 --c0x2 0 --p0x2 0.17 --n0x3 0 --c0x3 0 --p0x3 0.04 --s1 4 --att1 3.52 --n1 2 --n1x0 0 --c1x0 4 --p1x0 6 --w1x0 3.05 --n1x1 0 --c1x1 5 --p1x1 0.06
--nstates 3 --s0 0 --rwm0 53 --n0 4 --n0x0 1 --c0x0 0 --p0x0 0.38 --n0x1 1 --c0x1 1 --p0x1 0.79 --n0x2 0 --c0x2 0 --p0x2 0.29 --n0x3 0 --c0x3 5 --p0x3 0.47 --s1 5 --rep1 4.86 --n1 3 --n1x0 1 --c1x0 0 --p1x0 0.4 --n1x1 0 --c1x1 2 --p1x1 0.26 --n1x2 0 --c1x2 1 --p1x2 0.09 --s2 2 --n2 1 --n2x0 1 --c2x0 0 --p2x0 0.15
--nstates 2 --s0 0 --rwm0 100 --n0 3 --n0x0 0 --c0x0 2 --p0x0 0.08 --n0x1 0 --c0x1 5 --p0x1 0.24 --n0x2 0 --c0x2 2 --p0x2 0.95 --s1 4 --att1 1.17 --n1 3 --n1x0 0 --c1x0 4 --p1x0 8 --w1x0 9.33 --n1x1 0 --c1x1 0 --p1x1 0.15 --n1x2 0 --c1x2 4 --p1x2 4 --w1x2 16.17
--nstates 1 --s0 2
