# Supplementary material for: Iterative improvement in the automatic modular design of robot swarms
Source: PeerJ Comput Sci. 2020 Dec 7;6:e322. doi: 10.7717/peerj-cs.322 (PMC7924708; doi:10.7717/peerj-cs.322)
Supplement: Supplemental Information 10 [file peerj-cs-06-322-s010.zip › AutoMoDe-Localsearch/experiments/config/config_50k.json]

{
  "include_files": ["experiments/config/config_automode.json", "experiments/config/config_cluster.json"],

  "execution": {
    "seed_window_size": 10,
    "seed_window_movement": 2,
    "budget": 50000
  }
}
