# Supplementary material for: Iterative improvement in the automatic modular design of robot swarms
Source: PeerJ Comput Sci. 2020 Dec 7;6:e322. doi: 10.7717/peerj-cs.322 (PMC7924708; doi:10.7717/peerj-cs.322)
Supplement: Supplemental Information 10 [file peerj-cs-06-322-s010.zip › AutoMoDe-Localsearch/experiments/config/config_automode.json]

{
  "controller": {
    "minimal_behavior": "Stop",
    "minimal_condition": "FixedProbability",
    "random_parameter_initialization": true
  },
  "FSM": {
    "path_to_AutoMoDe": "/home/jkuckling/AutoMoDe-FSM/bin/automode_main",
    "max_states": 4,
    "max_transitions": 1000,
    "max_transitions_per_state": 4,
    "self_transition": false
  },
  "BT": {
    "path_to_AutoMoDe": "/home/jkuckling/AutoMoDe-BT/bin/automode_main_bt",
    "max_actions": 4
  }
}
