# Supplementary material for: Iterative improvement in the automatic modular design of robot swarms
Source: PeerJ Comput Sci. 2020 Dec 7;6:e322. doi: 10.7717/peerj-cs.322 (PMC7924708; doi:10.7717/peerj-cs.322)
Supplement: Supplemental Information 10 [file peerj-cs-06-322-s010.zip › AutoMoDe-Localsearch/experiments/config/config_cluster.json]

{
  "parallelization": {
    "parallel": 5,
    "mode": "MPI"
  },

  "logging": {
    "snapshot_frequency": 100,
    "log_level": "INFO"
  }
}
