# Supplementary material for: Iterative improvement in the automatic modular design of robot swarms
Source: PeerJ Comput Sci. 2020 Dec 7;6:e322. doi: 10.7717/peerj-cs.322 (PMC7924708; doi:10.7717/peerj-cs.322)
Supplement: Supplemental Information 10 [file peerj-cs-06-322-s010.zip › AutoMoDe-Localsearch/experiments/improve50k.txt]

# Experiment file for all scenarios and all control architectures starting from
# a controller generated by 25k of irace
{
    "configuration": "experiments/config/config_25k.json",
    "BT_for_improve_50k": {
        "repetitions": 10,
        "scenario": "/home/jkuckling/AutoMoDe-missions/vanilla/for120sec/foraging_bt.argos",
        "architecture": "BT",
        "initial_controller": "/home/jkuckling/AutoMoDe-Localsearch/controller/BT/BT-for-12_5k.txt",
        "result_directory": "/home/jkuckling/AutoMoDe-Localsearch/result/"
    },
    "FSM_for_improve_50k": {
        "repetitions": 10,
        "scenario": "/home/jkuckling/AutoMoDe-missions/vanilla/for120sec/foraging_fsm.argos",
        "architecture": "FSM",
        "initial_controller": "/home/jkuckling/AutoMoDe-Localsearch/controller/FSM/FSM-for-12_5k.txt",
        "result_directory": "/home/jkuckling/AutoMoDe-Localsearch/result/"
    },
    "BT_agg_improve_50k": {
        "repetitions": 10,
        "scenario": "/home/jkuckling/AutoMoDe-missions/vanilla/agg250sec/aggregation_bt.argos",
        "architecture": "BT",
        "initial_controller": "/home/jkuckling/AutoMoDe-Localsearch/controller/BT/BT-agg-12_5k.txt",
        "result_directory": "/home/jkuckling/AutoMoDe-Localsearch/result/"
    },
    "FSM_agg_improve_50k": {
        "repetitions": 10,
        "scenario": "/home/jkuckling/AutoMoDe-missions/vanilla/agg250sec/aggregation_fsm.argos",
        "architecture": "FSM",
        "initial_controller": "/home/jkuckling/AutoMoDe-Localsearch/controller/FSM/FSM-agg-12_5k.txt",
        "result_directory": "/home/jkuckling/AutoMoDe-Localsearch/result/"
    },
    "BT_AAC_improve_50k": {
        "repetitions": 10,
        "scenario": "/home/jkuckling/AutoMoDe-missions/chocolate/AAC120sec/aac_bt.argos",
        "architecture": "BT",
        "initial_controller": "/home/jkuckling/AutoMoDe-Localsearch/controller/BT/BT-aac-12_5k.txt",
        "result_directory": "/home/jkuckling/AutoMoDe-Localsearch/result/"
    },
    "FSM_AAC_improve_50k": {
        "repetitions": 10,
        "scenario": "/home/jkuckling/AutoMoDe-missions/chocolate/AAC120sec/aac_fsm.argos",
        "architecture": "FSM",
        "initial_controller": "/home/jkuckling/AutoMoDe-Localsearch/controller/FSM/FSM-aac-12_5k.txt",
        "result_directory": "/home/jkuckling/AutoMoDe-Localsearch/result/"
    },
    "BT_SCA_improve_50k": {
        "repetitions": 10,
        "scenario": "/home/jkuckling/AutoMoDe-missions/chocolate/SCA120sec/sca_bt.argos",
        "architecture": "BT",
        "initial_controller": "/home/jkuckling/AutoMoDe-Localsearch/controller/BT/BT-sca-12_5k.txt",
        "result_directory": "/home/jkuckling/AutoMoDe-Localsearch/result/"
    },
    "FSM_SCA_improve_50k": {
        "repetitions": 10,
        "scenario": "/home/jkuckling/AutoMoDe-missions/chocolate/SCA120sec/sca_fsm.argos",
        "architecture": "FSM",
        "initial_controller": "/home/jkuckling/AutoMoDe-Localsearch/controller/FSM/FSM-sca-12_5k.txt",
        "result_directory": "/home/jkuckling/AutoMoDe-Localsearch/result/"
    },
    "BT_guided_shelter_improve_50k": {
        "repetitions": 10,
        "scenario": "/home/jkuckling/AutoMoDe-missions/guided_shelter120sec/guided_shelter_bt.argos",
        "architecture": "BT",
        "initial_controller": "/home/jkuckling/AutoMoDe-Localsearch/controller/BT/BT-guided_shelter-25k.txt",
        "result_directory": "/home/jkuckling/AutoMoDe-Localsearch/result/"
    },
    "FSM_guided_shelter_improve_50k": {
        "repetitions": 10,
        "scenario": "/home/jkuckling/AutoMoDe-missions/guided_shelter120sec/guided_shelter_fsm.argos",
        "architecture": "FSM",
        "initial_controller": "/home/jkuckling/AutoMoDe-Localsearch/controller/FSM/FSM-guided_shelter-25k.txt",
        "result_directory": "/home/jkuckling/AutoMoDe-Localsearch/result/"
    }
}
