# Supplementary material for: Iterative improvement in the automatic modular design of robot swarms
Source: PeerJ Comput Sci. 2020 Dec 7;6:e322. doi: 10.7717/peerj-cs.322 (PMC7924708; doi:10.7717/peerj-cs.322)
Supplement: Supplemental Information 10 [file peerj-cs-06-322-s010.zip › AutoMoDe-Localsearch/experiments/test.txt]

# Experiment file for all experiments (aggregation, foraging) and all control architectures (BT, FSM) starting from
# a minimal controller
{
    "configuration": "experiments/config/config_include.json",
    # BT
    "BT_for_minimal": {
        "repetitions": 1,
        "scenario": "/home/jkuckling/AutoMoDe-missions/vanilla/for250sec/foraging_bt.argos",
        "architecture": "BT",
        "initial_controller": "minimal",
        "result_directory": "/home/jkuckling/AutoMoDe-Localsearch/result/"
    },
    "FSM_agg_minimal": {
        "repetitions": 1,
        "scenario": "/home/jkuckling/AutoMoDe-missions/vanilla/agg250sec/aggregation_fsm.argos",
        "architecture": "FSM",
        "initial_controller": "minimal",
        "result_directory": "/home/jkuckling/AutoMoDe-Localsearch/result/"
    }
}
