# Supplementary material for: Iterative improvement in the automatic modular design of robot swarms
Source: PeerJ Comput Sci. 2020 Dec 7;6:e322. doi: 10.7717/peerj-cs.322 (PMC7924708; doi:10.7717/peerj-cs.322)
Supplement: Supplemental Information 11 [file peerj-cs-06-322-s011.zip]

Archive with 12 entries (9 files):
- AutoMoDe-GeneticProgramming/
- AutoMoDe-GeneticProgramming/.gitignore
- AutoMoDe-GeneticProgramming/behavior_tree.py
- AutoMoDe-GeneticProgramming/bt_gp.py
- AutoMoDe-GeneticProgramming/custom_algorithms.py
- AutoMoDe-GeneticProgramming/genetic_programming/
- AutoMoDe-GeneticProgramming/genetic_programming/jones.py
- AutoMoDe-GeneticProgramming/genetic_programming/__init__.py
- AutoMoDe-GeneticProgramming/submit.sh
- AutoMoDe-GeneticProgramming/test/
- AutoMoDe-GeneticProgramming/test/test_behavior_tree.py
- AutoMoDe-GeneticProgramming/test/test_jones_mutations.py
