# Supplementary material for: Iterative improvement in the automatic modular design of robot swarms
Source: PeerJ Comput Sci. 2020 Dec 7;6:e322. doi: 10.7717/peerj-cs.322 (PMC7924708; doi:10.7717/peerj-cs.322)
Supplement: Supplemental Information 12 [file peerj-cs-06-322-s012.zip › EvoStick/src/cmake/ARGoSPackaging.cmake]

#
# Project name
#
project(argos3_neat_${ARGOS_BUILD_FOR})
#
# Time to call CPack
#
include(CPack)
