# Supplementary material for: Iterative improvement in the automatic modular design of robot swarms
Source: PeerJ Comput Sci. 2020 Dec 7;6:e322. doi: 10.7717/peerj-cs.322 (PMC7924708; doi:10.7717/peerj-cs.322)
Supplement: Supplemental Information 12 [file peerj-cs-06-322-s012.zip › EvoStick/src/controllers/CMakeLists.txt]

if(ARGOS_BUILD_FOR_SIMULATOR)

    ############
    # Evostick #
    ############

    # Add shared library epuck_nn
    # shared libraries are linked dynamically and loaded at runtime
    add_library(nn_rm_1dot1 SHARED
      NeuralNetworkRM1Dot1.cpp
      NeuralNetworkRM1Dot1.h
    )

    # Link the library epuck_nn with the necessary libraries
    target_link_libraries(nn_rm_1dot1
      neat_controller
      argos3core_${ARGOS_BUILD_FOR}
      argos3plugin_${ARGOS_BUILD_FOR}_epuck
      argos3plugin_${ARGOS_BUILD_FOR}_genericrobot)

    # Add shared library epuck_nn
    # shared libraries are linked dynamically and loaded at runtime
    add_library(nn_rm_1dot2 SHARED
      NeuralNetworkRM1Dot2.cpp
      NeuralNetworkRM1Dot2.h
    )

    # Link the library epuck_nn with the necessary libraries
    target_link_libraries(nn_rm_1dot2
      neat_controller
      argos3core_${ARGOS_BUILD_FOR}
      argos3plugin_${ARGOS_BUILD_FOR}_epuck
      argos3plugin_${ARGOS_BUILD_FOR}_genericrobot)

    # Add shared library epuck_nn
    # shared libraries are linked dynamically and loaded at runtime
    #add_library(nn_rm_1dot3 SHARED
    #  NeuralNetworkRM1Dot3.cpp
    #  NeuralNetworkRM1Dot3.h
    #)

    # Link the library epuck_nn with the necessary libraries
    #target_link_libraries(nn_rm_1dot3
    #  neat_controller
    #  argos3core_${ARGOS_BUILD_FOR}
    #  argos3plugin_${ARGOS_BUILD_FOR}_epuck
    #  argos3plugin_${ARGOS_BUILD_FOR}_genericrobot)


    #########
    # TMaze #
    #########

    #add_library(tmaze_controller SHARED
    #  TMaze.cpp
    #  TMaze.h
    #)

    #target_link_libraries(tmaze_controller
    #  neat_controller
    #  argos3core_${ARGOS_BUILD_FOR}
    #  argos3plugin_${ARGOS_BUILD_FOR}_epuck
    #  argos3plugin_${ARGOS_BUILD_FOR}_genericrobot)


    ######################
    # Vectorial Evostick #
    ######################

    # Add shared library epuck_nn
    # shared libraries are linked dynamically and loaded at runtime
    #add_library(vectorial_evostick_controller SHARED
    #  VectorialEvostick.cpp
    #  VectorialEvostick.h
    #)

    # Link the library epuck_nn with the necessary libraries
    #target_link_libraries(vectorial_evostick_controller
    #  neat_controller
    #  argos3core_${ARGOS_BUILD_FOR}
    #  argos3plugin_${ARGOS_BUILD_FOR}_epuck
    #  argos3plugin_${ARGOS_BUILD_FOR}_genericrobot)


    ###################
    # Test Controller #
    ###################

    #add_library(test_controller SHARED
    #  TestController.cpp
    #  TestController.h
    #)

    #target_link_libraries(test_controller
    #  argos3core_${ARGOS_BUILD_FOR}
    #  argos3plugin_${ARGOS_BUILD_FOR}_epuck
    #  argos3plugin_${ARGOS_BUILD_FOR}_genericrobot)


else()
    # Add exec for running on epuck
    add_executable(nn_rm_1dot3
      NeuralNetworkRM1Dot3.cpp
      NeuralNetworkRM1Dot3.h
    )

    # Link with the necessary libraries
    target_link_libraries(nn_rm_1dot3
      neat_controller
      argos3plugin_${ARGOS_BUILD_FOR}_epuck
      argos3_demiurge_epuck_dao)

endif()
