# Supplementary material for: Iterative improvement in the automatic modular design of robot swarms
Source: PeerJ Comput Sci. 2020 Dec 7;6:e322. doi: 10.7717/peerj-cs.322 (PMC7924708; doi:10.7717/peerj-cs.322)
Supplement: Supplemental Information 12 [file peerj-cs-06-322-s012.zip › EvoStick/src/controllers/NeuralNetworkRM1Dot2.h]

#ifndef EVOSTICK_CONTROLLER
#define EVOSTICK_CONTROLLER

#include <argos3/core/utility/math/range.h>
#include <argos3/core/utility/math/vector2.h>
#include <argos3/core/utility/math/rng.h>

#include <argos3/plugins/robots/e-puck/control_interface/ci_epuck_wheels_actuator.h>
#include <argos3/plugins/robots/e-puck/control_interface/ci_epuck_range_and_bearing_actuator.h>

#include <argos3/plugins/robots/e-puck/control_interface/ci_epuck_proximity_sensor.h>
#include <argos3/plugins/robots/e-puck/control_interface/ci_epuck_light_sensor.h>
#include <argos3/plugins/robots/e-puck/control_interface/ci_epuck_ground_sensor.h>
#include <argos3/plugins/robots/e-puck/control_interface/ci_epuck_range_and_bearing_sensor.h>

// Reference Model RM1.1
#include <argos3/demiurge/epuck-dao/ReferenceModel1Dot2.h>

#include "../NEATController.h"

#include <map>

using namespace argos;

class NeuralNetworkRM1Dot2 : public CEPuckNEATController {

public:

   NeuralNetworkRM1Dot2();
   virtual ~NeuralNetworkRM1Dot2();

   virtual void Init(TConfigurationNode& t_node);
   virtual void ControlStep();
   virtual void Reset();
   virtual void Destroy();

private:

   Real m_inputs[15]; // 4x Proximity, 4x Light, 1x Ground, 5x Rab, 1x Bias

};

#endif
