# Supplementary material for: Iterative improvement in the automatic modular design of robot swarms
Source: PeerJ Comput Sci. 2020 Dec 7;6:e322. doi: 10.7717/peerj-cs.322 (PMC7924708; doi:10.7717/peerj-cs.322)
Supplement: Supplemental Information 12 [file peerj-cs-06-322-s012.zip › EvoStick/src/genome_parser/CMakeLists.txt]

#Genome parser

set(CMAKE_RUNTIME_OUTPUT_DIRECTORY ${CMAKE_SOURCE_DIR}/bin)

# Message to print in the terminal
message(STATUS "Building genome parser...")

add_executable(genome_to_graph parserGenome.cpp)
set_property(TARGET genome_to_graph PROPERTY CXX_STANDARD 11)
set_property(TARGET genome_to_graph PROPERTY CXX_STANDARD_REQUIRED ON)

#if you want the version suited for the 23 input network uncoment the following line :
#add_executable(genome_to_graph23 parserGenome.cpp)
