# Supplementary material for: Iterative improvement in the automatic modular design of robot swarms
Source: PeerJ Comput Sci. 2020 Dec 7;6:e322. doi: 10.7717/peerj-cs.322 (PMC7924708; doi:10.7717/peerj-cs.322)
Supplement: Supplemental Information 12 [file peerj-cs-06-322-s012.zip › EvoStick/src/NEATController.h]

#ifndef EPUCK_NN_CONTROLLER
#define EPUCK_NN_CONTROLLER


#include <argos3/core/control_interface/ci_controller.h>
#include <argos3/core/utility/math/range.h>
#include <argos3/core/utility/math/vector2.h>
#include <argos3/core/utility/math/rng.h>

#include <argos3/plugins/robots/e-puck/control_interface/ci_epuck_wheels_actuator.h>
#include <argos3/plugins/robots/e-puck/control_interface/ci_epuck_range_and_bearing_actuator.h>

#include <argos3/plugins/robots/e-puck/control_interface/ci_epuck_proximity_sensor.h>
#include <argos3/plugins/robots/e-puck/control_interface/ci_epuck_light_sensor.h>
#include <argos3/plugins/robots/e-puck/control_interface/ci_epuck_ground_sensor.h>
#include <argos3/plugins/robots/e-puck/control_interface/ci_epuck_range_and_bearing_sensor.h>

#include <argos3/demiurge/epuck-dao/EpuckDAO.h>

#include "NEAT/network.h"
#include "NEAT/genome.h"

#include <map>

using namespace argos;

class CEPuckNEATController : public CCI_Controller {

public:

   virtual ~CEPuckNEATController();

   virtual void Init(TConfigurationNode& t_node) = 0;
   virtual void ControlStep() = 0;
   virtual void Reset() = 0;
   virtual void Destroy() = 0;

   void LoadNetwork(const std::string& filename);

   void Display(int i);
   void DisplayNetwork();

   inline void SetNetwork(NEAT::Network& net) {
      m_net = &net;
   }

   UInt32 getRobotId();

protected:

   EpuckDAO* m_pcRobotState;

   // Actuators
   CCI_EPuckWheelsActuator* m_pcWheels;
   CCI_EPuckRangeAndBearingActuator* m_pcRABAct;

   CRange<Real> m_cWheelActuationRange;

   // Sensors
   CCI_EPuckProximitySensor* m_pcProximity;
   CCI_EPuckLightSensor* m_pcLight;
   CCI_EPuckGroundSensor* m_pcGround;
   CCI_EPuckRangeAndBearingSensor* m_pcRAB;

   // Network
   NEAT::Network* m_net;
   CRange<Real> m_cNeuralNetworkOutputRange;
   std::vector<NEAT::Network*> m_cNetworkVector;

   // Path to the genome
   std::string m_strFile;

   // Range And Bearing Packet (which contains the id, timestamp, and the real packet which contains the range, bearing and the data)
   struct RBPacket {
         UInt32 unId;
         UInt32 unTimestamp;
         CCI_EPuckRangeAndBearingSensor::SReceivedPacket cMessage;

         RBPacket() {
         };

         RBPacket(UInt32 id, UInt32 timestamp, CCI_EPuckRangeAndBearingSensor::SReceivedPacket message) :
            unId(id),
            unTimestamp(timestamp),
            cMessage(message) {
         }
   };

   SInt32 m_nId;
   std::map<UInt32, RBPacket> m_mapMessages;
   UInt32 m_unTimeStep;

   Real m_fLeftSpeed, m_fRightSpeed;

   argos::CRandom::CRNG* m_pcRNG;

   // Ground sensor samples (taken without a light spot)
   static const float m_GraySamplesLeft[4205];
   static const float m_GraySamplesCenter[4205];
   static const float m_GraySamplesRight[4205];
};

// Ground sensor samples obtained without using a light spot
const float CEPuckNEATController::m_GraySamplesLeft[4205] = {
0.339228,
0.339228,
0.339228,
0.339228,
0.339228,
0.339228,
0.339228,
0.339228,
0.339228,
0.339228,
0.339228,
0.339228,
0.339228,
0.353538,
0.339228,
0.339228,
0.339228,
0.339228,
0.339228,
0.339228,
0.339228,
0,
0.363759,
0.37398,
0.331051,
0.316741,
0.394423,
0.341272,
0.322873,
0.286076,
0.331051,
0.369892,
0.202261,
0.296298,
0.187951,
0.253368,
0.298342,
0.37398,
0.302431,
0.329006,
0.365803,
0.371936,
0.355582,
0.339228,
0.329006,
0.329006,
0.286076,
0.314696,
0.320829,
0.341272,
0.351493,
0.339228,
0.339228,
0.369892,
0.365803,
0.382158,
0.367848,
0.343316,
0.363759,
0.341272,
0.298342,
0,
0.378069,
0.267678,
0.339228,
0.365803,
0.386246,
0.382158,
0.318785,
0.304475,
0.353538,
0.339228,
0.369892,
0.175685,
0.310608,
0.181818,
0.257457,
0.343316,
0.298342,
0.273811,
0.35967,
0.353538,
0.353538,
0.353538,
0.329006,
0.363759,
0.320829,
0.324918,
0.331051,
0.369892,
0.361715,
0.369892,
0.349449,
0.363759,
0.376025,
0.37398,
0.369892,
0.367848,
0.369892,
0.351493,
0.326962,
0,
0.343316,
0.290165,
0.296298,
0.351493,
0.363759,
0.369892,
0.298342,
0.277899,
0.302431,
0.320829,
0.345361,
0.308564,
0.322873,
0.351493,
0.118446,
0.0591614,
0.239058,
0.151154,
0.0468958,
0.376025,
0.322873,
0.37398,
0.369892,
0.353538,
0.351493,
0.324918,
0.326962,
0.369892,
0.357626,
0.357626,
0.341272,
0.363759,
0.369892,
0.365803,
0.357626,
0.259501,
0.339228,
0.341272,
0.339228,
0,
0.312652,
0.185907,
0.292209,
0.37398,
0.369892,
0.380113,
0.267678,
0.349449,
0.300386,
0.296298,
0.378069,
0.281988,
0.288121,
0.298342,
0.361715,
0.273811,
0.265634,
0.0428072,
0.0939142,
0.37398,
0.355582,
0.357626,
0.345361,
0.351493,
0.324918,
0.357626,
0.351493,
0.353538,
0.361715,
0.347405,
0.347405,
0.369892,
0.369892,
0.390335,
0.353538,
0.292209,
0.230881,
0.357626,
0.357626,
0,
0.369892,
0.108224,
0.0918699,
0.367848,
0.339228,
0.369892,
0.300386,
0.273811,
0.369892,
0.37398,
0.343316,
0.349449,
0.277899,
0.353538,
0.353538,
0.347405,
0.343316,
0.369892,
0.339228,
0.369892,
0.384202,
0.353538,
0.365803,
0.38829,
0.392379,
0.367848,
0.339228,
0.347405,
0.37398,
0.367848,
0.357626,
0.353538,
0.382158,
0.357626,
0.355582,
0.37398,
0.247235,
0.314696,
0.322873,
0,
0.284032,
0.108224,
0.234969,
0.349449,
0.339228,
0.349449,
0.361715,
0.284032,
0.271766,
0.353538,
0.300386,
0.314696,
0.341272,
0.279944,
0.157287,
0.136844,
0.459664,
0.459664,
0.459664,
0.459664,
0.459664,
0.459664,
0.459664,
0.459664,
0.459664,
0.466559,
0.459664,
0.459664,
0.459664,
0.466559,
0.459664,
0.459664,
0.459664,
0.459664,
0.459664,
0.459664,
0.459664,
0.00689497,
0.459664,
0.335555,
0.471156,
0.406803,
0.284992,
0.39761,
0.395311,
0.358538,
0.319467,
0.418295,
0.471156,
0,
0.211446,
0.42519,
0.455068,
0.461963,
0.402206,
0.406803,
0.197656,
0.445875,
0.450471,
0.422891,
0.464261,
0.473454,
0.415996,
0.475753,
0.459664,
0.466559,
0.484946,
0.450471,
0.461963,
0.471156,
0.43898,
0.478051,
0.484946,
0.466559,
0.461963,
0.459664,
0.457366,
0.0183866,
0.473454,
0.252815,
0.153988,
0.475753,
0.30108,
0.395311,
0.363135,
0.386118,
0.344748,
0.349345,
0.395311,
0.266605,
0.464261,
0.296484,
0.498736,
0.289589,
0.434383,
0.264307,
0.42519,
0.491841,
0.441278,
0.43898,
0.487244,
0.482648,
0.420593,
0.471156,
0.429786,
0.386118,
0.415996,
0.489543,
0.443576,
0.459664,
0.450471,
0.466559,
0.475753,
0.436681,
0.459664,
0.466559,
0.466559,
0.0436681,
0.496438,
0.284992,
0.489543,
0.360837,
0.429786,
0.42519,
0.335555,
0.436681,
0.468858,
0.379223,
0.388416,
0.415996,
0.393013,
0.35624,
0.147093,
0.255114,
0.422891,
0.307975,
0.275799,
0.478051,
0.464261,
0.461963,
0.475753,
0.496438,
0.434383,
0.480349,
0.429786,
0.374627,
0.42519,
0.461963,
0.459664,
0.43898,
0.443576,
0.475753,
0.484946,
0.473454,
0.432085,
0.43898,
0.448173,
0.0321765,
0.473454,
0.351643,
0.487244,
0.43898,
0.445875,
0.471156,
0.445875,
0.418295,
0.340152,
0.4114,
0.333257,
0.464261,
0.43898,
0.372328,
0.466559,
0.0919329,
0.00689497,
0.131004,
0.489543,
0.480349,
0.466559,
0.464261,
0.448173,
0.496438,
0.390715,
0.448173,
0.464261,
0.393013,
0.429786,
0.455068,
0.443576,
0.420593,
0.482648,
0.466559,
0.443576,
0.436681,
0.445875,
0.404505,
0.464261,
0.0344748,
0.461963,
0.0459664,
0,
0.108021,
0.434383,
0.418295,
0.43898,
0.335555,
0.445875,
0.294185,
0.443576,
0.464261,
0.43898,
0.137899,
0.0804413,
0.243622,
0.409101,
0.42519,
0.257412,
0.496438,
0.478051,
0.466559,
0.445875,
0.496438,
0.457366,
0.461963,
0.487244,
0.38382,
0.376925,
0.455068,
0.457366,
0.420593,
0.466559,
0.461963,
0.487244,
0.459664,
0.422891,
0.448173,
0.422891,
0.0275799,
0.436681,
0.340152,
0.466559,
0.432085,
0.409101,
0.480349,
0.429786,
0.441278,
0.422891,
0.218341,
0.388416,
0.32866,
0.464261,
0.487244,
0.376925,
0.305677,
0.432085,
0.158584,
0.319467,
0.466559,
0.489543,
0.360837,
0.461963,
0.478051,
0.443576,
0.450471,
0.482648,
0.340152,
0.418295,
0.443576,
0.443576,
0.402206,
0.478051,
0.475753,
0.448173,
0.461963,
0.466559,
0.466559,
0.448173,
0.0229832,
0.298782,
0.324063,
0.347047,
0.475753,
0.436681,
0.39761,
0.466559,
0.284992,
0.448173,
0.216042,
0.32866,
0.305677,
0.234429,
0.319467,
0.315105,
0.315105,
0.315105,
0.300263,
0.315105,
0.315105,
0.300263,
0.315105,
0.315105,
0.315105,
0.315105,
0.315105,
0.319346,
0.315105,
0.315105,
0.315105,
0.315105,
0.315105,
0.315105,
0.315105,
0.315105,
0.00977479,
0.34479,
0.315105,
0.204847,
0.296022,
0.317226,
0.291781,
0.336309,
0.336309,
0.323587,
0.2833,
0.308744,
0.289661,
0.266337,
0.262097,
0.308744,
0.300263,
0.2833,
0.312985,
0.300263,
0.336309,
0.336309,
0.304504,
0.312985,
0.336309,
0.319346,
0.336309,
0.336309,
0.336309,
0.351151,
0.293902,
0.289661,
0.306624,
0.296022,
0.279059,
0.308744,
0.321466,
0.319346,
0.336309,
0.321466,
0.0330986,
0.194245,
0.353272,
0.336309,
0.336309,
0.336309,
0.317226,
0.34055,
0.266337,
0.319346,
0.279059,
0.310865,
0.351151,
0.217569,
0.34055,
0.291781,
0.317226,
0.279059,
0.310865,
0.317226,
0.323587,
0.336309,
0.323587,
0.336309,
0.351151,
0.349031,
0.336309,
0.351151,
0.355392,
0.34055,
0.317226,
0.34055,
0.336309,
0.34479,
0.319346,
0.323587,
0.346911,
0.34479,
0.34267,
0.315105,
0.0288579,
0.177283,
0.268458,
0.34479,
0.336309,
0.336309,
0.321466,
0.336309,
0.264217,
0.336309,
0.276939,
0.276939,
0.202727,
0.351151,
0.353272,
0.306624,
0.34267,
0.323587,
0.22393,
0.336309,
0.323587,
0.323587,
0.336309,
0.336309,
0.351151,
0.351151,
0.336309,
0.351151,
0.351151,
0.34479,
0.336309,
0.338429,
0.336309,
0.34055,
0.312985,
0.336309,
0.336309,
0.359633,
0.338429,
0.338429,
0.0309783,
0.192125,
0.336309,
0.346911,
0.336309,
0.336309,
0.34267,
0.336309,
0.306624,
0.34479,
0.355392,
0.351151,
0.319346,
0.255736,
0.363873,
0.336309,
0.317226,
0.249374,
0.310865,
0,
0.336309,
0.319346,
0.336309,
0.351151,
0.355392,
0.34479,
0.349031,
0.353272,
0.357512,
0.351151,
0.325707,
0.336309,
0.336309,
0.351151,
0.336309,
0.336309,
0.336309,
0.346911,
0.349031,
0.346911,
0.0224969,
0.141237,
0.315105,
0.194245,
0.321466,
0.264217,
0.355392,
0.336309,
0.298143,
0.34479,
0.338429,
0.232412,
0.349031,
0.361753,
0.359633,
0.336309,
0.34479,
0,
0.315105,
0.274819,
0.317226,
0.336309,
0.34055,
0.349031,
0.353272,
0.357512,
0.349031,
0.355392,
0.349031,
0.323587,
0.336309,
0.336309,
0.349031,
0.351151,
0.851554,
0.336309,
0.336309,
0.34479,
0.355392,
0.355392,
0.0224969,
0.122153,
0.336309,
0.34267,
0.336309,
0.304504,
0.321466,
0.317226,
0.323587,
0.336309,
0.34479,
0.298143,
0.257856,
0.198486,
0.361753,
0.336309,
0.34267,
0.321466,
0.183644,
0.200606,
0.336309,
0.336309,
0.336309,
0.351151,
0.34479,
0.353272,
0.357512,
0.361753,
0.34479,
0.336309,
0.312985,
0.336309,
0.34055,
0.349031,
0.336309,
0.336309,
0.336309,
0.349031,
0.351151,
0.355392,
0.0161358,
0.117913,
0.349031,
0.240893,
0.300263,
0.323587,
0.34055,
0.353272,
0.298143,
0.336309,
0.336309,
0.34479,
0.279059,
0.270578,
0.245134,
0.413043,
0.413043,
0.413043,
0.413043,
0.413043,
0.413043,
0.413043,
0.413043,
0.413043,
0.413043,
0.413043,
0.415029,
0.413043,
0.413043,
0.419002,
0.413043,
0.413043,
0.417016,
0.413043,
0.413043,
0.413043,
0.061441,
0.178642,
0.367355,
0.363382,
0.369341,
0.343517,
0.287897,
0.266046,
0.367355,
0.3753,
0.353449,
0.373314,
0.357422,
0.309748,
0.31372,
0.3753,
0.387219,
0.359409,
0.359409,
0.277964,
0.385233,
0.365368,
0.373314,
0.377287,
0.385233,
0.369341,
0.373314,
0.365368,
0.387219,
0.323653,
0.419002,
0.401124,
0.413043,
0.413043,
0.413043,
0.397151,
0.413043,
0.413043,
0.413043,
0.393179,
0.0852784,
0.214398,
0.383246,
0.383246,
0.379273,
0.359409,
0.31968,
0.379273,
0.204466,
0.399138,
0.31372,
0.317693,
0.275978,
0.22433,
0.377287,
0.333585,
0.281937,
0.337558,
0.317693,
0.38126,
0.385233,
0.367355,
0.389206,
0.371328,
0.379273,
0.361395,
0.311734,
0.273991,
0.371328,
0.373314,
0.413043,
0.419002,
0.413043,
0.413043,
0.397151,
0.403111,
0.403111,
0.413043,
0.391192,
0.389206,
0.079319,
0.244195,
0.329612,
0.399138,
0.323653,
0.399138,
0.403111,
0.365368,
0.387219,
0.357422,
0.329612,
0.329612,
0.273991,
0.293856,
0.272005,
0.208438,
0.357422,
0.28591,
0.373314,
0.391192,
0.389206,
0.379273,
0.379273,
0.383246,
0.355436,
0.335571,
0.333585,
0.301802,
0.359409,
0.373314,
0.401124,
0.413043,
0.405097,
0.399138,
0.413043,
0.413043,
0.405097,
0.403111,
0.367355,
0.3753,
0.0753461,
0.230289,
0.365368,
0.291869,
0.38126,
0.389206,
0.415029,
0.397151,
0.413043,
0.379273,
0.31968,
0.315707,
0.279951,
0.353449,
0.345504,
0.353449,
0.397151,
0.383246,
0.379273,
0.389206,
0.387219,
0.379273,
0.369341,
0.3753,
0.369341,
0.363382,
0.323653,
0.31968,
0.359409,
0.371328,
0.393179,
0.413043,
0.401124,
0.424962,
0.415029,
0.413043,
0.413043,
0.413043,
0.391192,
0.335571,
0.0713732,
0.236249,
0.315707,
0.413043,
0.323653,
0.426948,
0.391192,
0.424962,
0.395165,
0.389206,
0.367355,
0.323653,
0.25214,
0.31968,
0.367355,
0.391192,
0.397151,
0.349477,
0.335571,
0.379273,
0.387219,
0.3753,
0.351463,
0.379273,
0.379273,
0.363382,
0.323653,
0.331598,
0.307761,
0.371328,
0.397151,
0.391192,
0.424962,
0.422975,
0.422975,
0.405097,
0.397151,
0.413043,
0.391192,
0.363382,
0.0733597,
0.232276,
0.387219,
0.246181,
0.422975,
0.373314,
0.389206,
0.417016,
0.407084,
0.389206,
0.359409,
0.307761,
0.337558,
0.335571,
0.367355,
0.214398,
0.351463,
0.158777,
0.0971971,
0.192547,
0.395165,
0.371328,
0.351463,
0.367355,
0.367355,
0.373314,
0.357422,
0.34749,
0.303788,
0.345504,
0.387219,
0.413043,
0.417016,
0.397151,
0.419002,
0.413043,
0.403111,
0.405097,
0.387219,
0.357422,
0.0813055,
0.230289,
0.307761,
0.242208,
0.415029,
0.3753,
0.413043,
0.377287,
0.413043,
0.367355,
0.337558,
0.299815,
0.339544,
0.367355,
0.608965,
0.608965,
0.606659,
0.606659,
0.608965,
0.606659,
0.606659,
0.608965,
0.608965,
0.608965,
0.606659,
0.606659,
0.608965,
0.608965,
0.606659,
0.606659,
0.611271,
0.606659,
0.606659,
0.606659,
0.606659,
0.293057,
0.611271,
1,
0.608965,
0.578989,
0.530565,
0.578989,
0.606659,
0.426799,
0.519035,
0.592824,
0.549012,
0.532871,
0.576683,
0.565153,
0.535177,
0.578989,
0.528259,
0.519035,
0.537482,
0.565153,
0.565153,
0.5836,
0.590518,
0.553624,
0.581295,
0.578989,
0.604354,
0.560541,
0.618189,
0.622801,
0.59513,
0.597436,
0.604354,
0.585906,
0.565153,
0.604354,
0.565153,
0.574377,
0.606659,
0.267692,
0.613577,
0.472917,
0.55593,
0.382987,
0.382987,
0.604354,
0.611271,
0.602048,
1,
0.431411,
0.590518,
0.336869,
0.320728,
0.535177,
0.35301,
0.426799,
1,
0.380681,
0.592824,
0.592824,
0.597436,
0.597436,
0.625107,
0.588212,
0.578989,
0.615883,
0.608965,
0.608965,
0.551318,
0.549012,
0.604354,
0.602048,
0.606659,
0.604354,
0.59513,
0.611271,
0.59513,
0.576683,
0.576683,
0.258468,
0.532871,
0.436023,
0.632024,
0.581295,
0.530565,
0.59513,
0.615883,
0.509812,
0.535177,
0.525953,
0.5836,
0.5836,
0.472917,
0.606659,
0.31381,
0.461388,
0.5444,
0.40374,
0.606659,
0.592824,
0.606659,
0.620495,
0.606659,
0.627413,
0.599742,
0.629718,
0.604354,
0.63433,
0.588212,
0.537482,
0.549012,
0.5836,
0.585906,
0.578989,
0.613577,
0.613577,
0.608965,
0.565153,
0.581295,
0.272304,
0.604354,
0.606659,
0.491364,
0.597436,
0.592824,
0.539788,
0.525953,
0.523647,
0.588212,
0.429105,
0.602048,
0.36454,
0.521341,
0.602048,
0.597436,
0.615883,
0.530565,
0.491364,
0.588212,
0.581295,
0.602048,
0.599742,
0.627413,
0.625107,
0.606659,
0.620495,
0.611271,
0.625107,
0.611271,
0.581295,
0.572071,
0.597436,
0.567459,
0.576683,
0.606659,
0.5836,
0.592824,
0.576683,
0.553624,
0.267692,
0.608965,
0.470611,
0.618189,
0.542094,
0.514423,
0.567459,
0.574377,
0.525953,
0.567459,
0.625107,
0.468305,
0.590518,
0.316116,
0.442941,
0.565153,
0.63433,
0.528259,
0.581295,
0.576683,
0.5836,
0.597436,
0.597436,
0.622801,
0.606659,
0.618189,
0.615883,
0.578989,
0.622801,
0.611271,
0.576683,
0.576683,
0.569765,
0.569765,
0.562847,
0.590518,
0.613577,
0.599742,
0.565153,
0.562847,
0.31381,
0.539788,
0.604354,
0.408352,
0.581295,
0.406046,
0.578989,
0.588212,
0.532871,
0.495976,
0.592824,
0.468305,
0.530565,
0.482141,
0.608965,
0.316116,
0.472917,
0.486753,
0.371458,
0.59513,
0.574377,
0.608965,
0.608965,
0.655083,
0.620495,
0.608965,
0.613577,
0.59513,
0.620495,
0.627413,
0.592824,
0.590518,
0.565153,
0.565153,
0.553624,
0.608965,
0.618189,
0.604354,
0.581295,
0.562847,
0.288445,
0.588212,
0.592824,
0.470611,
1,
0.553624,
0.572071,
0.567459,
0.5836,
0.55593,
0.456776,
0.572071,
0.459082,
0.509812,
0.356728,
0.356728,
0.356728,
0.356728,
0.356728,
0.356728,
0.356728,
0.339298,
0.356728,
0.356728,
0.356728,
0.356728,
0.356728,
0.356728,
0.356728,
0.356728,
0.356728,
0.356728,
0.356728,
0.348013,
0.356728,
0.0371833,
0.170811,
0.295724,
0.20567,
0.345108,
0.147571,
0.159191,
0.208575,
0.127237,
0.127237,
0.153381,
0.255055,
0.365443,
0.275389,
0.350918,
0.362538,
0.287009,
0.196956,
0.353823,
0.202765,
0.362538,
0.307344,
0.350918,
0.353823,
0.368348,
0.371253,
0.362538,
0.379967,
0.356728,
0.374158,
0.365443,
0.356728,
0.371253,
0.365443,
0.348013,
0.356728,
0.333488,
0.345108,
0.324773,
0.348013,
0.0255635,
0.269579,
0.20567,
0.20567,
0.345108,
0.162096,
0.150476,
0.391587,
0.266674,
0.281199,
0.353823,
0.327678,
0.275389,
0.362538,
0.353823,
0.333488,
0.298629,
0.220195,
0.260864,
0.348013,
0.353823,
0.313154,
0.345108,
0.350918,
0.365443,
0.377062,
0.362538,
0.365443,
0.356728,
0.345108,
0.371253,
0.333488,
0.374158,
0.371253,
0.356728,
0.318963,
0.324773,
0.333488,
0.330583,
0.356728,
0.0284685,
0.25796,
0.127237,
0.0313734,
0.0981873,
0.356728,
0.162096,
0.156286,
0.353823,
0.2231,
0.368348,
0.333488,
0.313154,
0.371253,
0.313154,
0.313154,
0.196956,
0.310249,
0.321868,
0.292819,
0.356728,
0.307344,
0.333488,
0.345108,
0.356728,
0.368348,
0.356728,
0.377062,
0.356728,
0.371253,
0.368348,
0.345108,
0.382872,
0.356728,
0.350918,
0.278294,
0.292819,
0.336393,
0.318963,
0.356728,
0.0197536,
0.301534,
0.208575,
0.144666,
0.307344,
0.2231,
0.368348,
0.231815,
0.130142,
0.118522,
0.348013,
0.22891,
0.382872,
0.289914,
0.318963,
0.388682,
0.199861,
0.350918,
0.226005,
0.316059,
0.362538,
0.330583,
0.313154,
0.348013,
0.371253,
0.379967,
0.377062,
0.397397,
0.350918,
0.368348,
0.374158,
0.374158,
0.353823,
0.377062,
0.368348,
0.292819,
0.298629,
0.356728,
0.342203,
0.350918,
0.0139437,
0.231815,
0.316059,
0.25215,
0.167906,
0.356728,
0.310249,
0.388682,
0.304439,
0.333488,
0.313154,
0.278294,
0.356728,
0.345108,
0.382872,
0.220195,
0.316059,
0.336393,
0.281199,
0.260864,
0.342203,
0.316059,
0.342203,
0.339298,
0.385777,
0.391587,
0.374158,
0.379967,
0.368348,
0.382872,
0.362538,
0.374158,
0.379967,
0.350918,
0.348013,
0.304439,
0.330583,
0.365443,
0.365443,
0.182431,
0.00232392,
0.202765,
0.054613,
0.054613,
0.336393,
0.0778526,
0.165001,
0.371253,
0.356728,
0.272484,
0.385777,
0.20567,
0.374158,
0.101092,
0.0517081,
0.20567,
0.298629,
0.333488,
0.138857,
0.0604229,
0.333488,
0.30394,
0.30394,
0.30394,
0.30394,
0.30394,
0.30394,
0.30394,
0.30394,
0.30394,
0.30394,
0.30394,
0.30394,
0.30394,
0.30394,
0.30394,
0.30394,
0.30394,
0.30394,
0.30394,
0.30394,
0.792494,
0,
0.124472,
0.222182,
0.30394,
0.30394,
0.30394,
0.30394,
0.170336,
0.319893,
0.305934,
0.264058,
0.30394,
0.278017,
0.270041,
0.264058,
0.282005,
0.305934,
0.30394,
0.254088,
0.30394,
0.309923,
0.268047,
0.319893,
0.30394,
0.30394,
0.270041,
0.278017,
0.30394,
0.30394,
0.30394,
0.30394,
0.30394,
0.276023,
0.276023,
0.270041,
0.30394,
0.311917,
0.280011,
0.272035,
0.276023,
0,
0.150395,
0.230159,
0.309923,
0.17233,
0.280011,
0.30394,
0.30394,
0.30394,
0.30394,
0.218194,
0.270041,
0.222182,
0.30394,
0.321887,
0.280011,
0.280011,
0.30394,
0.266053,
0.315905,
0.309923,
0.30394,
0.30394,
0.305934,
0.30394,
0.30394,
0.278017,
0.30394,
0.270041,
0.264058,
0.30394,
0.30394,
0.282005,
0.30394,
0.812435,
0.30394,
0.30394,
0.30394,
0.268047,
0.274029,
0,
0.234147,
0.160365,
0.266053,
0.236141,
0.212212,
0.270041,
0.30394,
0.30394,
0.30394,
0.248106,
0.134442,
0.282005,
0.274029,
0.305934,
0.254088,
0.30394,
0.30394,
0.30394,
0.30394,
0.309923,
0.305934,
0.30394,
0.30394,
0.30394,
0.30394,
0.274029,
0.30394,
0.282005,
0.274029,
0.280011,
0.30394,
0.30394,
0.30394,
0.282005,
0.30394,
0.307929,
0.313911,
0.7905,
0.282005,
0,
0.307929,
0.176318,
0.278017,
0.30394,
0.278017,
0.240129,
0.283999,
0.282005,
0.283999,
0.264058,
0.176318,
0.258076,
0.0347372,
0.0287549,
0.30394,
0.20623,
0.30394,
0.315905,
0.30394,
0.30394,
0.30394,
0.30394,
0.30394,
0.305934,
0.270041,
0.274029,
0.26007,
0.264058,
0.258076,
0.270041,
0.30394,
0.276023,
0.30394,
0.30394,
0.30394,
0.307929,
0.313911,
0.30394,
0.226171,
0,
0.30394,
0.146407,
0.158371,
0.30394,
0.252094,
0.17233,
0.30394,
0.278017,
0.278017,
0.266053,
0,
0.282005,
0.30394,
0.30394,
0.276023,
0.30394,
0.30394,
0.30394,
0.268047,
0.315905,
0.307929,
0.30394,
0.305934,
0.311917,
0.30394,
0.30394,
0.270041,
0.272035,
0.258076,
0.282005,
0.30394,
0.26007,
0.283999,
0.30394,
0.30394,
0.307929,
0.319893,
0.30394,
0.264058,
0,
0.309923,
0.148401,
0.12846,
0.30394,
0.262064,
0.120483,
0.180306,
0.196259,
0.282005,
0.272035,
0.156377,
0.246112,
0.230159,
0.30394,
0.282005,
0.270041,
0.266053,
0.258076,
0.30394,
0.30394,
0.282005,
0.30394,
0.305934,
0.315905,
0.30394,
0.30394,
0.268047,
0.30394,
0.274029,
0.270041,
0.30394,
0.30394,
0.307929,
0.321887,
0.313911,
0.307929,
0.313911,
0.278017,
0.276023,
0,
0.1823,
0.214206,
0.202241,
0.384214,
0.386254,
0.386254,
0.386254,
0.384214,
0.384214,
0.386254,
0.384214,
0.386254,
0.386254,
0.386254,
0.384214,
0.384214,
0.386254,
0.398498,
0.384214,
0.384214,
0.384214,
0.384214,
0.384214,
0.384214,
0.0883193,
0.380132,
0.237287,
0.267897,
0.380132,
0.396457,
0.325035,
0.369929,
0.396457,
0.390335,
0.394417,
0.347482,
0.351563,
0.327075,
0.312791,
0.300547,
0.37401,
0.361766,
0.378092,
0.392376,
0.402579,
0.382173,
0.353604,
0.351563,
0.335238,
0.306669,
0.333197,
0.367888,
0.388295,
0.398498,
0.376051,
0.406661,
0.390335,
0.37197,
0.410742,
0.396457,
0.386254,
0.343401,
0.378092,
0.382173,
0.0658722,
0.263815,
0.306669,
0.388295,
0.384214,
0.351563,
0.394417,
0.390335,
0.378092,
0.386254,
0.378092,
0.384214,
0.345441,
0.304628,
0.314831,
0.361766,
0.382173,
0.267897,
0.392376,
0.400539,
0.398498,
0.384214,
0.37197,
0.363807,
0.349522,
0.335238,
0.333197,
0.357685,
0.382173,
0.394417,
0.386254,
0.398498,
0.384214,
0.392376,
0.390335,
0.398498,
0.392376,
0.384214,
0.37401,
0.396457,
0.0638315,
0.251571,
0.314831,
0.400539,
0.392376,
0.276059,
0.398498,
0.400539,
0.384214,
0.386254,
0.331157,
0.376051,
0.329116,
0.327075,
0.343401,
0.359726,
0.388295,
0.388295,
0.398498,
0.400539,
0.396457,
0.392376,
0.382173,
0.37401,
0.347482,
0.337279,
0.312791,
0.343401,
0.388295,
0.388295,
0.402579,
0.398498,
0.408701,
0.396457,
0.390335,
0.394417,
0.394417,
0.380132,
0.378092,
0.382173,
0.0638315,
0.229124,
0.34136,
0.398498,
0.396457,
0.337279,
0.396457,
0.398498,
0.369929,
0.384214,
0.37401,
0.327075,
0.300547,
0.349522,
0.320953,
0.363807,
0.361766,
0.357685,
0.394417,
0.271978,
0.394417,
0.392376,
0.367888,
0.386254,
0.359726,
0.353604,
0.339319,
0.327075,
0.37197,
0.394417,
0.398498,
0.392376,
0.386254,
0.392376,
0.386254,
0.398498,
0.380132,
0.378092,
0.376051,
0.382173,
0.0577096,
0.196474,
0.359726,
0.396457,
0.398498,
0.398498,
0.382173,
0.325035,
0.349522,
0.380132,
0.31075,
0.345441,
0.345441,
0.363807,
0.378092,
0.390335,
0.390335,
0.322994,
0.400539,
0.398498,
0.400539,
0.396457,
0.410742,
0.400539,
0.378092,
0.37197,
0.357685,
0.333197,
0.34136,
0.386254,
0.396457,
0.378092,
0.353604,
0.398498,
0.392376,
0.396457,
0.402579,
0.37401,
0.378092,
0.398498,
0.0638315,
0.218921,
0.331157,
0.398498,
0.386254,
0.325035,
0.398498,
0.34136,
0.367888,
0.392376,
0.269937,
0.320953,
0.349522,
0.376051,
0.369929,
0.367888,
0.363807,
0.403229,
0.414034,
0.403229,
0.403229,
0.403229,
0.403229,
0.403229,
0.403229,
0.403229,
0.403229,
0.403229,
0.411873,
0.403229,
0.403229,
0.403229,
0.403229,
0.403229,
0.403229,
0.403229,
0.403229,
0.403229,
0.150387,
0.38594,
0.264922,
0.271405,
0.342719,
0.368652,
0.439966,
0.431322,
0.403229,
0.403229,
0.38594,
0.396745,
0.377296,
0.403229,
0.422678,
0.366491,
0.427,
0.403229,
0.390262,
0.429161,
0.420517,
0.439966,
0.442127,
0.424839,
0.424839,
0.439966,
0.411873,
0.390262,
0.401068,
0.418356,
0.427,
0.429161,
0.433483,
0.429161,
0.411873,
0.368652,
0.34488,
0.318948,
0.366491,
0.370813,
0.143904,
0.368652,
0.234667,
0.221701,
0.38594,
0.392423,
0.433483,
0.422678,
0.422678,
0.396745,
0.403229,
0.381618,
0.396745,
0.366491,
0.390262,
0.396745,
0.429161,
0.411873,
0.351364,
0.431322,
0.442127,
0.429161,
0.422678,
0.411873,
0.439966,
0.433483,
0.429161,
0.394584,
0.392423,
0.403229,
0.424839,
0.433483,
0.442127,
0.439966,
0.414034,
0.38594,
0.360008,
0.349203,
0.351364,
0.366491,
0.139582,
0.34488,
0.288693,
0.245473,
0.390262,
0.38594,
0.442127,
0.409712,
0.439966,
0.403229,
0.396745,
0.403229,
0.403229,
0.409712,
0.418356,
0.375135,
0.351364,
0.422678,
0.288693,
0.429161,
0.442127,
0.414034,
0.431322,
0.414034,
0.44861,
0.439966,
0.431322,
0.420517,
0.396745,
0.407551,
0.433483,
0.431322,
0.452933,
0.429161,
0.424839,
0.392423,
0.36433,
0.366491,
0.360008,
0.379457,
0.154709,
0.377296,
0.303821,
0.347042,
0.390262,
0.372974,
0.357847,
0.381618,
0.452933,
0.390262,
0.401068,
0.411873,
0.372974,
0.439966,
0.44861,
0.381618,
0.392423,
0.390262,
0.416195,
0.407551,
0.416195,
0.429161,
0.414034,
0.411873,
0.439966,
0.439966,
0.439966,
0.418356,
0.411873,
0.422678,
0.439966,
0.44861,
0.427,
0.427,
0.398906,
0.362169,
0.327592,
0.349203,
0.370813,
0.396745,
0.143904,
0.334075,
0.238989,
0.230345,
0.366491,
0.351364,
0.396745,
0.379457,
0.407551,
0.383779,
0.411873,
0.420517,
0.394584,
0.381618,
0.377296,
0.429161,
0.347042,
0.403229,
0.383779,
0.414034,
0.420517,
0.416195,
0.414034,
0.433483,
0.435644,
0.431322,
0.442127,
0.424839,
0.424839,
0.414034,
0.435644,
0.435644,
0.424839,
0.403229,
0.383779,
0.360008,
0.316787,
0.312465,
0.403229,
0.416195,
0.143904,
0.321109,
0.30166,
0.310304,
0.247634,
0.377296,
0.439966,
0.321109,
0.446449,
0.38594,
0.409712,
0.403229,
0.427,
0.435644,
0.401068,
0.418356,
0.30166,
0.416195,
0.420517,
0.291524,
0.291524,
0.291524,
0.291524,
0.291524,
0.291524,
0.291524,
0.291524,
0.291524,
0.283673,
0.291524,
0.291524,
0.293486,
0.291524,
0.291524,
0.291524,
0.291524,
0.291524,
0.291524,
0.291524,
0.291524,
0.0776009,
0.279748,
0.207132,
0.281711,
0.283673,
0.287598,
0.289561,
0.27386,
0.283673,
0.26601,
0.279748,
0.275823,
0.27386,
0.277785,
0.256197,
0.283673,
0.285636,
0.281711,
0.27386,
0.271898,
0.287598,
0.283673,
0.287598,
0.289561,
0.285636,
0.295449,
0.293486,
0.285636,
0.287598,
0.289561,
0.283673,
0.299374,
0.289561,
0.291524,
0.289561,
0.293486,
0.287598,
0.283673,
0.281711,
0.287598,
0.0363865,
0.181618,
0.230683,
0.267972,
0.269935,
0.289561,
0.285636,
0.252272,
0.281711,
0.275823,
0.293486,
0.287598,
0.248347,
0.279748,
0.287598,
0.269935,
0.299374,
0.285636,
0.269935,
0.281711,
0.293486,
0.301337,
0.293486,
0.293486,
0.299374,
0.299374,
0.287598,
0.281711,
0.283673,
0.295449,
0.299374,
0.293486,
0.299374,
0.291524,
0.293486,
0.287598,
0.287598,
0.291524,
0.305262,
0.269935,
0.0363865,
0.128628,
0.271898,
0.299374,
0.305262,
0.289561,
0.297411,
0.283673,
0.281711,
0.289561,
0.291524,
0.289561,
0.285636,
0.293486,
0.299374,
0.289561,
0.295449,
0.291524,
0.291524,
0.293486,
0.289561,
0.303299,
0.291524,
0.293486,
0.291524,
0.293486,
0.287598,
0.281711,
0.287598,
0.295449,
0.299374,
0.303299,
0.299374,
0.293486,
0.295449,
0.291524,
0.287598,
0.289561,
0.301337,
0.277785,
0.0304987,
0.120778,
0.216945,
0.27386,
0.299374,
0.238534,
0.275823,
0.279748,
0.299374,
0.291524,
0.293486,
0.289561,
0.281711,
0.301337,
0.289561,
0.228721,
0.254234,
0.289561,
0.269935,
0.269935,
0.295449,
0.297411,
0.297411,
0.285636,
0.299374,
0.287598,
0.289561,
0.281711,
0.285636,
0.283673,
0.291524,
0.293486,
0.287598,
0.289561,
0.275823,
0.275823,
0.293486,
0.299374,
0.299374,
0.275823,
0.0363865,
0.122741,
0.279748,
0.293486,
0.289561,
0.295449,
0.299374,
0.283673,
0.283673,
0.26601,
0.277785,
0.287598,
0.269935,
0.281711,
0.291524,
0.285636,
0.289561,
0.283673,
0.262085,
0.295449,
0.293486,
0.299374,
0.295449,
0.297411,
0.297411,
0.299374,
0.295449,
0.285636,
0.289561,
0.283673,
0.295449,
0.299374,
0.289561,
0.289561,
0.293486,
0.293486,
0.283673,
0.295449,
0.299374,
0.285636,
0.0422743,
0.116853,
0.191431,
0.189469,
0.285636,
0.299374,
0.293486,
0.281711,
0.283673,
0.289561,
0.289561,
0.297411,
0.285636,
0.262085,
0.301337,
0.299374,
0.289561,
0.216945,
0.269935,
0.27386,
0.285636,
0.289561,
0.293486,
0.301337,
0.301337,
0.299374,
0.295449,
0.295449,
0.933469,
0.933469,
0.933469,
0.933469,
0.933469,
0.933469,
0.933469,
0.933469,
0.933469,
0.933469,
0.933469,
0.933469,
0.933469,
0.933469,
0.933469,
0.933469,
0.933469,
0.933469,
0.933469,
0.933469,
0.933469,
0.0157927,
0.869445,
0.858774,
0.928133,
0.901457,
0.928133,
0.906792,
0.922798,
0.576002,
0.853439,
0.917463,
0.917463,
0.922798,
0.922798,
0.922798,
0.922798,
0.928133,
0.928133,
0.928133,
0.922798,
0.928133,
0.922798,
0.928133,
0.917463,
0.922798,
0.928133,
0.928133,
0.928133,
0.928133,
0.922798,
0.922798,
0.928133,
0.922798,
0.928133,
0.933469,
0.933469,
0.933469,
0.933469,
0.885451,
0.912127,
0.207864,
0.837433,
0.901457,
0.922798,
0.928133,
0.922798,
0.864109,
0.917463,
0.922798,
0.917463,
0.922798,
0.922798,
0.922798,
0.885451,
0.933469,
0.928133,
0.933469,
0.928133,
0.928133,
0.901457,
0.933469,
0.922798,
0.928133,
0.922798,
0.928133,
0.928133,
0.928133,
0.928133,
0.922798,
0.922798,
0.922798,
0.922798,
0.901457,
0.928133,
0.928133,
0.928133,
0.928133,
0.928133,
0.922798,
0.917463,
0.197194,
0.890786,
0.896121,
0.922798,
0.933469,
0.917463,
0.890786,
0.71472,
0.378595,
0.922798,
0.922798,
0.928133,
0.922798,
0.928133,
0.922798,
0.922798,
0.917463,
0.912127,
0.917463,
0.928133,
0.933469,
0.928133,
0.928133,
0.917463,
0.922798,
0.922798,
0.928133,
0.922798,
0.922798,
0.917463,
0.922798,
0.928133,
0.917463,
0.933469,
0.933469,
0.933469,
0.928133,
0.928133,
0.928133,
0.901457,
0.186523,
0.896121,
0.495972,
0.229206,
0.826762,
0.906792,
0.928133,
0.848103,
0.906792,
0.901457,
0.917463,
0.933469,
0.922798,
0.853439,
0.928133,
0.928133,
0.922798,
0.922798,
0.869445,
0.869445,
0.933469,
0.928133,
0.928133,
0.933469,
0.928133,
0.928133,
0.928133,
0.928133,
0.928133,
0.922798,
0.917463,
0.922798,
0.928133,
0.912127,
0.922798,
0.928133,
0.928133,
0.922798,
0.917463,
0.928133,
0.218535,
0.853439,
0.250547,
0.357253,
0.928133,
0.928133,
0.922798,
0.917463,
0.922798,
0.922798,
0.917463,
0.933469,
0.901457,
0.928133,
0.928133,
0.928133,
0.917463,
0.928133,
0.912127,
0.928133,
0.933469,
0.928133,
0.928133,
0.933469,
0.928133,
0.928133,
0.933469,
0.933469,
0.928133,
0.922798,
0.917463,
0.928133,
0.928133,
0.928133,
0.917463,
0.917463,
0.922798,
0.922798,
0.928133,
0.928133,
0.234541,
0.858774,
0.890786,
0.922798,
0.885451,
0.933469,
0.933469,
0.928133,
0.917463,
0.922798,
0.922798,
0.928133,
0.912127,
0.906792,
0.928133,
0.928133,
0.928133,
0.928133,
0.917463,
0.928133,
0.933469,
0.922798,
0.928133,
0.917463,
0.922798,
0.928133,
0.933469,
0.933469,
0.928133,
0.928133,
0.922798,
0.922798,
0.933469,
0.933469,
0.933469,
0.928133,
0.922798,
0.928133,
0.928133,
0.933469,
0.22387,
0.869445,
0.922798,
0.917463,
0.917463,
0.928133,
0.917463,
0.901457,
0.917463,
0.912127,
0.928133,
0.933469,
0.928133,
0.832097,
0.821427,
0.346655,
0.34453,
0.34453,
0.34453,
0.34453,
0.34453,
0.34453,
0.34453,
0.34453,
0.348779,
0.34453,
0.34453,
0.34453,
0.34453,
0.34453,
0.327533,
0.34453,
0.34453,
0.34453,
0.34453,
0.34453,
0.195806,
0.189432,
0.204305,
0.214928,
0.127818,
0.248922,
0.234049,
0.282916,
0.34453,
0.272293,
0.312661,
0.340281,
0.333907,
0.295664,
0.325408,
0.312661,
0.265919,
0.265919,
0.270168,
0.291414,
0.302038,
0.253171,
0.34453,
0.348779,
0.355153,
0.348779,
0.333907,
0.348779,
0.346655,
0.350904,
0.295664,
0.312661,
0.325408,
0.325408,
0.28929,
0.319035,
0.321159,
0.31691,
0.299913,
0.31691,
0.140566,
0.274417,
0.121444,
0.214928,
0.234049,
0.151189,
0.333907,
0.327533,
0.299913,
0.248922,
0.223426,
0.306287,
0.25742,
0.314785,
0.248922,
0.365776,
0.28929,
0.319035,
0.34453,
0.355153,
0.348779,
0.306287,
0.327533,
0.34453,
0.34453,
0.333907,
0.304162,
0.31691,
0.308411,
0.274417,
0.297788,
0.304162,
0.312661,
0.331782,
0.304162,
0.329658,
0.325408,
0.325408,
0.321159,
0.308411,
0.172435,
0.282916,
0.140566,
0.125693,
0.231925,
0.17031,
0.291414,
0.123569,
0.31691,
0.0959483,
0.270168,
0.314785,
0.25742,
0.291414,
0.338156,
0.359403,
0.321159,
0.238299,
0.350904,
0.306287,
0.348779,
0.34453,
0.331782,
0.348779,
0.359403,
0.348779,
0.304162,
0.319035,
0.310536,
0.28929,
0.280791,
0.302038,
0.31691,
0.336032,
0.310536,
0.331782,
0.331782,
0.312661,
0.331782,
0.323284,
0.155438,
0.270168,
0.127818,
0.161812,
0.333907,
0.236174,
0.26167,
0.26167,
0.291414,
0.255296,
0.28929,
0.293539,
0.304162,
0.291414,
0.25742,
0.340281,
0.325408,
0.234049,
0.355153,
0.253171,
0.350904,
0.350904,
0.319035,
0.333907,
0.359403,
0.329658,
0.336032,
0.325408,
0.302038,
0.272293,
0.28929,
0.297788,
0.327533,
0.325408,
0.306287,
0.333907,
0.338156,
0.331782,
0.327533,
0.312661,
0.151189,
0.242548,
0.11507,
0.327533,
0.214928,
0.2298,
0.276542,
0.153313,
0.304162,
0.225551,
0.231925,
0.282916,
0.244672,
0.287165,
0.265919,
0.365776,
0.2298,
0.34453,
0.253171,
0.338156,
0.34453,
0.340281,
0.346655,
0.346655,
0.361527,
0.355153,
0.31691,
0.323284,
0.306287,
0.278667,
0.282916,
0.282916,
0.325408,
0.348779,
0.338156,
0.325408,
0.308411,
0.321159,
0.312661,
0.319035,
0.149064,
0.268043,
0.11507,
0.20218,
0.323284,
0.280791,
0.274417,
0.246797,
0.282916,
0.253171,
0.25742,
0.255296,
0.299913,
0.28929,
0.323284,
0.361527,
0.28929,
0.340281,
0.333907,
0.219177,
0.333907,
0.325408,
0.329658,
0.323284,
0.363652,
0.340281,
0.323284,
0.327533,
0.308411,
0.287165,
0.259545,
0.31691,
0.327533,
0.333907,
0.325408,
0.325408,
0.325408,
0.325408,
0.321159,
0.312661,
0.140566,
0.274417,
0.121444,
0.323284,
0.274417,
0.297788,
0.282916,
0.157563,
0.265919,
0.278667,
0.306287,
0.287165,
0.293539,
0.28929,
0.176684,
0.587176,
0.587176,
0.587176,
0.587176,
0.587176,
0.587176,
0.587176,
0.587176,
0.587176,
0.587176,
0.587176,
0.587176,
0.587176,
0.587176,
0.587176,
0.581924,
0.587176,
0.587176,
0.587176,
0.587176,
0.587176,
0.083027,
0.272083,
0.487396,
0.503151,
0.513654,
0.571421,
0.487396,
0.487396,
0.524157,
0.424378,
0.392868,
0.335101,
0.576673,
0.581924,
0.39812,
0.539912,
0.545163,
0.592427,
0.53466,
0.555666,
0.576673,
0.581924,
0.581924,
0.592427,
0.576673,
0.581924,
0.576673,
0.56617,
0.524157,
0.550415,
0.503151,
0.487396,
0.513654,
0.508403,
0.545163,
0.539912,
0.513654,
0.476893,
0.476893,
0.518906,
0.0987816,
0.177555,
0.581924,
0.576673,
0.581924,
0.576673,
0.513654,
0.550415,
0.513654,
0.335101,
0.571421,
0.524157,
0.56617,
0.539912,
0.487396,
0.592427,
0.597679,
0.581924,
0.539912,
0.518906,
0.576673,
0.581924,
0.592427,
0.581924,
0.581924,
0.571421,
0.571421,
0.56617,
0.560918,
0.571421,
0.539912,
0.524157,
0.56617,
0.550415,
0.587176,
0.576673,
0.587176,
0.592427,
0.56617,
0.503151,
0.0987816,
0.203813,
0.581924,
0.581924,
0.576673,
0.581924,
0.508403,
0.550415,
0.371862,
0.508403,
0.487396,
0.53466,
0.60293,
0.592427,
0.461139,
0.587176,
0.587176,
0.576673,
0.529409,
0.529409,
0.571421,
0.587176,
0.60293,
0.576673,
0.592427,
0.592427,
0.581924,
0.576673,
0.550415,
0.581924,
0.529409,
0.53466,
0.581924,
0.571421,
0.581924,
0.571421,
0.576673,
0.592427,
0.46639,
0.571421,
0.0987816,
0.214316,
0.581924,
0.592427,
0.56617,
0.560918,
0.524157,
0.581924,
0.461139,
0.503151,
0.487396,
0.518906,
0.576673,
0.539912,
0.518906,
0.53466,
0.56617,
0.581924,
0.503151,
0.539912,
0.56617,
0.597679,
0.581924,
0.581924,
0.60293,
0.581924,
0.576673,
0.56617,
0.560918,
0.571421,
0.508403,
0.56617,
0.581924,
0.576673,
0.581924,
0.571421,
0.576673,
0.592427,
0.46639,
0.508403,
0.0935301,
0.251077,
0.581924,
0.424378,
0.539912,
0.56617,
0.508403,
0.581924,
0.53466,
0.324598,
0.476893,
0.503151,
0.581924,
0.571421,
0.560918,
0.592427,
0.592427,
0.576673,
0.550415,
0.555666,
0.56617,
0.581924,
0.592427,
0.597679,
0.60293,
0.571421,
0.550415,
0.545163,
0.555666,
0.581924,
0.555666,
0.555666,
0.592427,
0.581924,
0.581924,
0.56617,
0.581924,
0.581924,
0.581924,
0.560918,
0.0777754,
0.23007,
0.581924,
0.555666,
0.581924,
0.571421,
0.524157,
0.539912,
0.545163,
0.555666,
0.503151,
0.550415,
0.560918,
0.555666,
0.371862,
0.513654,
0.592427,
0.576673,
0.56617,
0.476893,
0.56617,
0.581924,
0.576673,
0.592427,
0.592427,
0.581924,
0.53466,
0.560918,
0.555666,
0.571421,
0.509436,
0.509436,
0.509436,
0.509436,
0.509436,
0.509436,
0.509436,
0.509436,
0.509436,
0.509436,
0.509436,
0.509436,
0.509436,
0.509436,
0.509436,
0.509436,
0.509436,
0.509436,
0.509436,
0.509436,
0.509436,
0,
0.198346,
0.56647,
0.54573,
0.576839,
0.563877,
0.54573,
0.537953,
0.540545,
0.493882,
0.475735,
0.447218,
0.478327,
0.54573,
0.535361,
0.537953,
0.46018,
0.558692,
0.512029,
0.488697,
0.530176,
0.54573,
0.504252,
0.537953,
0.524991,
0.509436,
0.5561,
0.517214,
0.54573,
0.519806,
0.569062,
0.54573,
0.537953,
0.535361,
0.491289,
0.506844,
0.509436,
0.5561,
0.587209,
0.524991,
0,
0.454996,
0.385,
0.522399,
0.473143,
0.423887,
0.486105,
0.550915,
0.56647,
0.532768,
0.524991,
0.369446,
0.54573,
0.537953,
0.452403,
0.429071,
0.488697,
0.372038,
0.418702,
0.372038,
0.54573,
0.5561,
0.527583,
0.54573,
0.558692,
0.540545,
0.524991,
0.558692,
0.561285,
0.550915,
0.571654,
0.553508,
0.537953,
0.517214,
0.496474,
0.530176,
0.537953,
0.537953,
0.553508,
0.54573,
0.00909942,
0.47055,
0.530176,
0.364261,
0.506844,
0.315005,
0.530176,
0.5561,
0.540545,
0.483512,
0.597579,
0.527583,
0.535361,
0.532768,
0.473143,
0.379815,
0.436849,
0.47055,
0.473143,
0.478327,
0.537953,
0.569062,
0.530176,
0.561285,
0.558692,
0.530176,
0.524991,
0.558692,
0.589801,
0.571654,
0.561285,
0.561285,
0.54573,
0.524991,
0.517214,
0.537953,
0.527583,
0.563877,
0.563877,
0.532768,
0.00391458,
0.431664,
0.506844,
0.400555,
0.512029,
0,
0.483512,
0.46018,
0.571654,
0.524991,
0.563877,
0.532768,
0.5561,
0.519806,
0.379815,
1,
0.250194,
0.353891,
0.486105,
0.504252,
0.532768,
0.543138,
0.535361,
0.54573,
0.553508,
0.543138,
0.522399,
0.543138,
0.563877,
0.56647,
0.54573,
0.563877,
0.524991,
0.54573,
0.519806,
0.54573,
0.553508,
0.561285,
0.571654,
0.563877,
0,
0.346114,
0.392778,
0.5561,
0.527583,
0.439441,
0.452403,
0.532768,
0.5561,
0.527583,
0.56647,
0.408332,
0.569062,
0.457588,
0.462773,
0.423887,
0.416109,
0.475735,
0.535361,
0.522399,
0.532768,
0.524991,
0.532768,
0.54573,
0.561285,
0.499067,
0.535361,
0.558692,
0.558692,
0.5561,
0.537953,
0.54573,
0.553508,
0.561285,
0.563877,
0.574247,
0.5561,
0.558692,
0.569062,
0.582024,
0,
0.338337,
0.449811,
0.579432,
0.478327,
0.408332,
0.478327,
0.496474,
0.558692,
0.527583,
0,
0.527583,
0.550915,
0.530176,
0.493882,
0.499067,
0.486105,
0.540545,
0.530176,
0.535361,
0.558692,
0.537953,
0.519806,
0.540545,
0.558692,
0.550915,
0.550915,
0.54573,
0.561285,
0.548323,
0.56647,
0.553508,
0.54573,
0.558692,
0.54573,
0.582024,
0.550915,
0.54573,
0.571654,
0.5561,
0,
0.32019,
0.281303,
0.524991,
0.304635,
0.504252,
0.509436,
0.517214,
0.54573,
0.452403,
0.514621,
0.491289,
0.442034,
0.491289,
0.46018,
0.234126,
0.237318,
0.237318,
0.234126,
0.237318,
0.234126,
0.237318,
0.237318,
0.240511,
0.234126,
0.237318,
0.237318,
0.234126,
0.237318,
0.237318,
0.237318,
0.237318,
0.237318,
0.237318,
0.234126,
0.237318,
0.131971,
0.246895,
0.240511,
0.176664,
0.19901,
0.214972,
0.259665,
0.259665,
0.240511,
0.237318,
0.246895,
0.227741,
0.240511,
0.246895,
0.243703,
0.259665,
0.237318,
0.234126,
0.237318,
0.234126,
0.269242,
0.269242,
0.262857,
0.259665,
0.259665,
0.25328,
0.259665,
0.243703,
0.234126,
0.246895,
0.243703,
0.227741,
0.234126,
0.250088,
0.237318,
0.202203,
0.218164,
0.230934,
0.246895,
0.25328,
0.0681245,
0.246895,
0.237318,
0.21178,
0.205395,
0.259665,
0.262857,
0.250088,
0.230934,
0.243703,
0.259665,
0.259665,
0.243703,
0.234126,
0.240511,
0.250088,
0.240511,
0,
0.234126,
0.240511,
0.259665,
0.25328,
0.240511,
0.237318,
0.240511,
0.243703,
0.243703,
0.243703,
0.246895,
0.262857,
0.250088,
0.234126,
0.237318,
0.262857,
0.250088,
0.224549,
0.234126,
0.224549,
0.250088,
0.243703,
0.0649322,
0.25328,
0.230934,
0.224549,
0.240511,
0.243703,
1,
0.234126,
0.218164,
0.208587,
0.262857,
0.250088,
0.256472,
0.250088,
0.237318,
0.250088,
0.234126,
0.259665,
0.25328,
0.266049,
0.262857,
0.250088,
0.250088,
0.240511,
0.243703,
0.25328,
0.243703,
0.259665,
0.243703,
0.250088,
0.230934,
0.234126,
0.237318,
0.266049,
0.246895,
0.240511,
0.234126,
0.240511,
0.246895,
0.243703,
0.0745092,
0.246895,
0.237318,
0.234126,
0.259665,
0.240511,
0.224549,
0.246895,
0.237318,
0.234126,
0.224549,
0.224549,
0.224549,
0.221357,
0.243703,
0.240511,
0.240511,
0.259665,
0.259665,
0.259665,
0.262857,
0.25328,
0.25328,
0.243703,
0.246895,
0.259665,
0.237318,
0.240511,
0.262857,
0.262857,
0.259665,
0.243703,
0.227741,
0.240511,
0.269242,
0.243703,
0.224549,
0.234126,
0.240511,
0.243703,
0.0681245,
0.234126,
0.237318,
0.205395,
0.11601,
0.266049,
0.224549,
0.246895,
0.243703,
0.25328,
0.259665,
0.262857,
0.25328,
0.221357,
0.227741,
0.224549,
0.227741,
0.234126,
0.259665,
0.25328,
0.262857,
0.259665,
0.262857,
0.250088,
0.243703,
0.259665,
0.250088,
0.246895,
0.240511,
0.262857,
0.259665,
0.246895,
0.237318,
0.25328,
0.243703,
0.243703,
0.224549,
0.224549,
0.240511,
0.234126,
0.0585475,
0.25328,
0.109625,
0.173472,
0.15751,
0.221357,
0.240511,
0.237318,
0.230934,
0.234126,
0.262857,
0.259665,
0.259665,
0.250088,
0.25328,
0.250088,
0.227741,
0.262857,
0.266049,
0.25328,
0.259665,
0.259665,
0.259665,
0.21178,
0.230934,
0.259665,
0.243703,
0.250088,
0.259665,
0.266049,
0.256472,
0.243703,
0.234126,
0.25328,
0.25328,
0.256472,
0.21178,
0.218164,
0.240511,
0.230934,
0.0649322,
0.243703,
0.112817,
0.25328,
0.192626,
0.237318,
0.250088,
0.234126,
0.237318,
0.25328,
0.259665,
0.25328,
0.250088,
0.243703,
0.259665,
0.523001,
0.525502,
0.523001,
0.523001,
0.523001,
0.523001,
0.523001,
0.523001,
0.523001,
0.523001,
1,
0.523001,
0.523001,
0.523001,
0.523001,
0.523001,
0.523001,
0.523001,
0.523001,
0.523001,
0.523001,
0,
0.292868,
0.497986,
0.482978,
0.525502,
0.475473,
0.502989,
0.450459,
0.487981,
0.482978,
0.475473,
0.475473,
0.427946,
0.43545,
0.502989,
0.455462,
0.457963,
0.523001,
0.523001,
0.517998,
0.545514,
0.545514,
0.538009,
0.543012,
0.523001,
0.530505,
0.538009,
0.525502,
0.422943,
0.485479,
0.507992,
1,
0.538009,
0.495485,
0.510494,
0.472972,
0.462966,
0.487981,
0.482978,
0.507992,
0,
0.22533,
0.480476,
0.480476,
0.450459,
0.440453,
0.480476,
0.515496,
0.520499,
0.555519,
0.517998,
0.535508,
0.477975,
0.485479,
0,
0.512995,
0.442955,
0.457963,
0.360407,
0.465468,
0.563024,
0.457963,
0.512995,
0.523001,
0.530505,
0.502989,
0.500488,
0.515496,
0.540511,
0.545514,
0.535508,
0.543012,
0.533006,
0.497986,
0.517998,
0.492983,
0.475473,
0.457963,
0.500488,
0.495485,
0,
0.110263,
0.45296,
0.360407,
0.495485,
0.457963,
0.507992,
0.460465,
0.465468,
0.507992,
0.290367,
0.285364,
0.495485,
0.205318,
0.210321,
0.465468,
0.33039,
0.33039,
0.512995,
0.480476,
0.530505,
0.510494,
0.550517,
0.538009,
0.525502,
0.512995,
0.490482,
0.507992,
0.505491,
0.430448,
0.500488,
0.497986,
0.517998,
0.517998,
0.490482,
0.492983,
0.470471,
0.510494,
0.500488,
0.482978,
0,
0.135278,
0.510494,
0.320384,
0.335393,
0.495485,
0.502989,
0.485479,
0.427946,
0.462966,
0.360407,
0.345399,
0.507992,
1,
0.437952,
0.357906,
0.250344,
0.502989,
0.41794,
0.495485,
0.543012,
0.517998,
0.550517,
0.538009,
0.538009,
0.525502,
0.497986,
0.540511,
0.523001,
0.507992,
0.492983,
0.492983,
0.538009,
0.517998,
0.490482,
0.500488,
0.482978,
0.515496,
0,
0.490482,
0,
0.102759,
0.530505,
0.407935,
0.515496,
0.507992,
0.457963,
0.442955,
0.355404,
0.565525,
0.457963,
0.533006,
0.500488,
0.352903,
0.437952,
0.520499,
0.495485,
0.510494,
0.545514,
0.533006,
0.568027,
0.543012,
0.515496,
0.530505,
0.558021,
0.500488,
0.507992,
0.540511,
0.530505,
0.533006,
0.545514,
0.525502,
0.530505,
0.500488,
0.517998,
0.490482,
0.505491,
0.515496,
0.500488,
0.43545,
0,
0.145284,
0.495485,
0.482978,
0.512995,
0.455462,
0.500488,
0.520499,
0.550517,
0.545514,
0.528004,
0.385422,
0.487981,
0.507992,
0.475473,
0.495485,
0.517998,
0.538009,
0.540511,
0.555519,
0.550517,
0.548015,
1,
0.535508,
0.520499,
0.497986,
0.512995,
0.517998,
0.517998,
0.538009,
0.553018,
0.555519,
0.555519,
0.490482,
0.523001,
0.502989,
0.445456,
0.487981,
0.475473,
0.490482,
0,
0.112765,
0.525502,
0.477975,
0.445456,
0.477975,
0.490482,
0.487981,
0.545514,
0.550517,
0.550517,
0.495485,
0.517998,
0.535508,
0.500488};

const float CEPuckNEATController::m_GraySamplesCenter[4205] = {
0.23196,
0.23196,
0.23196,
0.23196,
0.23196,
0.23196,
0.23196,
0.23196,
0.23196,
0.22996,
0.23196,
0.23196,
0.23196,
0.23196,
0.23196,
0.22996,
0.22596,
0.23196,
0.23196,
0.23196,
0.23196,
0.02396,
0.23996,
0.22996,
0.20596,
0.21796,
0.24196,
0.19596,
0.20796,
0.19796,
0.20396,
0.20196,
0.13596,
0.18396,
0.13796,
0.18396,
0.19396,
0.21796,
0.18196,
0.20396,
0.21996,
0.22596,
0.21996,
0.21196,
0.20796,
0.21396,
0.19596,
0.21796,
0.20396,
0.22796,
0.22996,
0.22396,
0.22596,
0.22396,
0.22796,
0.23396,
0.21796,
0.22996,
0.21996,
0.21796,
0.21996,
0.01196,
0.19796,
0.17996,
0.21996,
0.21996,
0.23196,
0.22996,
0.23796,
0.20796,
0.23796,
0.20196,
0.23796,
0.12996,
0.18996,
0.12196,
0.17996,
0.21996,
0.17396,
0.16396,
0.21396,
0.22396,
0.20796,
0.20796,
0.20396,
0.23196,
0.20396,
0.20396,
0.22396,
0.23596,
0.23196,
0.23596,
0.22796,
0.23396,
0.23996,
0.23996,
0.21996,
0.23396,
0.23796,
0.21996,
0.21996,
0.00796002,
0.22996,
0.18996,
0.16596,
0.21996,
0.22996,
0.23596,
0.19596,
0.18796,
0.23596,
0.20996,
0.21196,
0.20196,
0.19996,
0.21996,
0.07596,
0.05196,
0.14996,
0.08596,
0.03996,
0.21996,
0.19396,
0.21796,
0.22196,
0.21396,
0.21996,
0.21996,
0.21396,
0.21996,
0.22796,
0.21996,
0.21796,
0.21996,
0.22796,
0.21996,
0.21996,
0.16196,
0.22196,
0.21396,
0.20796,
0.01196,
0.20596,
0.12596,
0.17396,
0.22796,
0.21996,
0.23196,
0.17996,
0.21796,
0.19796,
0.18996,
0.22796,
0.19396,
0.18996,
0.20196,
0.21996,
0.17596,
0.14796,
0.03596,
0.05796,
0.22796,
0.21596,
0.21196,
0.20796,
0.22396,
0.22196,
0.23796,
0.21396,
0.23396,
0.23196,
0.21396,
0.20996,
0.21196,
0.23196,
0.23796,
0.21596,
0.16396,
0.15596,
0.23196,
0.23596,
0.01596,
0.23196,
0.07396,
0.07196,
0.22396,
0.20196,
0.23596,
0.18396,
0.17396,
0.23996,
0.23196,
0.21396,
0.21596,
0.17796,
0.20596,
0.21596,
0.21196,
0.19996,
0.21996,
0.20396,
0.22396,
0.21996,
0.21796,
0.21196,
0.23396,
0.23996,
0.23596,
0.21396,
0.22396,
0.23396,
0.22796,
0.22396,
0.21996,
0.21796,
0.23396,
0.21196,
0.21996,
0.16196,
0.20796,
0.20196,
0.01396,
0.20796,
0.10996,
0.14796,
0.21996,
0.21996,
0.20996,
0.22396,
0.18196,
0.19596,
0.22796,
0.20796,
0.21396,
0.20196,
0.18396,
0.10196,
0.09196,
0.399222,
0.388872,
0.388872,
0.388872,
0.386802,
0.388872,
0.388872,
0.399222,
0.388872,
0.388872,
0.388872,
0.388872,
0.388872,
0.372312,
0.386802,
0.388872,
0.388872,
0.388872,
0.388872,
0.386802,
0.388872,
0.0307603,
0.343331,
0.287441,
0.399222,
0.384732,
0.266741,
0.351611,
0.275021,
0.250181,
0.252251,
0.343331,
0.399222,
0.0121302,
0.192221,
0.337121,
0.355752,
0.364032,
0.328841,
0.339191,
0.152891,
0.366102,
0.374382,
0.345401,
0.374382,
0.372312,
0.364032,
0.399222,
0.372312,
0.368172,
0.376452,
0.376452,
0.388872,
0.368172,
0.382662,
0.376452,
0.380592,
0.386802,
0.345401,
0.345401,
0.359892,
0.0204102,
0.291581,
0.202571,
0.134261,
0.372312,
0.260531,
0.347471,
0.328841,
0.312281,
0.287441,
0.301931,
0.345401,
0.266741,
0.335051,
0.225341,
0.382662,
0.254321,
0.364032,
0.243971,
0.347471,
0.388872,
0.364032,
0.364032,
0.384732,
0.361962,
0.295721,
0.337121,
0.332981,
0.341261,
0.359892,
0.386802,
0.386802,
0.388872,
0.399222,
0.380592,
0.399222,
0.351611,
0.337121,
0.328841,
0.345401,
0.0390403,
0.345401,
0.214991,
0.405432,
0.297791,
0.359892,
0.361962,
0.293651,
0.399222,
0.407502,
0.341261,
0.332981,
0.268811,
0.285371,
0.256391,
0.140471,
0.227411,
0.364032,
0.260531,
0.241901,
0.399222,
0.376452,
0.378522,
0.378522,
0.372312,
0.343331,
0.328841,
0.345401,
0.353682,
0.380592,
0.374382,
0.388872,
0.374382,
0.376452,
0.384732,
0.401292,
0.364032,
0.339191,
0.328841,
0.341261,
0.0390403,
0.337121,
0.289511,
0.376452,
0.376452,
0.370242,
0.378522,
0.390942,
0.339191,
0.285371,
0.357822,
0.293651,
0.357822,
0.343331,
0.258461,
0.378522,
0.0990705,
0.0328303,
0.113561,
0.386802,
0.399222,
0.388872,
0.382662,
0.374382,
0.376452,
0.275021,
0.326771,
0.310211,
0.328841,
0.370242,
0.399222,
0.378522,
0.368172,
0.386802,
0.386802,
0.382662,
0.320561,
0.343331,
0.328841,
0.351611,
0.0390403,
0.353682,
0.0535304,
0,
0.107351,
0.361962,
0.335051,
0.364032,
0.295721,
0.376452,
0.270881,
0.341261,
0.341261,
0.301931,
0.115631,
0.0597404,
0.217061,
0.332981,
0.320561,
0.229481,
0.399222,
0.399222,
0.399222,
0.386802,
0.388872,
0.332981,
0.339191,
0.366102,
0.335051,
0.328841,
0.388872,
0.380592,
0.372312,
0.372312,
0.376452,
0.388872,
0.351611,
0.328841,
0.372312,
0.341261,
0.0369703,
0.372312,
0.268811,
0.384732,
0.339191,
0.347471,
0.372312,
0.349541,
0.384732,
0.353682,
0.223271,
0.351611,
0.252251,
0.316421,
0.378522,
0.304001,
0.241901,
0.345401,
0.144611,
0.285371,
0.390942,
0.388872,
0.314351,
0.399222,
0.378522,
0.347471,
0.341261,
0.316421,
0.345401,
0.366102,
0.347471,
0.382662,
0.347471,
0.372312,
0.368172,
0.368172,
0.366102,
0.374382,
0.351611,
0.372312,
0.0307603,
0.254321,
0.270881,
0.281231,
0.361962,
0.326771,
0.337121,
0.388872,
0.272951,
0.411642,
0.217061,
0.260531,
0.229481,
0.186011,
0.281231,
0.357685,
0.359894,
0.359894,
0.359894,
0.357685,
0.359894,
0.357685,
0.362102,
0.359894,
0.359894,
0.359894,
0.359894,
0.359894,
0.357685,
0.359894,
0.357685,
0.359894,
0.359894,
0.373145,
0.359894,
0.359894,
0.015371,
0.386396,
0.342226,
0.22076,
0.333392,
0.346643,
0.300265,
0.331184,
0.326767,
0.342226,
0.331184,
0.362102,
0.346643,
0.311307,
0.313516,
0.344435,
0.348852,
0.317933,
0.366519,
0.320141,
0.357685,
0.370936,
0.359894,
0.326767,
0.373145,
0.366519,
0.397438,
0.390813,
0.37977,
0.384187,
0.331184,
0.313516,
0.331184,
0.331184,
0.324558,
0.342226,
0.337809,
0.357685,
0.340018,
0.335601,
0.0286219,
0.216343,
0.377562,
0.37977,
0.362102,
0.373145,
0.357685,
0.373145,
0.313516,
0.348852,
0.311307,
0.326767,
0.390813,
0.238428,
0.388604,
0.317933,
0.368728,
0.313516,
0.364311,
0.370936,
0.37977,
0.373145,
0.377562,
0.377562,
0.390813,
0.340018,
0.346643,
0.375353,
0.373145,
0.370936,
0.359894,
0.324558,
0.373145,
0.373145,
0.359894,
0.359894,
0.362102,
0.362102,
0.35106,
0.320141,
0.00653708,
0.189841,
0.291431,
0.348852,
0.373145,
0.364311,
0.373145,
0.359894,
0.30689,
0.381979,
0.29364,
0.295848,
0.216343,
0.381979,
0.362102,
0.35106,
0.381979,
0.370936,
0.256095,
0.384187,
0.375353,
0.375353,
0.381979,
0.373145,
0.401855,
0.37977,
0.342226,
0.381979,
0.390813,
0.386396,
0.357685,
0.370936,
0.386396,
0.384187,
0.340018,
0.368728,
0.370936,
0.381979,
0.357685,
0.357685,
0.0175795,
0.216343,
0.346643,
0.364311,
0.368728,
0.373145,
0.37977,
0.384187,
0.342226,
0.37977,
0.386396,
0.384187,
0.357685,
0.27818,
0.399647,
0.362102,
0.346643,
0.284806,
0.342226,
0.364311,
0.357685,
0.362102,
0.370936,
0.377562,
0.386396,
0.377562,
0.373145,
0.384187,
0.381979,
0.377562,
0.364311,
0.368728,
0.384187,
0.384187,
0.359894,
0.364311,
0.373145,
0.386396,
0.368728,
0.357685,
0.010954,
0.154505,
0.320141,
0.218551,
0.357685,
0.295848,
0.401855,
0.384187,
0.344435,
0.386396,
0.37977,
0.245053,
0.386396,
0.37977,
0.390813,
0.368728,
0.377562,
0.373145,
0.353269,
0.317933,
0.368728,
0.384187,
0.368728,
0.373145,
0.390813,
0.386396,
0.362102,
0.375353,
0.397438,
0.357685,
0.373145,
0.377562,
0.39523,
0.39523,
0.373145,
0.35106,
0.373145,
0.366519,
0.366519,
0.377562,
0.00653708,
0.134629,
0.373145,
0.373145,
0.366519,
0.359894,
0.357685,
0.366519,
0.357685,
0.373145,
0.375353,
0.324558,
0.258304,
0.203092,
0.390813,
0.331184,
0.373145,
0.373145,
0.216343,
0.238428,
0.368728,
0.370936,
0.368728,
0.381979,
0.375353,
0.377562,
0.377562,
0.388604,
0.384187,
0.366519,
0.364311,
0.381979,
0.381979,
0.384187,
0.373145,
0.390813,
0.377562,
0.364311,
0.377562,
0.375353,
0.0043286,
0.13242,
0.390813,
0.271555,
0.346643,
0.37977,
0.37977,
0.390813,
0.346643,
0.370936,
0.366519,
0.364311,
0.287014,
0.282597,
0.280389,
0.418584,
0.418584,
0.42483,
0.420666,
0.420666,
0.418584,
0.420666,
0.420666,
0.418584,
0.420666,
0.418584,
0.420666,
0.420666,
0.420666,
0.420666,
0.428994,
0.418584,
0.420666,
0.420666,
0.420666,
0.420666,
0.0500718,
0.181237,
0.364452,
0.360288,
0.358206,
0.358206,
0.324894,
0.283255,
0.381108,
0.364452,
0.35196,
0.395682,
0.374862,
0.322812,
0.314484,
0.38319,
0.370698,
0.37278,
0.389436,
0.285337,
0.40401,
0.395682,
0.381108,
0.399846,
0.381108,
0.381108,
0.3936,
0.385272,
0.399846,
0.387354,
0.406092,
0.399846,
0.399846,
0.416502,
0.356124,
0.418584,
0.416502,
0.406092,
0.416502,
0.416502,
0.0667277,
0.214549,
0.3936,
0.399846,
0.395682,
0.366534,
0.333222,
0.356124,
0.197893,
0.3936,
0.285337,
0.36237,
0.314484,
0.247861,
0.381108,
0.314484,
0.308238,
0.345714,
0.34155,
0.416502,
0.40401,
0.401928,
0.3936,
0.364452,
0.368616,
0.364452,
0.35196,
0.306156,
0.381108,
0.349878,
0.401928,
0.40401,
0.401928,
0.416502,
0.418584,
0.428994,
0.406092,
0.401928,
0.408174,
0.389436,
0.0729737,
0.247861,
0.339468,
0.418584,
0.337386,
0.416502,
0.416502,
0.360288,
0.376944,
0.356124,
0.314484,
0.349878,
0.318648,
0.322812,
0.266599,
0.197893,
0.406092,
0.264517,
0.389436,
0.408174,
0.418584,
0.3936,
0.395682,
0.381108,
0.354042,
0.354042,
0.36237,
0.349878,
0.374862,
0.370698,
0.397764,
0.399846,
0.416502,
0.401928,
0.426912,
0.420666,
0.422748,
0.391518,
0.379026,
0.397764,
0.0771377,
0.212467,
0.354042,
0.291582,
0.401928,
0.416502,
0.431076,
0.38319,
0.406092,
0.381108,
0.34155,
0.34155,
0.312402,
0.391518,
0.345714,
0.349878,
0.408174,
0.399846,
0.401928,
0.3936,
0.401928,
0.387354,
0.381108,
0.395682,
0.366534,
0.381108,
0.347796,
0.370698,
0.374862,
0.379026,
0.376944,
0.408174,
0.416502,
0.416502,
0.426912,
0.416502,
0.416502,
0.406092,
0.408174,
0.385272,
0.0771377,
0.245779,
0.326976,
0.420666,
0.33114,
0.426912,
0.416502,
0.418584,
0.389436,
0.387354,
0.337386,
0.376944,
0.283255,
0.349878,
0.37278,
0.397764,
0.401928,
0.374862,
0.376944,
0.3936,
0.416502,
0.399846,
0.379026,
0.391518,
0.379026,
0.376944,
0.374862,
0.374862,
0.354042,
0.349878,
0.381108,
0.408174,
0.40401,
0.426912,
0.426912,
0.422748,
0.418584,
0.418584,
0.40401,
0.387354,
0.0750557,
0.247861,
0.381108,
0.260353,
0.428994,
0.387354,
0.397764,
0.42483,
0.3936,
0.374862,
0.391518,
0.349878,
0.379026,
0.35196,
0.374862,
0.218713,
0.389436,
0.158335,
0.0979575,
0.204139,
0.416502,
0.408174,
0.37278,
0.38319,
0.385272,
0.385272,
0.38319,
0.389436,
0.345714,
0.387354,
0.368616,
0.389436,
0.401928,
0.389436,
0.42483,
0.426912,
0.416502,
0.43524,
0.391518,
0.379026,
0.0833836,
0.243697,
0.322812,
0.258271,
0.426912,
0.387354,
0.399846,
0.374862,
0.385272,
0.356124,
0.360288,
0.335304,
0.374862,
0.374862,
0.426544,
0.4364,
0.426544,
0.426544,
0.418659,
0.426544,
0.426544,
0.426544,
0.426544,
0.426544,
0.426544,
0.426544,
0.426544,
0.426544,
0.426544,
0.426544,
0.426544,
0.426544,
0.426544,
0.426544,
0.426544,
0.178175,
0.418659,
0.396976,
0.412746,
0.404861,
0.363466,
0.42063,
0.430486,
0.28659,
0.375293,
0.412746,
0.395005,
0.379236,
0.410774,
0.418659,
0.395005,
0.404861,
0.385149,
0.375293,
0.389092,
0.418659,
0.408803,
0.410774,
0.42063,
0.426544,
0.42063,
0.42063,
0.424573,
0.396976,
0.432458,
0.412746,
0.422602,
0.416688,
0.424573,
0.42063,
0.389092,
0.410774,
0.398947,
0.412746,
0.4364,
0.146636,
0.430486,
0.365437,
0.404861,
0.249138,
0.251109,
0.408803,
0.412746,
0.424573,
0.42063,
0.280677,
0.389092,
0.193945,
0.197887,
0.359524,
0.229426,
0.28659,
0.412746,
0.249138,
0.422602,
0.426544,
0.428515,
0.424573,
0.426544,
0.422602,
0.404861,
0.414717,
0.414717,
0.442313,
0.375293,
0.375293,
0.422602,
0.424573,
0.414717,
0.414717,
0.416688,
0.434429,
0.412746,
0.385149,
0.396976,
0.15255,
0.385149,
0.270821,
0.460054,
0.398947,
0.351639,
0.414717,
0.426544,
0.365437,
0.343754,
0.359524,
0.426544,
0.398947,
0.30236,
0.430486,
0.188031,
0.3201,
0.359524,
0.272792,
0.428515,
0.42063,
0.430486,
0.426544,
0.422602,
0.428515,
0.416688,
0.428515,
0.414717,
0.440342,
0.40289,
0.365437,
0.375293,
0.416688,
0.412746,
0.375293,
0.432458,
0.430486,
0.434429,
0.408803,
0.408803,
0.168319,
0.432458,
0.422602,
0.337841,
0.426544,
0.432458,
0.389092,
0.355581,
0.365437,
0.379236,
0.284619,
0.430486,
0.221541,
0.347697,
0.430486,
0.414717,
0.422602,
0.351639,
0.347697,
0.412746,
0.42063,
0.426544,
0.410774,
0.426544,
0.426544,
0.424573,
0.412746,
0.408803,
0.424573,
0.444285,
0.40289,
0.395005,
0.408803,
0.42063,
0.426544,
0.430486,
0.426544,
0.430486,
0.412746,
0.414717,
0.174233,
0.418659,
0.306302,
0.444285,
0.389092,
0.377264,
0.42063,
0.395005,
0.365437,
0.416688,
0.434429,
0.30236,
0.424573,
0.190002,
0.306302,
0.393034,
0.440342,
0.357553,
0.404861,
0.42063,
0.422602,
0.430486,
0.410774,
0.442313,
0.428515,
0.414717,
0.426544,
0.379236,
0.42063,
0.430486,
0.398947,
0.404861,
0.396976,
0.408803,
0.40289,
0.432458,
0.438371,
0.424573,
0.406832,
0.398947,
0.211685,
0.383178,
0.428515,
0.258994,
0.416688,
0.326014,
0.404861,
0.418659,
0.381207,
0.345726,
0.438371,
0.296446,
0.363466,
0.318129,
0.440342,
0.190002,
0.329956,
0.314187,
0.235339,
0.424573,
0.418659,
0.428515,
0.404861,
0.442313,
0.428515,
0.428515,
0.426544,
0.416688,
0.4364,
0.446256,
0.416688,
0.424573,
0.408803,
0.408803,
0.395005,
0.4364,
0.446256,
0.424573,
0.414717,
0.40289,
0.18606,
0.424573,
0.412746,
0.316158,
0.400919,
0.40289,
0.404861,
0.404861,
0.428515,
0.363466,
0.322071,
0.375293,
0.312215,
0.333898,
0.386433,
0.386433,
0.386433,
0.386433,
0.386433,
0.384157,
0.386433,
0.386433,
0.386433,
0.386433,
0.386433,
0.375051,
0.386433,
0.386433,
0.390986,
0.386433,
0.386433,
0.386433,
0.386433,
0.386433,
0.386433,
0.0768496,
0.206601,
0.324972,
0.245299,
0.38188,
0.190667,
0.174733,
0.211154,
0.158798,
0.151969,
0.188391,
0.28855,
0.38188,
0.311313,
0.347735,
0.375051,
0.311313,
0.231641,
0.386433,
0.23847,
0.400091,
0.372775,
0.38188,
0.375051,
0.386433,
0.388709,
0.375051,
0.400091,
0.375051,
0.386433,
0.386433,
0.375051,
0.377328,
0.379604,
0.375051,
0.375051,
0.386433,
0.384157,
0.375051,
0.38188,
0.0677442,
0.324972,
0.23847,
0.254405,
0.345459,
0.188391,
0.188391,
0.384157,
0.302208,
0.295379,
0.375051,
0.375051,
0.290826,
0.393262,
0.377328,
0.336353,
0.340906,
0.268063,
0.281721,
0.390986,
0.397815,
0.350011,
0.38188,
0.375051,
0.38188,
0.400091,
0.395538,
0.388709,
0.390986,
0.38188,
0.375051,
0.340906,
0.375051,
0.375051,
0.390986,
0.350011,
0.375051,
0.375051,
0.379604,
0.395538,
0.0677442,
0.299932,
0.172456,
0.0791259,
0.138311,
0.395538,
0.172456,
0.17018,
0.375051,
0.245299,
0.390986,
0.375051,
0.33863,
0.375051,
0.347735,
0.306761,
0.243023,
0.350011,
0.377328,
0.33863,
0.386433,
0.375051,
0.375051,
0.375051,
0.375051,
0.379604,
0.379604,
0.393262,
0.386433,
0.390986,
0.386433,
0.375051,
0.375051,
0.354564,
0.375051,
0.302208,
0.343182,
0.384157,
0.33863,
0.388709,
0.0609151,
0.329524,
0.254405,
0.177009,
0.336353,
0.256681,
0.390986,
0.243023,
0.156522,
0.142864,
0.404644,
0.247576,
0.386433,
0.322695,
0.331801,
0.384157,
0.240747,
0.388709,
0.277168,
0.375051,
0.384157,
0.375051,
0.937309,
0.384157,
0.393262,
0.402367,
0.400091,
0.402367,
0.379604,
0.384157,
0.390986,
0.390986,
0.379604,
0.38188,
0.375051,
0.336353,
0.33863,
0.384157,
0.384157,
0.375051,
0.0449807,
0.283997,
0.375051,
0.329524,
0.204325,
0.375051,
0.324972,
0.388709,
0.304484,
0.322695,
0.315866,
0.304484,
0.375051,
0.395538,
0.402367,
0.256681,
0.379604,
0.375051,
0.336353,
0.299932,
0.390986,
0.350011,
0.375051,
0.386433,
0.388709,
0.409196,
0.388709,
0.40692,
0.395538,
0.386433,
0.375051,
0.400091,
0.38188,
0.384157,
0.329524,
0.35684,
0.377328,
0.402367,
0.377328,
0.204325,
0.0381516,
0.224812,
0.131482,
0.099613,
0.375051,
0.092784,
0.204325,
0.38188,
0.377328,
0.295379,
0.395538,
0.227089,
0.384157,
0.122377,
0.0814023,
0.208878,
0.322695,
0.375051,
0.172456,
0.108718,
0.388709,
0.33598,
0.33598,
0.33598,
0.33598,
0.33598,
0.33598,
0.33598,
0.33598,
0.33598,
0.338037,
0.33598,
0.33598,
0.33598,
0.33598,
0.33598,
0.33598,
0.33598,
0.33598,
0.33598,
0.33598,
0.338037,
0,
0.1817,
0.255755,
0.331866,
0.344208,
0.323638,
0.338037,
0.204328,
0.327752,
0.346265,
0.315409,
0.342151,
0.325695,
0.329809,
0.307181,
0.333923,
0.346265,
0.344208,
0.319524,
0.342151,
0.342151,
0.327752,
0.348322,
0.344208,
0.33598,
0.319524,
0.331866,
0.348322,
0.342151,
0.342151,
0.323638,
0.313352,
0.325695,
0.35038,
0.319524,
0.325695,
0.348322,
0.315409,
0.294839,
0.315409,
0,
0.198157,
0.268097,
0.342151,
0.21667,
0.317466,
0.352437,
0.33598,
0.327752,
0.327752,
0.288668,
0.333923,
0.292782,
0.348322,
0.348322,
0.329809,
0.311295,
0.338037,
0.319524,
0.340094,
0.327752,
0.340094,
0.344208,
0.342151,
0.340094,
0.338037,
0.317466,
0.340094,
0.333923,
0.323638,
0.342151,
0.346265,
0.352437,
0.356551,
0.340094,
0.327752,
0.352437,
0.327752,
0.294839,
0.315409,
0,
0.290725,
0.187872,
0.307181,
0.292782,
0.261926,
0.338037,
0.344208,
0.35038,
0.352437,
0.296896,
0.1817,
0.327752,
0.319524,
0.358608,
0.292782,
0.327752,
0.331866,
0.331866,
0.327752,
0.35038,
0.342151,
0.342151,
0.348322,
0.329809,
0.360665,
0.319524,
0.346265,
0.338037,
0.340094,
0.338037,
0.315409,
0.342151,
0.360665,
0.348322,
0.348322,
0.331866,
0.333923,
0.313352,
0.338037,
0.00479293,
0.292782,
0.1961,
0.340094,
0.35038,
0.340094,
0.30101,
0.338037,
0.342151,
0.354494,
0.340094,
0.235184,
0.296896,
0.0623907,
0.0665048,
0.35038,
0.257812,
0.340094,
0.333923,
0.338037,
0.342151,
0.346265,
0.342151,
0.344208,
0.344208,
0.311295,
0.333923,
0.315409,
0.333923,
0.323638,
0.333923,
0.327752,
0.348322,
0.362722,
0.352437,
0.354494,
0.338037,
0.344208,
0.329809,
0.261926,
0.0150782,
0.333923,
0.179643,
0.1961,
0.352437,
0.317466,
0.23107,
0.338037,
0.331866,
0.327752,
0.325695,
0.319524,
0.333923,
0.338037,
0.344208,
0.311295,
0.364779,
0.327752,
0.331866,
0.303067,
0.344208,
0.352437,
0.354494,
0.352437,
0.340094,
0.331866,
0.342151,
0.333923,
0.338037,
0.323638,
0.35038,
0.344208,
0.340094,
0.348322,
0.358608,
0.356551,
0.329809,
0.342151,
0.338037,
0.294839,
0.0294777,
0.338037,
0.185814,
0.173472,
0.340094,
0.303067,
0.1817,
0.21667,
0.249583,
0.348322,
0.33598,
0.208442,
0.296896,
0.26604,
0.342151,
0.323638,
0.329809,
0.303067,
0.315409,
0.340094,
0.342151,
0.348322,
0.352437,
0.356551,
0.344208,
0.33598,
0.333923,
0.331866,
0.346265,
0.340094,
0.33598,
0.344208,
0.346265,
0.35038,
0.354494,
0.354494,
0.329809,
0.323638,
0.296896,
0.327752,
0,
0.222842,
0.226956,
0.218727,
0.393858,
0.388049,
0.389985,
0.391921,
0.391921,
0.40354,
0.389985,
0.391921,
0.389985,
0.391921,
0.391921,
0.391921,
0.391921,
0.391921,
0.391921,
0.353194,
0.391921,
0.391921,
0.391921,
0.391921,
0.391921,
0.105339,
0.374494,
0.250566,
0.29123,
0.366749,
0.37643,
0.329958,
0.316403,
0.378367,
0.374494,
0.360939,
0.328021,
0.335767,
0.351258,
0.347385,
0.329958,
0.380303,
0.370621,
0.370621,
0.380303,
0.384176,
0.374494,
0.366749,
0.366749,
0.364812,
0.35513,
0.359003,
0.347385,
0.360939,
0.366749,
0.366749,
0.386112,
0.37643,
0.37643,
0.386112,
0.38224,
0.378367,
0.362876,
0.326085,
0.380303,
0.0937203,
0,
0.320276,
0.38224,
0.389985,
0.343512,
0.388049,
0.37643,
0.360939,
0.370621,
0.326085,
0.339639,
0.364812,
0.339639,
0.339639,
0.37643,
0.38224,
0.29123,
0.37643,
0.37643,
0.37643,
0.378367,
0.372558,
0.339639,
0.370621,
0.364812,
0.359003,
0.329958,
0.349321,
0.359003,
0.374494,
0.38224,
0.37643,
0.38224,
0.384176,
0.37643,
0.380303,
0.370621,
0.37643,
0.38224,
0.0956567,
0.26993,
0.326085,
0.389985,
0.389985,
0.29123,
0.380303,
0.38224,
0.357067,
0.357067,
0.297039,
0.351258,
0.351258,
0.366749,
0.362876,
0.378367,
0.388049,
0.389985,
0.388049,
0.37643,
0.386112,
0.38224,
0.389985,
0.380303,
0.366749,
0.380303,
0.351258,
0.324148,
0.353194,
0.349321,
0.364812,
0.366749,
0.380303,
0.389985,
0.380303,
0.380303,
0.370621,
0.37643,
0.38224,
0.374494,
0.101466,
0.252503,
0.349321,
0.391921,
0.38224,
0.335767,
0.38224,
0.370621,
0.35513,
0.35513,
0.359003,
0.326085,
0.33383,
0.38224,
0.33383,
0.374494,
0.366749,
0.360939,
0.380303,
0.271866,
0.386112,
0.388049,
0.364812,
0.399667,
0.397731,
0.370621,
0.372558,
0.351258,
0.359003,
0.353194,
0.366749,
0.366749,
0.374494,
0.378367,
0.380303,
0.370621,
0.399667,
0.38224,
0.38224,
0.380303,
0.0879112,
0.223457,
0.372558,
0.391921,
0.389985,
0.38224,
0.347385,
0.300912,
0.337703,
0.337703,
0.289294,
0.362876,
0.364812,
0.389985,
0.389985,
0.391921,
0.378367,
0.31253,
0.38224,
0.395794,
0.389985,
0.38224,
0.370621,
0.389985,
0.380303,
0.388049,
0.380303,
0.364812,
0.357067,
0.353194,
0.35513,
0.359003,
0.374494,
0.386112,
0.374494,
0.393858,
0.391921,
0.380303,
0.374494,
0.374494,
0.0898476,
0.240884,
0.349321,
0.405476,
0.380303,
0.320276,
0.364812,
0.320276,
0.349321,
0.351258,
0.29123,
0.341576,
0.388049,
0.388049,
0.378367,
0.362876,
0.351258,
0.455323,
0.455323,
0.455323,
0.455323,
0.455323,
0.468584,
0.455323,
0.455323,
0.455323,
0.455323,
0.455323,
0.455323,
0.461953,
0.455323,
0.455323,
0.455323,
0.461953,
0.455323,
0.455323,
0.455323,
0.455323,
0.176851,
0.442062,
0.320507,
0.338188,
0.402281,
0.419962,
0.495105,
0.497315,
0.448693,
0.461953,
0.461953,
0.444273,
0.455323,
0.470794,
0.455323,
0.406701,
0.470794,
0.435432,
0.395651,
0.442062,
0.455323,
0.459743,
0.453113,
0.466373,
0.488474,
0.486264,
0.475214,
0.448693,
0.444273,
0.481844,
0.479634,
0.497315,
0.479634,
0.481844,
0.468584,
0.446483,
0.411121,
0.395651,
0.426592,
0.439852,
0.161381,
0.448693,
0.287356,
0.260835,
0.435432,
0.442062,
0.488474,
0.450903,
0.468584,
0.468584,
0.461953,
0.461953,
0.484054,
0.413331,
0.448693,
0.479634,
0.468584,
0.450903,
0.366919,
0.448693,
0.455323,
0.455323,
0.470794,
0.473004,
0.495105,
0.499525,
0.475214,
0.455323,
0.453113,
0.481844,
0.461953,
0.488474,
0.490684,
0.479634,
0.477424,
0.450903,
0.419962,
0.406701,
0.417751,
0.419962,
0.165801,
0.417751,
0.327138,
0.276306,
0.439852,
0.439852,
0.495105,
0.450903,
0.475214,
0.497315,
0.470794,
0.470794,
0.461953,
0.473004,
0.419962,
0.38681,
0.413331,
0.470794,
0.329348,
0.453113,
0.455323,
0.470794,
0.479634,
0.461953,
0.479634,
0.486264,
0.488474,
0.466373,
0.461953,
0.475214,
0.492895,
0.497315,
0.506155,
0.481844,
0.481844,
0.444273,
0.431012,
0.433222,
0.437642,
0.448693,
0.183482,
0.459743,
0.342608,
0.404491,
0.455323,
0.402281,
0.39123,
0.426592,
0.490684,
0.473004,
0.461953,
0.481844,
0.433222,
0.481844,
0.497315,
0.422172,
0.419962,
0.431012,
0.473004,
0.450903,
0.470794,
0.484054,
0.479634,
0.475214,
0.481844,
0.473004,
0.490684,
0.488474,
0.477424,
0.488474,
0.497315,
0.501735,
0.503945,
0.484054,
0.442062,
0.437642,
0.39344,
0.424382,
0.422172,
0.461953,
0.154751,
0.360289,
0.285146,
0.274096,
0.426592,
0.411121,
0.455323,
0.404491,
0.455323,
0.411121,
0.470794,
0.486264,
0.444273,
0.433222,
0.411121,
0.477424,
0.358079,
0.459743,
0.417751,
0.455323,
0.486264,
0.475214,
0.479634,
0.470794,
0.479634,
0.479634,
0.484054,
0.484054,
0.486264,
0.470794,
0.479634,
0.495105,
0.479634,
0.461953,
0.439852,
0.431012,
0.39344,
0.435432,
0.479634,
0.477424,
0.154751,
0.349239,
0.364709,
0.3846,
0.302827,
0.455323,
0.495105,
0.347028,
0.466373,
0.431012,
0.448693,
0.481844,
0.481844,
0.484054,
0.419962,
0.442062,
0.324928,
0.422172,
0.486264,
0.298934,
0.298934,
0.298934,
0.298934,
0.298934,
0.298934,
0.301101,
0.298934,
0.298934,
0.298934,
0.305436,
0.301101,
0.301101,
0.305436,
0.301101,
0.298934,
0.298934,
0.298934,
0.298934,
0.298934,
0.301101,
0.0908441,
0.296766,
0.225235,
0.281593,
0.294598,
0.292431,
0.296766,
0.28376,
0.288096,
0.268587,
0.290263,
0.28376,
0.28376,
0.285928,
0.257749,
0.288096,
0.288096,
0.28376,
0.28376,
0.270755,
0.277258,
0.301101,
0.290263,
0.298934,
0.279425,
0.294598,
0.307604,
0.290263,
0.294598,
0.294598,
0.294598,
0.296766,
0.290263,
0.298934,
0.298934,
0.294598,
0.298934,
0.28376,
0.290263,
0.292431,
0.0366541,
0.168878,
0.227403,
0.259917,
0.270755,
0.294598,
0.294598,
0.262084,
0.290263,
0.285928,
0.298934,
0.298934,
0.281593,
0.292431,
0.290263,
0.277258,
0.301101,
0.294598,
0.279425,
0.28376,
0.301101,
0.296766,
0.301101,
0.301101,
0.296766,
0.288096,
0.303269,
0.298934,
0.301101,
0.303269,
0.301101,
0.301101,
0.294598,
0.292431,
0.301101,
0.281593,
0.305436,
0.294598,
0.292431,
0.281593,
0.0388217,
0.140699,
0.296766,
0.292431,
0.298934,
0.294598,
0.301101,
0.292431,
0.294598,
0.301101,
0.294598,
0.301101,
0.296766,
0.296766,
0.305436,
0.303269,
0.311939,
0.296766,
0.296766,
0.301101,
0.314107,
0.298934,
0.298934,
0.307604,
0.292431,
0.294598,
0.309772,
0.298934,
0.301101,
0.301101,
0.301101,
0.296766,
0.298934,
0.292431,
0.305436,
0.292431,
0.296766,
0.294598,
0.303269,
0.290263,
0.0409893,
0.132028,
0.21223,
0.253414,
0.298934,
0.244744,
0.28376,
0.279425,
0.301101,
0.294598,
0.303269,
0.301101,
0.301101,
0.294598,
0.290263,
0.240408,
0.26642,
0.28376,
0.279425,
0.285928,
0.305436,
0.294598,
0.296766,
0.298934,
0.27509,
0.288096,
0.305436,
0.294598,
0.301101,
0.290263,
0.301101,
0.296766,
0.294598,
0.292431,
0.272922,
0.28376,
0.288096,
0.296766,
0.298934,
0.290263,
0.0366541,
0.134196,
0.277258,
0.288096,
0.288096,
0.290263,
0.294598,
0.292431,
0.288096,
0.27509,
0.28376,
0.303269,
0.272922,
0.296766,
0.298934,
0.301101,
0.303269,
0.28376,
0.26642,
0.298934,
0.301101,
0.298934,
0.301101,
0.307604,
0.309772,
0.292431,
0.309772,
0.305436,
0.305436,
0.292431,
0.294598,
0.294598,
0.288096,
0.298934,
0.290263,
0.28376,
0.288096,
0.292431,
0.294598,
0.290263,
0.0474921,
0.129861,
0.199224,
0.199224,
0.27509,
0.294598,
0.305436,
0.285928,
0.294598,
0.294598,
0.298934,
0.303269,
0.292431,
0.255582,
0.296766,
0.301101,
0.294598,
0.216565,
0.272922,
0.26642,
0.28376,
0.292431,
0.290263,
0.303269,
0.298934,
0.292431,
0.301101,
0.298934,
0.724293,
0.724293,
0.726896,
0.724293,
0.724293,
0.724293,
0.737309,
0.724293,
0.724293,
0.726896,
0.724293,
0.724293,
0.724293,
0.724293,
0.724293,
0.724293,
0.724293,
0.726896,
0.734706,
0.724293,
0.724293,
0.0266309,
0.521242,
0.484797,
0.6488,
0.518639,
0.667022,
0.531655,
0.599339,
0.266127,
0.435336,
0.599339,
0.654006,
0.674832,
0.677435,
0.654006,
0.680039,
0.687848,
0.65661,
0.627974,
0.646197,
0.703468,
0.651403,
0.677435,
0.6488,
0.693055,
0.703468,
0.693055,
0.682642,
0.693055,
0.578513,
0.667022,
0.674832,
0.687848,
0.693055,
0.700864,
0.71388,
0.661816,
0.664419,
0.474384,
0.552481,
0.0969177,
0.437939,
0.523845,
0.630577,
0.677435,
0.654006,
0.49521,
0.625371,
0.682642,
0.627974,
0.661816,
0.6488,
0.630577,
0.482194,
0.661816,
0.654006,
0.724293,
0.703468,
0.674832,
0.526449,
0.724293,
0.667022,
0.682642,
0.5681,
0.635784,
0.65661,
0.693055,
0.659213,
0.64099,
0.646197,
0.651403,
0.680039,
0.536862,
0.687848,
0.71388,
0.674832,
0.674832,
0.65661,
0.622768,
0.583719,
0.0917113,
0.492607,
0.521242,
0.635784,
0.680039,
0.627974,
0,
0.34943,
0.219269,
0.614958,
0.620165,
0.659213,
0.633181,
0.667022,
0.612355,
0.651403,
0.601942,
0.581116,
0.601942,
0.682642,
0.698261,
0.695658,
0.71388,
0.706071,
0.609752,
0.659213,
0.65661,
0.625371,
0.64099,
0.643593,
0.651403,
0.698261,
0.588926,
0.700864,
0.71388,
0.680039,
0.6488,
0.654006,
0.646197,
0.547274,
0.0917113,
0.521242,
0.224475,
0.109934,
0.380668,
0.560291,
0.703468,
0.437939,
0.57591,
0.542068,
0.609752,
0.677435,
0.635784,
0.440543,
0.661816,
0.643593,
0.677435,
0.674832,
0.463971,
0.4874,
0.71388,
0.674832,
0.71388,
0.716484,
0.614958,
0.661816,
0.693055,
0.693055,
0.677435,
0.630577,
0.622768,
0.706071,
0.71388,
0.57591,
0.583719,
0.635784,
0.664419,
0.630577,
0.557687,
0.6488,
0.104727,
0.458765,
0.104727,
0.161998,
0.654006,
0.71388,
0.630577,
0.651403,
0.687848,
0.674832,
0.620165,
0.719087,
0.508226,
0.604545,
0.604545,
0.643593,
0.700864,
0.680039,
0.596736,
0.680039,
0.711277,
0.698261,
0.698261,
0.6488,
0.604545,
0.617561,
0.667022,
0.685245,
0.693055,
0.674832,
0.664419,
0.693055,
0.706071,
0.682642,
0.570703,
0.604545,
0.609752,
0.607148,
0.630577,
0.674832,
0.0943145,
0.476988,
0.469178,
0.630577,
0.505623,
0.711277,
0.706071,
0.703468,
0.64099,
0.638387,
0.667022,
0.695658,
0.573307,
0.518639,
0.635784,
0.627974,
0.698261,
0.674832,
0.64099,
0.687848,
0.687848,
0.654006,
0.693055,
0.711277,
0.625371,
0.651403,
0.680039,
0.693055,
0.711277,
0.690451,
0.651403,
0.667022,
0.71388,
0.72169,
0.693055,
0.693055,
0.646197,
0.635784,
0.674832,
0.659213,
0.0969177,
0.393685,
0.607148,
0.560291,
0.588926,
0.6488,
0.630577,
0.622768,
0.661816,
0.588926,
0.677435,
0.700864,
0.667022,
0.391081,
0.409304,
0.284727,
0.282864,
0.282864,
0.282864,
0.282864,
0.282864,
0.282864,
0.282864,
0.282864,
0.282864,
0.282864,
0.282864,
0.282864,
0.282864,
0.282864,
0.282864,
0.282864,
0.282864,
0.282864,
0.282864,
0.282864,
0.161767,
0.145,
0.176671,
0.176671,
0.135684,
0.241877,
0.213932,
0.253055,
0.264234,
0.236288,
0.269823,
0.295905,
0.28659,
0.279138,
0.26796,
0.251192,
0.230699,
0.215795,
0.234425,
0.197164,
0.228836,
0.228836,
0.284727,
0.292179,
0.297768,
0.282864,
0.297768,
0.284727,
0.282864,
0.295905,
0.271686,
0.249329,
0.260507,
0.269823,
0.260507,
0.28659,
0.271686,
0.269823,
0.284727,
0.269823,
0.141274,
0.241877,
0.122643,
0.193438,
0.204617,
0.145,
0.260507,
0.26237,
0.228836,
0.266097,
0.232562,
0.28659,
0.219521,
0.236288,
0.223247,
0.288453,
0.256781,
0.275412,
0.279138,
0.28659,
0.282864,
0.275412,
0.269823,
0.290316,
0.294042,
0.28659,
0.253055,
0.290316,
0.295905,
0.277275,
0.271686,
0.241877,
0.256781,
0.269823,
0.26796,
0.28659,
0.281001,
0.284727,
0.290316,
0.269823,
0.145,
0.254918,
0.141274,
0.137547,
0.215795,
0.145,
0.217658,
0.113328,
0.249329,
0.137547,
0.251192,
0.290316,
0.238151,
0.238151,
0.282864,
0.281001,
0.279138,
0.217658,
0.301494,
0.269823,
0.292179,
0.295905,
0.273549,
0.288453,
0.294042,
0.281001,
0.241877,
0.277275,
0.284727,
0.264234,
0.282864,
0.249329,
0.264234,
0.264234,
0.256781,
0.282864,
0.279138,
0.282864,
0.282864,
0.275412,
0.148726,
0.238151,
0.130095,
0.154315,
0.279138,
0.20089,
0.213932,
0.230699,
0.236288,
0.266097,
0.264234,
0.264234,
0.275412,
0.234425,
0.221384,
0.28659,
0.277275,
0.217658,
0.294042,
0.226973,
0.282864,
0.288453,
0.26796,
0.290316,
0.290316,
0.284727,
0.256781,
0.294042,
0.279138,
0.269823,
0.271686,
0.251192,
0.260507,
0.273549,
0.275412,
0.28659,
0.28659,
0.290316,
0.281001,
0.279138,
0.146863,
0.219521,
0.122643,
0.279138,
0.193438,
0.197164,
0.266097,
0.141274,
0.234425,
0.204617,
0.210206,
0.264234,
0.226973,
0.230699,
0.22511,
0.295905,
0.202754,
0.299631,
0.223247,
0.292179,
0.290316,
0.284727,
0.284727,
0.288453,
0.299631,
0.273549,
0.260507,
0.281001,
0.279138,
0.277275,
0.279138,
0.232562,
0.269823,
0.271686,
0.281001,
0.275412,
0.271686,
0.290316,
0.281001,
0.284727,
0.148726,
0.234425,
0.122643,
0.191575,
0.269823,
0.251192,
0.22511,
0.195301,
0.215795,
0.279138,
0.241877,
0.234425,
0.26796,
0.219521,
0.284727,
0.290316,
0.24374,
0.295905,
0.290316,
0.208343,
0.277275,
0.28659,
0.279138,
0.288453,
0.28659,
0.290316,
0.264234,
0.284727,
0.279138,
0.277275,
0.277275,
0.241877,
0.26237,
0.266097,
0.281001,
0.292179,
0.277275,
0.275412,
0.28659,
0.281001,
0.148726,
0.234425,
0.130095,
0.284727,
0.234425,
0.254918,
0.256781,
0.143137,
0.215795,
0.260507,
0.275412,
0.238151,
0.249329,
0.232562,
0.158041,
0.463691,
0.463691,
0.455133,
0.463691,
0.463691,
0.463691,
0.463691,
0.463691,
0.455133,
0.463691,
0.463691,
0.463691,
0.46797,
0.463691,
0.463691,
0.463691,
0.463691,
0.463691,
0.463691,
0.463691,
0.463691,
0.0186572,
0.198382,
0.455133,
0.4209,
0.41662,
0.455133,
0.386666,
0.4209,
0.429458,
0.335316,
0.292524,
0.258291,
0.46797,
0.46797,
0.288245,
0.395224,
0.408062,
0.438016,
0.429458,
0.446575,
0.455133,
0.455133,
0.446575,
0.450854,
0.433737,
0.46797,
0.450854,
0.446575,
0.425179,
0.4209,
0.378108,
0.403783,
0.4209,
0.403783,
0.412341,
0.425179,
0.390945,
0.36527,
0.378108,
0.395224,
0.0314947,
0.112799,
0.47225,
0.450854,
0.463691,
0.459412,
0.412341,
0.433737,
0.412341,
0.245453,
0.450854,
0.438016,
0.455133,
0.4209,
0.395224,
0.455133,
0.450854,
0.438016,
0.438016,
0.41662,
0.459412,
0.459412,
0.455133,
0.450854,
0.450854,
0.455133,
0.463691,
0.47225,
0.459412,
0.463691,
0.438016,
0.455133,
0.459412,
0.463691,
0.47225,
0.446575,
0.463691,
0.455133,
0.46797,
0.395224,
0.0357739,
0.142753,
0.459412,
0.450854,
0.459412,
0.47225,
0.412341,
0.446575,
0.288245,
0.408062,
0.382387,
0.438016,
0.485087,
0.463691,
0.339595,
0.455133,
0.459412,
0.429458,
0.429458,
0.433737,
0.450854,
0.459412,
0.450854,
0.442295,
0.459412,
0.46797,
0.459412,
0.480808,
0.450854,
0.450854,
0.433737,
0.429458,
0.46797,
0.46797,
0.463691,
0.446575,
0.450854,
0.463691,
0.378108,
0.46797,
0.0357739,
0.155591,
0.47225,
0.455133,
0.446575,
0.455133,
0.412341,
0.455133,
0.343874,
0.395224,
0.403783,
0.403783,
0.450854,
0.408062,
0.390945,
0.429458,
0.442295,
0.442295,
0.378108,
0.446575,
0.438016,
0.455133,
0.450854,
0.446575,
0.463691,
0.46797,
0.46797,
0.463691,
0.450854,
0.463691,
0.433737,
0.429458,
0.47225,
0.455133,
0.463691,
0.459412,
0.459412,
0.463691,
0.360991,
0.412341,
0.0272155,
0.185545,
0.463691,
0.335316,
0.438016,
0.463691,
0.382387,
0.463691,
0.425179,
0.241174,
0.386666,
0.395224,
0.455133,
0.463691,
0.446575,
0.476529,
0.459412,
0.450854,
0.429458,
0.446575,
0.450854,
0.455133,
0.442295,
0.455133,
0.47225,
0.450854,
0.446575,
0.429458,
0.455133,
0.47225,
0.450854,
0.429458,
0.480808,
0.450854,
0.446575,
0.446575,
0.463691,
0.476529,
0.446575,
0.438016,
0.0229364,
0.15987,
0.47225,
0.455133,
0.459412,
0.459412,
0.403783,
0.4209,
0.425179,
0.446575,
0.408062,
0.442295,
0.433737,
0.446575,
0.279687,
0.412341,
0.455133,
0.455133,
0.455133,
0.382387,
0.455133,
0.46797,
0.450854,
0.463691,
0.47225,
0.480808,
0.41662,
0.446575,
0.463691,
0.442295,
0.314954,
0.31717,
0.31717,
0.323819,
0.31717,
0.31717,
0.319387,
0.31717,
0.31717,
0.31717,
0.31717,
0.31717,
0.31717,
0.31717,
0.31717,
0.31717,
0.314954,
0.31717,
0.31717,
0.31717,
0.31717,
0,
0.124368,
0.323819,
0.332683,
0.326035,
0.323819,
0.326035,
0.310522,
0.301658,
0.279496,
0.297225,
0.270632,
0.297225,
0.326035,
0.334899,
0.343764,
0.288361,
0.314954,
0.290577,
0.303874,
0.328251,
0.337115,
0.312738,
0.328251,
0.334899,
0.323819,
0.334899,
0.328251,
0.328251,
0.319387,
0.328251,
0.337115,
0.31717,
0.326035,
0.310522,
0.321603,
0.334899,
0.330467,
0.321603,
0.301658,
0.0246432,
0.290577,
0.224094,
0.328251,
0.30609,
0.27728,
0.297225,
0.321603,
0.330467,
0.303874,
0.319387,
0.219661,
0.312738,
0.301658,
0.261768,
0.257335,
0.312738,
0.244039,
0.268416,
0.235174,
0.321603,
0.332683,
0.310522,
0.321603,
0.330467,
0.314954,
0.275064,
0.319387,
0.328251,
0.323819,
0.330467,
0.330467,
0.319387,
0.319387,
0.319387,
0.337115,
0.328251,
0.326035,
0.328251,
0.314954,
0.0357238,
0.288361,
0.301658,
0.23739,
0.326035,
0.217445,
0.323819,
0.328251,
0.323819,
0.290577,
0.323819,
0.292793,
0.310522,
0.297225,
0.27728,
0.23739,
0.279496,
0.301658,
0.297225,
0.301658,
0.323819,
0.330467,
0.334899,
0.343764,
0.326035,
0.319387,
0.283929,
0.334899,
0.323819,
0.334899,
0.337115,
0.343764,
0.323819,
0.330467,
0.330467,
0.341548,
0.330467,
0.348196,
0.337115,
0.310522,
0.040156,
0.275064,
0.319387,
0.250687,
0.326035,
0.308306,
0.290577,
0.283929,
0.332683,
0.31717,
0.323819,
0.323819,
0.308306,
0.295009,
0.235174,
0.292793,
0.179771,
0.241823,
0.295009,
0.310522,
0.323819,
0.319387,
0.330467,
0.334899,
0.323819,
0.319387,
0.290577,
0.326035,
0.332683,
0.332683,
0.334899,
0.334899,
0.330467,
0.323819,
0.323819,
0.339332,
0.330467,
0.341548,
0.332683,
0.319387,
0.0357238,
0.235174,
0.252903,
0.341548,
0.341548,
0.275064,
0.295009,
0.334899,
0.337115,
0.301658,
0.319387,
0.246255,
0.312738,
0.261768,
0.279496,
0.263984,
0.268416,
0.297225,
0.332683,
0.31717,
0.326035,
0.334899,
0.326035,
0.337115,
0.332683,
0.295009,
0.308306,
0.330467,
0.339332,
0.334899,
0.350412,
0.332683,
0.334899,
0.328251,
0.321603,
0.341548,
0.332683,
0.334899,
0.339332,
0.330467,
0.0312915,
0.208581,
0.261768,
0.337115,
0.295009,
0.252903,
0.303874,
0.295009,
0.341548,
0.319387,
0.299442,
0.319387,
0.319387,
0.308306,
0.303874,
0.310522,
0.314954,
0.321603,
0.330467,
0.319387,
0.30609,
0.330467,
0.323819,
0.334899,
0.328251,
0.314954,
0.308306,
0.330467,
0.332683,
0.341548,
0.341548,
0.343764,
0.348196,
0.339332,
0.341548,
0.337115,
0.332683,
0.330467,
0.326035,
0.337115,
0.0357238,
0.232958,
0.210797,
0.332683,
0.219661,
0.334899,
0.343764,
0.341548,
0.343764,
0.310522,
0.334899,
0.308306,
0.27728,
0.303874,
0.295009,
0.253322,
0.253322,
0.253322,
0.253322,
0.253322,
0.253322,
0.253322,
0.253322,
0.253322,
0.253322,
0.253322,
0.253322,
0.256487,
0.253322,
0.253322,
0.253322,
0.259651,
0.253322,
0.253322,
0.256487,
0.253322,
0.145741,
0.259651,
0.240666,
0.190039,
0.218517,
0.234337,
0.275471,
0.278636,
0.256487,
0.256487,
0.265979,
0.234337,
0.256487,
0.253322,
0.253322,
0.262815,
0.250158,
0.246994,
0.253322,
0.253322,
0.275471,
0.2818,
0.275471,
0.262815,
0.262815,
0.265979,
0.275471,
0.265979,
0.256487,
0.265979,
0.253322,
0.234337,
0.240666,
0.259651,
0.259651,
0.231173,
0.240666,
0.253322,
0.275471,
0.265979,
0.0856221,
0.275471,
0.259651,
0.237502,
0.221681,
0.262815,
0.259651,
0.253322,
0.253322,
0.259651,
0.275471,
0.275471,
0.265979,
0.253322,
0.256487,
0.272307,
0.262815,
0.272307,
0.253322,
0.24383,
0.272307,
0.269143,
0.256487,
0.259651,
0.256487,
0.262815,
0.262815,
0.262815,
0.265979,
0.278636,
0.265979,
0.259651,
0.240666,
0.269143,
0.262815,
0.240666,
0.259651,
0.246994,
0.265979,
0.265979,
0.0856221,
0.269143,
0.256487,
0.250158,
0.256487,
0.24383,
0.253322,
0.237502,
0.234337,
0.228009,
0.275471,
0.265979,
0.275471,
0.272307,
0.256487,
0.275471,
0.256487,
0.275471,
0.269143,
0.272307,
0.272307,
0.262815,
0.269143,
0.269143,
0.253322,
0.269143,
0.262815,
0.275471,
0.256487,
0.272307,
0.24383,
0.253322,
0.253322,
0.265979,
0.246994,
0.246994,
0.259651,
0.265979,
0.269143,
0.259651,
0.0856221,
0.269143,
0.265979,
0.253322,
0.231173,
0.24383,
0.224845,
0.253322,
0.256487,
0.253322,
0.237502,
0.246994,
0.240666,
0.231173,
0.262815,
0.269143,
0.259651,
0.2818,
0.272307,
0.265979,
0.275471,
0.272307,
0.269143,
0.265979,
0.262815,
0.269143,
0.256487,
0.253322,
0.2818,
0.275471,
0.278636,
0.262815,
0.246994,
0.240666,
0.272307,
0.272307,
0.250158,
0.259651,
0.269143,
0.272307,
0.0887862,
0.272307,
0.262815,
0.231173,
0.12992,
0.265979,
0.224845,
0.269143,
0.265979,
0.275471,
0.2818,
0.2818,
0.275471,
0.24383,
0.24383,
0.246994,
0.250158,
0.250158,
0.272307,
0.262815,
0.272307,
0.272307,
0.2818,
0.275471,
0.272307,
0.278636,
0.265979,
0.265979,
0.259651,
0.275471,
0.275471,
0.269143,
0.259651,
0.262815,
0.256487,
0.24383,
0.253322,
0.259651,
0.262815,
0.265979,
0.0824579,
0.269143,
0.136249,
0.196368,
0.158398,
0.228009,
0.246994,
0.259651,
0.262815,
0.262815,
0.275471,
0.2818,
0.275471,
0.275471,
0.275471,
0.278636,
0.240666,
0.272307,
0.272307,
0.259651,
0.265979,
0.269143,
0.275471,
0.228009,
0.253322,
0.275471,
0.272307,
0.275471,
0.275471,
0.275471,
0.275471,
0.262815,
0.259651,
0.259651,
0.256487,
0.256487,
0.250158,
0.256487,
0.265979,
0.269143,
0.0887862,
0.265979,
0.139413,
0.278636,
0.186875,
0.231173,
0.256487,
0.259651,
0.259651,
0.272307,
0.275471,
0.265979,
0.272307,
0.275471,
0.275471,
0.304078,
0.304078,
0.304078,
0.304078,
0.304078,
0.304078,
0.304078,
0.304078,
0.304078,
0.304078,
0.304078,
0.302135,
0.304078,
0.304078,
0.304078,
0.300192,
0.304078,
0.304078,
0.300192,
0.304078,
0.304078,
0,
0.17975,
0.255512,
0.251627,
0.288537,
0.255512,
0.26911,
0.265225,
0.274938,
0.280766,
0.274938,
0.249684,
0.232201,
0.226373,
0.26911,
0.255512,
0.236086,
0.288537,
0.29825,
0.29825,
0.309905,
0.280766,
0.274938,
0.286594,
0.290479,
0.290479,
0.302135,
0.302135,
0.228316,
0.26911,
0.29825,
0.284651,
0.29825,
0.29825,
0.304078,
0.288537,
0.280766,
0.278824,
0.296307,
0.288537,
0.00102958,
0.117586,
0.284651,
0.278824,
0.251627,
0.257455,
0.276881,
0.274938,
0.267168,
0.288537,
0.267168,
0.276881,
0.274938,
0.280766,
0.278824,
0.302135,
0.241914,
0.25357,
0.203062,
0.232201,
0.304078,
0.257455,
0.290479,
0.276881,
0.302135,
0.284651,
0.286594,
0.290479,
0.288537,
0.284651,
0.290479,
0.286594,
0.292422,
0.282709,
0.296307,
0.278824,
0.274938,
0.274938,
0.284651,
0.276881,
0,
0.0670785,
0.280766,
0.210832,
0.280766,
0.274938,
0.280766,
0.239971,
0.236086,
0.274938,
0.154496,
0.162267,
0.257455,
0.111759,
0.105931,
0.274938,
0.173922,
0.162267,
0.288537,
0.259397,
0.300192,
0.292422,
0.304078,
0.304078,
0.307963,
0.282709,
0.282709,
0.288537,
0.282709,
0.208889,
0.26134,
0.267168,
0.296307,
0.280766,
0.304078,
0.280766,
0.274938,
0.294364,
0.286594,
0.284651,
0,
0.0787342,
0.300192,
0.183635,
0.201119,
0.280766,
0.274938,
0.25357,
0.21666,
0.241914,
0.195291,
0.205004,
0.284651,
0.292422,
0.245799,
0.193348,
0.150611,
0.249684,
0.230258,
0.257455,
0.292422,
0.300192,
0.292422,
0.304078,
0.300192,
0.280766,
0.29825,
0.29825,
0.292422,
0.25357,
0.259397,
0.251627,
0.304078,
0.288537,
0.296307,
0.288537,
0.280766,
0.29825,
0.288537,
0.280766,
0,
0.059308,
0.29825,
0.236086,
0.292422,
0.304078,
0.259397,
0.226373,
0.17975,
0.296307,
0.251627,
0.282709,
0.282709,
0.208889,
0.259397,
0.276881,
0.278824,
0.271053,
0.292422,
0.278824,
0.307963,
0.29825,
0.280766,
0.296307,
0.288537,
0.276881,
0.300192,
0.290479,
0.286594,
0.286594,
0.294364,
0.280766,
0.29825,
0.286594,
0.302135,
0.276881,
0.278824,
0.302135,
0.282709,
0.259397,
0,
0.0806768,
0.265225,
0.276881,
0.304078,
0.251627,
0.282709,
0.29825,
0.286594,
0.286594,
0.276881,
0.218602,
0.274938,
0.265225,
0.274938,
0.278824,
0.278824,
0.300192,
0.296307,
0.300192,
0.315733,
0.29825,
0.292422,
0.304078,
0.300192,
0.302135,
0.29825,
0.296307,
0.284651,
0.292422,
0.284651,
0.29825,
0.302135,
0.274938,
0.29825,
0.284651,
0.280766,
0.286594,
0.274938,
0.292422,
0,
0.0651359,
0.29825,
0.26911,
0.265225,
0.274938,
0.290479,
0.274938,
0.284651,
0.280766,
0.296307,
0.286594,
0.29825,
0.307963,
0.284651};

const float CEPuckNEATController::m_GraySamplesRight[4205] = {
0.872714,
0.899225,
0.872714,
0.872714,
0.899225,
0.872714,
0.872714,
0.892597,
0.872714,
0.872714,
0.889283,
0.872714,
0.872714,
0.872714,
0.882655,
0.872714,
0.872714,
0.856144,
0.872714,
0.872714,
0.892597,
0.150285,
0.862772,
0.879341,
0.813063,
0.79318,
0.8694,
0.786552,
0.829633,
0.786552,
0.756727,
0.826319,
0.561208,
0.73353,
0.518127,
0.630799,
0.723588,
0.783238,
0.670566,
0.667252,
0.766669,
0.763355,
0.789866,
0.720274,
0.769983,
0.832947,
0.720274,
0.783238,
0.85283,
0.859458,
0.859458,
0.889283,
0.846202,
0.866086,
0.859458,
0.85283,
0.823005,
0.859458,
0.832947,
0.85283,
0.769983,
0.0707515,
0.85283,
0.710333,
0.836261,
0.826319,
0.879341,
0.819691,
0.859458,
0.819691,
0.8694,
0.813063,
0.836261,
0.544638,
0.594347,
0.47836,
0.627485,
0.779925,
0.653997,
0.587719,
0.687136,
0.773297,
0.746786,
0.644055,
0.753413,
0.816377,
0.789866,
0.750099,
0.832947,
0.846202,
0.823005,
0.872714,
0.85283,
0.819691,
0.813063,
0.882655,
0.829633,
0.849516,
0.832947,
0.839575,
0.803122,
0.0906349,
0.8694,
0.756727,
0.67388,
0.779925,
0.899225,
0.849516,
0.713647,
0.779925,
0.876027,
0.813063,
0.803122,
0.746786,
0.756727,
0.766669,
0.253016,
0.153599,
0.624172,
0.325921,
0.150285,
0.746786,
0.716961,
0.786552,
0.826319,
0.763355,
0.813063,
0.826319,
0.839575,
0.829633,
0.862772,
0.866086,
0.826319,
0.79318,
0.819691,
0.806436,
0.720274,
0.620858,
0.832947,
0.836261,
0.816377,
0.0972627,
0.823005,
0.518127,
0.624172,
0.829633,
0.829633,
0.862772,
0.624172,
0.879341,
0.700391,
0.730216,
0.859458,
0.803122,
0.743472,
0.756727,
0.813063,
0.624172,
0.524755,
0.153599,
0.236446,
0.813063,
0.753413,
0.763355,
0.816377,
0.842888,
0.823005,
0.876027,
0.849516,
0.859458,
0.806436,
0.859458,
0.760041,
0.85283,
0.872714,
0.859458,
0.746786,
0.663938,
0.600974,
0.849516,
0.885969,
0.0972627,
0.885969,
1,
0.312666,
0.80975,
0.769983,
0.819691,
0.73353,
0.713647,
0.846202,
0.892597,
0.839575,
0.859458,
0.647369,
0.773297,
0.763355,
0.799808,
0.726902,
0.753413,
0.743472,
0.823005,
0.776611,
0.740158,
0.79318,
0.816377,
0.846202,
0.846202,
0.819691,
0.823005,
0.885969,
0.872714,
0.829633,
0.786552,
0.806436,
0.826319,
0.803122,
0.796494,
0.640741,
0.786552,
0.773297,
0.110518,
0.769983,
0.41871,
0.498244,
0.806436,
0.799808,
0.836261,
0.806436,
0.700391,
0.700391,
0.85283,
0.783238,
0.79318,
0.726902,
0.670566,
0.412082,
0.465105,
0.68141,
0.707984,
0.68141,
0.68141,
0.68141,
0.68141,
0.68141,
0.68141,
0.663694,
0.68141,
0.68141,
0.675505,
0.68141,
0.68141,
0.68141,
0.68141,
0.68141,
0.645979,
0.68141,
0.68141,
0.678457,
0.0465927,
0.699126,
0.533778,
0.68141,
0.722747,
0.521968,
0.666647,
0.536731,
0.403862,
0.406815,
0.634168,
0.693221,
0,
0.380241,
0.640073,
0.640073,
0.678457,
0.610547,
0.610547,
0.318236,
0.690268,
0.68141,
0.640073,
0.648931,
0.702079,
0.619405,
0.660742,
0.702079,
0.6696,
0.637121,
0.722747,
0.693221,
0.687315,
0.687315,
0.68141,
0.702079,
0.699126,
0.595784,
0.548541,
0.554447,
0.00525578,
0.542636,
0.332999,
0.238514,
0.690268,
0.477678,
0.651884,
0.557399,
0.610547,
0.598736,
0.58102,
0.663694,
0.504252,
0.575115,
0.350715,
0.696173,
0.462915,
0.690268,
0,
0.660742,
0.705031,
0.663694,
0.705031,
0.702079,
0.628263,
1,
0.510157,
0.651884,
0.684363,
0.622357,
0.719794,
0.684363,
0.672552,
0.6696,
0.687315,
0.699126,
0.634168,
0.566257,
0.586926,
0.572163,
0.084977,
0.648931,
0.36843,
0.713889,
0.533778,
0.628263,
0.634168,
0.542636,
0.713889,
0.719794,
0.699126,
0.640073,
0.586926,
0.471773,
0.397957,
0.229656,
0.462915,
0.690268,
0.489489,
0.459962,
0.710937,
0.702079,
0.684363,
0.684363,
0.651884,
0.548541,
0.589878,
0.657789,
0.68141,
0.675505,
0.710937,
0.707984,
0.675505,
0.651884,
0.678457,
0.702079,
0.643026,
0.578068,
0.536731,
0.607594,
0.0288769,
0.619405,
0.462915,
0.705031,
0.660742,
0.651884,
0.68141,
0.68141,
0.634168,
0.572163,
0.713889,
0.58102,
0.62531,
0.536731,
0.439294,
0.693221,
0.146982,
0.0584033,
0.238514,
0.713889,
0.687315,
0.728652,
0.702079,
0.707984,
0.672552,
0.459962,
0.51311,
0.675505,
0.634168,
0.687315,
0.73751,
0.722747,
0.690268,
0.702079,
0.666647,
0.699126,
0.628263,
0.583973,
0.533778,
0.622357,
0.0406875,
0.634168,
0.0967876,
0,
0.217846,
0.643026,
0.533778,
0.687315,
0.530826,
0.713889,
0.572163,
0.645979,
0.607594,
0.483583,
0.173556,
0.152888,
0.436341,
0.610547,
0.643026,
1,
0.728652,
0.696173,
0.678457,
0.690268,
0.672552,
0.539683,
0.548541,
0.643026,
0.648931,
0.634168,
0.705031,
0.705031,
0.666647,
0.693221,
0.690268,
0.672552,
0.634168,
0.554447,
0.583973,
0.607594,
0.0406875,
0.601689,
0.474725,
0.678457,
0.663694,
0.637121,
0.696173,
0.648931,
0.749321,
0.678457,
0.445199,
0.607594,
0.415673,
0.521968,
0.651884,
0.572163,
0.474725,
0.693221,
0.285756,
0.495394,
0.68141,
0.660742,
0.548541,
0.705031,
0.696173,
0.589878,
0.545589,
0.62531,
0.672552,
0.678457,
0.707984,
0.722747,
0.62531,
0.666647,
0.702079,
0.643026,
0.643026,
0.648931,
0.583973,
0.640073,
0.0584033,
0.46882,
0.46882,
0.560352,
0.702079,
0.607594,
0.575115,
0.746368,
0.501299,
0.699126,
0.400909,
0.563305,
0.374336,
0.318236,
0.539683,
0.386933,
0.391395,
0.391395,
0.386933,
0.386933,
0.391395,
0.386933,
0.393625,
0.386933,
0.386933,
0.382472,
0.391395,
0.386933,
0.391395,
0.386933,
0.386933,
0.391395,
0.386933,
0.386933,
0.391395,
0.386933,
0,
0.4137,
0.384703,
0.262023,
0.360167,
0.357936,
0.295481,
0.360167,
0.342322,
0.362397,
0.349014,
0.391395,
0.384703,
0.353475,
0.337861,
0.389164,
0.398086,
0.320017,
0.375781,
0.324478,
0.380242,
0.360167,
0.386933,
0.393625,
0.382472,
0.41147,
0.418161,
0.415931,
0.41147,
0.407008,
0.362397,
0.342322,
0.364628,
0.353475,
0.353475,
0.37355,
0.355706,
0.349014,
0.355706,
0.353475,
0.00774001,
0.212951,
0.393625,
0.389164,
0.395856,
0.391395,
0.398086,
0.415931,
0.353475,
0.375781,
0.326709,
0.342322,
0.37355,
0.248639,
0.386933,
0.355706,
0.418161,
0.355706,
0.400317,
0.420392,
0.418161,
0.424853,
0.422622,
0.418161,
0.4137,
0.391395,
0.364628,
0.380242,
0.4137,
0.422622,
0.41147,
0.404778,
0.41147,
0.404778,
0.391395,
0.400317,
0.402547,
0.382472,
0.366859,
0.342322,
0.00550946,
0.206259,
0.304403,
0.395856,
0.395856,
0.398086,
0.380242,
0.386933,
0.326709,
0.400317,
0.313325,
0.306634,
0.206259,
0.384703,
0.366859,
0.380242,
0.41147,
0.420392,
0.282098,
0.420392,
0.424853,
0.418161,
0.420392,
0.424853,
0.404778,
0.389164,
0.364628,
0.395856,
0.415931,
0.402547,
0.409239,
0.407008,
0.415931,
0.407008,
0.393625,
0.398086,
0.404778,
0.404778,
0.366859,
0.366859,
0.00550946,
0.17057,
0.362397,
0.398086,
0.400317,
0.404778,
0.415931,
0.402547,
0.380242,
0.407008,
0.41147,
0.407008,
0.362397,
0.275406,
0.409239,
0.386933,
0.366859,
0.308864,
0.37132,
0.415931,
0.418161,
0.41147,
0.418161,
0.418161,
0.404778,
0.37132,
0.380242,
0.391395,
0.407008,
0.415931,
0.400317,
0.422622,
0.4137,
0.4137,
0.4137,
0.400317,
0.400317,
0.391395,
0.375781,
0.37355,
0.00104836,
0.172801,
0.389164,
0.237487,
0.409239,
0.315556,
0.420392,
0.391395,
0.357936,
0.409239,
0.400317,
0.246409,
0.37132,
0.389164,
0.404778,
0.395856,
0.420392,
0.4137,
0.400317,
0.357936,
0.409239,
0.4137,
0.420392,
0.415931,
0.41147,
0.398086,
0.386933,
0.393625,
0.4137,
0.407008,
0.415931,
0.420392,
0.418161,
0.431544,
0.400317,
0.37355,
0.398086,
0.384703,
0.404778,
0.382472,
0.00104836,
0.148265,
0.415931,
0.404778,
0.386933,
0.393625,
0.386933,
0.369089,
0.398086,
0.398086,
0.393625,
0.3334,
0.284328,
0.206259,
0.404778,
0.402547,
0.433775,
0.409239,
0.217412,
0.266484,
0.420392,
0.409239,
0.420392,
0.4137,
0.402547,
0.391395,
0.386933,
0.402547,
0.418161,
0.400317,
0.407008,
0.424853,
0.424853,
0.427083,
0.389164,
0.393625,
0.41147,
0.389164,
0.386933,
0.375781,
0,
0.134881,
0.402547,
0.286559,
0.357936,
0.404778,
0.391395,
0.420392,
0.375781,
0.404778,
0.375781,
0.382472,
0.29102,
0.273175,
0.279867,
0.434792,
0.434792,
0.434792,
0.432029,
0.434792,
0.434792,
0.434792,
0.434792,
0.434792,
0.426503,
0.434792,
0.434792,
0.434792,
0.440318,
0.434792,
0.434792,
0.434792,
0.434792,
0.434792,
0.434792,
0.434792,
0.0755968,
0.202697,
0.349138,
0.354664,
0.329797,
0.351901,
0.362953,
0.307692,
0.374005,
0.36019,
0.354664,
0.401636,
0.401636,
0.343612,
0.327034,
0.379531,
0.374005,
0.393347,
0.401636,
0.304929,
0.412688,
0.401636,
0.393347,
0.368479,
0.379531,
0.374005,
0.407162,
0.398873,
0.401636,
0.379531,
0.382294,
0.376768,
0.398873,
0.420977,
0.42374,
0.418214,
0.415451,
0.393347,
0.412688,
0.407162,
0.089412,
0.230327,
0.393347,
0.42374,
0.390584,
0.371242,
0.346375,
0.338086,
0.197171,
0.401636,
0.302166,
0.368479,
0.371242,
0.266247,
0.376768,
0.329797,
0.335323,
0.338086,
0.346375,
0.42374,
0.420977,
0.401636,
0.407162,
0.382294,
0.362953,
0.368479,
0.393347,
0.351901,
0.398873,
0.349138,
0.374005,
0.393347,
0.401636,
0.409925,
0.426503,
0.42374,
0.412688,
0.401636,
0.407162,
0.420977,
0.0977011,
0.26901,
0.340849,
0.434792,
0.346375,
0.418214,
0.409925,
0.329797,
0.376768,
0.365716,
0.293877,
0.376768,
0.351901,
0.362953,
0.282825,
0.210986,
0.407162,
0.310455,
0.39611,
0.39611,
0.409925,
0.393347,
0.393347,
0.39611,
0.329797,
0.362953,
0.401636,
0.376768,
0.39611,
0.343612,
0.368479,
0.385057,
0.376768,
0.382294,
0.420977,
0.432029,
0.393347,
0.39611,
0.407162,
0.393347,
0.0977011,
0.235853,
0.365716,
0.313218,
0.409925,
0.409925,
0.418214,
0.379531,
0.39611,
0.357427,
0.351901,
0.368479,
0.338086,
0.412688,
0.349138,
0.351901,
0.393347,
0.42374,
0.407162,
0.407162,
0.401636,
0.390584,
0.390584,
0.401636,
0.36019,
0.376768,
0.39611,
0.393347,
0.407162,
0.374005,
0.357427,
0.38782,
0.385057,
0.412688,
0.401636,
0.432029,
0.42374,
0.412688,
0.42374,
0.412688,
0.0728337,
0.274536,
0.346375,
0.432029,
0.343612,
0.426503,
0.401636,
0.38782,
0.357427,
0.349138,
0.409925,
0.407162,
0.329797,
0.368479,
0.371242,
0.393347,
0.418214,
0.374005,
0.365716,
0.38782,
0.415451,
0.418214,
0.379531,
0.401636,
0.374005,
0.379531,
0.382294,
0.401636,
0.390584,
0.412688,
0.362953,
0.368479,
0.338086,
0.412688,
0.429266,
0.429266,
0.437555,
0.429266,
0.418214,
0.429266,
0.111516,
0.249668,
0.371242,
0.282825,
0.437555,
0.390584,
0.376768,
0.368479,
0.368479,
0.376768,
0.407162,
0.390584,
0.415451,
0.385057,
0.36019,
0.23309,
0.36019,
0.180592,
0.119805,
0.20546,
0.415451,
0.401636,
0.39611,
0.398873,
0.385057,
0.38782,
0.407162,
0.407162,
0.385057,
0.412688,
0.351901,
0.36019,
0.371242,
0.374005,
0.426503,
0.440318,
0.426503,
0.440318,
0.412688,
0.418214,
0.0977011,
0.263484,
0.313218,
0.263484,
0.42374,
0.357427,
0.354664,
0.280062,
0.33256,
0.318744,
0.374005,
0.351901,
0.379531,
0.36019,
0.379511,
0.393257,
0.379511,
0.379511,
0.379511,
0.383439,
0.379511,
0.379511,
0.379511,
0.379511,
0.379511,
0.393257,
0.383439,
0.379511,
0.359875,
0.379511,
0.379511,
0.379511,
0.363802,
0.379511,
0.379511,
0.145839,
0.361839,
0.359875,
0.365766,
0.357911,
0.32453,
0.353984,
0.36773,
0.25973,
0.318639,
0.352021,
0.334348,
0.350057,
0.381475,
0.375584,
0.357911,
0.338275,
0.308821,
0.320602,
0.318639,
0.348093,
0.336311,
0.314712,
0.363802,
0.379511,
0.381475,
0.393257,
0.381475,
0.322566,
0.385402,
0.359875,
0.359875,
0.355948,
0.36773,
0.359875,
0.34613,
0.357911,
0.359875,
0.357911,
0.363802,
0.10853,
0.393257,
0.318639,
0.340239,
0.202784,
0.220457,
0.373621,
0.375584,
0.353984,
0.357911,
0.234203,
0.336311,
0.159584,
0.167439,
0.330421,
0.192966,
0.242057,
0.330421,
0.228312,
0.385402,
0.381475,
0.385402,
0.355948,
0.369693,
0.361839,
0.359875,
0.363802,
0.342202,
0.377548,
0.340239,
0.328457,
0.369693,
0.365766,
0.381475,
0.383439,
0.369693,
0.375584,
0.369693,
0.342202,
0.353984,
0.153694,
0.330421,
0.247948,
0.401111,
0.363802,
0.322566,
0.377548,
0.373621,
0.291148,
0.289184,
0.328457,
0.361839,
0.342202,
0.273475,
0.36773,
0.147803,
0.242057,
0.289184,
0.234203,
0.377548,
0.383439,
0.381475,
0.359875,
0.355948,
0.363802,
0.359875,
0.363802,
0.353984,
0.381475,
0.352021,
0.330421,
0.334348,
0.385402,
0.377548,
0.369693,
0.357911,
0.385402,
0.393257,
0.350057,
0.371657,
0.149766,
0.381475,
0.369693,
0.297039,
0.375584,
0.375584,
0.359875,
0.336311,
0.306857,
0.322566,
0.251875,
0.359875,
0.161548,
0.308821,
0.365766,
0.357911,
0.369693,
0.291148,
0.285257,
0.359875,
0.379511,
0.381475,
0.352021,
0.359875,
0.359875,
0.365766,
0.36773,
0.344166,
0.363802,
0.375584,
0.36773,
0.363802,
0.381475,
0.383439,
0.371657,
0.371657,
0.353984,
0.363802,
0.379511,
0.369693,
0.159584,
0.377548,
0.269548,
0.393257,
0.348093,
0.326493,
0.369693,
0.381475,
0.338275,
0.353984,
0.36773,
0.251875,
0.359875,
0.153694,
0.269548,
0.338275,
0.365766,
0.326493,
0.36773,
0.375584,
0.393257,
0.383439,
0.342202,
0.359875,
0.36773,
0.359875,
0.359875,
0.316675,
0.361839,
0.379511,
0.36773,
0.383439,
0.375584,
0.369693,
0.365766,
0.369693,
0.379511,
0.373621,
0.365766,
0.377548,
0.183148,
0.334348,
0.369693,
0.220457,
0.371657,
0.291148,
0.371657,
0.385402,
0.359875,
0.285257,
0.332384,
0.240093,
0.308821,
0.267584,
0.393257,
0.149766,
0.28133,
0.293112,
0.208675,
0.385402,
0.383439,
0.393257,
0.342202,
0.359875,
0.36773,
0.383439,
0.36773,
0.348093,
0.348093,
0.371657,
0.371657,
0.405039,
0.36773,
0.379511,
0.371657,
0.377548,
0.373621,
0.369693,
0.385402,
0.36773,
0.165475,
0.377548,
0.379511,
0.297039,
0.353984,
0.355948,
0.355948,
0.375584,
0.393257,
0.316675,
0.283293,
0.344166,
0.253839,
0.279366,
0.275424,
0.275424,
0.275424,
0.27808,
0.275424,
0.275424,
0.270112,
0.275424,
0.275424,
0.280736,
0.275424,
0.275424,
0.280736,
0.275424,
0.275424,
0.275424,
0.275424,
0.275424,
0.280736,
0.275424,
0.275424,
0,
0.11341,
0.224961,
0.137314,
0.275424,
0.0788824,
0.0656025,
0.108098,
0.0443548,
0.0549787,
0.0841943,
0.182465,
0.29136,
0.206369,
0.254177,
0.296672,
0.235585,
0.15325,
0.280736,
0.12669,
0.275424,
0.259488,
0.283392,
0.27808,
0.286048,
0.294016,
0.267456,
0.27808,
0.275424,
0.254177,
0.267456,
0.240897,
0.246209,
0.219649,
0.238241,
0.270112,
0.27808,
0.267456,
0.251521,
0.272768,
0,
0.227617,
0.142626,
0.150594,
0.232929,
0.0815384,
0.0629466,
0.246209,
0.185121,
0.171841,
0.235585,
0.259488,
0.209025,
0.272768,
0.267456,
0.256833,
0.246209,
0.169185,
0.187777,
0.248865,
0.283392,
0.240897,
0.270112,
0.29136,
0.29136,
0.307296,
0.288704,
0.296672,
0.27808,
0.280736,
0.272768,
0.224961,
0.240897,
0.240897,
0.259488,
0.254177,
0.2648,
0.283392,
0.254177,
0.275424,
0,
0.198401,
0.0735705,
0,
0.0523227,
0.262144,
0.0762264,
0.0735705,
0.248865,
0.132002,
0.275424,
0.259488,
0.243553,
0.270112,
0.243553,
0.219649,
0.13997,
0.280736,
0.286048,
0.256833,
0.296672,
0.254177,
0.272768,
0.2648,
0.294016,
0.294016,
0.267456,
0.29136,
0.275424,
0.283392,
0.270112,
0.240897,
0.251521,
0.246209,
0.238241,
0.211681,
0.232929,
0.262144,
0.224961,
0.254177,
0,
0.248865,
0.15325,
0.0868503,
0.238241,
0.15325,
0.270112,
0.116066,
0.0523227,
0.0416988,
0.283392,
0.142626,
0.294016,
0.206369,
0.219649,
0.288704,
0.15325,
0.275424,
0.179809,
0.270112,
0.29136,
0.283392,
0.286048,
0.29136,
0.280736,
0.280736,
0.280736,
0.296672,
0.280736,
0.283392,
0.27808,
0.270112,
0.240897,
0.267456,
0.238241,
0.251521,
0.270112,
0.27808,
0.246209,
0.254177,
0,
0.147938,
0.283392,
0.232929,
0.11341,
0.275424,
0.206369,
0.262144,
0.203713,
0.216993,
0.224961,
0.206369,
0.280736,
0.29136,
0.270112,
0.161218,
0.2648,
0.286048,
0.232929,
0.201057,
0.29136,
0.259488,
0.270112,
0.275424,
0.29136,
0.280736,
0.283392,
0.280736,
0.27808,
0.296672,
0.29136,
0.29136,
0.270112,
0.251521,
0.270112,
0.251521,
0.27808,
0.296672,
0.262144,
0.10013,
0,
0.132002,
0.0310749,
0.023107,
0.2648,
0.017795,
0.0841943,
0.270112,
0.246209,
0.177153,
0.286048,
0.124034,
0.29136,
0.025763,
0,
0.121378,
0.219649,
0.272768,
0.102786,
0.017795,
0.296672,
0.43119,
0.413608,
0.413608,
0.396027,
0.413608,
0.413608,
0.413608,
0.424597,
0.413608,
0.413608,
0.424597,
0.413608,
0.413608,
0.413608,
0.413608,
0.413608,
0.413608,
0.413608,
0.413608,
0.43119,
0.413608,
0.00923039,
0.231199,
0.303723,
0.428992,
0.396027,
0.396027,
0.396027,
0.255373,
0.409213,
0.411411,
0.398224,
0.439981,
0.435585,
0.437783,
0.413608,
0.422399,
0.437783,
0.428992,
0.409213,
0.398224,
0.415806,
0.404817,
0.420201,
0.435585,
0.424597,
0.413608,
0.426794,
0.413608,
0.439981,
0.444376,
0.413608,
0.404817,
0.444376,
0.435585,
0.40262,
0.428992,
0.387236,
0.360863,
0.356468,
0.367456,
0,
0.24878,
0.327898,
0.428992,
0.281746,
0.422399,
0.424597,
0.422399,
0.40262,
0.428992,
0.356468,
0.411411,
0.352072,
0.409213,
0.444376,
0.393829,
0.404817,
0.424597,
0.398224,
0.413608,
0.426794,
0.424597,
0.435585,
0.435585,
0.411411,
0.43119,
0.418004,
0.424597,
0.424597,
0.413608,
0.428992,
0.409213,
0.43119,
0.435585,
0.422399,
0.404817,
0.40262,
0.387236,
0.358666,
0.389433,
0.00923039,
0.360863,
0.226803,
0.38284,
0.385038,
0.314711,
0.400422,
0.422399,
0.411411,
0.433388,
0.358666,
0.229001,
0.418004,
0.437783,
0.435585,
0.369654,
0.428992,
0.369654,
0.411411,
0.40262,
0.433388,
0.426794,
0.422399,
0.428992,
0.413608,
0.450969,
0.418004,
0.424597,
0.422399,
0.420201,
0.424597,
0.418004,
0.426794,
0.453167,
0.426794,
0.418004,
0.393829,
0.38284,
0.37405,
0.409213,
0.0334052,
0.365259,
0.237792,
0.400422,
0.424597,
0.409213,
0.35427,
0.413608,
0.415806,
0.418004,
0.424597,
0.308118,
0.367456,
0.079557,
0.0971386,
0.43119,
0.343282,
0.396027,
0.43119,
0.407015,
0.444376,
0.424597,
0.420201,
0.424597,
0.426794,
0.398224,
0.40262,
0.380643,
0.407015,
0.396027,
0.422399,
0.404817,
0.424597,
0.426794,
0.40262,
0.418004,
0.380643,
0.37405,
0.407015,
0.343282,
0.0443937,
0.391631,
0.187245,
0.250978,
0.409213,
0.387236,
0.299328,
0.415806,
0.407015,
0.424597,
0.418004,
0.418004,
0.424597,
0.428992,
0.415806,
0.407015,
0.424597,
0.407015,
0.424597,
0.38284,
0.398224,
0.435585,
0.435585,
0.428992,
0.442178,
0.424597,
0.426794,
0.442178,
0.415806,
0.418004,
0.426794,
0.420201,
0.420201,
0.422399,
0.424597,
0.404817,
0.360863,
0.396027,
0.396027,
0.369654,
0.0356029,
0.413608,
0.202628,
0.187245,
0.437783,
0.38284,
0.215815,
0.270757,
0.319107,
0.424597,
0.424597,
0.266362,
0.35427,
0.332293,
0.415806,
0.398224,
0.422399,
0.37405,
0.38284,
0.407015,
0.411411,
0.428992,
0.435585,
0.424597,
0.435585,
0.43119,
0.439981,
0.435585,
0.424597,
0.426794,
0.411411,
0.422399,
0.424597,
0.413608,
0.398224,
0.391631,
0.332293,
0.338886,
0.327898,
0.389433,
0.00703268,
0.272955,
0.24878,
0.233396,
0.627106,
0.629537,
0.624675,
0.629537,
0.629537,
0.605227,
0.629537,
0.629537,
0.607658,
0.629537,
0.629537,
0.627106,
0.622244,
0.629537,
0.629537,
0.629537,
0.619813,
0.629537,
0.629537,
0.627106,
0.629537,
0.150626,
0.607658,
0.415607,
0.439917,
0.576054,
0.605227,
0.525003,
0.549313,
0.571192,
0.568761,
0.498262,
0.527434,
0.583347,
0.619813,
0.631968,
0.610089,
0.653847,
0.61252,
0.629537,
0.627106,
0.627106,
0.631968,
0.639261,
0.648985,
0.631968,
0.641692,
0.624675,
0.607658,
0.568761,
0.510417,
0.571192,
0.561468,
0.593072,
0.619813,
0.605227,
0.605227,
0.641692,
0.602796,
0.619813,
0.639261,
0.123885,
0.432624,
0.525003,
0.595503,
0.580917,
0.522572,
0.593072,
0.580917,
0.549313,
0.539589,
0.473952,
0.602796,
0.61252,
0.610089,
0.578485,
0.629537,
0.666002,
0.471521,
0.61252,
0.607658,
0.61252,
0.63683,
0.622244,
0.66114,
0.670864,
0.631968,
0.639261,
0.622244,
0.576054,
0.512848,
0.54202,
0.56633,
0.568761,
0.63683,
0.607658,
0.590641,
0.624675,
0.61252,
0.617382,
0.627106,
0.143333,
0.464228,
0.539589,
0.629537,
0.61252,
0.444779,
0.61252,
0.580917,
0.539589,
0.522572,
0.425331,
0.593072,
0.600365,
0.66114,
0.646554,
0.639261,
0.648985,
0.641692,
0.622244,
0.605227,
0.610089,
0.622244,
0.629537,
0.63683,
0.631968,
0.634399,
0.639261,
0.627106,
0.58821,
0.520141,
0.546882,
0.561468,
0.590641,
0.634399,
0.622244,
0.607658,
0.631968,
0.622244,
0.614951,
0.624675,
0.119023,
0.444779,
0.549313,
0.605227,
0.619813,
0.522572,
0.595503,
0.571192,
0.534727,
0.534727,
0.556606,
0.58821,
0.583347,
0.648985,
0.580917,
0.624675,
0.580917,
0.537158,
0.622244,
0.415607,
0.641692,
0.58821,
0.576054,
0.646554,
0.648985,
0.648985,
0.666002,
0.624675,
0.61252,
0.54202,
0.546882,
0.583347,
0.551744,
0.578485,
0.629537,
0.607658,
0.631968,
0.646554,
0.634399,
0.583347,
0.128747,
0.366987,
0.614951,
0.571192,
0.622244,
0.597934,
0.559037,
0.444779,
0.527434,
0.478814,
0.432624,
0.634399,
0.653847,
0.648985,
0.653847,
0.646554,
0.590641,
0.515279,
0.629537,
0.622244,
0.648985,
0.648985,
0.583347,
0.627106,
0.639261,
0.658709,
0.641692,
0.624675,
0.634399,
0.610089,
0.554175,
0.551744,
0.563899,
0.593072,
0.595503,
0.61252,
0.629537,
0.605227,
0.653847,
0.619813,
0.126316,
0.396159,
0.56633,
0.617382,
0.58821,
0.507986,
0.54202,
0.473952,
0.512848,
0.593072,
0.520141,
0.602796,
0.644123,
0.639261,
0.624675,
0.585779,
0.576054,
0.301888,
0.301888,
0.308031,
0.301888,
0.301888,
0.301888,
0.308031,
0.301888,
0.301888,
0.295745,
0.303936,
0.301888,
0.308031,
0.301888,
0.301888,
0.301888,
0.29165,
0.308031,
0.301888,
0.301888,
0.29984,
0.127836,
0.330555,
0.242506,
0.289602,
0.301888,
0.312126,
0.340794,
0.348984,
0.312126,
0.324412,
0.334651,
0.340794,
0.322365,
0.351032,
0.328508,
0.289602,
0.322365,
0.289602,
0.254792,
0.289602,
0.293697,
0.29984,
0.322365,
0.330555,
0.346937,
0.340794,
0.346937,
0.336698,
0.336698,
0.338746,
0.344889,
0.344889,
0.336698,
0.344889,
0.336698,
0.324412,
0.320317,
0.301888,
0.312126,
0.312126,
0.11555,
0.342841,
0.213838,
0.197457,
0.324412,
0.328508,
0.328508,
0.316222,
0.330555,
0.338746,
0.340794,
0.336698,
0.322365,
0.305983,
0.29984,
0.303936,
0.316222,
0.303936,
0.242506,
0.29984,
0.320317,
0.303936,
0.318269,
0.308031,
0.332603,
0.332603,
0.340794,
0.314174,
0.338746,
0.336698,
0.340794,
0.340794,
0.338746,
0.338746,
0.340794,
0.328508,
0.310079,
0.314174,
0.310079,
0.301888,
0.121693,
0.308031,
0.254792,
0.213838,
0.324412,
0.314174,
0.340794,
0.303936,
0.332603,
0.344889,
0.336698,
0.340794,
0.324412,
0.32646,
0.303936,
0.271173,
0.275268,
0.314174,
0.230219,
0.316222,
0.32646,
0.328508,
0.324412,
0.320317,
0.320317,
0.320317,
0.338746,
0.342841,
0.334651,
0.342841,
0.35308,
0.336698,
0.344889,
0.346937,
0.336698,
0.330555,
0.314174,
0.324412,
0.320317,
0.324412,
0.133979,
0.336698,
0.26503,
0.303936,
0.310079,
0.29165,
0.273221,
0.289602,
0.344889,
0.336698,
0.328508,
0.340794,
0.308031,
0.324412,
0.32646,
0.289602,
0.289602,
0.289602,
0.328508,
0.297793,
0.320317,
0.338746,
0.330555,
0.320317,
0.328508,
0.322365,
0.328508,
0.338746,
0.35308,
0.334651,
0.340794,
0.328508,
0.342841,
0.346937,
0.324412,
0.316222,
0.303936,
0.320317,
0.310079,
0.328508,
0.11555,
0.271173,
0.224076,
0.222029,
0.314174,
0.301888,
0.336698,
0.293697,
0.308031,
0.303936,
0.340794,
0.338746,
0.314174,
0.297793,
0.271173,
0.318269,
0.248649,
0.310079,
0.295745,
0.308031,
0.332603,
0.340794,
0.332603,
0.322365,
0.320317,
0.322365,
0.334651,
0.342841,
0.351032,
0.338746,
0.332603,
0.336698,
0.336698,
0.342841,
0.32646,
0.314174,
0.308031,
0.328508,
0.336698,
0.330555,
0.113502,
0.262982,
0.275268,
0.289602,
0.230219,
0.328508,
0.340794,
0.254792,
0.336698,
0.303936,
0.32646,
0.351032,
0.336698,
0.324412,
0.297793,
0.293697,
0.236363,
0.303936,
0.328508,
0.384872,
0.381266,
0.381266,
0.381266,
0.384872,
0.381266,
0.381266,
0.386675,
0.381266,
0.381266,
0.381266,
0.381266,
0.381266,
0.384872,
0.384872,
0.381266,
0.381266,
0.386675,
0.381266,
0.381266,
0.381266,
0.13965,
0.363235,
0.29652,
0.361432,
0.34881,
0.365038,
0.361432,
0.350613,
0.37225,
0.341598,
0.359629,
0.354219,
0.352416,
0.352416,
0.347007,
0.370447,
0.356022,
0.352416,
0.350613,
0.343401,
0.356022,
0.361432,
0.365038,
0.37766,
0.356022,
0.366841,
0.374053,
0.375856,
0.383069,
0.374053,
0.375856,
0.374053,
0.365038,
0.37225,
0.368644,
0.354219,
0.37225,
0.356022,
0.350613,
0.381266,
0.0855572,
0.240624,
0.305536,
0.307339,
0.337991,
0.366841,
0.370447,
0.334385,
0.363235,
0.361432,
0.379463,
0.381266,
0.359629,
0.356022,
0.368644,
0.354219,
0.379463,
0.366841,
0.356022,
0.356022,
0.370447,
0.374053,
0.379463,
0.379463,
0.366841,
0.361432,
0.381266,
0.379463,
0.388478,
0.374053,
0.368644,
0.381266,
0.37225,
0.375856,
0.379463,
0.356022,
0.356022,
0.345204,
0.365038,
0.370447,
0.0891634,
0.208168,
0.374053,
0.365038,
0.365038,
0.361432,
0.374053,
0.354219,
0.365038,
0.37766,
0.390281,
0.383069,
0.379463,
0.37766,
0.37225,
0.386675,
0.379463,
0.363235,
0.384872,
0.374053,
0.379463,
0.381266,
0.370447,
0.383069,
0.336188,
0.368644,
0.384872,
0.370447,
0.386675,
0.381266,
0.379463,
0.379463,
0.381266,
0.375856,
0.365038,
0.361432,
0.363235,
0.368644,
0.37225,
0.370447,
0.0891634,
0.202759,
0.276686,
0.330779,
0.356022,
0.305536,
0.356022,
0.352416,
0.386675,
0.37225,
0.386675,
0.384872,
0.368644,
0.37766,
0.356022,
0.312748,
0.334385,
0.356022,
0.354219,
0.357825,
0.365038,
0.381266,
0.375856,
0.375856,
0.365038,
0.359629,
0.37766,
0.375856,
0.390281,
0.375856,
0.370447,
0.370447,
0.379463,
0.375856,
0.356022,
0.34881,
0.363235,
0.356022,
0.345204,
0.37766,
0.0963758,
0.19194,
0.341598,
0.368644,
0.332582,
0.374053,
0.379463,
0.374053,
0.359629,
0.34881,
0.37225,
0.379463,
0.343401,
0.368644,
0.370447,
0.359629,
0.375856,
0.354219,
0.339794,
0.383069,
0.37225,
0.383069,
0.37766,
0.381266,
0.361432,
0.370447,
0.359629,
0.37766,
0.393887,
0.383069,
0.37766,
0.37766,
0.374053,
0.383069,
0.368644,
0.359629,
0.37225,
0.354219,
0.363235,
0.365038,
0.0981789,
0.19194,
0.276686,
0.276686,
0.347007,
0.37766,
0.381266,
0.366841,
0.384872,
0.384872,
0.383069,
0.383069,
0.361432,
0.328976,
0.366841,
0.381266,
0.375856,
0.292914,
0.350613,
0.368644,
0.356022,
0.37766,
0.375856,
0.381266,
0.368644,
0.365038,
0.37225,
0.37766,
0.57319,
0.551349,
0.551349,
0.578043,
0.556203,
0.551349,
0.551349,
0.524655,
0.551349,
0.568336,
0.551349,
0.553776,
0.568336,
0.568336,
0.553776,
0.568336,
0.57319,
0.553776,
0.553776,
0.553776,
0.551349,
0.0126189,
0.473694,
0.405746,
0.551349,
0.444574,
0.522229,
0.4106,
0.468841,
0.216463,
0.388759,
0.476121,
0.522229,
0.556203,
0.561056,
0.548923,
0.553776,
0.548923,
0.546496,
0.483401,
0.531936,
0.524655,
0.519802,
0.563483,
0.548923,
0.578043,
0.561056,
0.561056,
0.568336,
0.56591,
0.497962,
0.546496,
0.563483,
0.548923,
0.544069,
0.558629,
0.558629,
0.534362,
0.500388,
0.398466,
0.42516,
0.0660066,
0.364492,
0.393613,
0.505242,
0.524655,
0.534362,
0.405746,
0.534362,
0.546496,
0.510095,
0.529509,
0.529509,
0.478548,
0.369346,
0.536789,
0.514949,
0.604737,
0.544069,
0.553776,
0.434867,
0.568336,
0.578043,
0.56591,
0.500388,
0.505242,
0.527082,
0.514949,
0.536789,
0.529509,
0.539216,
0.534362,
0.548923,
0.449427,
0.546496,
0.553776,
0.514949,
0.536789,
0.507668,
0.495535,
0.466414,
0.0781402,
0.42516,
0.4106,
0.488255,
0.558629,
0.495535,
0.393613,
0.298971,
0.201903,
0.553776,
0.497962,
0.541642,
0.500388,
0.490681,
0.505242,
0.500388,
0.490681,
0.514949,
0.505242,
0.536789,
0.578043,
0.585323,
0.539216,
0.556203,
0.466414,
0.490681,
0.497962,
0.531936,
0.548923,
0.536789,
0.548923,
0.563483,
0.476121,
0.568336,
0.563483,
0.541642,
0.512522,
0.490681,
0.529509,
0.447001,
0.0781402,
0.357212,
0.187342,
0.0927005,
0.330518,
0.434867,
0.575616,
0.379053,
0.449427,
0.459134,
0.490681,
0.536789,
0.490681,
0.332945,
0.568336,
0.519802,
0.534362,
0.568336,
0.393613,
0.39604,
0.585323,
0.58047,
0.58047,
0.563483,
0.490681,
0.512522,
0.531936,
0.553776,
0.57319,
0.561056,
0.524655,
0.597457,
0.561056,
0.456707,
0.468841,
0.483401,
0.519802,
0.490681,
0.447001,
0.524655,
0.0999806,
0.364492,
0.114541,
0.146088,
0.541642,
0.531936,
0.524655,
0.548923,
0.568336,
0.551349,
0.495535,
0.539216,
0.420307,
0.463988,
0.468841,
0.478548,
0.563483,
0.56591,
0.483401,
0.59503,
0.568336,
0.558629,
0.58047,
0.56591,
0.463988,
0.490681,
0.531936,
0.544069,
0.548923,
0.553776,
0.58775,
0.582897,
0.551349,
0.539216,
0.430014,
0.476121,
0.427587,
0.442147,
0.490681,
0.519802,
0.0732868,
0.349932,
0.340225,
0.476121,
0.381479,
0.568336,
0.582897,
0.578043,
0.517375,
0.544069,
0.563483,
0.558629,
0.442147,
0.427587,
0.512522,
0.478548,
0.578043,
0.578043,
0.544069,
0.561056,
0.568336,
0.539216,
0.585323,
0.568336,
0.456707,
0.510095,
0.544069,
0.536789,
0.568336,
0.558629,
0.541642,
0.544069,
0.57319,
0.57319,
0.551349,
0.534362,
0.485828,
0.463988,
0.495535,
0.548923,
0.0635799,
0.308678,
0.444574,
0.408173,
0.466414,
0.531936,
0.522229,
0.510095,
0.510095,
0.500388,
0.556203,
0.556203,
0.527082,
0.308678,
0.284411,
0.307852,
0.307852,
0.316741,
0.307852,
0.307852,
0.307852,
0.307852,
0.307852,
0.307852,
0.307852,
0.307852,
0.307852,
0.307852,
0.307852,
0.307852,
0.307852,
0.307852,
0.296,
0.307852,
0.307852,
0.301926,
0.168593,
0.159704,
0.171556,
0.168593,
0.153778,
0.26637,
0.224889,
0.257481,
0.257481,
0.221926,
0.281185,
0.313778,
0.319704,
0.290074,
0.275259,
0.269333,
0.218963,
0.189333,
0.207111,
0.257481,
0.260444,
0.183407,
0.263407,
0.304889,
0.307852,
0.298963,
0.307852,
0.307852,
0.304889,
0.298963,
0.307852,
0.233778,
0.275259,
0.272296,
0.26637,
0.304889,
0.298963,
0.313778,
0.301926,
0.301926,
0.147852,
0.260444,
0.127111,
0.201185,
0.210074,
0.144889,
0.257481,
0.24563,
0.207111,
0.310815,
0.248593,
0.319704,
0.233778,
0.224889,
0.216,
0.298963,
0.251556,
0.298963,
0.284148,
0.307852,
0.319704,
0.296,
0.298963,
0.304889,
0.296,
0.272296,
0.248593,
0.298963,
0.296,
0.307852,
0.313778,
0.230815,
0.263407,
0.26637,
0.278222,
0.298963,
0.307852,
0.313778,
0.304889,
0.293037,
0.168593,
0.263407,
0.159704,
0.133037,
0.221926,
0.136,
0.218963,
0.0945185,
0.227852,
0.136,
0.260444,
0.307852,
0.251556,
0.230815,
0.284148,
0.307852,
0.293037,
0.224889,
0.298963,
0.290074,
0.307852,
0.304889,
0.32563,
0.304889,
0.290074,
0.275259,
0.242667,
0.304889,
0.301926,
0.313778,
0.313778,
0.239704,
0.251556,
0.275259,
0.275259,
0.296,
0.304889,
0.307852,
0.307852,
0.307852,
0.168593,
0.248593,
0.130074,
0.162667,
0.293037,
0.207111,
0.213037,
0.218963,
0.233778,
0.307852,
0.298963,
0.272296,
0.278222,
0.207111,
0.221926,
0.293037,
0.290074,
0.233778,
0.307852,
0.230815,
0.319704,
0.304889,
0.307852,
0.296,
0.290074,
0.281185,
0.260444,
0.313778,
0.290074,
0.304889,
0.307852,
0.236741,
0.254519,
0.284148,
0.26637,
0.296,
0.304889,
0.307852,
0.301926,
0.301926,
0.150815,
0.239704,
0.127111,
0.307852,
0.189333,
0.201185,
0.227852,
0.103407,
0.269333,
0.24563,
0.233778,
0.298963,
0.221926,
0.210074,
0.216,
0.301926,
0.210074,
0.319704,
0.230815,
0.298963,
0.307852,
0.304889,
0.307852,
0.301926,
0.296,
0.275259,
0.248593,
0.301926,
0.304889,
0.304889,
0.313778,
0.248593,
0.251556,
0.290074,
0.284148,
0.298963,
0.298963,
0.307852,
0.307852,
0.284148,
0.153778,
0.260444,
0.124148,
0.207111,
0.275259,
0.242667,
0.210074,
0.174519,
0.239704,
0.307852,
0.257481,
0.239704,
0.298963,
0.204148,
0.263407,
0.304889,
0.248593,
0.319704,
0.313778,
0.198222,
0.319704,
0.307852,
0.284148,
0.290074,
0.298963,
0.275259,
0.248593,
0.301926,
0.307852,
0.307852,
0.307852,
0.224889,
0.251556,
0.272296,
0.275259,
0.301926,
0.313778,
0.301926,
0.290074,
0.298963,
0.147852,
0.242667,
0.130074,
0.301926,
0.239704,
0.257481,
0.248593,
0.133037,
0.257481,
0.287111,
0.307852,
0.272296,
0.269333,
0.213037,
0.141926,
0.384097,
0.384097,
0.384097,
0.38079,
0.384097,
0.384097,
0.38079,
0.384097,
0.384097,
0.384097,
0.384097,
0.384097,
0.387403,
0.384097,
0.384097,
0.384097,
0.384097,
0.384097,
0.390709,
0.384097,
0.384097,
0.0237064,
0.179104,
0.374178,
0.374178,
0.360952,
0.367565,
0.314664,
0.337808,
0.35434,
0.291519,
0.241924,
0.202248,
0.374178,
0.384097,
0.241924,
0.324583,
0.331195,
0.364259,
0.344421,
0.390709,
0.384097,
0.38079,
0.367565,
0.364259,
0.374178,
0.38079,
0.370871,
0.367565,
0.351033,
0.337808,
0.31797,
0.331195,
0.364259,
0.31797,
0.321276,
0.35434,
0.334502,
0.321276,
0.308051,
0.324583,
0.0270127,
0.099752,
0.374178,
0.38079,
0.364259,
0.367565,
0.344421,
0.351033,
0.327889,
0.208861,
0.390709,
0.337808,
0.364259,
0.347727,
0.308051,
0.38079,
0.357646,
0.364259,
0.347727,
0.357646,
0.38079,
0.370871,
0.364259,
0.360952,
0.38079,
0.370871,
0.374178,
0.35434,
0.384097,
0.364259,
0.347727,
0.347727,
0.374178,
0.331195,
0.364259,
0.364259,
0.38079,
0.38079,
0.35434,
0.324583,
0.0270127,
0.126203,
0.374178,
0.374178,
0.374178,
0.374178,
0.331195,
0.364259,
0.232005,
0.331195,
0.321276,
0.364259,
0.374178,
0.397322,
0.2816,
0.374178,
0.374178,
0.351033,
0.347727,
0.364259,
0.390709,
0.374178,
0.364259,
0.370871,
0.38079,
0.397322,
0.384097,
0.367565,
0.384097,
0.360952,
0.347727,
0.347727,
0.384097,
0.374178,
0.364259,
0.374178,
0.374178,
0.384097,
0.301438,
0.38079,
0.0468507,
0.149347,
0.387403,
0.390709,
0.374178,
0.38079,
0.351033,
0.390709,
0.2816,
0.344421,
0.377484,
0.337808,
0.374178,
0.35434,
0.331195,
0.35434,
0.374178,
0.387403,
0.35434,
0.390709,
0.384097,
0.394016,
0.374178,
0.38079,
0.387403,
0.374178,
0.400628,
0.374178,
0.407241,
0.38079,
0.351033,
0.367565,
0.387403,
0.374178,
0.374178,
0.387403,
0.387403,
0.387403,
0.31797,
0.351033,
0.0468507,
0.152653,
0.367565,
0.288213,
0.347727,
0.360952,
0.311357,
0.394016,
0.331195,
0.205555,
0.31797,
0.347727,
0.38079,
0.374178,
0.374178,
0.390709,
0.364259,
0.387403,
0.374178,
0.38079,
0.370871,
0.394016,
0.374178,
0.374178,
0.384097,
0.374178,
0.367565,
0.38079,
0.384097,
0.374178,
0.360952,
0.364259,
0.384097,
0.367565,
0.374178,
0.38079,
0.377484,
0.384097,
0.38079,
0.38079,
0.0435444,
0.159266,
0.364259,
0.364259,
0.367565,
0.367565,
0.321276,
0.341114,
0.341114,
0.351033,
0.35434,
0.351033,
0.374178,
0.364259,
0.225393,
0.347727,
0.364259,
0.370871,
0.364259,
0.324583,
0.374178,
0.370871,
0.374178,
0.374178,
0.38079,
0.38079,
0.344421,
0.374178,
0.347727,
0.360952,
0.451929,
0.451929,
0.451929,
0.451929,
0.458245,
0.451929,
0.451929,
0.45614,
0.451929,
0.451929,
0.451929,
0.451929,
0.451929,
0.46035,
0.46456,
0.451929,
0.451929,
0.451929,
0.451929,
0.451929,
0.451929,
0,
0.188788,
0.424563,
0.45614,
0.45614,
0.441404,
0.441404,
0.401406,
0.414037,
0.380355,
0.420352,
0.369829,
0.38246,
0.447719,
0.447719,
0.441404,
0.401406,
0.420352,
0.401406,
0.407722,
0.424563,
0.432983,
0.424563,
0.426668,
0.451929,
0.437193,
0.449824,
0.445614,
0.443509,
0.432983,
0.439299,
0.447719,
0.437193,
0.422458,
0.45614,
0.437193,
0.437193,
0.435088,
0.414037,
0.401406,
0.0414289,
0.395091,
0.323516,
0.416142,
0.426668,
0.376145,
0.416142,
0.422458,
0.445614,
0.418247,
0.411932,
0.298255,
0.401406,
0.401406,
0.359304,
0.350883,
0.416142,
0.317201,
0.336147,
0.321411,
0.432983,
0.458245,
0.432983,
0.432983,
0.435088,
0.403511,
0.371934,
0.418247,
0.422458,
0.449824,
0.449824,
0.432983,
0.428773,
0.428773,
0.426668,
0.439299,
0.428773,
0.435088,
0.409827,
0.395091,
0.05827,
0.401406,
0.407722,
0.315096,
0.441404,
0.289834,
0.443509,
0.435088,
0.445614,
0.371934,
0.409827,
0.405616,
0.365619,
0.401406,
0.38246,
0.327727,
0.369829,
0.401406,
0.38667,
0.424563,
0.454035,
0.445614,
0.439299,
0.424563,
0.45614,
0.401406,
0.361409,
0.420352,
0.432983,
0.45614,
0.46456,
0.443509,
0.447719,
0.432983,
0.432983,
0.46035,
0.46035,
0.447719,
0.414037,
0.401406,
0.00985199,
0.340357,
0.357199,
0.310886,
0.414037,
0.380355,
0.38246,
0.37404,
0.432983,
0.403511,
0.38667,
0.409827,
0.369829,
0.369829,
0.29615,
0.390881,
0.230891,
0.323516,
0.369829,
0.418247,
0.420352,
0.441404,
0.418247,
0.416142,
0.424563,
0.395091,
0.350883,
0.401406,
0.418247,
0.422458,
0.432983,
0.416142,
0.430878,
0.414037,
0.401406,
0.407722,
0.409827,
0.380355,
0.403511,
0.405616,
0.0287982,
0.30878,
0.298255,
0.416142,
0.422458,
0.336147,
0.376145,
0.422458,
0.405616,
0.405616,
0.388775,
0.30036,
0.371934,
0.319306,
0.342463,
0.350883,
0.348778,
0.37404,
0.409827,
0.405616,
0.426668,
0.424563,
0.428773,
0.416142,
0.424563,
0.359304,
0.369829,
0.395091,
0.411932,
0.426668,
0.426668,
0.432983,
0.428773,
0.418247,
0.409827,
0.432983,
0.409827,
0.409827,
0.395091,
0.395091,
0.0351136,
0.245627,
0.327727,
0.424563,
0.376145,
0.323516,
0.376145,
0.38246,
0.411932,
0.395091,
0.38246,
0.38667,
0.376145,
0.369829,
0.355093,
0.418247,
0.395091,
0.416142,
0.416142,
0.420352,
0.407722,
0.432983,
0.422458,
0.401406,
0.424563,
0.390881,
0.363514,
0.371934,
0.411932,
0.416142,
0.432983,
0.424563,
0.437193,
0.416142,
0.411932,
0.401406,
0.401406,
0.403511,
0.390881,
0.365619,
0.00774686,
0.319306,
0.243521,
0.428773,
0.256152,
0.424563,
0.432983,
0.437193,
0.403511,
0.37825,
0.407722,
0.357199,
0.331937,
0.367724,
0.365619,
0.292,
0.292,
0.292,
0.292,
0.292,
0.292,
0.297747,
0.292,
0.292,
0.294873,
0.292,
0.292,
0.297747,
0.294873,
0.292,
0.292,
0.292,
0.292,
0.292,
0.292,
0.292,
0.174177,
0.266136,
0.260389,
0.217283,
0.257515,
0.26901,
0.309242,
0.314989,
0.294873,
0.292,
0.303494,
0.263262,
0.283378,
0.274757,
0.283378,
0.280505,
0.274757,
0.274757,
0.283378,
0.294873,
0.312116,
0.300621,
0.297747,
0.292,
0.277631,
0.294873,
0.306368,
0.300621,
0.292,
0.312116,
0.289126,
0.248894,
0.257515,
0.274757,
0.257515,
0.274757,
0.274757,
0.303494,
0.314989,
0.297747,
0.110955,
0.306368,
0.294873,
0.266136,
0.266136,
0.283378,
0.274757,
0.271883,
0.283378,
0.294873,
0.312116,
0.306368,
0.303494,
0.283378,
0.303494,
0.303494,
0.294873,
0.312116,
0.277631,
0.260389,
0.294873,
0.297747,
0.300621,
0.292,
0.309242,
0.303494,
0.294873,
0.297747,
0.283378,
0.312116,
0.297747,
0.294873,
0.263262,
0.289126,
0.294873,
0.289126,
0.300621,
0.280505,
0.312116,
0.303494,
0.108081,
0.309242,
0.294873,
0.286252,
0.289126,
0.263262,
0.260389,
0.251767,
0.266136,
0.266136,
0.309242,
0.300621,
0.309242,
0.303494,
0.297747,
0.312116,
0.283378,
0.306368,
0.294873,
0.286252,
0.294873,
0.297747,
0.309242,
0.297747,
0.312116,
0.312116,
0.289126,
0.314989,
0.292,
0.303494,
0.277631,
0.286252,
0.260389,
0.280505,
0.266136,
0.297747,
0.300621,
0.300621,
0.306368,
0.300621,
0.113828,
0.303494,
0.306368,
0.292,
0.292,
0.271883,
0.234525,
0.280505,
0.289126,
0.289126,
0.274757,
0.283378,
0.274757,
0.277631,
0.300621,
0.314989,
0.283378,
0.312116,
0.297747,
0.286252,
0.289126,
0.271883,
0.309242,
0.297747,
0.312116,
0.306368,
0.294873,
0.289126,
0.309242,
0.320737,
0.303494,
0.300621,
0.274757,
0.260389,
0.289126,
0.266136,
0.289126,
0.306368,
0.312116,
0.297747,
0.119576,
0.303494,
0.303494,
0.266136,
0.154061,
0.274757,
0.234525,
0.303494,
0.300621,
0.300621,
0.320737,
0.314989,
0.309242,
0.277631,
0.283378,
0.283378,
0.274757,
0.274757,
0.294873,
0.283378,
0.294873,
0.300621,
0.306368,
0.300621,
0.312116,
0.309242,
0.309242,
0.300621,
0.283378,
0.312116,
0.306368,
0.300621,
0.292,
0.274757,
0.266136,
0.274757,
0.294873,
0.297747,
0.312116,
0.303494,
0.12245,
0.314989,
0.165556,
0.211535,
0.191419,
0.225904,
0.26901,
0.309242,
0.303494,
0.294873,
0.314989,
0.314989,
0.309242,
0.312116,
0.309242,
0.314989,
0.274757,
0.303494,
0.294873,
0.283378,
0.300621,
0.292,
0.306368,
0.260389,
0.294873,
0.312116,
0.309242,
0.309242,
0.306368,
0.314989,
0.306368,
0.306368,
0.292,
0.277631,
0.26901,
0.274757,
0.289126,
0.300621,
0.312116,
0.312116,
0.125323,
0.309242,
0.179924,
0.300621,
0.208661,
0.234525,
0.283378,
0.312116,
0.303494,
0.306368,
0.320737,
0.300621,
0.303494,
0.309242,
0.314989,
0.814392,
0.814392,
0.814392,
0.814392,
0.775399,
0.825027,
0.814392,
0.814392,
0.839206,
0.775399,
0.814392,
0.814392,
0.814392,
0.814392,
0.814392,
0.814392,
0.814392,
0.814392,
0.814392,
0.839206,
0.814392,
0,
0.442184,
0.587522,
0.63715,
0.715137,
0.690323,
0.725771,
0.736406,
0.793123,
0.732861,
0.761219,
0.708047,
0.63715,
0.64424,
0.803758,
0.647784,
0.63715,
0.796668,
0.796668,
0.825027,
0.867565,
0.768309,
0.743495,
0.764764,
0.786033,
0.810847,
0.793123,
0.786033,
0.676143,
0.764764,
0.786033,
0.736406,
0.807302,
0.828571,
0.828571,
0.810847,
0.693867,
0.800213,
0.786033,
0.786033,
0.0168025,
0.364197,
0.725771,
0.796668,
0.708047,
0.729316,
0.793123,
0.743495,
0.683233,
0.736406,
0.690323,
0.732861,
0.768309,
0.810847,
0.743495,
0.821482,
0.690323,
0.693867,
0.583977,
0.64424,
0.810847,
0.686778,
0.828571,
0.796668,
0.793123,
0.757675,
0.768309,
0.810847,
0.775399,
0.743495,
0.743495,
0.750585,
0.786033,
0.793123,
0.828571,
0.817937,
0.768309,
0.764764,
0.796668,
0.75413,
0.0168025,
0.186955,
0.814392,
0.63715,
0.782489,
0.828571,
0.782489,
0.661964,
0.598157,
0.697412,
0.424459,
0.40319,
0.683233,
0.332294,
0.296845,
0.764764,
0.488267,
0.445728,
0.743495,
0.697412,
0.786033,
0.775399,
0.786033,
0.796668,
0.782489,
0.789578,
0.778944,
0.782489,
0.722226,
0.541439,
0.654874,
0.683233,
0.796668,
0.825027,
0.817937,
0.810847,
0.828571,
0.817937,
0.764764,
0.786033,
0,
0.261397,
0.846296,
0.541439,
0.541439,
0.789578,
0.764764,
0.690323,
0.548529,
0.619426,
0.52726,
0.541439,
0.771854,
0.817937,
0.669054,
0.552074,
0.396101,
0.697412,
0.619426,
0.722226,
0.796668,
0.768309,
0.796668,
0.793123,
0.796668,
0.821482,
0.846296,
0.793123,
0.793123,
0.669054,
0.63715,
0.651329,
0.825027,
0.846296,
0.821482,
0.817937,
0.810847,
0.814392,
0.796668,
0.775399,
0,
0.194045,
0.796668,
0.690323,
0.832116,
0.810847,
0.729316,
0.654874,
0.456363,
0.750585,
0.661964,
0.807302,
0.775399,
0.530805,
0.768309,
0.732861,
0.775399,
0.771854,
0.771854,
0.786033,
0.786033,
0.796668,
0.768309,
0.796668,
0.764764,
0.786033,
0.814392,
0.821482,
0.757675,
0.729316,
0.736406,
0.700957,
0.807302,
0.817937,
0.835661,
0.821482,
0.810847,
0.803758,
0.796668,
0.697412,
0,
0.275576,
0.775399,
0.775399,
0.828571,
0.693867,
0.732861,
0.814392,
0.743495,
0.725771,
0.743495,
0.612336,
0.757675,
0.817937,
0.75413,
0.768309,
0.786033,
0.796668,
0.757675,
0.768309,
0.771854,
0.810847,
0.786033,
0.828571,
0.832116,
0.768309,
0.821482,
0.786033,
0.764764,
0.732861,
0.73995,
0.803758,
0.789578,
0.821482,
0.803758,
0.807302,
0.817937,
0.793123,
0.817937,
0.786033,
0,
0.208224,
0.817937,
0.817937,
0.764764,
0.732861,
0.782489,
0.750585,
0.683233,
0.722226,
0.782489,
0.672598,
0.796668,
0.828571,
0.796668};

#endif
