# Supplementary material for: Iterative improvement in the automatic modular design of robot swarms
Source: PeerJ Comput Sci. 2020 Dec 7;6:e322. doi: 10.7717/peerj-cs.322 (PMC7924708; doi:10.7717/peerj-cs.322)
Supplement: Supplemental Information 13 — The R package containing irace [file peerj-cs-06-322-s013.gz]

Archive with 114 entries (98 files):
- irace/BUGS
- irace/DESCRIPTION
- irace/NAMESPACE
- irace/NEWS
- irace/R
- irace/R/cluster.R
- irace/R/generation.R
- irace/R/irace.R
- irace/R/main.R
- irace/R/model.R
- irace/R/parameterAnalysis.R
- irace/R/race-wrapper.R
- irace/R/race.R
- irace/R/readConfiguration.R
- irace/R/readParameters.R
- irace/R/testing.R
- irace/R/tnorm.R
- irace/R/utils.R
- irace/R/version.R
- irace/README.md
- irace/build
- irace/build/partial.rdb
- irace/build/vignette.rds
- irace/example-dep.txt
- irace/example-params.txt
- irace/inst
- irace/inst/CITATION
- irace/inst/bin
- irace/inst/bin/irace
- irace/inst/bin/irace.bat
- irace/inst/bin/parallel-irace
- irace/inst/bin/parallel-irace-mpi
- irace/inst/bin/parallel-irace-qsub
- irace/inst/doc
- irace/inst/doc/irace-package.R
- irace/inst/doc/irace-package.Rnw
- irace/inst/doc/irace-package.pdf
- irace/inst/examples
- irace/inst/examples/acotsp
- irace/inst/examples/acotsp/README
- irace/inst/examples/acotsp/default.txt
- irace/inst/examples/acotsp/forbidden.txt
- irace/inst/examples/acotsp/parameters-acotsp.txt
- irace/inst/examples/acotsp/scenario.txt
- irace/inst/examples/acotsp/target-runner
- irace/inst/examples/hypervolume
- irace/inst/examples/hypervolume/README
- irace/inst/examples/hypervolume/target-evaluator
- irace/inst/examples/hypervolume/target-runner
- irace/inst/examples/matlab
- irace/inst/examples/matlab/RUN.m
- irace/inst/examples/matlab/parameters.txt
- irace/inst/examples/matlab/target-runner
- irace/inst/examples/moaco
- irace/inst/examples/moaco/README
- irace/inst/examples/moaco/parameters.txt
- irace/inst/examples/moaco/scenario.txt
- irace/inst/examples/moaco/target-evaluator
- irace/inst/examples/moaco/target-runner
- irace/inst/examples/sge-cluster
- irace/inst/examples/sge-cluster/README
- irace/inst/examples/sge-cluster/irace-sge-cluster
- irace/inst/examples/sge-cluster/target-evaluator
- irace/inst/examples/sge-cluster/target-runner
- irace/inst/examples/target-runner-python
- irace/inst/examples/target-runner-python/target-runner-advanced.py
- irace/inst/examples/target-runner-python/target-runner.py
- irace/inst/templates
- irace/inst/templates/configurations.txt.tmpl
- irace/inst/templates/forbidden.txt.tmpl
- irace/inst/templates/instances-list.txt.tmpl
- irace/inst/templates/parameters.txt.tmpl
- irace/inst/templates/scenario.txt.tmpl
- irace/inst/templates/target-evaluator.tmpl
- irace/inst/templates/target-runner.tmpl
- irace/man
- irace/man/buildCommandLine.Rd
- irace/man/checkIraceScenario.Rd
- irace/man/checkScenario.Rd
- irace/man/configurations.print.Rd
- irace/man/configurations.print.command.Rd
- irace/man/defaultScenario.Rd
- irace/man/getConfigurationById.Rd
- irace/man/getConfigurationByIteration.Rd
- irace/man/getFinalElites.Rd
- irace/man/irace-license.Rd
- irace/man/irace-package.Rd
- irace/man/irace-version.Rd
- irace/man/irace.Rd
- irace/man/irace.cmdline.Rd
- irace/man/irace.main.Rd
- irace/man/irace.usage.Rd
- irace/man/parallelCoordinatesPlot.Rd
- irace/man/parameterFrequency.Rd
- irace/man/printScenario.Rd
- irace/man/readConfigurationsFile.Rd
- irace/man/readParameters.Rd
- irace/man/readScenario.Rd
- irace/man/removeConfigurationsMetaData.Rd
- irace/man/target.evaluator.default.Rd
- irace/man/target.runner.default.Rd
- irace/man/testing.main.Rd
- irace/tests
- irace/tests/testthat.R
- irace/tests/testtime.R
- irace/vignettes
- irace/vignettes/NEWS.txt
- irace/vignettes/Warning-icon.png
- irace/vignettes/examples.Rdata
- irace/vignettes/irace-output.Rdata
- irace/vignettes/irace-package.Rnw
- irace/vignettes/irace-package.bib
- irace/vignettes/irace-scheme.pdf
- irace/vignettes/light-bulb-icon.png
