# Supplementary material for: Iterative improvement in the automatic modular design of robot swarms
Source: PeerJ Comput Sci. 2020 Dec 7;6:e322. doi: 10.7717/peerj-cs.322 (PMC7924708; doi:10.7717/peerj-cs.322)
Supplement: Supplemental Information 13 — The R package containing irace [file peerj-cs-06-322-s013.gz › irace/BUGS]

------------------------------------------------------------*- mode: text -*-

#7 ------------------------------------------------------------

The semantics of recovery are not clear. Should it recover the exact parameters
given to the original run? If so, then moving to a new execdir will mess up
things. Should it allow changing parameters after recovery (that is, what to do
if it finds a new scenario file with different values or it is passed
additional command-line parameters?).

One possible behavior could be: Recover everything as given originally; if new
settings are given, either by a configuration file or command-line, override
them; for settings that are still set to default values in the original,
recompute the default (because overriden settings may influence the default of
other settings). Report everything that is restored and overriden.

This means recovery should happen much earlier, before reading
command-line/scenario file.


#6 ------------------------------------------------------------

Sometimes system2 does not say what exactly failed or what command was
run when something failed, it just prints: "error in running command".
Can we provide more details?


#2 ------------------------------------------------------------

A parameter like:

a "" c (0, 5, 10, 20)

and a condition like a > 10 will return TRUE when a is 5, because a
is actually "5" so the comparison is lexicographic. How to solve this?

 - Fix 1. Check if a can be converted to numeric, then force it before
   evaluating conditions. However, we cannot know for sure if the user
   actually wants to convert a to numeric or not. Imagine a = "+3", then
   a == "+3" would fail!

 - Fix 2. Force users to use quotes when defining categorical and
   ordinal parameters. Hopefully this will make obvious that these
   values are strings and cannot be compared with other numbers.


###############################################################
# FIXED bugs 
###############################################################

#1 --- fixed at revision 1590

$ irace --debug-level
Error in if (scenario$debugLevel >= 1) { :
  missing value where TRUE/FALSE needed
Calls: irace.cmdline -> irace.main -> checkScenario
Execution halted

#5 --- fixed at revision 1343

Paths in the command-line should be relative to the current working
directory. Paths in scenario.txt should be relative to
scenario.txt. However, currently the latter are also relative to the working
directory of irace. Example:

$ ls test
test/hook-run
test/scenario.txt

$ cat test/scenario.txt
########################
hookRun <- "./hook-run"
#######################

$ irace -c test/scenario.txt
Error in file.check(scenario$hookRun, executable = TRUE, text = "run program hook") :
  run program hook '/home/manu/./hook-run' does not exist
Calls: irace.cmdline -> irace.main -> checkScenario -> file.check

#3 -- fixed at revision 1101

$ irace --version (or any other unknown parameter)

It should say "unknown parameter" or something like that.


#4 -- fixed at revision 827

$ irace --hook-run my-hook-run

doesn't work. One needs to use ./my-hook-run

#7 -- fixed at revision r882 ------------------------------

When using MPI, if hook-run exits with status 1, the error-handling
does not work correctly. It should print the hookRun call, but it
doesn't. It prints:

Error: The output of `hookRun' is not numeric!
The output was:
Error : running command '/home/mascia/tuning_paradiseo/experiments/PFSPWT/tuning_2/./hook-run /home/mascia/tuning_paradiseo/experiments/PFSPWT/tuning_2/./Instances//90x20_5 402   --sa-code_definition%ps-initialisation=1 --sa-code_definition%sa-algo_choice@0=7 --sa-code_definition%sa-algo_choice@0%7%sa-perturbation=0 --sa-code_definition%sa-algo_choice@0%7%sa-acceptance=3 --sa-code_definition%sa-algo_choice@0%7%sa-acceptance%3%sa-cooling_schedule=0 --sa-code_definition%sa-algo_choice@0%7%sa-acceptance%3%sa-cooling_schedule%0%sa-sa_r_initial_temp=1.0607 --sa-code_definition%sa-algo_choice@0%7%sa-acceptance%3%sa-cooling_schedule%0%sa-sa_r_factor=0.6901 --sa-code_definition%sa-algo_choice@0%7%sa-acceptance%3%sa-cooling_schedule%0%sa-sa_r_max_step=562 --sa-code_definition%sa-algo_choice@0%7%sa-acceptance%3%sa-cooling_schedule%0%sa-sa_r_final_temp=825 --sa-code_definition%sa-algo_choice@0%7%sa-time_ratio=7 --sa-code_definition%s
Execution halted
Warning message:
running command 'ls *.26602+1.*.log 2>/dev/null' had status 2

which looks like the master code continued execution even after the
slave died and the error output from the master was lost. The
truncation is also a problem.

In theory, the following program should reproduce the issue, but it
doesn't:

#!/usr/bin/Rscript
# Load the R MPI package if it is not already loaded.
if (!is.loaded("mpi_initialize")) { library("Rmpi") }
# Spawn as many slaves as possible
mpi.spawn.Rslaves(nslaves=5)

# In case R exits unexpectedly, have it automatically clean up
# resources taken up by Rmpi (slaves, memory, etc...) .
Last <- function(){
  if (is.loaded("mpi_initialize")){
    if (mpi.comm.size(1) > 0){
      print("Please use mpi.close.Rslaves() to close slaves.")
      mpi.close.Rslaves()
    }
    print("Please use mpi.quit() to quit R")
    .Call("mpi_finalize") }
}

  runcommand <- function(command, args) {
      cat (format(Sys.time(), usetz=TRUE), ":", command, args, "\n")
      elapsed <- proc.time()["elapsed"]
    err <- NULL
    output <-  withCallingHandlers(
      tryCatch(system2(command, args, stdout = TRUE, stderr = TRUE),
               error=function(e) {
                 err <<- paste(err, conditionMessage(e), sep ="\n")
                 NULL
               }), warning=function(w) {
                 err <<- paste(err, conditionMessage(w), sep ="\n")
                 invokeRestart("muffleWarning")
               })
    # If e is a warning, the command failed.
    if (!is.null(err)) {
      stop (call. = FALSE,
            format(Sys.time(), usetz=TRUE), ": ERROR (", paste(output, sep="\n"), "):", err,"\n")
    }
      cat (format(Sys.time(), usetz=TRUE), ": DONE (",
           ") Elapsed: ", proc.time()["elapsed"] - elapsed, "\n")
      return(list(output = output, error = NULL))
  }

candidates <- list("x", "--xx /home/mascia/tuning_paradiseo/experiments/PFSPWT/tuning_2/./hook-run /home/mascia/tuning_paradiseo/experiments/PFSPWT/tuning_2/./Instances//90x20_5 402   --sa-code_definition%ps-initialisation=1 --sa-code_definition%sa-algo_choice\
@0=7 --sa-code_definition%sa-algo_choice@0%7%sa-perturbation=0 --sa-code_definition%sa-algo_choice@0%7%sa-acceptance=3 --sa-code_definition%sa-algo_choice@0%7%sa-acceptance%3%sa-cooling_schedule=0 --sa-code_definition%sa-algo_choice@0%7%sa-acceptance%3%sa-cool\
ing_schedule%0%sa-sa_r_initial_temp=1.0607 --sa-code_definition%sa-algo_choice@0%7%sa-acceptance%3%sa-cooling_schedule%0%sa-sa_r_factor=0.6901 --sa-code_definition%sa-algo_choice@0%7%sa-acceptance%3%sa-cooling_schedule%0%sa-sa_r_max_step=562 --sa-code_definiti\
on%sa-algo_choice@0%7%sa-acceptance%3%sa-cooling_schedule%0%sa-sa_r_final_temp=825 --sa-code_definition%sa-algo_choice@0%7%sa-time_ratio=7 --sa-code_definition%something-else and")
# Tell all slaves to return a message identifying themselves
output <- Rmpi::mpi.applyLB(candidates, runcommand, command = "ls")
cat(paste(output, sep="\n"))
#mpi.remote.exec(stop("error", mpi.comm.rank(),"of",mpi.comm.size()))
# Tell all slaves to close down, and exit the program
mpi.close.Rslaves()
#mpi.quit()
