# Supplementary material for: Iterative improvement in the automatic modular design of robot swarms
Source: PeerJ Comput Sci. 2020 Dec 7;6:e322. doi: 10.7717/peerj-cs.322 (PMC7924708; doi:10.7717/peerj-cs.322)
Supplement: Supplemental Information 13 — The R package containing irace [file peerj-cs-06-322-s013.gz › irace/DESCRIPTION]

Package: irace
Type: Package
Title: Iterated Racing for Automatic Algorithm Configuration
Description: Iterated race is an extension of the Iterated F-race method for
             the automatic configuration of optimization algorithms, that is,
             (offline) tuning their parameters by finding the most appropriate
             settings given a set of instances of an optimization problem.
Version: 2.2
Date: 2017-02-15
Maintainer: Manuel López-Ibáñez <manuel.lopez-ibanez@manchester.ac.uk>
Author: Manuel López-Ibáñez, Jérémie Dubois-Lacoste, Leslie Pérez Cáceres,
        Thomas Stützle, Mauro Birattari, Eric Yuan and Prasanna Balaprakash
Depends: R (>= 2.15.0)
Imports: stats, utils
Suggests: Rmpi (>= 0.6.0), parallel, knitr
VignetteBuilder: knitr
License: GPL (>= 2)
URL: http://iridia.ulb.ac.be/irace
ByteCompile: yes
LazyData: yes
Encoding: UTF-8
NeedsCompilation: no
Packaged: 2017-02-15 20:28:59 UTC; leslie
