# Supplementary material for: Iterative improvement in the automatic modular design of robot swarms
Source: PeerJ Comput Sci. 2020 Dec 7;6:e322. doi: 10.7717/peerj-cs.322 (PMC7924708; doi:10.7717/peerj-cs.322)
Supplement: Supplemental Information 13 — The R package containing irace [file peerj-cs-06-322-s013.gz › irace/NAMESPACE]

import("stats")
import("utils")
importFrom("grDevices", "dev.new", "dev.off", "pdf")
importFrom("graphics", "abline", "axis", "barplot", "hist", "lines",
           "matplot", "par", "text")
export(irace.version,irace.license)
export(irace.cmdline,irace.usage,irace.main,irace)
# FIXME: export sampleUniform, sampleModel and other useful functions.
export(defaultScenario,checkScenario, printScenario,
       readScenario, buildCommandLine, readParameters, readConfigurationsFile,
       configurations.print.command, configurations.print,
       removeConfigurationsMetaData, checkIraceScenario, 
       target.runner.default, target.evaluator.default)
export(testing.main, getFinalElites, getConfigurationById, getConfigurationByIteration,
       parameterFrequency, parallelCoordinatesPlot)
# Commented out because of "Error : package 'Rmpi' does not have a name space"
# import(Rmpi)
