# Supplementary material for: Iterative improvement in the automatic modular design of robot swarms
Source: PeerJ Comput Sci. 2020 Dec 7;6:e322. doi: 10.7717/peerj-cs.322 (PMC7924708; doi:10.7717/peerj-cs.322)
Supplement: Supplemental Information 13 — The R package containing irace [file peerj-cs-06-322-s013.gz › irace/R/readParameters.R]

#########################################################
## READ DEFINITION OF PARAMETERS FROM A FILE
#########################################################

# Main function to read the parameters definition from a file
readParameters <- function (file, dependencyFile=NULL, digits = 4, debugLevel = 0, text)
{
  if (missing(file) && !missing(text)) {
    filename <- strcat("text=", deparse(substitute(text)))
    file <- textConnection(text)
    on.exit(close(file))
  } else if (is.character(file)) {
    filename <- file
    file.check (file, readable = TRUE, text = "readParameter: parameter file")
  } else {
    irace.error("'file' must be a character string")
  }

  field.match <- function (line, pattern, delimited = FALSE, sep = "[[:space:]]")
  {
    #cat ("pattern:", pattern, "\n")
    if (regexpr (paste("^", pattern, sep, sep=""), line) == -1) {
      #cat("no match: NULL\n")
      return (list(match = NULL, line = line))
    }
    pos.matched <- regexpr (paste("^", pattern, sep=""), line)
    #cat("pos.matched:", pos.matched, "\n")
    if (pos.matched == -1) {
      #cat(line)
      return (list(match = NULL, line = line))
    }
    delimited <- as.integer(delimited)
    match <- substr(line, pos.matched[1] + delimited,
                    attr(pos.matched, "match.length") - delimited)
    #cat("match:",match, "\n")
    line <- substr (line, pos.matched[1] + attr(pos.matched, "match.length"),
                    nchar(line))
    line <- trim.leading (line)
    #cat(line)
    return (list(match = match, line = line))
  }

  # FIXME: Make quotes mandatory for categorical and ordered parameters.
  string2vector <- function(str)
  {
    v <- c()
    str <- trim(str)
    #cat("string2vector:", str, "\n")
    while (nchar (str)) {
      result <- field.match (str, "\"[^\"]*\"", delimited = TRUE, sep="")
      #cat("result.match: ", result$match,"\n")
      if (is.null (result$match)) {
        result <- field.match (str, "[^,]+", sep="")
        #cat("result.match: ", result$match,"\n")
      }
      v <- c(v, result$match)
      #print(v)
      str <- sub(",[[:space:]]*", "", result$line)
      #print(str)
    }
    return (v)
  }

  # Determine if a parameter is fixed.
  isFixed <- function (type, domain)
  {
    type <- as.character(type)
    if (type == "i" || type == "r") {
      return (domain[[1]] == domain[[2]])
    } else if (type == "c" || type == "o") {
      return (length(domain) == 1)
    }
  }
  # *************************************************************************
  # Subordinate parameter: ordering of the parameters according to
  # conditions hierarchy
  # *  The conditions hierarchy is an acyclic directed graph.
  #    Functions treeLevel() and treeLevelAux() compute an order on vertex s.t:
  #    level(A) > level(B)  <=>  There is an arc A ---> B
  #    (A depends on B to be activated)
  # *  If a cycle is detected, execution is stopped
  # *  If a parameter depends on another one not defined, execution is stopped
  treeLevelAux <- function(paramName, conditionsTree, dependencyTree, rootParam)
  {
    vars <- all.vars (conditionsTree[[paramName]])
    if(!is.null(dependencyTree) && paramName %in% names(dependencyTree)) 
      vars <- c(vars, all.vars(dependencyTree[[paramName]]))
    if (length(vars) == 0) {
      return (1) # This parameter does not have conditions
    } else {
      # This parameter has some conditions
      # Recursive call: level <- MAX( level(m) : m in children )
      maxChildLevel <- 0
      for (child in vars) {
        # The following line detects cycles
        if (child == rootParam)
          irace.error("A cycle detected in subordinate parameters! ",
                      "Check definition of conditions.\n",
                      "One parameter of this cycle is '", rootParam, "'")
        
        # The following line detects a missing definition
        if (!child %in% names(conditionsTree))
          irace.error("A parameter definition is missing! ",
                      "Check definition of parameters.\n",
                      "Parameter '", paramName,
                      "' depends on '", child, "' which is not defined.")
        
        level <- treeLevelAux(child, conditionsTree, dependencyTree, rootParam)
        if (level > maxChildLevel)
          maxChildLevel <- level
      }
      level <- maxChildLevel + 1
    }
    return (level)
  }

  treeLevel <- function(paramName, conditionsTree, dependencyTree=NULL)
  {
    # The last parameter is used to record the root parameter of the
    # recursive call in order to detect the presence of cycles.
    return (treeLevelAux(paramName, conditionsTree, dependencyTree, paramName))
  }

  errReadParameters <- function(filename, line, context, ...)
  {
    if (!is.null (context)) {
      context <- paste0(" when reading: \"", context, "\"")
    }
    irace.error (paste0 (...),
                 " at ", filename, ", line ", line, context)
  }
  
  # *************************************************************************
  # FIXME: Only domain needs to be a list, the rest should be
  # vectors, which will make many operations way faster.
  parameters <- list(names = c(),
                     types = c(),
                     switches = c(),
                     domain = list(),
                     conditions = list(),
                     isFixed = c())

  conditions <- list()
  lines <- readLines(con = file)
  nbLines <- 0
  count <- 0

  for (line in lines) {
    nbLines <- nbLines + 1
    # Delete comments 
    line <- trim(sub("#.*$", "", line))
    if (nchar(line) == 0) {
      next
    }
    ## Match param.name (unquoted alphanumeric string)
    result <- field.match (line, "[._[:alnum:]]+")
    param.name <- result$match
    line <- result$line
    if (is.null (result$match)) {
      errReadParameters (filename, nbLines, line,
                         "parameter name must be alphanumeric")
    }

    if (param.name %in% parameters$names) {
      errReadParameters (filename, nbLines, NULL,
                         "duplicated parameter name '", param.name, "'")
    }

    ## Match param.switch (quoted string)
    result <- field.match (line, "\"[^\"]*\"", delimited = TRUE)
    param.switch <- result$match
    line <- result$line
    if (is.null (result$match)) {
      errReadParameters (filename, nbLines, line,
                         "parameter switch must be a double-quoted string")
    }
    
    ## Match param.type (single letter)
    result <- field.match (line, "[ciro]")
    param.type <- result$match
    line <- result$line
    if (is.null (result$match)) {
      errReadParameters (filename, nbLines, line,
                         "parameter type must be a single character in {c,i,r,o}")
    }

    ## Match param.value (delimited by parenthesis)
    result <- field.match (line, "\\([^)]+\\)", delimited = TRUE, sep = "")
    param.value <- result$match
    line <- result$line
    if (is.null (result$match)) {
      errReadParameters (filename, nbLines, line,
                         "Allowed values must be a list within parenthesis")
    }

    param.value <- string2vector(param.value)
    if (param.type == "r" || param.type == "i") {
      param.value <- suppressWarnings(as.numeric(param.value))
      if (any(is.na(param.value)) || length(param.value) != 2) {
        errReadParameters (filename, nbLines, NULL,
                           "incorrect numeric range (", result$match,
                           ") for parameter '", param.name, "'")
      } else if (param.value[1] > param.value[2]) {
        errReadParameters (filename, nbLines, NULL,
                           "lower bound must be smaller than upper bound in numeric range (",
                           result$match, ") for parameter '", param.name, "'")
      }

      if (param.type == "r") {
        param.value <- round(param.value, digits = digits)
      } else if (param.type == "i" && !all(is.wholenumber(param.value))) {
        errReadParameters (filename, nbLines, NULL,
                           "for parameter type 'i' values must be integers (",
                           result$match, ") for parameter '", param.name, "'")
      }
    } else {
      dups <- duplicated(param.value)
      if (any(dups)) {
        errReadParameters (filename, nbLines, NULL,
                           "duplicated values (",
                           paste('\"', param.value[dups], "\"", collapse=', ', sep=""),
                           ") for parameter '", param.name, "'")
      }
    }

    count <- count + 1
    parameters$names[[count]] <- param.name
    parameters$switches[[count]] <- param.switch
    parameters$types[[count]] <- param.type
    parameters$domain[[count]] <- param.value

    parameters$isFixed[[count]] <-
      isFixed (type = param.type,
               domain = parameters$domain[[count]])
    # Reject non-categorical fixed parameters. They are often the
    # result of a user error.
    if (parameters$isFixed[[count]]) {
      if (param.type == "i") {
        errReadParameters (filename, nbLines, NULL,
                           "lower and upper bounds are the same in numeric range (",
                           param.value[1], ", ", param.value[2],
                           ") for parameter '", param.name, "'")
      } else if (param.type == "r") {
        errReadParameters (filename, nbLines, NULL,
                           "given digits=", digits,
                           ", lower and upper bounds are the same in numeric range (",
                           param.value[1], ", ", param.value[2],
                           ") for parameter '", param.name, "'")
      }
    }

    ## Match start of conditions 
    result <- field.match (line, "\\|", sep="")
    line <- result$line
    if (!is.null(result$match) && nchar(result$match)) {
      result <- field.match (line, ".*$", sep="")
      if (is.null(result$match) || !nchar(result$match))
        errReadParameters (filename, nbLines, line,
                           "expected condition after '|'")
      # FIXME: Provide a better error for invalid conditions like "a 2 0"
      conditions[[param.name]] <- NA
      try(conditions[[param.name]] <- parse(text=result$match))
      if (!is.expression (conditions[[param.name]]))
        errReadParameters (filename, nbLines, line,
                           "invalid condition after '|'")
      line <- result$line
    } else if (!is.null(result$line) && nchar(result$line)) {
      errReadParameters (filename, nbLines, line,
                         "expected '|' before condition")
    } else {
      conditions[[param.name]] <- expression(TRUE)
    }
    # *****************************************************************
  } # end loop on lines

  # Check that we have read at least one parameter
  if (count == 0) {
    irace.error("No parameter definition found: ",
                "check that the parameter file is not empty")
  }
  
  
  ## Read dependencies if needed
  dependencies <- NULL
  parameters$isDependent <- rep(FALSE, count)
  names(parameters$isDependent) <- parameters$names
  if (!is.null.or.empty(dependencyFile)) {
    dependencies <- parseDependencies(file=dependencyFile)
    cat("# ", length(dependencies),
        " expression(s) specifying dependent domains read from '",
        dependencyFile, "'\n", sep="")
    # Check dependent parameters
	  checkDependencies(dependencies, parameters, debugLevel=debugLevel) 
	  parameters$isDependent[names(dependencies)] <- TRUE
  } 
  
  # Sort parameters in 'conditions' in the proper order according to
  # conditions and dependencies if required
  hierarchyLevel <- c()
  for (paramName in parameters$names)
    hierarchyLevel <- c(hierarchyLevel, treeLevel(paramName, conditions, dependencies))

  # FIXME: Check that the parameter names that appear in the
  # conditions all appear in names to catch typos.
  parameters$conditions <- conditions[order(hierarchyLevel)]
  parameters$hierarchy <- hierarchyLevel
  parameters$dependencies <- dependencies

  names(parameters$types) <- 
    names(parameters$switches) <- 
      names(parameters$domain) <- 
        names(parameters$isFixed) <-
          names(parameters$hierarchy) <- parameters$names

  # Print the hierarchy vector:
  if (debugLevel >= 1) {
    cat ("# --- Hierarchy vector ---\n",
         "# Param : Level\n",
         paste(names(parameters$hierarchy), ":",
               parameters$hierarchy, collapse = "\n"),
         "\n# ------------------------\n", sep = "")
  }

  irace.assert(length(conditions) == length(parameters$names))

  parameters$nbParameters <- length(parameters$names)
  parameters$nbFixed <- sum(parameters$isFixed == TRUE)
  parameters$nbVariable <- sum(parameters$isFixed == FALSE)
  if (debugLevel >= 2) print(parameters)
  return (parameters)
}

parseDependencies <- function(file, text=NULL, debugLevel=0) {
  if (missing(file) && !missing(text)) {
    filename <- strcat("text=", deparse(substitute(text)))
    file <- textConnection(text)
    on.exit(close(file))
  } else if (is.character(file)) {
    filename <- file
    file.check (file, readable = TRUE, text = "readParameter: parameter file")
  } else {
    irace.error("'file' must be a character string")
  }
    
  dependencies <- list()
  lines <- readLines(con = file)
  nbLines <- 0
  
  for (line in lines) {
    nbLines <- nbLines + 1
    # Delete comments
    line <- trim(sub("#.*$", "", line))
    if (nchar(line) == 0) {
      next
    }
    ## Match param.name (unquoted alphanumeric string)
    result <- field.match (line, "[._[:alnum:]]+")
    param.name <- result$match
    line <- result$line
    if (is.null (result$match)) {
      irace.error ("Parameter name must be alphanumeric", line)
    }

    #TODO: improve this matching!!
    result <- field.match (line, "\\({1}.+\\){1}", delimited = TRUE, sep = "")
    param.dep <- result$match
    if (is.null (result$match)) {
      irace.error ("Dependent domains must be within parenthesis (expression|) or (|expression). Line: ", line)
    }
    # The domain must be provided as (,expression) or (expression,)
    param.dep <- trim(unlist(strsplit(param.dep, split="\\|")))
    if (length(param.dep) == 1) param.dep <- c(param.dep, NA) #This is the case when 
    param.dep[param.dep==""] <- NA
    if (length(param.dep)!=2 || sum(is.na(param.dep))!=1) {
      irace.error ("Parameter dependencies must only especify one bound, e.g.:(|expression) or (expression|). Line: ",line)
    }
    param.dep <- parse(text=param.dep)
    dependencies[[param.name]]   <- param.dep
  }
  return(dependencies)
}

# This function check the dependency file, all parameter names must be described in parameters 
# a
checkDependencies <- function(dependencies, parameters, debugLevel=0) {

  if(is.null(dependencies)) return()
  
  # All declared dependent parameters mus be valid.
  if( !all(names(dependencies) %in% parameters$names)) {
   irace.error("The parameters names specified in dependencies", 
                names(dependencies)[!(names(dependencies) %in% parameters$names)], 
                "are not valid according to the parameter description.")
  }
  
  # Only numerical dependencies supported.
  # TODO: check that the variables in the expressions are numerical
  if (any(parameters$types[names(dependencies)] %in% c("c", "o"))){
   irace.error("Categorical dependencies not supported.")
  }
}
