# Supplementary material for: Iterative improvement in the automatic modular design of robot swarms
Source: PeerJ Comput Sci. 2020 Dec 7;6:e322. doi: 10.7717/peerj-cs.322 (PMC7924708; doi:10.7717/peerj-cs.322)
Supplement: Supplemental Information 13 — The R package containing irace [file peerj-cs-06-322-s013.gz › irace/example-params.txt]

param1 "" i (1,100)
param2 "" i (0,100)
param3 "" r (0,100)
param4 "" c (1,2,3,4,5) | param3 < 10
