# Supplementary material for: Iterative improvement in the automatic modular design of robot swarms
Source: PeerJ Comput Sci. 2020 Dec 7;6:e322. doi: 10.7717/peerj-cs.322 (PMC7924708; doi:10.7717/peerj-cs.322)
Supplement: Supplemental Information 13 — The R package containing irace [file peerj-cs-06-322-s013.gz › irace/inst/CITATION]

citHeader("To cite package 'irace' in publications use:")
     
## R >= 2.8.0 passes package metadata to citation().
if(!exists("meta") || is.null(meta)) meta <- packageDescription("eaf")
year <- sub(".*(2[[:digit:]]{3})-.*", "\\1", meta$Date)
vers <- paste("R package version", meta$Version)
     
citEntry(entry="article",
         title = "The irace package: Iterated Racing for Automatic
                  Algorithm Configuration",
         author = personList(as.person("Manuel López-Ibáñez"),
                             as.person("Jérémie Dubois-Lacoste"),
                             as.person("Leslie {Pérez Cáceres}"),
                             as.person("Thomas Stützle"),
                             as.person("Mauro Birattari")),
         year = 2016,
         journal = "Operations Research Perspectives",
         doi = "10.1016/j.orp.2016.09.002",
         volume = "3",
         pages = "43--58",
         textVersion=
           paste("Manuel López-Ibáñez, Jérémie Dubois-Lacoste, Leslie Pérez Cáceres, Thomas Stützle, and Mauro Birattari. ",
                 "The irace package: Iterated Racing for Automatic Algorithm Configuration. ",
                 "Operations Research Perspectives, 3:43-58, 2016. doi:10.1016/j.orp.2016.09.002",
                 sep=""))
