# Supplementary material for: Iterative improvement in the automatic modular design of robot swarms
Source: PeerJ Comput Sci. 2020 Dec 7;6:e322. doi: 10.7717/peerj-cs.322 (PMC7924708; doi:10.7717/peerj-cs.322)
Supplement: Supplemental Information 13 — The R package containing irace [file peerj-cs-06-322-s013.gz › irace/inst/bin/parallel-irace]

#!/bin/bash
###############################################################################
# This script launches several runs of irace in parallel.
# Execute without parameters to see usage.
###############################################################################
set -e
set -o pipefail

# Find our own location.
BINDIR=$(dirname "$(readlink -f "$(type -P $0 || echo $0)")")
IRACE="$BINDIR/irace"

# You may want to customize this function.
irace_main() {
    # We would like to use $BASHPID here, but OS X version of bash does not
    # support it.
    THISPID=$(exec sh -c 'echo $PPID')
    # It may be faster to use /tmp.
    exec 1> $EXECDIR/irace-$THISPID.stdout 
    exec 2> $EXECDIR/irace-$THISPID.stderr
    exec $IRACE --exec-dir=$EXECDIR --seed $RUNSEED $PARAMS
}
## End of customization

error () {
    echo "$0: error: $@" >&2
    exit 1
}

usage() {
    cat <<EOF
Usage: $0 N[-M] [EXECDIR] [IRACE PARAMS]

Parameters:
 N             an integer giving the number of repetitions of irace
               or a sequence N-M giving which repetitions to redo.
 EXECDIR       job M will use EXECDIR-M directory (default: execdir)
               as the execDir (--exec-dir) parameter of irace.
 IRACE PARAMS  additional parameters for irace.
EOF
    exit 1
}

# Issue usage if no parameters are given.
test $# -ge 1 || usage

# Number of repetitions of iRace
REPETITIONS=$1
shift
START=1

if [[ "$REPETITIONS" =~ ^([0-9]+)-([0-9]+)$ ]] ; then
    START=${BASH_REMATCH[1]}
    REPETITIONS=${BASH_REMATCH[2]}
elif ! [[ "$REPETITIONS" =~ ^[0-9]+$ ]] ; then
    error "number of repetitions must be an integer"
fi

# execDir (--exec-dir) directory
EXECDIR_PREFIX=${1:-execdir}
shift

SEED=1234567
PARAMS=
while [ $# -gt 0 ]; do
    case "$1" in
        --seed) shift; SEED="$1"; shift;;
        *) PARAMS="$PARAMS $1"; shift;;# terminate case

    esac
done

for i in $(seq $START $REPETITIONS); do
    EXECDIR=$(printf '%s-%002d' ${EXECDIR_PREFIX} $i)
    echo "execution directory: $EXECDIR"
    rm -rf $EXECDIR
    mkdir -p $EXECDIR
    let RUNSEED=SEED+i-1 
    irace_main $(printf '%002d' $i) &
    sleep 1
done
