# Supplementary material for: Iterative improvement in the automatic modular design of robot swarms
Source: PeerJ Comput Sci. 2020 Dec 7;6:e322. doi: 10.7717/peerj-cs.322 (PMC7924708; doi:10.7717/peerj-cs.322)
Supplement: Supplemental Information 13 — The R package containing irace [file peerj-cs-06-322-s013.gz › irace/inst/bin/parallel-irace-mpi]

#!/bin/bash
###############################################################################
# This script launches several runs of irace in parallel in a SGE Cluster, and
# each run is parallelized using MPI.  Execute without parameters to see usage.
###############################################################################
set -e
set -o pipefail

# Find our own location.
BINDIR=$(dirname "$(readlink -f "$(type -P $0 || echo $0)")")
IRACE="$BINDIR/irace"

# You may need to customize this part according to the setup of your own
# cluster.
QUEUE=long
#MACHINE=opteron2216
#MACHINE=xeon5410
#MACHINE=opteron6128
MACHINE=opteron6272

MPIRUN=/opt/openmpi/bin/mpirun
#PARALLEL_ENV=mpich_fu
PARALLEL_ENV=mpich_rr

# This function launches one run of irace.
irace_main() {
    # We would like to use $BASHPID here, but OS X version of bash does not
    # support it.
    JOBNAME=irace-$$-$1
    exec qsub -v PATH <<EOF
#!/bin/bash
#$ -N $JOBNAME
#$ -l $MACHINE 
#$ -l $QUEUE
#$ -pe $PARALLEL_ENV $NB_PARALLEL_PROCESS 
#$ -m ase
#      b     Mail is sent at the beginning of the job.
#      e     Mail is sent at the end of the job.
#      a     Mail is sent when the job is aborted or rescheduled.
#      s     Mail is sent when the job is suspended.
#
#$ -o $EXECDIR/irace.stdout 
#$ -e $EXECDIR/irace.stderr 
#$ -cwd
#$ -binding linear:256
#  The cluster that we use in IRIDIA seems to require the option above
#  for MPI jobs. It is probably not useful for other clusters.
#
export OMPI_MCA_plm_rsh_disable_qrsh=1
$MPIRUN -x OMPI_MCA_plm_rsh_disable_qrsh -np 1 \
        $IRACE --exec-dir=$EXECDIR --parallel $NB_SLAVES --seed $RUNSEED --mpi 1 $PARAMS
EOF
}
## End of customization

error () {
    echo "$0: error: $@" >&2
    exit 1
}

usage() {
    cat <<EOF
Usage: $0 N[-M] [EXECDIR] --parallel <NUM> [--machine MACHINE] [IRACE PARAMS]

Parameters:
 N                 an integer giving the number of repetitions of irace
                   or a sequence N-M giving which repetitions to redo.
 EXECDIR           job M will use EXECDIR-M directory (default: execdir-)
                   as the execDir (--exec-dir) parameter of irace.
 --parallel <NUM>  number of parallel jobs
 --machine MACHINE qsub queue type, e.g., opteron6272
 IRACE PARAMS      additional parameters for irace.
EOF
    exit 1
}

# Issue usage if no parameters are given.
test $# -ge 1 || usage

# Number of repetitions of iRace
REPETITIONS=$1
shift
START=1

if [[ "$REPETITIONS" =~ ^([0-9]+)-([0-9]+)$ ]] ; then
    START=${BASH_REMATCH[1]}
    REPETITIONS=${BASH_REMATCH[2]}
elif ! [[ "$REPETITIONS" =~ ^[0-9]+$ ]] ; then
    error "number of repetitions must be an integer"
fi

# execDir (--exec-dir) directory
EXECDIR_PREFIX=${1:-execdir}
shift

SEED=1234567
PARAMS=
while [ $# -gt 0 ]; do
    case "$1" in
        --parallel) shift; NB_SLAVES="$1"; shift;;
        --seed) shift; SEED="$1"; shift;;
        --machine) shift; MACHINE="$1"; shift;;
        *) PARAMS="$PARAMS $1"; shift;;# terminate case

    esac
done

if [ $NB_SLAVES -lt 2 ]; then
    error "--parallel must be larger than 1"
    exit 1
fi

let NB_PARALLEL_PROCESS=NB_SLAVES+1

for i in $(seq $START $REPETITIONS); do
    EXECDIR=$(printf '%s-%002d' ${EXECDIR_PREFIX} $i)
    echo "execution directory: $EXECDIR"
    rm -rf $EXECDIR
    mkdir -p $EXECDIR
    let RUNSEED=SEED+i-1 
    irace_main $(printf '%002d' $i) &
    sleep 1
done
