# Supplementary material for: Iterative improvement in the automatic modular design of robot swarms
Source: PeerJ Comput Sci. 2020 Dec 7;6:e322. doi: 10.7717/peerj-cs.322 (PMC7924708; doi:10.7717/peerj-cs.322)
Supplement: Supplemental Information 13 — The R package containing irace [file peerj-cs-06-322-s013.gz › irace/inst/bin/parallel-irace-qsub]

#!/bin/bash
###############################################################################
# This script launches several runs of irace in parallel on a SGE cluster using
# qsub. Execute without parameters to see usage.
###############################################################################
set -e
set -o pipefail

# Find our own location.
BINDIR=$(dirname "$(readlink -f "$(type -P $0 || echo $0)")")
IRACE="$BINDIR/irace"

# You may need to customize this part according to the setup of your own
# cluster.
QUEUE="long"
#QUEUE="short"
#MACHINE=opteron2216
#MACHINE=xeon5410
#MACHINE=opteron6128
MACHINE=opteron6272

# This function launches one run of irace.
irace_main() {
    # We would like to use $BASHPID here, but OS X version of bash does not
    # support it.
    JOBNAME="irace-$$-$1"
    exec qsub -v PATH <<EOF
#!/bin/bash
#$ -N $JOBNAME
#$ -l $MACHINE
#$ -l $QUEUE
#$ -m as
#      b     Mail is sent at the beginning of the job.
#      e     Mail is sent at the end of the job.
#      a     Mail is sent when the job is aborted or rescheduled.
#      s     Mail is sent when the job is suspended.
#$ -o /dev/null
#$ -e $EXECDIR/irace.stderr
#$ -cwd

# Working on /tmp should be faster
TMP=\$(mktemp -d -t \${HOSTNAME}-XXXXXXXXXX)
if [ ! -d "\$TMP" ]; then
  echo "cannot create temporary directory" >&2
  exit 1
fi
echo \$TMP/irace.stdout >&2
exec 1> \$TMP/irace.stdout
echo \$TMP/irace.stdout >&2
$IRACE --exec-dir=\$TMP --seed $RUNSEED $PARAMS
RET=\$?
# Use command to avoid aliases
command cp --force -R \$TMP/./ $EXECDIR/
rm -rf \$TMP
exit \$RET
EOF
}
## End of customization

error () {
    echo "$0: error: $@" >&2
    exit 1
}

usage() {
    cat <<EOF
Usage: $0 N[-M] [EXECDIR] [IRACE PARAMS]

Parameters:
 N             an integer giving the number of repetitions of irace
               or a sequence N-M giving which repetitions to redo.
 EXECDIR       job M will use EXECDIR-M directory (default: execdir)
               as the execDir (--exec-dir) parameter of irace.
 IRACE PARAMS  additional parameters for irace.
EOF
    exit 1
}

# Issue usage if no parameters are given.
test $# -ge 1 || usage

# Number of repetitions of iRace
REPETITIONS=$1
shift
START=1

if [[ "$REPETITIONS" =~ ^([0-9]+)-([0-9]+)$ ]] ; then
    START=${BASH_REMATCH[1]}
    REPETITIONS=${BASH_REMATCH[2]}
elif ! [[ "$REPETITIONS" =~ ^[0-9]+$ ]] ; then
    error "number of repetitions must be an integer"
fi

# execDir (--exec-dir) directory
EXECDIR_PREFIX=${1:-execdir}
shift

SEED=1234567
PARAMS=
while [ $# -gt 0 ]; do
    case "$1" in
        --seed) shift; SEED="$1"; shift;;
        *) PARAMS="$PARAMS $1"; shift;;# terminate case

    esac
done

for i in $(seq $START $REPETITIONS); do
    EXECDIR=$(printf '%s-%002d' ${EXECDIR_PREFIX} $i)
    echo "execution directory: $EXECDIR"
    rm -rf $EXECDIR
    mkdir -p $EXECDIR
    let RUNSEED=SEED+i-1 
    irace_main $(printf '%002d' $i) &
    sleep 1
done
