# Supplementary material for: Iterative improvement in the automatic modular design of robot swarms
Source: PeerJ Comput Sci. 2020 Dec 7;6:e322. doi: 10.7717/peerj-cs.322 (PMC7924708; doi:10.7717/peerj-cs.322)
Supplement: Supplemental Information 13 — The R package containing irace [file peerj-cs-06-322-s013.gz › irace/inst/examples/acotsp/README]

Example configuration scenario: ACOTSP
=====================================

This example scenario shows how irace can be used to tune
an optimization algorithm.

ACOTSP is a software that implements various Ant Colony algorithms
for the symmetric Traveling Salesman Problem. 
The ACOTSP software is available at:

http://www.aco-metaheuristic.org/aco-code/

TSP instances and more information is available at:

http://iridia.ulb.ac.be/irace/#ACOTSP
