# Supplementary material for: Iterative improvement in the automatic modular design of robot swarms
Source: PeerJ Comput Sci. 2020 Dec 7;6:e322. doi: 10.7717/peerj-cs.322 (PMC7924708; doi:10.7717/peerj-cs.322)
Supplement: Supplemental Information 13 — The R package containing irace [file peerj-cs-06-322-s013.gz › irace/inst/examples/acotsp/forbidden.txt]

## Template for specifying forbidden parameter configurations for irace.
##
## This filename must be specified via the --forbidden-file command-line option
## (or forbiddenFile in scenario.txt).
##
## The format is one constraint per line. Each constraint is a logical
## expression (in R syntax). If a parameter configuration
## is generated that makes the logical expression evaluate to TRUE,
## then the configuration is discarded.
##
## Examples of valid logical operators are: ==  !=  >=  <=  >  <  &  |  !  %in%
(alpha == 0.0) & (beta == 0.0)
