# Supplementary material for: Iterative improvement in the automatic modular design of robot swarms
Source: PeerJ Comput Sci. 2020 Dec 7;6:e322. doi: 10.7717/peerj-cs.322 (PMC7924708; doi:10.7717/peerj-cs.322)
Supplement: Supplemental Information 13 — The R package containing irace [file peerj-cs-06-322-s013.gz › irace/inst/examples/hypervolume/README]

These are example hooks to tune a multi-objective algorithm (using the
hypervolume indicator). You need to set targetRunner and targetEvaluator,
either in the scenario file of irace (usually scenario.txt), or in
the command-line (see irace --help), so irace is able to find these
scripts.

Update target-runner with the path, name and fixed parameters of your
program.

Update target-evaluator with the path and parameters for computing the
hypervolume. The example uses the hypervolume code from
< http://lopez-ibanez.eu/hypervolume >. Additional
transformations of the input data may be applied before computing the
hypervolume, such as normalization.
