# Supplementary material for: Iterative improvement in the automatic modular design of robot swarms
Source: PeerJ Comput Sci. 2020 Dec 7;6:e322. doi: 10.7717/peerj-cs.322 (PMC7924708; doi:10.7717/peerj-cs.322)
Supplement: Supplemental Information 13 — The R package containing irace [file peerj-cs-06-322-s013.gz › irace/inst/examples/hypervolume/target-runner]

#!/bin/bash
###############################################################################
# This script is the command that is executed every run.
# Check the examples in examples/
#
# PARAMETERS:
# $1 is the ID of the candidate to be evaluated
# $2 is the instance ID
# $3 is the seed
# $4 is the instance name
# The rest are parameters for running the program
#
# RETURN VALUE:
# This script should print nothing.
# Exit with 0 if no error, with 1 in case of error
###############################################################################

# NOTE: You need to customize EXE and FIXED_PARAMS below.
# If you change the rest, you need to also update target-evaluator

CANDIDATE="$1"
INSTANCEID="$2"
SEED="$3"
INSTANCE="$4"
# All other parameters are the candidate parameters to be passed to program
shift 4 || error "Not enough parameters to $0"
CAND_PARAMS=$*

STDOUT=c${CANDIDATE}-${INSTANCEID}.stdout
STDERR=c${CANDIDATE}-${INSTANCEID}.stderr

# If you want to find where targer-runner is.
#BINDIR=$(dirname "$(readlink -f "$(type -P $0 || echo $0)")")
EXE=~/bin/program
FIXED_PARAMS="--trials 1 --input $INSTANCE"

# TODO: Use /tmp for all temporary files, i.e., put target-data under /tmp
mkdir -p target-data
cd target-data

$EXE ${FIXED_PARAMS} ${CAND_PARAMS} 1> $STDOUT 2> $STDERR
# We do this to make sure this target-runner terminated correctly in target-evaluator
echo "OK" >> $STDERR
exit 0

error() {
    echo "`TZ=UTC date`: error: $@"
    exit 1
}
