# Supplementary material for: Iterative improvement in the automatic modular design of robot swarms
Source: PeerJ Comput Sci. 2020 Dec 7;6:e322. doi: 10.7717/peerj-cs.322 (PMC7924708; doi:10.7717/peerj-cs.322)
Supplement: Supplemental Information 13 — The R package containing irace [file peerj-cs-06-322-s013.gz › irace/inst/examples/moaco/README]

Example configuration scenario: MOACO
=====================================

This example scenario shows how irace can be used to tune a
multi-objective optimization framework. It uses the multi-objective
ant colony optimization (MOACO) framework proposed here for the bi-objective
traveling salesperson problem (bTSP):

    Manuel López-Ibáñez and Thomas Stützle. The Automatic Design of
    Multi-Objective Ant Colony Optimization Algorithms. IEEE
    Transactions on Evolutionary Computation, 2012. 
    doi:10.1109/TEVC.2011.2182651
    (PDF preprint) http://iridia.ulb.ac.be/IridiaTrSeries/IridiaTr2011-003.pdf

The MOACO framework software can be download from:

    http://iridia.ulb.ac.be/~manuel/moaco

Instances of the bTSP can be generated by concatenating two single-objective TSP
instances:

    $ cat euclidA100.tsp euclidB100.tsp > euclidAB100.tsp

TSP instances and more information is available at:

http://iridia.ulb.ac.be/irace/
