# Supplementary material for: Iterative improvement in the automatic modular design of robot swarms
Source: PeerJ Comput Sci. 2020 Dec 7;6:e322. doi: 10.7717/peerj-cs.322 (PMC7924708; doi:10.7717/peerj-cs.322)
Supplement: Supplemental Information 13 — The R package containing irace [file peerj-cs-06-322-s013.gz › irace/inst/examples/moaco/parameters.txt]

## Template for parameter description file for Iterated F-Race.
##
## The format is one parameter per line. Each line contains:
##
## 1: Name of the parameter. An unquoted alphanumeric string,
##    example: ants
## 2: Switch to pass the parameter. A quoted (possibly empty) string, 
##    if the value and the switch must be separated, add a space at
##    the end of the string. Example : "--version1 --ants "
## 3: Type. An unquoted single letter, among 
##     i: Integer, c: component, r: real.
## 4: For c: All possible values, for i,r: minimum and maximum
##    values. A variable number of numbers or unquoted strings within
##    parenthesis separated by commas.
## 5: Optionally, a character '|' followed by a parameter name
##    followed by a set of values enclosed in parenthesis.
##    Example: | mode (acs, ras)
##
# 1:            2:                   3: 4:
colonies         "--colonies "          c (1,2,3,5,10) | selection %in% c("dominance","objective")
intervals       "--colony-weights "     c (disjoint,overlapping) | colonies %in% c(2, 3, 5, 10)
cupdate          "--colony-update "     c (origin, region) | colonies %in% c(2, 3, 5, 10)
nupdate         "--num-update "         c (1, 2, 5, 10)
selection       "--selection  "         c (dominance,objective,weight)
weights         "--weights "            c (2, 3, 0.333333, 0.5, -1)
directions      "--directions "         c (one, all)
ph              "--ph="                 c (single,multiple)
heu             "--heu="                c (single,multiple)
aggreg          "--aggregation "        c (sum, product, random) | ph == "multiple" || heu == "multiple"
ants             "--Mants "             i (1, 25)
rho             "--rho "                r (0.01, 0.99)
onq0            " "                     c (" ", "--q0")
q0              " "                     r (0.25, 0.99) | onq0 == "--q0"
beta            "--beta "               r (0, 5)
alpha           "--alpha "              r (0, 5)
