# Supplementary material for: Iterative improvement in the automatic modular design of robot swarms
Source: PeerJ Comput Sci. 2020 Dec 7;6:e322. doi: 10.7717/peerj-cs.322 (PMC7924708; doi:10.7717/peerj-cs.322)
Supplement: Supplemental Information 13 — The R package containing irace [file peerj-cs-06-322-s013.gz › irace/inst/examples/moaco/scenario.txt]

## Directory where the programs will be run.
execDir = "./execdir"

## Folder where tuning instances are located, either absolute or
## relative to working directory.
trainInstancesDir = "./Instances"

## The maximum number of runs (invocations of targetRunner) that will
## performed.  It determines the (maximum) budget of experiments for the tuning.
maxExperiments = 10000

## Indicates the number of decimal places to be considered for the
## real parameters.
digits = 2

targetEvaluator = "./target-evaluator"
