# Supplementary material for: Iterative improvement in the automatic modular design of robot swarms
Source: PeerJ Comput Sci. 2020 Dec 7;6:e322. doi: 10.7717/peerj-cs.322 (PMC7924708; doi:10.7717/peerj-cs.322)
Supplement: Supplemental Information 13 — The R package containing irace [file peerj-cs-06-322-s013.gz › irace/inst/examples/moaco/target-evaluator]

#!/bin/bash
###############################################################################
# This script is run for each configuration to evaluate it after all
# candidate configurations have been run on a single instance.
#
# Check the examples in examples/
#
# PARAMETERS:
# $1 is the configuration number
# $2 is the instance id
# $3 is the seed
# $4 is the instance name
# $5 is the total number of configurations alive in this iteration
# The rest are the IDs of all configurations run for this instance
#
# ONLY FOR ELITIST RACE: The rest ($* after `shift 5') are the ids of the
# configurations alive in this iteration. This list can be used to calculate
# the hypervolume using previous execution results.
#
# RETURN VALUE:
# This script should print a single numerical value
###############################################################################
NORMALIZATION_RANGE="'1 2'"
REFERENCE_POINT="'2.1 2.1'"

# A program that normalizes all _dat files to [0, 1]
# (optional, not included).
NORMALIZE="~/bin/nondominated --verbose -n $NORMALIZATION_RANGE -s '_nor'"
UPDATELIMITS="2>&1 | grep -E '# Total minimum|# Total maximum'  | sed  's/:/:\n/'"

# A program for computing the hypervolume. Download hypervolume
# code from http://lopez-ibanez.eu/hypervolume
HV="~/bin/hv --quiet -r $REFERENCE_POINT"

CONFIGURATION="$1"
INSTANCEID="$2"
SEED="$3"
INSTANCE="$4"
TOTALCONFIGURATIONS="$5"
shift 5 || error "Not enough parameters to $0"
ALLIDS=$*

STDOUT=c${CONFIGURATION}-${INSTANCEID}.stdout
STDERR=c${CONFIGURATION}-${INSTANCEID}.stderr

error() {
    echo "`TZ=UTC date`: error: $@"
    if [ -s error.log ]; then
        cat error.log
    fi
    exit 1
}

error_sleep() {
    echo "`TZ=UTC date`: error: $@" >> error.log
    sleep 60
}

calc_measure() {
    LIMITSFILE=limits-${INSTANCEID}.txt
    LIMITSTMP=limits-${INSTANCEID}.tmp
    if [ -s "$LIMITSFILE" ]; then
        eval "$NORMALIZE $LIMITSFILE $ALLFILES $UPDATELIMITS" > $LIMITSTMP
        rm -f ${LIMITSFILE}
        mv $LIMITSTMP $LIMITSFILE
    else
       eval "$NORMALIZE $ALLFILES $UPDATELIMITS" > $LIMITSFILE
    fi

}

tmp="./target-runner-tmp"
cd ${tmp} || error "cannot change to directory \'${tmp}\'"

ALLFILES=
for FILENAME in $ALLIDS; do
    ALLFILES="$ALLFILES c${FILENAME}-${INSTANCEID}.stdout"
done


# First normalize output files, unless they are ready.
while ! ls ${ALLFILES}_nor &> /dev/null ; do
    # Check that all output files are there
    NUM=$(ls -1 ${ALLFILES} 2> /dev/null | wc --lines)
    if [ "$NUM" -ne "$TOTALCONFIGURATIONS" ]; then
        error_sleep "only found $NUM files out of $TOTALCONFIGURATIONS: ${ALLFILES}"
        continue
    fi
    # Check every STDERR
    for FILENAME in $ALLFILES; do
        FILESTDERR=${FILENAME/stdout/stderr}
        [ OK = "$(cat ${FILESTDERR})" ] || (error_sleep "${FILESTDERR} is not OK"; continue)
        [ -s "$FILENAME" ] || (error_sleep "$FILENAME is empty"; continue)
    done
    calc_measure
    rm -f error.log
    # Comment out if you wish to keep all output files around
    comm --output-delimiter=" " -23 <(ls -1 c*-*.* | sort) <(ls -1 ${ALLFILES//-${INSTANCEID}.stdout/-*.*} | sort) | xargs -r rm -f
    break
done

if [ ! -s "${STDOUT}_nor" ]; then
    error "${STDOUT}_nor: No such file or directory"
fi
COST=$(eval "$HV ${STDOUT}_nor" || error "calculating hypervolume failed")
# Negative because hypervolume is maximised but irace minimises.
echo "-$COST"
exit 0
