# Supplementary material for: Iterative improvement in the automatic modular design of robot swarms
Source: PeerJ Comput Sci. 2020 Dec 7;6:e322. doi: 10.7717/peerj-cs.322 (PMC7924708; doi:10.7717/peerj-cs.322)
Supplement: Supplemental Information 13 — The R package containing irace [file peerj-cs-06-322-s013.gz › irace/inst/examples/sge-cluster/irace-sge-cluster]

#!/bin/bash
 
# To use --sge-cluster, irace must be invoked in the submission node and
# target-runner will launch jobs using qsub.
BINDIR=$1
EXECDIR=$2
DESTMAIL=${USER}@localhost
shift 2
$BINDIR/irace --exec-dir=$EXECDIR --sge-cluster $* \
    1> $EXECDIR/irace-$$.stdout \
    2> $EXECDIR/irace-$$.stderr
if [ ${DESTMAIL} ]; then
    cat "$EXECDIR/irace-$$.stderr" \
        | mail -s "[irace] $EXECDIR/irace-$$ $*" $DESTMAIL
fi
