# Supplementary material for: Iterative improvement in the automatic modular design of robot swarms
Source: PeerJ Comput Sci. 2020 Dec 7;6:e322. doi: 10.7717/peerj-cs.322 (PMC7924708; doi:10.7717/peerj-cs.322)
Supplement: Supplemental Information 13 — The R package containing irace [file peerj-cs-06-322-s013.gz › irace/inst/examples/sge-cluster/target-runner]

#!/bin/bash
###############################################################################
# This script is the command that is executed every run.
# Check the examples in examples/
#
# This script is run in the execution directory (execDir, --exec-dir),
# the same directory where target-evaluator is executed. Hence, you may
# need to copy extra files needed by the executable to this directory.
#
#
# PARAMETERS:
# $1 is the candidate number
# $2 is the instance id
# $3 is the seed
# $4 is the instance name
# The rest ($* after `shift 4') are parameters to the run
#
# RETURN VALUE:
# This script should print nothing.
# Exit with 0 if no error, with 1 in case of error
###############################################################################
EXE=~/bin/program
FIXED_PARAMS=""

CANDIDATE=$1
INSTANCEID=$2
SEED=$3
INSTANCE=$4
shift 4 || error "Not enough parameters to $0"
CAND_PARAMS=$*

STDOUT=c${CANDIDATE}-${INSTANCEID}.stdout
STDERR=c${CANDIDATE}-${INSTANCEID}.stderr

error() {
    echo "`TZ=UTC date`: error: $@"
    exit 1
}

# We use 'exec' to avoid creating another process. There can be no
# other commands after exec.
exec qsub <<EOF
#!/bin/bash
#$ -N irace-$PPID-$CANDIDATE-${INSTANCEID}
#$ -l xeon5410
# -l long
#$ -m as
#$ -j yes
#$ -o /dev/null
#$ -e /dev/null
#$ -cwd
TMP=\$(mktemp -d)
exec 2> \$TMP/$STDERR
$EXE ${FIXED_PARAMS} --input $INSTANCE ${CAND_PARAMS} 1> \$TMP/$STDOUT
RET=\$?
echo "OK" >& 2
mv \$TMP/* ./
rmdir -p \$TMP &> /dev/null
exit \$RET
EOF
