# Supplementary material for: Iterative improvement in the automatic modular design of robot swarms
Source: PeerJ Comput Sci. 2020 Dec 7;6:e322. doi: 10.7717/peerj-cs.322 (PMC7924708; doi:10.7717/peerj-cs.322)
Supplement: Supplemental Information 13 — The R package containing irace [file peerj-cs-06-322-s013.gz › irace/inst/templates/configurations.txt.tmpl]

## Template for specifying initial parameter configurations, for
## example, the default configuration, in irace.
##
## This filename must be specified via the --candidates-file command-line option
## (or candidatesFile in scenario.txt).
##
## The format is one parameter configuration per line, and one parameter per
## column. The first line gives the parameter name corresponding to
## each column (names must match those given in the parameters
## file). Each configuration must satisfy the
## parameter conditions (NA should be used for those parameters that
## are not enabled for a given configuration) and, if given, the
## constraints that describe forbidden configurations.
param1 param2 mode   real mutation
5        NA    "x2"   2.0   "low"
