# Supplementary material for: Iterative improvement in the automatic modular design of robot swarms
Source: PeerJ Comput Sci. 2020 Dec 7;6:e322. doi: 10.7717/peerj-cs.322 (PMC7924708; doi:10.7717/peerj-cs.322)
Supplement: Supplemental Information 13 — The R package containing irace [file peerj-cs-06-322-s013.gz › irace/inst/templates/instances-list.txt.tmpl]

## This is an example of specifying instances with a file.

# Each line is an instance relative to trainInstancesDir
# (see scenario.txt.tmpl) and an optional sequence of instance-specific
# parameters that will be passed to target-runnerx when invoked on that
# instance.

# Empty lines and comments are ignored.

100/100-1_100-2.tsp --time 1
100/100-1_100-3.tsp --time 2
100/100-1_100-4.tsp --time 3
