# Supplementary material for: Iterative improvement in the automatic modular design of robot swarms
Source: PeerJ Comput Sci. 2020 Dec 7;6:e322. doi: 10.7717/peerj-cs.322 (PMC7924708; doi:10.7717/peerj-cs.322)
Supplement: Supplemental Information 13 — The R package containing irace [file peerj-cs-06-322-s013.gz › irace/inst/templates/parameters.txt.tmpl]

## Template for parameter description file for Iterated Race.
##
## The format is one parameter per line. Each line contains:
##
## 1: Name of the parameter. An unquoted alphanumeric string,
##    example: ants

## 2: Switch to pass the parameter. A quoted (possibly empty) string, 
##    if the value and the switch must be separated, add a space at
##    the end of the string. Example : "--version1 --ants "

## 3: Type. An unquoted single letter, among 
##     i: Integer, c: categorical, o: ordinal, r: real.

## 4: For c and o: All possible values, that is, a variable number of
##    quoted or unquoted strings separated by commas within
##    parenthesis. Empty strings and strings containing commas or
##    spaces must be quoted.
##    For i,r: a pair of unquoted numbers representing minimum and
##    maximum values. 

## 5: A conditional parameter can be defined according to the values of
##    one or several other parameters.  This is done by adding a
##    character '|' followed by an R expression involving the names of
##    other parameters. This expression must return TRUE if the 
##    condition is satisfied, FALSE otherwise.

# 1:            2:                   3: 4:      5:
param1          "--param1 "          i  (1, 10) | mode %in% c("x1", "x2")
param2          "--param2 "          i  (1, 10) | mode %in% c("x1", "x3") && real > 2.5 && real <= 3.5
mode            "--"                 c  ("x1" ,"x2", "x3")
real            "--paramreal="       r  (1.5, 4.5)
mutation        "--mutation="        o  ("none", "very low", "low", "medium", "high", "very high", "all")
#unused         "-u "                c  (1, 2, 10, 20)
