# Supplementary material for: Iterative improvement in the automatic modular design of robot swarms
Source: PeerJ Comput Sci. 2020 Dec 7;6:e322. doi: 10.7717/peerj-cs.322 (PMC7924708; doi:10.7717/peerj-cs.322)
Supplement: Supplemental Information 13 — The R package containing irace [file peerj-cs-06-322-s013.gz › irace/man/configurations.print.Rd]

\name{configurations.print}
\alias{configurations.print}
\title{configurations.print}
\description{
  Print configuration configurations (hereafter "configurations").
}
\usage{
  configurations.print(configuration, metadata = FALSE)
}
\arguments{
  \item{configuration}{A matrix containing the configurations (one per row).}
  \item{metadata}{A Boolean specifying whether to print the metadata or
  not. The metadata are data for the configurations (additionally to the
  value of each parameter) used by \pkg{irace}.}
}
\value{
  None.
}
\seealso{
  \code{\link{configurations.print.command}} to print the configurations as command lines.
}
\author{Manuel López-Ibáñez and Jérémie Dubois-Lacoste}
