# Supplementary material for: Iterative improvement in the automatic modular design of robot swarms
Source: PeerJ Comput Sci. 2020 Dec 7;6:e322. doi: 10.7717/peerj-cs.322 (PMC7924708; doi:10.7717/peerj-cs.322)
Supplement: Supplemental Information 13 — The R package containing irace [file peerj-cs-06-322-s013.gz › irace/man/irace-version.Rd]

\name{irace.version}
\alias{irace.version}
\title{irace.version}
\description{
  A character string containing the version of
  \pkg{irace}.
}
\author{Manuel López-Ibáñez and Jérémie Dubois-Lacoste}
