# Supplementary material for: Iterative improvement in the automatic modular design of robot swarms
Source: PeerJ Comput Sci. 2020 Dec 7;6:e322. doi: 10.7717/peerj-cs.322 (PMC7924708; doi:10.7717/peerj-cs.322)
Supplement: Supplemental Information 13 — The R package containing irace [file peerj-cs-06-322-s013.gz › irace/man/irace.Rd]

\name{irace}
\alias{irace}
\title{irace}
\description{
  \code{irace} implements iterated Race. It receives some parameters to be tuned 
  and returns the best configurations found, namely, the elite configurations 
  obtained from the last iterations (and sorted by rank).
}
\usage{
   irace(scenario, parameters)
}
\arguments{
   \item{scenario}{Data structure containing \pkg{irace} settings.The data structure 
   has to be the one returned by the function \code{defaultScenario()} and 
   \code{readScenario()}. See documentation 
   of this function for details.}
   \item{parameters}{Data structure containing the parameter definition. The data 
   structure has to be the one returned by the function \code{readParameters()}. 
   See documentation of this function for details.}
  
}
\details{
  The function \code{irace} executes the tuning procedure using 
  the information provided in \code{scenario} and \code{parameters}. Initially it checks 
  the correctness of \code{scenario} and recovers a previous execution if 
  \code{scenario$recoveryFile} is set. A R data file log of the execution is created 
  in \code{scenario$logFile}.
}
\value{
  A data frame with the set of best algorithm configurations found by \pkg{irace}. 
  The data frame has the following columns:
  \itemize{
    \item{.ID.:}{Internal id of the candidate configuration.}
    \item{Parameter names: }{One column per parameter name in \code{parameters}.}
    \item{.PARENT.: }{Internal id of the parent candidate configuration.}
  }
  Additinally, this function saves an R data file containing an object called
  \code{iraceResults}. The path of the file is indicated in \code{scenario$logFile}. 
  The \code{iraceResults} object is a list with the following structure:
  
  \itemize{
     \item{scenario: }{The scenario R object containing the \pkg{irace} options 
     used for the execution. See \link{defaultScenario} help for more information.}
  
     \item{parameters: }{The parameters R object containing the description of
     the target algorithm parameters. See \link{readParameters}.}
  
     \item{allConfigurations: }{The target algorithm configurations generated by 
     \pkg{irace}. This object is a data frame, each row is a candidate configuration, 
     the first column (\code{.ID.}) indicates the internal identifier of the configuration, 
     the following columns correspond to the parameter values, each column named as the 
     parameter name specified in the parameter object. The final column (\code{.PARENT.}) 
     is the identifier of the configuration from which model the actual configuration 
     was sampled.}
   
     \item{allElites: }{A list that contains one element per iteration, each element contains 
     the internal identifier of the elite candidate configurations of the corresponding 
     iteration (identifiers correspond to \code{allConfigurations$.ID.}).}
     
     \item{iterationElites: }{A vector containing the best candidate configuration internal 
     identifier of each iteration. The best configuration found corresponds to the last one 
     of this vector.}
     
     \item{experiments: }{A matrix with configurations as columns and instances as rows. Column 
     names correspond to the internal identifier of the configuration (\code{allConfigurations$.ID.}).}
     
     \item{experimentLog: }{A matrix with columns \code{iteration, instance, configuration, time}. 
     This matrix contains the log of all the experiments that \pkg{irace} performs during its execution. 
     The instance column refers to the index of the \code{scenario$instancesList} data frame. Time is saved
     ONLY when reported by the targetRunner.}

     \item{softRestart: }{A logical vector that indicates if a soft restart was performed on each 
     iteration. If \code{FALSE}, then no soft restart was performed.}

     \item{state: }{A list that contains the state of \pkg{irace}, the recovery is done using the information 
     contained in this object.}
     
     \item{testing: }{A list that constains the testing results. The elements of this list are: 
     \code{experiments} a matrix with the testing expriments of the selected configurations in the
     same format as the explained above and \code{seeds} a vector with the seeds used to execute
     each experiment.} 
  
  }
}
\examples{
\dontrun{
parameters <- readParameters("parameters.txt")
scenario <- readScenario(filename="scenario.txt", 
                         scenario=defaultScenario())
irace(scenario=scenario, parameters=parameters)
}
}

\seealso{
  \code{\link{irace.main}} a higher-level command-line interface to
  \code{irace}.
  
  \code{\link{readScenario}} to read the scenario setup from  a file.
  
  \code{\link{defaultScenario}} to provide a default scenario for \pkg{irace}.
  
  \code{\link{readParameters}} to read the target algorithm parameters from a file.

}
\author{Manuel Lopez-Ibañez and Jérémie Dubois-Lacoste}
