# Supplementary material for: Iterative improvement in the automatic modular design of robot swarms
Source: PeerJ Comput Sci. 2020 Dec 7;6:e322. doi: 10.7717/peerj-cs.322 (PMC7924708; doi:10.7717/peerj-cs.322)
Supplement: Supplemental Information 13 — The R package containing irace [file peerj-cs-06-322-s013.gz › irace/man/irace.main.Rd]

\name{irace.main}
\alias{irace.main}
\title{irace.main}
\description{
  \code{irace.main} is a higher-level interface to invoke \code{\link{irace}}.
}
\usage{
  irace.main(scenario = defaultScenario(), output.width = 9999)
}
\arguments{
  \item{scenario}{The scenario setup of \pkg{irace}.}
  \item{output.width}{The width that must be used for the screen
  output.}
}
\details{
  The function \code{irace.main} checks the correctness of the
  scenario, prints it, reads the parameter space from
  \code{scenario$parameterFile}, invokes \code{\link{irace}} and
  prints its results in various formatted ways. If you want a
  lower-level interface, please see function \code{\link{irace}}.
}

\seealso{
  \code{\link{irace.cmdline}} a higher-level command-line interface to
  \code{irace.main}.
  
  \code{\link{readScenario}} to read the scenario setup from  a file.
  
  \code{\link{defaultScenario}} to provide a default scenario for \pkg{irace}.
}

\author{Manuel López-Ibáñez and Jérémie Dubois-Lacoste}
