# Supplementary material for: Iterative improvement in the automatic modular design of robot swarms
Source: PeerJ Comput Sci. 2020 Dec 7;6:e322. doi: 10.7717/peerj-cs.322 (PMC7924708; doi:10.7717/peerj-cs.322)
Supplement: Supplemental Information 13 — The R package containing irace [file peerj-cs-06-322-s013.gz › irace/man/irace.usage.Rd]

\name{irace.usage}
\alias{irace.usage}
\title{irace.usage}
\description{
  This function prints all command-line options of \pkg{irace},
  with the corresponding switches and a short description.
}
\usage{
  irace.usage()
}
\author{Manuel López-Ibáñez and Jérémie Dubois-Lacoste}
