# Supplementary material for: Iterative improvement in the automatic modular design of robot swarms
Source: PeerJ Comput Sci. 2020 Dec 7;6:e322. doi: 10.7717/peerj-cs.322 (PMC7924708; doi:10.7717/peerj-cs.322)
Supplement: Supplemental Information 13 — The R package containing irace [file peerj-cs-06-322-s013.gz › irace/man/printScenario.Rd]

\name{printScenario}
\alias{printScenario}
\title{printScenario}
\description{
  'printScenario' prints the given scenario.
}
\usage{
  printScenario(scenario)
}
\arguments{
   \item{scenario}{A list where tagged elements correspond to scenario
    settings of \pkg{irace}.}
}
\seealso{
  \code{\link{readScenario}} for reading a configuration scenario from a
  file.
  \code{\link{defaultScenario}} returns the default scenario settings of
  \pkg{irace}.
  \code{\link{checkScenario}} to check that the scenario is valid.
}
\author{Manuel López-Ibáñez and Jérémie Dubois-Lacoste}
