# Supplementary material for: Iterative improvement in the automatic modular design of robot swarms
Source: PeerJ Comput Sci. 2020 Dec 7;6:e322. doi: 10.7717/peerj-cs.322 (PMC7924708; doi:10.7717/peerj-cs.322)
Supplement: Supplemental Information 13 — The R package containing irace [file peerj-cs-06-322-s013.gz › irace/man/removeConfigurationsMetaData.Rd]

\name{removeConfigurationsMetaData}
\alias{removeConfigurationsMetaData}
\title{removeConfigurationsMetaData}
\description{
  Remove the columns with "metadata" of a matrix containing some
  configuration configurations. These "metadata" are used internaly
  by \pkg{irace}. This function can be used e.g. before printing
  the configurations, to output only the values for the parameters
  of the configuration without data possibly useless to the user.
}
\usage{
  removeConfigurationsMetaData(configurations)
}
\arguments{
  \item{configurations}{A matrix containg the configurations, one per row.}
}
\value{
  The same matrix without the "metadata".}
\seealso{
  \code{\link{configurations.print.command}} to print the configurations as command lines.
  \code{\link{configurations.print}} to print the configurations as a data frame.
}
\author{Manuel López-Ibáñez and Jérémie Dubois-Lacoste}
