# Supplementary material for: Iterative improvement in the automatic modular design of robot swarms
Source: PeerJ Comput Sci. 2020 Dec 7;6:e322. doi: 10.7717/peerj-cs.322 (PMC7924708; doi:10.7717/peerj-cs.322)
Supplement: Supplemental Information 13 — The R package containing irace [file peerj-cs-06-322-s013.gz › irace/tests/testtime.R]

# Init .Rrandom.seed
# options(error = utils::recover)
x <- runif(1)
prevstate <- .Random.seed
set.seed(3)

target.runner <- function(experiment, scenario)
{
  configuration     <- experiment$configuration
  tmax <-  as.numeric(configuration[["tmax"]]) 
  temp <-  as.numeric(configuration[["temp"]])
  time <- abs(rnorm(1, mean=(tmax+temp)/10))
  return(list(cost = time, time = time, call = toString(experiment)))
}
time.irace <- function(...)
{
  args <- list(...)
  require("irace")

  weights <- rnorm(200, mean = 0.9, sd = 0.02)
  parameters.table <- '
   tmax "" i (1, 50)
   temp "" r (0, 10)
   '  
  parameters <- readParameters(text = parameters.table)

  scenario <- list(targetRunner = target.runner, instances = weights, seed = 1234567)
  scenario <- c(scenario, args)
  scenario <- checkScenario (scenario)
  irace(scenario = scenario, parameters = parameters)
}

time.irace(maxTime = 500)
time.irace(maxTime = 1111)

.Random.seed <- prevstate
